# Supplementary material for: Predicting mortality from AI cardiac volumes mass and coronary calcium on chest computed tomography
Source: Nat Commun. 2024 Mar 29;15:2747. doi: 10.1038/s41467-024-46977-3 (PMC10980695; doi:10.1038/s41467-024-46977-3)
Supplement: Supplementary file 4 — Source Data [file 41467_2024_46977_MOESM4_ESM.zip]

Archive with 11 entries (11 files):
- Figure 4.xlsx
- Figure 5.xlsx
- Figure 6.xlsx
- Supplemental Figure 1.xlsx
- Supplemental Figure 2.xlsx
- Supplemental Figure 4.xlsx
- Supplemental Figure 5.xlsx
- Supplemental Figure 6.xlsx
- Supplemental Figure 7.xlsx
- Supplemental Figure 8.xlsx
- Supplemental Figure 9.xlsx
