# Supplementary material for: Predicting mortality from AI cardiac volumes mass and coronary calcium on chest computed tomography
Source: Nat Commun. 2024 Mar 29;15:2747. doi: 10.1038/s41467-024-46977-3 (PMC10980695; doi:10.1038/s41467-024-46977-3)
Supplement: Supplementary file 4 — Source Data [file 41467_2024_46977_MOESM4_ESM.zip › Figure 4.xlsx]

## Sheet: Figure 4
CAC 0					CAC1-100					CAC101-400					CAC>400
Interval	Patients	deaths	lost	Survival	Interval	Patients	deaths	lost	Survival	Interval	Patients	deaths	lost	Survival	Interval	Patients	deaths	lost	Survival
0	4618	0	4	1	0	9006	1	10	0.9999	0	4816	0	3	1	0	5914	0	1	1
13	4614	0	1	1	4	8995	0	1	0.9999	24	4813	0	1	1	16	5913	1	0	0.9998
55	4613	1	0	0.9998	10	8994	0	1	0.9999	32	4812	0	1	1	19	5912	1	0	0.9997
64	4612	1	0	0.9996	13	8993	0	1	0.9999	67	4811	1	0	0.9998	40	5911	1	0	0.9995
158	4611	1	0	0.9993	14	8992	0	1	0.9999	76	4810	1	0	0.9996	57	5910	1	0	0.9993
213	4610	1	0	0.9991	15	8991	0	1	0.9999	83	4809	1	0	0.9994	63	5909	1	0	0.9992
263	4609	1	0	0.9989	21	8990	0	1	0.9999	87	4808	1	0	0.9992	66	5908	1	0	0.999
279	4608	1	0	0.9987	22	8989	0	1	0.9999	96	4807	1	0	0.999	83	5907	1	0	0.9988
289	4607	1	0	0.9985	25	8988	0	1	0.9999	114	4806	1	0	0.9988	88	5906	1	0	0.9986
316	4606	1	0	0.9983	28	8987	1	0	0.9998	118	4805	1	0	0.9985	89	5905	1	0	0.9985
339	4605	0	1	0.9983	30	8986	1	0	0.9997	127	4804	1	0	0.9983	90	5904	1	0	0.9983
346	4604	0	1	0.9983	33	8985	0	1	0.9997	136	4803	1	0	0.9981	94	5903	1	0	0.9981
387	4603	1	0	0.998	49	8984	1	0	0.9996	140	4802	1	0	0.9979	96	5902	1	0	0.998
391	4602	0	1	0.998	51	8983	0	1	0.9996	152	4801	1	0	0.9977	97	5901	1	0	0.9978
394	4601	1	0	0.9978	62	8982	1	0	0.9994	154	4800	1	0	0.9975	99	5900	0	2	0.9978
403	4600	1	0	0.9976	73	8981	1	0	0.9993	173	4799	1	0	0.9973	100	5898	1	0	0.9976
404	4599	1	0	0.9974	84	8980	1	0	0.9992	176	4798	1	0	0.9971	105	5897	1	0	0.9975
411	4598	0	1	0.9974	87	8979	1	0	0.9991	200	4797	1	0	0.9969	108	5896	1	0	0.9973
448	4597	1	0	0.9972	91	8978	1	0	0.999	209	4796	1	0	0.9967	122	5895	1	0	0.9971
453	4596	1	1	0.997	108	8977	1	0	0.9989	227	4795	1	0	0.9965	125	5894	1	0	0.997
467	4594	0	1	0.997	119	8976	1	0	0.9988	248	4794	1	0	0.9963	128	5893	1	0	0.9968
482	4593	1	0	0.9967	121	8975	1	0	0.9987	250	4793	1	0	0.9961	133	5892	1	0	0.9966
503	4592	0	1	0.9967	141	8974	0	1	0.9987	255	4792	1	0	0.9958	143	5891	1	0	0.9964
547	4591	0	1	0.9967	148	8973	0	1	0.9987	256	4791	0	1	0.9958	152	5890	2	0	0.9961
562	4590	0	1	0.9967	157	8972	1	0	0.9986	260	4790	1	0	0.9956	164	5888	1	0	0.9959
608	4589	0	1	0.9967	158	8971	1	0	0.9984	263	4789	1	0	0.9954	165	5887	0	1	0.9959
624	4588	1	0	0.9965	195	8970	0	1	0.9984	267	4788	2	0	0.995	174	5886	1	0	0.9958
632	4587	1	0	0.9963	197	8969	0	1	0.9984	287	4786	1	0	0.9948	176	5885	1	0	0.9956
636	4586	1	0	0.9961	224	8968	1	0	0.9983	290	4785	1	0	0.9946	180	5884	1	0	0.9954
639	4585	1	0	0.9959	241	8967	1	0	0.9982	293	4784	1	0	0.9944	188	5883	1	0	0.9953
648	4584	1	0	0.9957	259	8966	1	0	0.9981	294	4783	1	0	0.9942	196	5882	1	0	0.9951
690	4583	0	1	0.9957	292	8965	1	0	0.998	297	4782	1	0	0.994	197	5881	1	0	0.9949
698	4582	0	1	0.9957	303	8964	1	0	0.9979	299	4781	1	0	0.9938	199	5880	1	0	0.9948
705	4581	0	1	0.9957	304	8963	1	0	0.9978	314	4780	0	1	0.9938	201	5879	1	0	0.9946
718	4580	0	1	0.9957	320	8962	1	0	0.9977	316	4779	1	0	0.9936	208	5878	1	0	0.9944
727	4579	0	1	0.9957	321	8961	0	1	0.9977	320	4778	1	0	0.9933	217	5877	1	0	0.9942
735	4578	1	0	0.9954	332	8960	1	0	0.9976	330	4777	1	0	0.9931	224	5876	1	0	0.9941
746	4577	0	1	0.9954	334	8959	1	0	0.9974	345	4776	0	1	0.9931	225	5875	1	0	0.9939
748	4576	1	0	0.9952	345	8958	1	0	0.9973	346	4775	1	0	0.9929	228	5874	1	0	0.9937
772	4575	1	0	0.995	348	8957	1	1	0.9972	368	4774	1	0	0.9927	232	5873	1	0	0.9936
786	4574	1	0	0.9948	351	8955	1	0	0.9971	373	4773	1	0	0.9925	233	5872	1	0	0.9934
790	4573	0	1	0.9948	354	8954	1	0	0.997	377	4772	1	0	0.9923	234	5871	1	0	0.9932
791	4572	1	0	0.9946	356	8953	1	0	0.9969	378	4771	0	1	0.9923	241	5870	1	0	0.9931
813	4571	1	0	0.9944	364	8952	0	1	0.9969	403	4770	1	0	0.9921	244	5869	1	0	0.9929
828	4570	0	1	0.9944	365	8951	0	1	0.9969	410	4769	1	0	0.9919	254	5868	2	0	0.9926
830	4569	0	1	0.9944	367	8950	0	1	0.9969	416	4768	0	1	0.9919	257	5866	1	0	0.9924
853	4568	1	0	0.9941	370	8949	1	0	0.9968	423	4767	1	0	0.9917	262	5865	1	0	0.9922
862	4567	1	0	0.9939	374	8948	0	1	0.9968	425	4766	1	0	0.9915	266	5864	1	0	0.992
868	4566	1	0	0.9937	379	8947	1	0	0.9967	431	4765	1	0	0.9913	273	5863	0	1	0.992
881	4565	0	1	0.9937	392	8946	1	0	0.9965	434	4764	0	1	0.9913	278	5862	1	0	0.9919
882	4564	1	0	0.9935	397	8945	1	0	0.9964	435	4763	1	0	0.9911	281	5861	1	0	0.9917
914	4563	0	1	0.9935	400	8944	0	1	0.9964	440	4762	1	0	0.9909	283	5860	1	0	0.9915
918	4562	0	1	0.9935	403	8943	0	1	0.9964	447	4761	1	0	0.9906	285	5859	1	0	0.9914
919	4561	1	0	0.9933	411	8942	0	1	0.9964	451	4760	1	0	0.9904	286	5858	1	0	0.9912
934	4560	0	1	0.9933	421	8941	1	0	0.9963	455	4759	1	0	0.9902	295	5857	1	0	0.991
949	4559	1	0	0.993	423	8940	0	1	0.9963	463	4758	1	0	0.99	305	5856	1	0	0.9909
964	4558	0	1	0.993	424	8939	1	0	0.9962	496	4757	1	0	0.9898	307	5855	1	0	0.9907
988	4557	0	1	0.993	429	8938	0	1	0.9962	497	4756	1	0	0.9896	314	5854	1	0	0.9905
999	4556	1	0	0.9928	432	8937	1	0	0.9961	503	4755	1	0	0.9894	318	5853	0	1	0.9905
1006	4555	1	0	0.9926	433	8936	1	0	0.996	511	4754	1	0	0.9892	339	5852	1	0	0.9904
1012	4554	1	0	0.9924	436	8935	0	2	0.996	535	4753	0	1	0.9892	340	5851	0	1	0.9904
1013	4553	1	0	0.9922	455	8933	0	1	0.996	537	4752	1	0	0.989	347	5850	0	1	0.9904
1055	4552	0	1	0.9922	461	8932	1	0	0.9959	553	4751	1	0	0.9888	352	5849	1	0	0.9902
1059	4551	1	0	0.992	462	8931	1	0	0.9958	557	4750	1	0	0.9886	356	5848	1	2	0.99
1065	4550	0	1	0.992	465	8930	1	0	0.9957	564	4749	1	0	0.9884	358	5845	0	1	0.99
1070	4549	1	0	0.9917	468	8929	1	0	0.9955	570	4748	1	0	0.9881	361	5844	1	0	0.9898
1075	4548	1	0	0.9915	477	8928	1	0	0.9954	582	4747	1	0	0.9879	364	5843	2	0	0.9895
1088	4547	1	0	0.9913	497	8927	0	1	0.9954	586	4746	0	1	0.9879	371	5841	1	0	0.9893
1099	4546	1	0	0.9911	500	8926	1	0	0.9953	595	4745	1	0	0.9877	379	5840	1	0	0.9892
1101	4545	1	0	0.9909	524	8925	1	0	0.9952	598	4744	1	0	0.9875	385	5839	0	1	0.9892
1103	4544	2	0	0.9904	531	8924	0	1	0.9952	602	4743	1	0	0.9873	386	5838	1	0	0.989
1106	4542	1	0	0.9902	550	8923	1	0	0.9951	603	4742	2	0	0.9869	388	5837	1	0	0.9888
1126	4541	1	0	0.99	553	8922	0	2	0.9951	604	4740	0	1	0.9869	390	5836	2	0	0.9885
1129	4540	0	1	0.99	563	8920	1	0	0.995	607	4739	1	0	0.9867	391	5834	1	0	0.9883
1145	4539	1	0	0.9898	571	8919	1	1	0.9949	609	4738	1	0	0.9865	392	5833	0	1	0.9883
1167	4538	0	1	0.9898	573	8917	1	0	0.9948	616	4737	1	0	0.9863	404	5832	1	0	0.9882
1177	4537	2	0	0.9893	578	8916	1	0	0.9947	619	4736	1	0	0.9861	407	5831	1	0	0.988
1185	4535	0	1	0.9893	584	8915	1	0	0.9945	625	4735	1	0	0.9859	409	5830	0	1	0.988
1191	4534	1	0	0.9891	594	8914	3	0	0.9942	630	4734	1	0	0.9856	417	5829	1	0	0.9878
1198	4533	1	0	0.9889	602	8911	2	0	0.994	652	4733	1	0	0.9854	418	5828	1	0	0.9876
1207	4532	0	1	0.9889	603	8909	1	0	0.9939	670	4732	1	0	0.9852	425	5827	1	0	0.9875
1224	4531	1	0	0.9887	612	8908	2	0	0.9936	671	4731	1	0	0.985	436	5826	1	0	0.9873
1266	4530	1	0	0.9885	632	8906	1	0	0.9935	673	4730	1	0	0.9848	438	5825	1	0	0.9871
1277	4529	0	1	0.9885	638	8905	1	0	0.9934	686	4729	1	0	0.9846	440	5824	2	0	0.9868
1282	4528	1	0	0.9883	645	8904	1	0	0.9933	693	4728	1	0	0.9844	449	5822	2	0	0.9865
1283	4527	1	0	0.988	649	8903	0	1	0.9933	696	4727	1	0	0.9842	452	5820	0	1	0.9865
1293	4526	1	0	0.9878	652	8902	1	0	0.9932	702	4726	0	1	0.9842	453	5819	2	0	0.9861
1298	4525	1	0	0.9876	656	8901	1	0	0.9931	704	4725	1	0	0.984	457	5817	1	0	0.986
1305	4524	0	1	0.9876	657	8900	1	0	0.993	714	4724	0	1	0.984	462	5816	2	0	0.9856
1327	4523	0	1	0.9876	658	8899	1	0	0.9929	715	4723	0	1	0.984	463	5814	1	0	0.9854
1329	4522	1	0	0.9874	666	8898	1	0	0.9928	717	4722	1	0	0.9838	465	5813	1	0	0.9853
1335	4521	1	0	0.9872	667	8897	3	0	0.9924	719	4721	1	0	0.9836	466	5812	1	0	0.9851
1337	4520	1	0	0.9869	671	8894	1	0	0.9923	722	4720	1	0	0.9834	467	5811	2	0	0.9848
1344	4519	0	1	0.9869	679	8893	0	1	0.9923	724	4719	1	0	0.9831	469	5809	1	0	0.9846
1350	4518	1	0	0.9867	681	8892	1	0	0.9922	727	4718	0	1	0.9831	471	5808	2	0	0.9843
1379	4517	1	0	0.9865	686	8891	0	1	0.9922	728	4717	1	0	0.9829	487	5806	1	0	0.9841
1381	4516	1	0	0.9863	688	8890	0	1	0.9922	729	4716	1	0	0.9827	490	5805	1	0	0.9839
1382	4515	1	0	0.9861	689	8889	1	0	0.9921	741	4715	0	1	0.9827	491	5804	1	0	0.9837
1398	4514	1	0	0.9858	695	8888	1	1	0.992	744	4714	0	1	0.9827	493	5803	1	0	0.9836
1399	4513	1	0	0.9856	696	8886	1	0	0.9919	747	4713	1	0	0.9825	498	5802	1	0	0.9834
1411	4512	0	1	0.9856	698	8885	1	0	0.9918	749	4712	1	0	0.9823	499	5801	1	0	0.9832
1412	4511	1	0	0.9854	701	8884	0	1	0.9918	750	4711	1	0	0.9821	501	5800	1	0	0.9831
1422	4510	1	0	0.9852	712	8883	0	1	0.9918	765	4710	1	0	0.9819	502	5799	1	0	0.9829
1423	4509	1	0	0.985	716	8882	0	1	0.9918	769	4709	1	0	0.9817	507	5798	2	0	0.9826
1434	4508	1	0	0.9848	719	8881	1	1	0.9916	776	4708	1	0	0.9815	508	5796	1	0	0.9824
1437	4507	0	1	0.9848	720	8879	1	0	0.9915	780	4707	1	0	0.9813	510	5795	1	0	0.9822
1438	4506	1	0	0.9845	721	8878	0	2	0.9915	796	4706	1	0	0.9811	512	5794	2	1	0.9819
1463	4505	1	0	0.9843	723	8876	1	0	0.9914	798	4705	1	0	0.9809	516	5791	2	0	0.9815
1465	4504	0	1	0.9843	729	8875	1	0	0.9913	800	4704	1	0	0.9806	530	5789	1	0	0.9814
1467	4503	0	1	0.9843	735	8874	0	1	0.9913	806	4703	0	1	0.9806	536	5788	1	0	0.9812
1469	4502	0	1	0.9843	736	8873	1	0	0.9912	809	4702	1	0	0.9804	541	5787	1	0	0.981
1478	4501	1	1	0.9841	742	8872	1	0	0.9911	816	4701	1	0	0.9802	561	5786	1	0	0.9809
1484	4499	0	1	0.9841	746	8871	1	1	0.991	817	4700	1	0	0.98	568	5785	1	0	0.9807
1488	4498	0	2	0.9841	749	8869	0	1	0.991	829	4699	1	0	0.9798	594	5784	1	0	0.9805
1489	4496	1	0	0.9839	750	8868	0	2	0.991	837	4698	1	0	0.9796	597	5783	1	0	0.9804
1492	4495	1	0	0.9837	755	8866	1	0	0.9909	845	4697	0	1	0.9796	602	5782	1	0	0.9802
1501	4494	1	0	0.9834	756	8865	0	1	0.9909	875	4696	1	0	0.9794	604	5781	1	0	0.98
1502	4493	1	0	0.9832	762	8864	1	0	0.9907	876	4695	1	0	0.9792	606	5780	1	0	0.9798
1506	4492	1	0	0.983	763	8863	1	0	0.9906	880	4694	1	0	0.979	608	5779	1	0	0.9797
1513	4491	0	1	0.983	764	8862	1	0	0.9905	885	4693	0	1	0.979	614	5778	1	0	0.9795
1514	4490	1	0	0.9828	768	8861	0	1	0.9905	893	4692	1	0	0.9788	615	5777	1	0	0.9793
1520	4489	0	1	0.9828	770	8860	1	0	0.9904	911	4691	1	0	0.9786	621	5776	1	0	0.9792
1525	4488	1	0	0.9826	772	8859	1	0	0.9903	912	4690	0	1	0.9786	629	5775	1	0	0.979
1533	4487	1	0	0.9823	773	8858	1	0	0.9902	913	4689	0	1	0.9786	630	5774	1	0	0.9788
1536	4486	1	0	0.9821	777	8857	0	1	0.9902	917	4688	2	0	0.9781	631	5773	1	0	0.9787
1543	4485	1	0	0.9819	782	8856	0	1	0.9902	925	4686	0	1	0.9781	642	5772	1	0	0.9785
1577	4484	1	0	0.9817	788	8855	1	0	0.9901	926	4685	1	0	0.9779	643	5771	1	0	0.9783
1578	4483	1	0	0.9815	790	8854	1	0	0.99	930	4684	1	0	0.9777	644	5770	1	0	0.9782
1587	4482	1	0	0.9813	791	8853	0	1	0.99	931	4683	1	0	0.9775	649	5769	1	0	0.978
1589	4481	1	0	0.981	794	8852	1	1	0.9899	932	4682	1	0	0.9773	658	5768	1	0	0.9778
1591	4480	1	0	0.9808	797	8850	1	0	0.9897	935	4681	1	0	0.9771	664	5767	1	0	0.9776
1598	4479	1	0	0.9806	799	8849	1	0	0.9896	944	4680	1	0	0.9769	671	5766	1	0	0.9775
1611	4478	1	0	0.9804	811	8848	1	0	0.9895	947	4679	1	0	0.9767	679	5765	1	0	0.9773
1626	4477	1	0	0.9802	813	8847	1	1	0.9894	952	4678	1	0	0.9765	689	5764	0	1	0.9773
1650	4476	0	1	0.9802	821	8845	1	0	0.9893	954	4677	1	0	0.9763	691	5763	1	0	0.9771
1655	4475	1	0	0.9799	822	8844	1	0	0.9892	958	4676	1	0	0.9761	694	5762	1	0	0.977
1656	4474	1	0	0.9797	825	8843	1	0	0.9891	959	4675	1	0	0.9758	701	5761	1	0	0.9768
1661	4473	1	0	0.9795	826	8842	1	0	0.989	971	4674	1	0	0.9756	703	5760	1	0	0.9766
1667	4472	1	0	0.9793	827	8841	0	1	0.989	991	4673	1	0	0.9754	708	5759	1	0	0.9765
1684	4471	0	1	0.9793	828	8840	1	0	0.9888	1001	4672	2	1	0.975	709	5758	1	0	0.9763
1693	4470	0	1	0.9793	830	8839	1	0	0.9887	1021	4669	1	0	0.9748	711	5757	0	1	0.9763
1700	4469	1	0	0.9791	831	8838	1	0	0.9886	1029	4668	1	1	0.9746	714	5756	1	0	0.9761
1710	4468	0	1	0.9791	832	8837	1	0	0.9885	1030	4666	1	0	0.9744	715	5755	0	1	0.9761
1738	4467	0	1	0.9791	839	8836	0	1	0.9885	1035	4665	1	0	0.9742	717	5754	1	0	0.9759
1744	4466	2	0	0.9786	842	8835	1	0	0.9884	1042	4664	0	1	0.9742	718	5753	1	1	0.9758
1751	4464	1	0	0.9784	843	8834	2	0	0.9882	1047	4663	1	0	0.974	720	5751	1	0	0.9756
1754	4463	1	0	0.9782	844	8832	1	0	0.9881	1052	4662	1	0	0.9738	721	5750	1	0	0.9754
1761	4462	0	1	0.9782	854	8831	1	0	0.988	1056	4661	1	0	0.9735	725	5749	1	0	0.9753
1764	4461	1	0	0.978	855	8830	1	0	0.9878	1057	4660	1	0	0.9733	729	5748	1	1	0.9751
1770	4460	0	1	0.978	865	8829	2	0	0.9876	1058	4659	1	0	0.9731	730	5746	0	1	0.9751
1792	4459	1	0	0.9777	867	8827	1	0	0.9875	1059	4658	1	0	0.9729	732	5745	1	0	0.9749
1797	4458	0	1	0.9777	873	8826	1	0	0.9874	1067	4657	1	0	0.9727	742	5744	1	0	0.9748
1799	4457	1	1	0.9775	876	8825	1	0	0.9873	1071	4656	1	0	0.9725	743	5743	0	1	0.9748
1800	4455	1	0	0.9773	877	8824	1	1	0.9872	1075	4655	1	0	0.9723	750	5742	0	1	0.9748
1806	4454	0	3	0.9773	878	8822	0	1	0.9872	1076	4654	0	1	0.9723	754	5741	1	0	0.9746
1807	4451	0	2	0.9773	888	8821	1	1	0.9871	1078	4653	1	0	0.9721	756	5740	0	1	0.9746
1812	4449	0	1	0.9773	892	8819	1	0	0.9869	1079	4652	0	1	0.9721	766	5739	0	1	0.9746
1814	4448	0	1	0.9773	894	8818	2	0	0.9867	1094	4651	0	1	0.9721	767	5738	1	0	0.9744
1818	4447	0	1	0.9773	897	8816	1	1	0.9866	1096	4650	1	0	0.9719	775	5737	1	0	0.9743
1821	4446	1	0	0.9771	905	8814	1	0	0.9865	1100	4649	1	0	0.9717	778	5736	1	0	0.9741
1827	4445	1	0	0.9769	911	8813	1	0	0.9864	1101	4648	1	0	0.9715	781	5735	3	0	0.9736
1836	4444	0	1	0.9769	913	8812	0	1	0.9864	1106	4647	0	1	0.9715	784	5732	1	0	0.9734
1842	4443	1	0	0.9767	916	8811	1	0	0.9863	1108	4646	0	1	0.9715	786	5731	1	0	0.9732
1846	4442	1	0	0.9764	923	8810	1	0	0.9862	1113	4645	1	0	0.9712	789	5730	1	0	0.9731
1848	4441	0	1	0.9764	924	8809	1	1	0.986	1114	4644	0	1	0.9712	791	5729	1	0	0.9729
1850	4440	0	1	0.9764	932	8807	0	1	0.986	1116	4643	1	0	0.971	792	5728	1	0	0.9727
1854	4439	0	1	0.9764	944	8806	0	1	0.986	1120	4642	2	0	0.9706	795	5727	1	0	0.9726
1855	4438	1	0	0.9762	947	8805	1	0	0.9859	1123	4640	1	1	0.9704	807	5726	1	0	0.9724
1856	4437	1	0	0.976	949	8804	1	0	0.9858	1130	4638	1	0	0.9702	810	5725	2	0	0.972
1864	4436	0	1	0.976	950	8803	1	0	0.9857	1133	4637	1	0	0.97	812	5723	0	1	0.972
1868	4435	1	0	0.9758	956	8802	1	0	0.9856	1139	4636	1	0	0.9698	813	5722	1	0	0.9719
1873	4434	1	1	0.9756	962	8801	1	0	0.9855	1150	4635	1	0	0.9696	814	5721	1	0	0.9717
1877	4432	0	1	0.9756	964	8800	2	0	0.9853	1151	4634	2	0	0.9692	816	5720	1	0	0.9715
1890	4431	0	1	0.9756	965	8798	1	0	0.9852	1152	4632	1	0	0.9689	817	5719	1	0	0.9714
1897	4430	1	0	0.9753	972	8797	0	1	0.9852	1156	4631	1	0	0.9687	818	5718	1	0	0.9712
1904	4429	0	1	0.9753	976	8796	1	0	0.985	1164	4630	0	1	0.9687	819	5717	1	0	0.971
1905	4428	0	1	0.9753	992	8795	1	0	0.9849	1165	4629	1	0	0.9685	820	5716	2	0	0.9707
1917	4427	1	0	0.9751	994	8794	1	0	0.9848	1169	4628	1	0	0.9683	823	5714	1	0	0.9705
1927	4426	1	0	0.9749	995	8793	1	0	0.9847	1174	4627	2	0	0.9679	830	5713	1	0	0.9703
1929	4425	1	0	0.9747	1008	8792	1	0	0.9846	1185	4625	1	0	0.9677	831	5712	1	0	0.9702
1940	4424	1	0	0.9744	1011	8791	0	1	0.9846	1186	4624	1	0	0.9675	841	5711	2	0	0.9698
1951	4423	1	0	0.9742	1012	8790	1	0	0.9845	1187	4623	1	0	0.9673	843	5709	1	0	0.9697
1953	4422	1	0	0.974	1013	8789	2	0	0.9843	1199	4622	2	0	0.9669	846	5708	0	1	0.9697
1967	4421	1	0	0.9738	1020	8787	0	1	0.9843	1202	4620	1	0	0.9666	853	5707	2	0	0.9693
1976	4420	1	0	0.9736	1023	8786	1	0	0.9841	1204	4619	0	1	0.9666	855	5705	1	0	0.9692
1987	4419	0	1	0.9736	1031	8785	1	0	0.984	1207	4618	1	0	0.9664	860	5704	1	0	0.969
1988	4418	1	0	0.9733	1035	8784	1	0	0.9839	1208	4617	1	0	0.9662	861	5703	1	0	0.9688
1997	4417	2	0	0.9729	1036	8783	0	1	0.9839	1210	4616	1	0	0.966	863	5702	1	0	0.9686
2007	4415	0	1	0.9729	1040	8782	1	0	0.9838	1215	4615	1	0	0.9658	869	5701	1	0	0.9685
2008	4414	0	1	0.9729	1045	8781	1	0	0.9837	1217	4614	0	1	0.9658	873	5700	0	1	0.9685
2012	4413	2	0	0.9725	1047	8780	1	0	0.9836	1218	4613	1	1	0.9656	889	5699	1	0	0.9683
2017	4411	2	0	0.972	1061	8779	1	0	0.9835	1234	4611	1	0	0.9654	891	5698	1	0	0.9681
2020	4409	1	1	0.9718	1065	8778	1	0	0.9834	1239	4610	1	0	0.9652	908	5697	1	0	0.968
2039	4407	1	0	0.9716	1066	8777	1	0	0.9832	1243	4609	1	0	0.965	910	5696	1	0	0.9678
2050	4406	0	1	0.9716	1068	8776	0	1	0.9832	1249	4608	2	0	0.9646	912	5695	1	0	0.9676
2059	4405	1	0	0.9714	1069	8775	0	1	0.9832	1254	4606	0	1	0.9646	915	5694	1	0	0.9675
2064	4404	1	0	0.9711	1074	8774	2	0	0.983	1258	4605	1	0	0.9643	917	5693	0	1	0.9675
2070	4403	1	1	0.9709	1076	8772	1	1	0.9829	1260	4604	1	0	0.9641	921	5692	1	0	0.9673
2093	4401	0	1	0.9709	1081	8770	0	1	0.9829	1273	4603	0	1	0.9641	924	5691	1	0	0.9671
2109	4400	1	0	0.9707	1084	8769	0	1	0.9829	1274	4602	1	0	0.9639	927	5690	2	0	0.9668
2112	4399	0	1	0.9707	1088	8768	0	2	0.9829	1280	4601	0	1	0.9639	928	5688	2	0	0.9664
2113	4398	0	1	0.9707	1100	8766	1	0	0.9828	1286	4600	1	0	0.9637	929	5686	1	0	0.9663
2119	4397	1	2	0.9705	1103	8765	1	0	0.9827	1299	4599	1	0	0.9635	931	5685	1	0	0.9661
2121	4394	1	0	0.9703	1113	8764	1	0	0.9826	1301	4598	1	0	0.9633	932	5684	0	1	0.9661
2122	4393	1	0	0.97	1115	8763	1	0	0.9825	1315	4597	1	0	0.9631	948	5683	2	0	0.9658
2123	4392	1	0	0.9698	1120	8762	1	0	0.9824	1323	4596	1	0	0.9629	949	5681	1	0	0.9656
2126	4391	1	1	0.9696	1125	8761	1	0	0.9822	1335	4595	1	0	0.9627	951	5680	1	0	0.9654
2134	4389	1	1	0.9694	1127	8760	1	0	0.9821	1340	4594	0	1	0.9627	968	5679	1	0	0.9652
2135	4387	1	0	0.9692	1128	8759	2	0	0.9819	1341	4593	1	0	0.9625	970	5678	1	0	0.9651
2136	4386	1	0	0.9689	1130	8757	1	1	0.9818	1345	4592	1	0	0.9622	971	5677	1	0	0.9649
2139	4385	0	1	0.9689	1134	8755	1	1	0.9817	1347	4591	1	0	0.962	973	5676	1	0	0.9647
2140	4384	0	1	0.9689	1139	8753	0	1	0.9817	1352	4590	1	0	0.9618	974	5675	1	0	0.9646
2141	4383	1	1	0.9687	1144	8752	0	1	0.9817	1353	4589	1	0	0.9616	978	5674	3	0	0.9641
2143	4381	1	2	0.9685	1147	8751	0	1	0.9817	1355	4588	1	0	0.9614	985	5671	2	0	0.9637
2145	4378	0	1	0.9685	1153	8750	1	0	0.9816	1357	4587	1	0	0.9612	987	5669	1	0	0.9635
2148	4377	0	1	0.9685	1154	8749	1	0	0.9815	1364	4586	1	0	0.961	988	5668	1	0	0.9634
2149	4376	0	1	0.9685	1157	8748	1	0	0.9813	1365	4585	1	0	0.9608	989	5667	1	0	0.9632
2150	4375	0	2	0.9685	1160	8747	2	0	0.9811	1369	4584	1	0	0.9606	996	5666	1	0	0.963
2152	4373	0	1	0.9685	1161	8745	0	1	0.9811	1371	4583	1	0	0.9604	997	5665	1	0	0.9629
2153	4372	0	3	0.9685	1162	8744	2	0	0.9809	1380	4582	1	0	0.9602	999	5664	1	0	0.9627
2154	4369	0	1	0.9685	1166	8742	1	0	0.9808	1381	4581	1	0	0.9599	1005	5663	1	0	0.9625
2155	4368	0	2	0.9685	1168	8741	1	0	0.9807	1386	4580	1	0	0.9597	1012	5662	1	0	0.9624
2156	4366	0	2	0.9685	1175	8740	1	0	0.9806	1390	4579	1	0	0.9595	1016	5661	1	0	0.9622
2157	4364	0	1	0.9685	1177	8739	1	1	0.9804	1391	4578	1	0	0.9593	1017	5660	1	0	0.962
2158	4363	0	1	0.9685	1190	8737	1	0	0.9803	1406	4577	1	0	0.9591	1020	5659	0	1	0.962
2159	4362	1	0	0.9683	1191	8736	1	0	0.9802	1407	4576	1	0	0.9589	1024	5658	2	0	0.9617
2161	4361	1	0	0.968	1218	8735	1	0	0.9801	1409	4575	0	1	0.9589	1030	5656	1	0	0.9615
2162	4360	0	1	0.968	1222	8734	1	0	0.98	1426	4574	1	0	0.9587	1041	5655	1	0	0.9613
2163	4359	0	3	0.968	1227	8733	3	0	0.9797	1433	4573	0	1	0.9587	1046	5654	1	0	0.9612
2164	4356	1	1	0.9678	1239	8730	1	0	0.9795	1434	4572	0	1	0.9587	1052	5653	1	0	0.961
2166	4354	0	2	0.9678	1241	8729	1	0	0.9794	1435	4571	0	2	0.9587	1054	5652	1	0	0.9608
2167	4352	0	4	0.9678	1245	8728	1	0	0.9793	1437	4569	2	0	0.9583	1060	5651	2	0	0.9605
2168	4348	0	5	0.9678	1250	8727	1	0	0.9792	1448	4567	0	1	0.9583	1064	5649	2	0	0.9601
2169	4343	1	7	0.9676	1256	8726	1	0	0.9791	1453	4566	0	1	0.9583	1065	5647	1	0	0.96
2170	4335	1	4	0.9674	1258	8725	0	1	0.9791	1459	4565	1	0	0.9581	1068	5646	1	0	0.9598
2171	4330	0	6	0.9674	1269	8724	1	0	0.979	1461	4564	1	0	0.9578	1071	5645	1	1	0.9596
2172	4324	0	5	0.9674	1273	8723	1	0	0.9789	1466	4563	1	0	0.9576	1073	5643	1	0	0.9595
2173	4319	1	4	0.9672	1274	8722	1	0	0.9788	1467	4562	1	0	0.9574	1076	5642	1	0	0.9593
2174	4314	0	3	0.9672	1275	8721	1	0	0.9786	1476	4561	0	1	0.9574	1082	5641	0	1	0.9593
2175	4311	0	2	0.9672	1278	8720	2	0	0.9784	1477	4560	0	1	0.9574	1093	5640	1	0	0.9591
2176	4309	0	4	0.9672	1282	8718	2	0	0.9782	1482	4559	0	1	0.9574	1100	5639	0	1	0.9591
2177	4305	0	6	0.9672	1283	8716	1	0	0.9781	1486	4558	1	0	0.9572	1103	5638	1	0	0.959
2178	4299	0	5	0.9672	1286	8715	1	0	0.978	1494	4557	1	0	0.957	1104	5637	0	1	0.959
2179	4294	0	5	0.9672	1288	8714	1	0	0.9779	1506	4556	0	1	0.957	1106	5636	3	0	0.9584
2180	4289	0	5	0.9672	1289	8713	1	0	0.9778	1509	4555	1	0	0.9568	1111	5633	1	0	0.9583
2181	4284	0	6	0.9672	1293	8712	2	0	0.9775	1512	4554	1	1	0.9566	1112	5632	0	1	0.9583
2182	4278	0	2	0.9672	1294	8710	0	1	0.9775	1514	4552	1	0	0.9564	1115	5631	1	0	0.9581
2183	4276	0	5	0.9672	1297	8709	0	1	0.9775	1537	4551	1	0	0.9562	1118	5630	1	0	0.9579
2184	4271	0	5	0.9672	1304	8708	1	0	0.9774	1540	4550	2	0	0.9557	1121	5629	0	1	0.9579
2185	4266	0	3	0.9672	1305	8707	1	0	0.9773	1545	4548	2	0	0.9553	1124	5628	1	0	0.9578
2186	4263	0	8	0.9672	1309	8706	1	0	0.9772	1546	4546	1	0	0.9551	1130	5627	1	0	0.9576
2187	4255	0	6	0.9672	1314	8705	1	0	0.9771	1548	4545	1	0	0.9549	1133	5626	0	1	0.9576
2188	4249	0	8	0.9672	1317	8704	1	0	0.977	1551	4544	1	0	0.9547	1140	5625	1	0	0.9574
2189	4241	0	12	0.9672	1318	8703	1	0	0.9769	1560	4543	1	0	0.9545	1149	5624	0	1	0.9574
2190	4229	0	7	0.9672	1322	8702	1	0	0.9767	1563	4542	0	1	0.9545	1150	5623	1	0	0.9573
2191	4222	0	9	0.9672	1325	8701	1	0	0.9766	1564	4541	1	0	0.9543	1163	5622	1	0	0.9571
2192	4213	0	11	0.9672	1332	8700	1	0	0.9765	1568	4540	1	0	0.9541	1169	5621	2	0	0.9567
2193	4202	0	11	0.9672	1334	8699	1	0	0.9764	1588	4539	1	0	0.9539	1170	5619	1	0	0.9566
2194	4191	0	13	0.9672	1341	8698	1	0	0.9763	1592	4538	1	0	0.9536	1174	5618	2	0	0.9562
2195	4178	0	11	0.9672	1344	8697	0	1	0.9763	1594	4537	1	0	0.9534	1175	5616	1	0	0.9561
2196	4167	0	10	0.9672	1354	8696	1	0	0.9762	1595	4536	1	0	0.9532	1177	5615	1	1	0.9559
2197	4157	1	10	0.9669	1356	8695	1	0	0.9761	1598	4535	1	0	0.953	1186	5613	1	0	0.9557
2198	4146	0	2	0.9669	1364	8694	0	1	0.9761	1615	4534	1	0	0.9528	1187	5612	1	0	0.9555
2199	4144	0	12	0.9669	1365	8693	1	0	0.976	1623	4533	1	0	0.9526	1190	5611	0	1	0.9555
2200	4132	0	5	0.9669	1372	8692	1	0	0.9758	1630	4532	1	0	0.9524	1193	5610	2	0	0.9552
2201	4127	0	10	0.9669	1377	8691	1	0	0.9757	1635	4531	1	0	0.9522	1195	5608	1	0	0.955
2202	4117	0	5	0.9669	1383	8690	1	0	0.9756	1641	4530	1	0	0.952	1197	5607	1	0	0.9549
2203	4112	0	7	0.9669	1389	8689	0	1	0.9756	1673	4529	1	1	0.9518	1198	5606	1	0	0.9547
2204	4105	0	6	0.9669	1395	8688	1	0	0.9755	1683	4527	1	0	0.9515	1201	5605	2	0	0.9544
2205	4099	0	1	0.9669	1405	8687	0	1	0.9755	1689	4526	1	0	0.9513	1204	5603	1	0	0.9542
2206	4098	0	8	0.9669	1420	8686	1	0	0.9754	1694	4525	1	0	0.9511	1205	5602	1	0	0.954
2207	4090	0	7	0.9669	1427	8685	1	0	0.9753	1696	4524	1	0	0.9509	1207	5601	1	0	0.9538
2208	4083	0	3	0.9669	1430	8684	1	0	0.9752	1697	4523	1	0	0.9507	1208	5600	2	0	0.9535
2209	4080	1	4	0.9667	1431	8683	0	1	0.9752	1698	4522	1	0	0.9505	1216	5598	1	0	0.9533
2210	4075	0	6	0.9667	1432	8682	1	0	0.9751	1699	4521	1	0	0.9503	1219	5597	1	0	0.9532
2211	4069	0	3	0.9667	1433	8681	1	0	0.9749	1701	4520	1	0	0.9501	1222	5596	1	0	0.953
2212	4066	0	7	0.9667	1434	8680	1	3	0.9748	1704	4519	1	1	0.9499	1224	5595	1	0	0.9528
2213	4059	0	3	0.9667	1436	8676	2	0	0.9746	1710	4517	1	0	0.9496	1225	5594	1	0	0.9527
2214	4056	0	8	0.9667	1437	8674	1	0	0.9745	1715	4516	1	0	0.9494	1226	5593	1	0	0.9525
2215	4048	0	7	0.9667	1438	8673	1	0	0.9744	1718	4515	1	0	0.9492	1228	5592	1	1	0.9523
2216	4041	0	7	0.9667	1440	8672	0	1	0.9744	1723	4514	1	0	0.949	1233	5590	1	0	0.9521
2217	4034	0	5	0.9667	1441	8671	0	1	0.9744	1725	4513	1	0	0.9488	1237	5589	1	0	0.952
2218	4029	0	3	0.9667	1445	8670	1	0	0.9743	1743	4512	1	0	0.9486	1238	5588	1	0	0.9518
2219	4026	0	5	0.9667	1451	8669	0	1	0.9743	1758	4511	1	0	0.9484	1245	5587	1	0	0.9516
2220	4021	0	3	0.9667	1452	8668	0	1	0.9743	1776	4510	2	0	0.948	1247	5586	1	0	0.9515
2221	4018	0	4	0.9667	1454	8667	1	1	0.9742	1798	4508	1	0	0.9478	1249	5585	1	0	0.9513
2222	4014	0	8	0.9667	1458	8665	0	1	0.9742	1802	4507	1	0	0.9475	1255	5584	2	0	0.951
2223	4006	0	6	0.9667	1461	8664	0	1	0.9742	1803	4506	0	1	0.9475	1257	5582	1	0	0.9508
2224	4000	0	9	0.9667	1465	8663	1	0	0.974	1806	4505	0	2	0.9475	1260	5581	1	0	0.9506
2225	3991	0	10	0.9667	1472	8662	0	1	0.974	1808	4503	1	1	0.9473	1268	5580	1	0	0.9504
2226	3981	0	13	0.9667	1481	8661	0	1	0.974	1810	4501	1	0	0.9471	1275	5579	1	0	0.9503
2227	3968	0	7	0.9667	1484	8660	1	0	0.9739	1813	4500	0	1	0.9471	1277	5578	1	0	0.9501
2228	3961	0	7	0.9667	1487	8659	1	0	0.9738	1814	4499	1	0	0.9469	1282	5577	1	0	0.9499
2229	3954	0	9	0.9667	1489	8658	1	1	0.9737	1817	4498	0	1	0.9469	1284	5576	1	0	0.9498
2230	3945	0	9	0.9667	1491	8656	1	0	0.9736	1822	4497	1	0	0.9467	1288	5575	0	1	0.9498
2231	3936	1	12	0.9664	1493	8655	1	0	0.9735	1825	4496	1	0	0.9465	1293	5574	1	0	0.9496
2232	3923	1	7	0.9662	1496	8654	1	0	0.9734	1829	4495	1	0	0.9463	1296	5573	1	0	0.9494
2233	3915	0	7	0.9662	1502	8653	0	1	0.9734	1830	4494	1	0	0.9461	1298	5572	1	0	0.9492
2234	3908	0	3	0.9662	1503	8652	1	0	0.9733	1831	4493	0	1	0.9461	1301	5571	0	1	0.9492
2235	3905	1	8	0.9659	1505	8651	0	1	0.9733	1834	4492	0	1	0.9461	1315	5570	1	0	0.9491
2236	3896	0	8	0.9659	1507	8650	1	0	0.9731	1835	4491	0	1	0.9461	1325	5569	1	0	0.9489
2237	3888	0	12	0.9659	1508	8649	1	1	0.973	1838	4490	0	1	0.9461	1329	5568	1	0	0.9487
2238	3876	0	14	0.9659	1510	8647	1	0	0.9729	1839	4489	1	0	0.9459	1331	5567	1	0	0.9486
2239	3862	0	9	0.9659	1512	8646	1	0	0.9728	1841	4488	0	1	0.9459	1332	5566	1	0	0.9484
2240	3853	0	7	0.9659	1514	8645	0	1	0.9728	1843	4487	0	1	0.9459	1333	5565	1	0	0.9482
2241	3846	1	8	0.9657	1520	8644	1	0	0.9727	1846	4486	1	0	0.9457	1334	5564	1	0	0.9481
2242	3837	0	5	0.9657	1521	8643	1	0	0.9726	1853	4485	1	0	0.9454	1336	5563	0	1	0.9481
2243	3832	0	10	0.9657	1523	8642	1	0	0.9725	1862	4484	1	2	0.9452	1339	5562	1	0	0.9479
2244	3822	0	4	0.9657	1526	8641	1	0	0.9724	1865	4481	0	1	0.9452	1340	5561	1	0	0.9477
2245	3818	0	7	0.9657	1527	8640	0	1	0.9724	1872	4480	1	0	0.945	1341	5560	1	0	0.9475
2246	3811	0	3	0.9657	1529	8639	0	1	0.9724	1875	4479	1	0	0.9448	1342	5559	1	0	0.9474
2247	3808	0	4	0.9657	1532	8638	1	0	0.9722	1876	4478	0	1	0.9448	1343	5558	1	0	0.9472
2248	3804	1	5	0.9654	1540	8637	0	1	0.9722	1885	4477	1	0	0.9446	1348	5557	1	0	0.947
2249	3798	0	7	0.9654	1541	8636	1	0	0.9721	1891	4476	1	0	0.9444	1349	5556	1	0	0.9469
2250	3791	0	6	0.9654	1545	8635	1	0	0.972	1893	4475	2	0	0.944	1358	5555	0	1	0.9469
2251	3785	0	3	0.9654	1549	8634	1	0	0.9719	1897	4473	1	0	0.9438	1361	5554	1	0	0.9467
2252	3782	0	9	0.9654	1551	8633	0	1	0.9719	1907	4472	0	1	0.9438	1364	5553	1	0	0.9465
2253	3773	0	9	0.9654	1552	8632	1	0	0.9718	1912	4471	1	0	0.9435	1365	5552	1	0	0.9463
2254	3764	0	9	0.9654	1559	8631	1	0	0.9717	1917	4470	0	1	0.9435	1373	5551	1	0	0.9462
2255	3755	0	9	0.9654	1566	8630	1	0	0.9716	1920	4469	1	0	0.9433	1375	5550	2	0	0.9458
2256	3746	0	6	0.9654	1574	8629	1	0	0.9715	1922	4468	2	0	0.9429	1377	5548	1	0	0.9457
2257	3740	0	3	0.9654	1576	8628	1	0	0.9713	1924	4466	1	0	0.9427	1383	5547	1	0	0.9455
2258	3737	0	3	0.9654	1577	8627	0	1	0.9713	1925	4465	1	0	0.9425	1391	5546	2	0	0.9452
2259	3734	0	8	0.9654	1578	8626	1	0	0.9712	1929	4464	1	0	0.9423	1393	5544	1	0	0.945
2260	3726	0	9	0.9654	1579	8625	3	0	0.9709	1933	4463	1	0	0.9421	1395	5543	1	0	0.9448
2261	3717	0	8	0.9654	1585	8622	0	1	0.9709	1934	4462	1	0	0.9419	1400	5542	1	0	0.9446
2262	3709	0	6	0.9654	1596	8621	1	0	0.9708	1935	4461	1	0	0.9416	1404	5541	1	0	0.9445
2263	3703	0	6	0.9654	1599	8620	1	0	0.9707	1937	4460	1	0	0.9414	1406	5540	1	0	0.9443
2264	3697	0	8	0.9654	1600	8619	1	0	0.9706	1939	4459	1	0	0.9412	1409	5539	2	0	0.944
2265	3689	0	5	0.9654	1604	8618	1	0	0.9704	1947	4458	0	1	0.9412	1411	5537	0	1	0.944
2266	3684	0	7	0.9654	1608	8617	2	0	0.9702	1950	4457	1	0	0.941	1414	5536	2	0	0.9436
2267	3677	0	4	0.9654	1619	8615	1	0	0.9701	1952	4456	0	1	0.941	1417	5534	1	0	0.9435
2268	3673	0	7	0.9654	1629	8614	1	0	0.97	1954	4455	0	1	0.941	1418	5533	1	0	0.9433
2269	3666	0	3	0.9654	1631	8613	1	0	0.9699	1960	4454	1	0	0.9408	1419	5532	1	0	0.9431
2270	3663	0	8	0.9654	1635	8612	1	0	0.9698	1963	4453	0	1	0.9408	1422	5531	1	0	0.9429
2271	3655	0	15	0.9654	1636	8611	1	0	0.9697	1965	4452	1	0	0.9406	1423	5530	1	0	0.9428
2272	3640	0	5	0.9654	1641	8610	0	1	0.9697	1969	4451	1	0	0.9404	1429	5529	1	0	0.9426
2273	3635	0	7	0.9654	1642	8609	2	0	0.9694	1972	4450	1	0	0.9402	1431	5528	1	0	0.9424
2274	3628	0	4	0.9654	1643	8607	1	0	0.9693	1982	4449	1	0	0.9399	1433	5527	1	1	0.9423
2275	3624	0	8	0.9654	1646	8606	1	0	0.9692	1983	4448	1	0	0.9397	1435	5525	1	1	0.9421
2276	3616	0	6	0.9654	1651	8605	1	0	0.9691	1986	4447	0	1	0.9397	1436	5523	2	0	0.9417
2277	3610	0	5	0.9654	1653	8604	1	0	0.969	1989	4446	0	1	0.9397	1437	5521	1	1	0.9416
2278	3605	0	7	0.9654	1655	8603	1	0	0.9689	1992	4445	2	0	0.9393	1439	5519	1	0	0.9414
2279	3598	0	7	0.9654	1661	8602	1	0	0.9688	1993	4443	1	0	0.9391	1441	5518	2	0	0.9411
2280	3591	0	8	0.9654	1662	8601	1	0	0.9686	1994	4442	1	0	0.9389	1444	5516	1	0	0.9409
2281	3583	0	7	0.9654	1663	8600	2	0	0.9684	1998	4441	1	0	0.9387	1448	5515	1	1	0.9407
2282	3576	0	6	0.9654	1668	8598	1	0	0.9683	1999	4440	1	0	0.9385	1449	5513	1	0	0.9406
2283	3570	0	2	0.9654	1674	8597	1	0	0.9682	2000	4439	1	0	0.9383	1453	5512	1	0	0.9404
2284	3568	0	6	0.9654	1678	8596	1	0	0.9681	2011	4438	0	1	0.9383	1455	5511	1	0	0.9402
2285	3562	0	4	0.9654	1683	8595	1	0	0.968	2015	4437	1	0	0.938	1458	5510	1	0	0.94
2286	3558	0	3	0.9654	1691	8594	0	1	0.968	2018	4436	1	0	0.9378	1459	5509	0	1	0.94
2287	3555	0	9	0.9654	1700	8593	1	0	0.9679	2021	4435	0	1	0.9378	1462	5508	1	0	0.9399
2288	3546	1	5	0.9652	1702	8592	1	0	0.9677	2024	4434	1	0	0.9376	1466	5507	1	0	0.9397
2289	3540	0	4	0.9652	1703	8591	0	1	0.9677	2026	4433	1	1	0.9374	1470	5506	0	1	0.9397
2290	3536	0	3	0.9652	1707	8590	2	0	0.9675	2027	4431	1	0	0.9372	1471	5505	0	2	0.9397
2291	3533	0	4	0.9652	1709	8588	1	0	0.9674	2032	4430	1	0	0.937	1472	5503	1	0	0.9395
2292	3529	1	3	0.9649	1713	8587	1	0	0.9673	2035	4429	1	0	0.9368	1477	5502	1	1	0.9394
2293	3525	0	6	0.9649	1717	8586	2	0	0.9671	2037	4428	1	0	0.9366	1478	5500	1	0	0.9392
2294	3519	0	4	0.9649	1724	8584	1	0	0.967	2038	4427	2	0	0.9361	1479	5499	1	0	0.939
2295	3515	0	3	0.9649	1732	8583	0	1	0.967	2040	4425	2	0	0.9357	1481	5498	1	0	0.9388
2296	3512	0	5	0.9649	1733	8582	0	1	0.967	2043	4423	2	0	0.9353	1483	5497	1	0	0.9387
2297	3507	0	7	0.9649	1744	8581	1	0	0.9668	2044	4421	1	0	0.9351	1484	5496	2	1	0.9383
2298	3500	0	8	0.9649	1749	8580	1	0	0.9667	2046	4420	1	0	0.9349	1495	5493	0	1	0.9383
2299	3492	0	7	0.9649	1750	8579	1	0	0.9666	2053	4419	1	0	0.9347	1496	5492	1	0	0.9382
2300	3485	0	3	0.9649	1752	8578	1	0	0.9665	2054	4418	1	0	0.9345	1497	5491	1	0	0.938
2301	3482	0	7	0.9649	1768	8577	2	0	0.9663	2062	4417	1	0	0.9342	1498	5490	2	0	0.9376
2302	3475	0	4	0.9649	1770	8575	1	0	0.9662	2072	4416	0	1	0.9342	1504	5488	0	1	0.9376
2303	3471	0	7	0.9649	1774	8574	1	0	0.966	2081	4415	1	0	0.934	1508	5487	1	0	0.9375
2304	3464	0	3	0.9649	1775	8573	1	1	0.9659	2083	4414	1	0	0.9338	1509	5486	1	0	0.9373
2305	3461	0	4	0.9649	1781	8571	1	0	0.9658	2089	4413	1	0	0.9336	1516	5485	1	0	0.9371
2306	3457	0	2	0.9649	1785	8570	1	0	0.9657	2093	4412	0	1	0.9336	1519	5484	1	0	0.937
2307	3455	0	3	0.9649	1790	8569	1	0	0.9656	2096	4411	0	1	0.9336	1521	5483	1	0	0.9368
2308	3452	0	5	0.9649	1792	8568	2	0	0.9654	2105	4410	2	0	0.9332	1523	5482	1	0	0.9366
2309	3447	0	6	0.9649	1794	8566	1	0	0.9653	2108	4408	1	0	0.933	1530	5481	2	0	0.9363
2310	3441	0	6	0.9649	1795	8565	1	0	0.9651	2109	4407	1	0	0.9328	1531	5479	1	0	0.9361
2311	3435	0	10	0.9649	1796	8564	2	0	0.9649	2111	4406	1	0	0.9325	1533	5478	1	0	0.9359
2312	3425	0	4	0.9649	1798	8562	1	1	0.9648	2120	4405	1	0	0.9323	1534	5477	1	0	0.9358
2313	3421	0	7	0.9649	1800	8560	0	1	0.9648	2122	4404	1	0	0.9321	1535	5476	1	0	0.9356
2314	3414	0	3	0.9649	1805	8559	0	1	0.9648	2123	4403	1	0	0.9319	1537	5475	1	0	0.9354
2315	3411	0	7	0.9649	1807	8558	1	0	0.9647	2124	4402	1	0	0.9317	1538	5474	2	0	0.9351
2316	3404	0	2	0.9649	1809	8557	0	1	0.9647	2125	4401	1	0	0.9315	1541	5472	1	0	0.9349
2317	3402	0	6	0.9649	1811	8556	2	0	0.9645	2126	4400	0	1	0.9315	1543	5471	1	0	0.9347
2318	3396	0	9	0.9649	1812	8554	0	1	0.9645	2130	4399	1	0	0.9313	1551	5470	1	0	0.9346
2319	3387	0	4	0.9649	1816	8553	0	1	0.9645	2132	4398	0	1	0.9313	1567	5469	1	0	0.9344
2320	3383	0	4	0.9649	1817	8552	1	0	0.9644	2136	4397	1	0	0.9311	1574	5468	1	0	0.9342
2321	3379	0	6	0.9649	1819	8551	0	1	0.9644	2137	4396	1	0	0.9309	1578	5467	1	0	0.9341
2322	3373	0	4	0.9649	1821	8550	0	1	0.9644	2139	4395	1	0	0.9306	1581	5466	1	0	0.9339
2323	3369	0	6	0.9649	1823	8549	1	0	0.9642	2140	4394	1	0	0.9304	1583	5465	0	1	0.9339
2324	3363	0	2	0.9649	1827	8548	1	1	0.9641	2143	4393	0	1	0.9304	1587	5464	1	0	0.9337
2325	3361	0	9	0.9649	1834	8546	0	1	0.9641	2145	4392	0	2	0.9304	1590	5463	1	0	0.9335
2326	3352	0	7	0.9649	1835	8545	0	2	0.9641	2146	4390	0	1	0.9304	1591	5462	1	0	0.9334
2327	3345	0	6	0.9649	1837	8543	1	0	0.964	2147	4389	0	2	0.9304	1592	5461	3	0	0.9329
2328	3339	0	8	0.9649	1841	8542	1	0	0.9639	2151	4387	1	2	0.9302	1596	5458	0	1	0.9329
2329	3331	0	2	0.9649	1843	8541	0	1	0.9639	2152	4384	0	1	0.9302	1599	5457	1	0	0.9327
2330	3329	0	4	0.9649	1844	8540	0	1	0.9639	2153	4383	0	2	0.9302	1600	5456	1	0	0.9325
2331	3325	0	2	0.9649	1846	8539	0	1	0.9639	2154	4381	0	3	0.9302	1608	5455	1	0	0.9324
2332	3323	0	9	0.9649	1849	8538	0	1	0.9639	2155	4378	0	1	0.9302	1610	5454	1	0	0.9322
2333	3314	0	4	0.9649	1851	8537	2	0	0.9637	2156	4377	0	2	0.9302	1616	5453	1	0	0.932
2334	3310	0	7	0.9649	1854	8535	0	1	0.9637	2158	4375	1	2	0.93	1621	5452	1	0	0.9318
2335	3303	0	4	0.9649	1855	8534	0	1	0.9637	2159	4372	0	2	0.93	1624	5451	1	0	0.9317
2336	3299	0	4	0.9649	1857	8533	0	1	0.9637	2160	4370	1	2	0.9298	1627	5450	1	0	0.9315
2337	3295	1	6	0.9646	1862	8532	1	0	0.9636	2161	4367	0	4	0.9298	1629	5449	1	0	0.9313
2338	3288	0	5	0.9646	1866	8531	1	0	0.9635	2162	4363	0	2	0.9298	1630	5448	1	0	0.9312
2339	3283	0	4	0.9646	1869	8530	1	0	0.9633	2163	4361	0	2	0.9298	1631	5447	0	1	0.9312
2340	3279	0	8	0.9646	1873	8529	1	0	0.9632	2164	4359	1	3	0.9296	1633	5446	1	0	0.931
2341	3271	0	5	0.9646	1877	8528	1	0	0.9631	2165	4355	0	2	0.9296	1635	5445	3	0	0.9305
2342	3266	0	4	0.9646	1880	8527	3	0	0.9628	2166	4353	0	3	0.9296	1640	5442	1	0	0.9303
2343	3262	0	5	0.9646	1883	8524	1	0	0.9627	2167	4350	0	3	0.9296	1641	5441	1	0	0.9301
2344	3257	0	7	0.9646	1888	8523	1	0	0.9626	2168	4347	1	2	0.9294	1642	5440	2	0	0.9298
2345	3250	0	4	0.9646	1891	8522	0	1	0.9626	2169	4344	0	6	0.9294	1644	5438	1	0	0.9296
2346	3246	0	3	0.9646	1895	8521	0	1	0.9626	2170	4338	1	4	0.9291	1646	5437	2	0	0.9293
2347	3243	0	10	0.9646	1896	8520	1	0	0.9624	2171	4333	0	3	0.9291	1658	5435	2	0	0.9289
2348	3233	0	5	0.9646	1898	8519	0	1	0.9624	2172	4330	0	1	0.9291	1659	5433	1	0	0.9288
2349	3228	1	9	0.9643	1903	8518	0	1	0.9624	2173	4329	0	6	0.9291	1660	5432	0	1	0.9288
2350	3218	0	6	0.9643	1908	8517	2	0	0.9622	2174	4323	0	2	0.9291	1661	5431	2	0	0.9284
2351	3212	1	11	0.964	1911	8515	0	1	0.9622	2175	4321	1	3	0.9289	1665	5429	1	0	0.9282
2352	3200	0	13	0.964	1913	8514	1	0	0.9621	2176	4317	0	2	0.9289	1668	5428	1	0	0.9281
2353	3187	0	10	0.964	1914	8513	1	0	0.962	2177	4315	0	6	0.9289	1669	5427	2	0	0.9277
2354	3177	0	6	0.964	1920	8512	1	0	0.9619	2178	4309	0	5	0.9289	1673	5425	0	1	0.9277
2355	3171	0	10	0.964	1921	8511	0	1	0.9619	2179	4304	0	7	0.9289	1674	5424	1	0	0.9276
2356	3161	0	5	0.964	1927	8510	0	1	0.9619	2180	4297	0	6	0.9289	1678	5423	3	0	0.927
2357	3156	0	4	0.964	1928	8509	1	0	0.9618	2181	4291	0	8	0.9289	1681	5420	2	0	0.9267
2358	3152	0	11	0.964	1929	8508	1	0	0.9616	2182	4283	1	4	0.9287	1687	5418	3	0	0.9262
2359	3141	0	5	0.964	1931	8507	0	1	0.9616	2183	4278	0	2	0.9287	1688	5415	1	0	0.926
2360	3136	0	12	0.964	1933	8506	1	0	0.9615	2184	4276	0	5	0.9287	1692	5414	1	0	0.9259
2361	3124	0	14	0.964	1943	8505	1	1	0.9614	2185	4271	1	5	0.9285	1698	5413	1	0	0.9257
2362	3110	0	5	0.964	1945	8503	1	0	0.9613	2186	4265	1	1	0.9283	1704	5412	1	0	0.9255
2363	3105	0	7	0.964	1948	8502	1	0	0.9612	2187	4263	0	4	0.9283	1706	5411	2	0	0.9252
2364	3098	0	4	0.964	1950	8501	1	1	0.9611	2188	4259	0	2	0.9283	1709	5409	1	0	0.925
2365	3094	1	4	0.9637	1957	8499	1	0	0.961	2189	4257	1	6	0.9281	1710	5408	2	0	0.9247
2366	3089	0	13	0.9637	1961	8498	1	0	0.9609	2190	4250	0	4	0.9281	1712	5406	1	0	0.9245
2367	3076	0	12	0.9637	1983	8497	1	0	0.9607	2191	4246	0	13	0.9281	1714	5405	1	0	0.9243
2368	3064	0	6	0.9637	1984	8496	1	0	0.9606	2192	4233	0	8	0.9281	1717	5404	2	0	0.924
2369	3058	0	11	0.9637	1986	8495	1	0	0.9605	2193	4225	0	8	0.9281	1723	5402	1	0	0.9238
2370	3047	0	8	0.9637	1987	8494	1	0	0.9604	2194	4217	0	11	0.9281	1725	5401	1	0	0.9236
2371	3039	0	7	0.9637	1993	8493	1	0	0.9603	2195	4206	0	6	0.9281	1727	5400	1	0	0.9235
2372	3032	0	5	0.9637	1994	8492	1	0	0.9602	2196	4200	0	6	0.9281	1729	5399	1	0	0.9233
2373	3027	1	8	0.9634	1996	8491	1	0	0.9601	2197	4194	0	7	0.9281	1732	5398	1	0	0.9231
2374	3018	0	11	0.9634	1998	8490	1	0	0.96	2198	4187	0	8	0.9281	1735	5397	0	1	0.9231
2375	3007	1	5	0.963	2000	8489	0	2	0.96	2199	4179	1	7	0.9278	1739	5396	1	0	0.9229
2376	3001	0	11	0.963	2001	8487	1	0	0.9598	2200	4171	0	7	0.9278	1741	5395	2	0	0.9226
2377	2990	0	10	0.963	2003	8486	0	1	0.9598	2201	4164	1	3	0.9276	1743	5393	1	0	0.9224
2378	2980	0	6	0.963	2006	8485	2	0	0.9596	2202	4160	0	7	0.9276	1746	5392	3	0	0.9219
2379	2974	0	7	0.963	2010	8483	1	1	0.9595	2203	4153	1	4	0.9274	1748	5389	1	0	0.9217
2380	2967	0	17	0.963	2013	8481	0	1	0.9595	2204	4148	0	9	0.9274	1749	5388	1	0	0.9216
2381	2950	0	7	0.963	2014	8480	0	1	0.9595	2205	4139	0	6	0.9274	1750	5387	1	0	0.9214
2382	2943	0	7	0.963	2015	8479	0	1	0.9595	2206	4133	0	6	0.9274	1752	5386	2	0	0.9211
2383	2936	0	8	0.963	2018	8478	0	1	0.9595	2207	4127	0	10	0.9274	1755	5384	1	1	0.9209
2384	2928	0	7	0.963	2020	8477	1	0	0.9594	2208	4117	1	4	0.9272	1760	5382	1	0	0.9207
2385	2921	0	8	0.963	2022	8476	1	1	0.9593	2209	4112	0	6	0.9272	1764	5381	1	0	0.9205
2386	2913	0	8	0.963	2023	8474	1	0	0.9592	2210	4106	0	6	0.9272	1765	5380	2	0	0.9202
2387	2905	0	6	0.963	2025	8473	1	0	0.959	2211	4100	0	7	0.9272	1767	5378	1	0	0.92
2388	2899	0	9	0.963	2027	8472	2	0	0.9588	2212	4093	1	17	0.9269	1768	5377	1	0	0.9199
2389	2890	0	15	0.963	2030	8470	1	0	0.9587	2213	4075	1	6	0.9267	1772	5376	1	0	0.9197
2390	2875	0	5	0.963	2039	8469	1	0	0.9586	2214	4068	1	10	0.9265	1774	5375	1	1	0.9195
2391	2870	0	11	0.963	2040	8468	1	0	0.9585	2215	4057	0	8	0.9265	1775	5373	1	0	0.9194
2392	2859	1	13	0.9627	2041	8467	1	0	0.9584	2216	4049	0	5	0.9265	1776	5372	1	0	0.9192
2393	2845	0	8	0.9627	2043	8466	0	1	0.9584	2217	4044	0	4	0.9265	1779	5371	3	0	0.9187
2394	2837	0	16	0.9627	2045	8465	2	0	0.9581	2218	4040	1	4	0.9263	1784	5368	1	0	0.9185
2395	2821	0	18	0.9627	2048	8463	1	0	0.958	2219	4035	0	8	0.9263	1787	5367	1	0	0.9183
2396	2803	0	8	0.9627	2049	8462	1	0	0.9579	2220	4027	0	8	0.9263	1793	5366	1	0	0.9182
2397	2795	0	5	0.9627	2056	8461	1	0	0.9578	2221	4019	0	7	0.9263	1794	5365	1	0	0.918
2398	2790	0	5	0.9627	2065	8460	1	0	0.9577	2222	4012	0	6	0.9263	1796	5364	1	0	0.9178
2399	2785	0	9	0.9627	2067	8459	1	0	0.9576	2223	4006	0	13	0.9263	1797	5363	1	1	0.9176
2400	2776	0	8	0.9627	2070	8458	1	0	0.9575	2224	3993	0	12	0.9263	1798	5361	0	1	0.9176
2401	2768	0	7	0.9627	2077	8457	1	0	0.9573	2225	3981	0	6	0.9263	1799	5360	1	0	0.9175
2402	2761	0	14	0.9627	2078	8456	2	0	0.9571	2226	3975	0	14	0.9263	1800	5359	2	0	0.9171
2403	2747	0	15	0.9627	2079	8454	0	1	0.9571	2227	3961	0	6	0.9263	1802	5357	1	0	0.917
2404	2732	1	12	0.9624	2080	8453	2	0	0.9569	2228	3955	0	4	0.9263	1803	5356	0	1	0.917
2405	2719	1	8	0.962	2082	8451	1	0	0.9568	2229	3951	0	6	0.9263	1804	5355	1	0	0.9168
2406	2710	0	8	0.962	2087	8450	1	0	0.9567	2230	3945	0	6	0.9263	1805	5354	1	1	0.9166
2407	2702	0	12	0.962	2091	8449	1	0	0.9566	2231	3939	0	11	0.9263	1806	5352	1	0	0.9164
2408	2690	0	9	0.962	2092	8448	2	1	0.9563	2232	3928	0	6	0.9263	1808	5351	2	0	0.9161
2409	2681	0	16	0.962	2093	8445	1	0	0.9562	2233	3922	0	6	0.9263	1809	5349	1	0	0.9159
2410	2665	0	16	0.962	2095	8444	1	0	0.9561	2234	3916	0	7	0.9263	1812	5348	0	1	0.9159
2411	2649	0	7	0.962	2098	8443	1	0	0.956	2235	3909	0	9	0.9263	1814	5347	2	0	0.9156
2412	2642	0	7	0.962	2099	8442	1	1	0.9559	2236	3900	0	6	0.9263	1820	5345	1	0	0.9154
2413	2635	0	12	0.962	2100	8440	1	0	0.9558	2237	3894	1	10	0.926	1821	5344	1	0	0.9152
2414	2623	0	12	0.962	2105	8439	2	0	0.9555	2238	3883	0	13	0.926	1822	5343	0	1	0.9152
2415	2611	1	7	0.9616	2106	8437	1	0	0.9554	2239	3870	0	12	0.926	1830	5342	0	1	0.9152
2416	2603	0	13	0.9616	2109	8436	0	1	0.9554	2240	3858	0	9	0.926	1834	5341	0	1	0.9152
2417	2590	0	9	0.9616	2113	8435	0	2	0.9554	2241	3849	2	10	0.9255	1835	5340	1	0	0.9151
2418	2581	0	4	0.9616	2114	8433	1	1	0.9553	2242	3837	0	12	0.9255	1840	5339	0	1	0.9151
2419	2577	0	12	0.9616	2115	8431	0	1	0.9553	2243	3825	0	9	0.9255	1843	5338	1	0	0.9149
2420	2565	0	6	0.9616	2117	8430	1	1	0.9552	2244	3816	0	3	0.9255	1846	5337	1	0	0.9147
2421	2559	1	19	0.9613	2118	8428	0	1	0.9552	2245	3813	0	7	0.9255	1848	5336	0	2	0.9147
2422	2539	0	10	0.9613	2121	8427	0	1	0.9552	2246	3806	0	4	0.9255	1849	5334	1	0	0.9146
2423	2529	1	5	0.9609	2124	8426	1	0	0.9551	2247	3802	0	6	0.9255	1851	5333	2	0	0.9142
2424	2523	0	5	0.9609	2125	8425	0	1	0.9551	2248	3796	0	3	0.9255	1852	5331	0	1	0.9142
2425	2518	0	10	0.9609	2126	8424	0	2	0.9551	2249	3793	0	13	0.9255	1853	5330	1	0	0.914
2426	2508	0	6	0.9609	2127	8422	2	2	0.9549	2250	3780	1	4	0.9253	1854	5329	0	1	0.914
2427	2502	0	8	0.9609	2128	8418	0	1	0.9549	2251	3775	0	5	0.9253	1856	5328	0	1	0.914
2428	2494	0	5	0.9609	2129	8417	0	1	0.9549	2252	3770	0	4	0.9253	1857	5327	1	0	0.9139
2429	2489	0	16	0.9609	2133	8416	0	1	0.9549	2253	3766	0	6	0.9253	1858	5326	1	0	0.9137
2430	2473	0	4	0.9609	2138	8415	0	1	0.9549	2254	3760	0	12	0.9253	1861	5325	2	0	0.9134
2431	2469	0	11	0.9609	2139	8414	0	1	0.9549	2255	3748	0	5	0.9253	1862	5323	0	1	0.9134
2432	2458	0	11	0.9609	2140	8413	0	2	0.9549	2256	3743	0	3	0.9253	1864	5322	1	0	0.9132
2433	2447	0	14	0.9609	2141	8411	2	0	0.9546	2257	3740	1	9	0.925	1866	5321	2	0	0.9128
2434	2433	0	11	0.9609	2142	8409	2	0	0.9544	2258	3730	0	5	0.925	1868	5319	0	1	0.9128
2435	2422	0	11	0.9609	2143	8407	0	1	0.9544	2259	3725	0	6	0.925	1871	5318	1	0	0.9127
2436	2411	0	15	0.9609	2144	8406	0	2	0.9544	2260	3719	0	6	0.925	1874	5317	1	0	0.9125
2437	2396	0	10	0.9609	2147	8404	0	4	0.9544	2261	3713	1	8	0.9248	1879	5316	1	0	0.9123
2438	2386	0	11	0.9609	2148	8400	0	1	0.9544	2262	3704	0	6	0.9248	1880	5315	1	0	0.9122
2439	2375	0	9	0.9609	2149	8399	0	4	0.9544	2263	3698	0	4	0.9248	1881	5314	1	0	0.912
2440	2366	0	5	0.9609	2150	8395	0	2	0.9544	2264	3694	0	6	0.9248	1882	5313	0	1	0.912
2441	2361	0	8	0.9609	2151	8393	0	3	0.9544	2265	3688	0	6	0.9248	1884	5312	1	0	0.9118
2442	2353	0	11	0.9609	2152	8390	0	3	0.9544	2266	3682	0	6	0.9248	1895	5311	2	0	0.9115
2443	2342	0	10	0.9609	2153	8387	1	1	0.9543	2267	3676	0	5	0.9248	1896	5309	1	0	0.9113
2444	2332	0	15	0.9609	2154	8385	0	3	0.9543	2268	3671	0	4	0.9248	1897	5308	1	0	0.9111
2445	2317	0	11	0.9609	2155	8382	2	4	0.9541	2269	3667	0	1	0.9248	1902	5307	1	0	0.911
2446	2306	0	9	0.9609	2156	8376	0	1	0.9541	2270	3666	1	8	0.9245	1903	5306	0	1	0.911
2447	2297	0	5	0.9609	2158	8375	0	3	0.9541	2271	3657	0	6	0.9245	1907	5305	1	0	0.9108
2448	2292	0	4	0.9609	2160	8372	1	6	0.9539	2272	3651	1	3	0.9243	1908	5304	1	0	0.9106
2449	2288	0	14	0.9609	2161	8365	0	6	0.9539	2273	3647	0	3	0.9243	1911	5303	1	1	0.9104
2450	2274	0	12	0.9609	2162	8359	0	6	0.9539	2274	3644	0	5	0.9243	1912	5301	0	1	0.9104
2451	2262	0	7	0.9609	2163	8353	1	9	0.9538	2275	3639	0	9	0.9243	1913	5300	1	0	0.9103
2452	2255	0	11	0.9609	2164	8343	1	5	0.9537	2276	3630	0	7	0.9243	1914	5299	0	1	0.9103
2453	2244	0	9	0.9609	2165	8337	0	4	0.9537	2277	3623	0	3	0.9243	1915	5298	1	0	0.9101
2454	2235	0	8	0.9609	2166	8333	0	3	0.9537	2278	3620	0	7	0.9243	1916	5297	1	0	0.9099
2455	2227	0	10	0.9609	2167	8330	1	0	0.9536	2279	3613	0	11	0.9243	1917	5296	1	0	0.9098
2456	2217	0	9	0.9609	2168	8329	1	5	0.9535	2280	3602	1	6	0.924	1919	5295	1	1	0.9096
2457	2208	0	8	0.9609	2169	8323	0	5	0.9535	2281	3595	1	12	0.9238	1922	5293	2	0	0.9092
2458	2200	1	12	0.9604	2170	8318	0	10	0.9535	2282	3582	0	2	0.9238	1925	5291	1	0	0.9091
2459	2187	1	16	0.96	2171	8308	0	7	0.9535	2283	3580	0	11	0.9238	1926	5290	1	0	0.9089
2460	2170	0	2	0.96	2172	8301	0	8	0.9535	2284	3569	0	5	0.9238	1930	5289	1	0	0.9087
2461	2168	1	10	0.9596	2173	8293	0	5	0.9535	2285	3564	0	2	0.9238	1933	5288	2	0	0.9084
2462	2157	0	7	0.9596	2174	8288	0	9	0.9535	2286	3562	1	3	0.9235	1934	5286	0	1	0.9084
2463	2150	1	12	0.9591	2175	8279	0	7	0.9535	2287	3558	0	7	0.9235	1935	5285	1	0	0.9082
2464	2137	0	10	0.9591	2176	8272	0	8	0.9535	2288	3551	0	2	0.9235	1938	5284	1	0	0.908
2465	2127	1	11	0.9587	2177	8264	2	13	0.9533	2289	3549	1	2	0.9233	1941	5283	1	0	0.9079
2466	2115	0	12	0.9587	2178	8249	0	9	0.9533	2290	3546	0	1	0.9233	1944	5282	1	0	0.9077
2467	2103	0	13	0.9587	2179	8240	0	11	0.9533	2291	3545	0	2	0.9233	1953	5281	1	1	0.9075
2468	2090	0	7	0.9587	2180	8229	0	8	0.9533	2292	3543	0	4	0.9233	1955	5279	1	0	0.9073
2469	2083	0	9	0.9587	2181	8221	0	8	0.9533	2293	3539	0	8	0.9233	1965	5278	2	0	0.907
2470	2074	0	11	0.9587	2182	8213	0	8	0.9533	2294	3531	0	5	0.9233	1968	5276	1	0	0.9068
2471	2063	0	17	0.9587	2183	8205	0	7	0.9533	2295	3526	0	7	0.9233	1969	5275	1	0	0.9067
2472	2046	0	10	0.9587	2184	8198	1	7	0.9531	2296	3519	0	10	0.9233	1973	5274	1	0	0.9065
2473	2036	0	13	0.9587	2185	8190	1	11	0.953	2297	3509	0	5	0.9233	1977	5273	1	0	0.9063
2474	2023	0	9	0.9587	2186	8178	0	10	0.953	2298	3504	1	7	0.923	1979	5272	1	0	0.9061
2475	2014	0	8	0.9587	2187	8168	0	15	0.953	2299	3496	0	7	0.923	1980	5271	0	1	0.9061
2476	2006	0	2	0.9587	2188	8153	0	6	0.953	2300	3489	0	5	0.923	1983	5270	0	1	0.9061
2477	2004	0	8	0.9587	2189	8147	0	11	0.953	2301	3484	0	5	0.923	1991	5269	1	0	0.906
2478	1996	0	12	0.9587	2190	8136	1	16	0.9529	2302	3479	0	9	0.923	1992	5268	2	0	0.9056
2479	1984	0	5	0.9587	2191	8119	0	17	0.9529	2303	3470	0	7	0.923	1993	5266	1	0	0.9055
2480	1979	0	7	0.9587	2192	8102	2	17	0.9527	2304	3463	1	6	0.9227	1996	5265	1	0	0.9053
2481	1972	1	8	0.9582	2193	8083	0	18	0.9527	2305	3456	0	4	0.9227	1997	5264	2	0	0.9049
2482	1963	0	7	0.9582	2194	8065	0	20	0.9527	2306	3452	0	4	0.9227	1998	5262	1	0	0.9048
2483	1956	0	9	0.9582	2195	8045	2	10	0.9524	2307	3448	0	5	0.9227	2005	5261	1	0	0.9046
2484	1947	0	9	0.9582	2196	8033	1	20	0.9523	2308	3443	0	2	0.9227	2006	5260	2	0	0.9042
2485	1938	0	8	0.9582	2197	8012	0	11	0.9523	2309	3441	0	7	0.9227	2007	5258	1	0	0.9041
2486	1930	1	7	0.9577	2198	8001	0	19	0.9523	2310	3434	0	11	0.9227	2009	5257	2	0	0.9037
2487	1922	0	15	0.9577	2199	7982	1	17	0.9522	2311	3423	0	4	0.9227	2012	5255	1	0	0.9036
2488	1907	0	5	0.9577	2200	7964	0	13	0.9522	2312	3419	1	6	0.9225	2013	5254	1	0	0.9034
2489	1902	0	10	0.9577	2201	7951	0	16	0.9522	2313	3412	0	10	0.9225	2014	5253	1	0	0.9032
2490	1892	0	11	0.9577	2202	7935	2	7	0.952	2314	3402	0	6	0.9225	2017	5252	1	0	0.903
2491	1881	0	8	0.9577	2203	7926	0	7	0.952	2315	3396	0	4	0.9225	2019	5251	1	0	0.9029
2492	1873	0	10	0.9577	2204	7919	1	17	0.9518	2316	3392	0	9	0.9225	2021	5250	2	0	0.9025
2493	1863	0	8	0.9577	2205	7901	0	10	0.9518	2317	3383	1	5	0.9222	2029	5248	0	1	0.9025
2494	1855	0	11	0.9577	2206	7891	0	7	0.9518	2318	3377	1	2	0.9219	2031	5247	1	0	0.9024
2495	1844	0	7	0.9577	2207	7884	0	14	0.9518	2319	3374	0	4	0.9219	2035	5246	1	0	0.9022
2496	1837	0	7	0.9577	2208	7870	1	19	0.9517	2320	3370	0	4	0.9219	2036	5245	1	0	0.902
2497	1830	0	10	0.9577	2209	7850	1	10	0.9516	2321	3366	0	5	0.9219	2037	5244	1	0	0.9018
2498	1820	0	16	0.9577	2210	7839	0	11	0.9516	2322	3361	0	5	0.9219	2039	5243	2	0	0.9015
2499	1804	0	10	0.9577	2211	7828	0	10	0.9516	2323	3356	0	3	0.9219	2042	5241	0	1	0.9015
2500	1794	0	10	0.9577	2212	7818	0	24	0.9516	2324	3353	0	4	0.9219	2046	5240	1	0	0.9013
2501	1784	0	8	0.9577	2213	7794	0	14	0.9516	2325	3349	0	7	0.9219	2049	5239	1	0	0.9012
2502	1776	0	6	0.9577	2214	7780	0	13	0.9516	2326	3342	0	3	0.9219	2050	5238	1	0	0.901
2503	1770	1	6	0.9571	2215	7767	0	8	0.9516	2327	3339	0	5	0.9219	2051	5237	1	0	0.9008
2504	1763	0	6	0.9571	2216	7759	0	8	0.9516	2328	3334	1	7	0.9216	2055	5236	1	0	0.9006
2505	1757	0	10	0.9571	2217	7751	0	5	0.9516	2329	3326	0	6	0.9216	2058	5235	1	0	0.9005
2506	1747	0	16	0.9571	2218	7746	0	7	0.9516	2330	3320	1	3	0.9214	2059	5234	1	0	0.9003
2507	1731	0	6	0.9571	2219	7739	0	8	0.9516	2331	3316	0	7	0.9214	2061	5233	0	1	0.9003
2508	1725	0	8	0.9571	2220	7731	0	14	0.9516	2332	3309	1	5	0.9211	2062	5232	1	0	0.9001
2509	1717	0	5	0.9571	2221	7717	2	13	0.9513	2333	3303	0	6	0.9211	2063	5231	1	0	0.8999
2510	1712	0	4	0.9571	2222	7702	0	7	0.9513	2334	3297	1	9	0.9208	2066	5230	1	0	0.8998
2511	1708	0	11	0.9571	2223	7695	0	16	0.9513	2335	3287	0	10	0.9208	2068	5229	1	0	0.8996
2512	1697	0	8	0.9571	2224	7679	0	15	0.9513	2336	3277	0	4	0.9208	2069	5228	1	0	0.8994
2513	1689	0	8	0.9571	2225	7664	0	21	0.9513	2337	3273	0	5	0.9208	2073	5227	1	0	0.8993
2514	1681	0	7	0.9571	2226	7643	0	23	0.9513	2338	3268	0	8	0.9208	2075	5226	1	0	0.8991
2515	1674	0	5	0.9571	2227	7620	0	19	0.9513	2339	3260	0	5	0.9208	2078	5225	1	0	0.8989
2516	1669	0	4	0.9571	2228	7601	0	21	0.9513	2340	3255	0	6	0.9208	2081	5224	1	0	0.8987
2517	1665	0	8	0.9571	2229	7580	0	4	0.9513	2341	3249	0	6	0.9208	2082	5223	3	0	0.8982
2518	1657	0	7	0.9571	2230	7576	0	15	0.9513	2342	3243	0	4	0.9208	2086	5220	1	0	0.8981
2519	1650	0	12	0.9571	2231	7561	0	20	0.9513	2343	3239	0	5	0.9208	2092	5219	1	0	0.8979
2520	1638	0	10	0.9571	2232	7541	0	13	0.9513	2344	3234	0	3	0.9208	2094	5218	1	0	0.8977
2521	1628	0	10	0.9571	2233	7528	1	24	0.9512	2345	3231	0	8	0.9208	2095	5217	1	0	0.8975
2522	1618	0	13	0.9571	2234	7503	0	12	0.9512	2346	3223	0	7	0.9208	2096	5216	1	0	0.8974
2523	1605	0	6	0.9571	2235	7491	1	16	0.9511	2347	3216	0	6	0.9208	2099	5215	1	0	0.8972
2524	1599	0	10	0.9571	2236	7474	0	15	0.9511	2348	3210	0	6	0.9208	2100	5214	0	1	0.8972
2525	1589	0	8	0.9571	2237	7459	0	17	0.9511	2349	3204	0	8	0.9208	2102	5213	1	0	0.897
2526	1581	1	8	0.9565	2238	7442	1	20	0.951	2350	3196	0	5	0.9208	2105	5212	1	1	0.8969
2527	1572	0	18	0.9565	2239	7421	0	18	0.951	2351	3191	1	6	0.9205	2107	5210	1	1	0.8967
2528	1554	0	18	0.9565	2240	7403	0	18	0.951	2352	3184	0	15	0.9205	2111	5208	1	0	0.8965
2529	1536	0	17	0.9565	2241	7385	1	17	0.9508	2353	3169	0	8	0.9205	2113	5207	0	1	0.8965
2530	1519	0	11	0.9565	2242	7367	0	25	0.9508	2354	3161	0	10	0.9205	2114	5206	1	0	0.8963
2531	1508	0	10	0.9565	2243	7342	0	21	0.9508	2355	3151	0	7	0.9205	2118	5205	0	1	0.8963
2532	1498	0	21	0.9565	2244	7321	1	9	0.9507	2356	3144	0	10	0.9205	2119	5204	0	1	0.8963
2533	1477	0	11	0.9565	2245	7311	0	12	0.9507	2357	3134	1	7	0.9202	2121	5203	1	1	0.8962
2534	1466	0	9	0.9565	2246	7299	0	13	0.9507	2358	3126	0	5	0.9202	2125	5201	1	1	0.896
2535	1457	0	13	0.9565	2247	7286	0	16	0.9507	2359	3121	0	6	0.9202	2126	5199	1	0	0.8958
2536	1444	0	10	0.9565	2248	7270	0	13	0.9507	2360	3115	0	12	0.9202	2127	5198	1	0	0.8956
2537	1434	0	7	0.9565	2249	7257	0	14	0.9507	2361	3103	0	14	0.9202	2128	5197	0	1	0.8956
2538	1427	0	10	0.9565	2250	7243	0	8	0.9507	2362	3089	0	7	0.9202	2129	5196	1	0	0.8955
2539	1417	0	10	0.9565	2251	7235	0	10	0.9507	2363	3082	0	5	0.9202	2132	5195	0	1	0.8955
2540	1407	0	10	0.9565	2252	7225	1	10	0.9506	2364	3077	0	6	0.9202	2134	5194	0	1	0.8955
2541	1397	0	14	0.9565	2253	7214	1	16	0.9504	2365	3071	0	13	0.9202	2136	5193	1	0	0.8953
2542	1383	0	11	0.9565	2254	7197	1	22	0.9503	2366	3058	0	11	0.9202	2140	5192	2	4	0.895
2543	1372	0	6	0.9565	2255	7174	0	19	0.9503	2367	3047	0	7	0.9202	2142	5186	1	0	0.8948
2544	1366	0	7	0.9565	2256	7155	0	11	0.9503	2368	3040	0	7	0.9202	2143	5185	1	0	0.8946
2545	1359	0	10	0.9565	2257	7144	0	13	0.9503	2369	3033	0	5	0.9202	2144	5184	1	1	0.8944
2546	1349	0	6	0.9565	2258	7131	0	10	0.9503	2370	3028	0	7	0.9202	2145	5182	2	2	0.8941
2547	1343	0	13	0.9565	2259	7121	0	8	0.9503	2371	3021	0	6	0.9202	2146	5178	0	1	0.8941
2548	1330	0	10	0.9565	2260	7113	2	16	0.95	2372	3015	0	8	0.9202	2147	5177	0	4	0.8941
2549	1320	1	15	0.9558	2261	7095	0	16	0.95	2373	3007	0	12	0.9202	2148	5173	1	1	0.8939
2550	1304	0	12	0.9558	2262	7079	0	12	0.95	2374	2995	1	4	0.9199	2152	5171	0	1	0.8939
2551	1292	0	10	0.9558	2263	7067	0	7	0.95	2375	2990	0	6	0.9199	2153	5170	0	2	0.8939
2552	1282	0	10	0.9558	2264	7060	0	12	0.95	2376	2984	0	6	0.9199	2155	5168	0	3	0.8939
2553	1272	0	7	0.9558	2265	7048	0	7	0.95	2377	2978	0	4	0.9199	2156	5165	1	1	0.8937
2554	1265	0	13	0.9558	2266	7041	0	12	0.95	2378	2974	0	6	0.9199	2157	5163	0	2	0.8937
2555	1252	0	15	0.9558	2267	7029	0	9	0.95	2379	2968	0	11	0.9199	2158	5161	1	2	0.8936
2556	1237	0	12	0.9558	2268	7020	0	7	0.95	2380	2957	0	9	0.9199	2159	5158	0	3	0.8936
2557	1225	0	15	0.9558	2269	7013	1	6	0.9499	2381	2948	0	9	0.9199	2160	5155	0	2	0.8936
2558	1210	0	10	0.9558	2270	7006	0	10	0.9499	2382	2939	0	15	0.9199	2161	5153	0	2	0.8936
2559	1200	0	6	0.9558	2271	6996	0	11	0.9499	2383	2924	0	6	0.9199	2162	5151	1	3	0.8934
2560	1194	0	11	0.9558	2272	6985	0	4	0.9499	2384	2918	1	6	0.9196	2163	5147	0	1	0.8934
2561	1183	0	16	0.9558	2273	6981	1	10	0.9498	2385	2911	0	8	0.9196	2164	5146	0	6	0.8934
2562	1167	0	9	0.9558	2274	6970	1	7	0.9496	2386	2903	0	8	0.9196	2166	5140	0	1	0.8934
2563	1158	0	12	0.9558	2275	6962	0	13	0.9496	2387	2895	0	10	0.9196	2167	5139	1	8	0.8932
2564	1146	0	13	0.9558	2276	6949	0	10	0.9496	2388	2885	1	13	0.9193	2168	5130	0	4	0.8932
2565	1133	0	11	0.9558	2277	6939	0	12	0.9496	2389	2871	0	12	0.9193	2169	5126	1	2	0.8931
2566	1122	0	10	0.9558	2278	6927	1	11	0.9495	2390	2859	0	10	0.9193	2170	5123	0	7	0.8931
2567	1112	0	10	0.9558	2279	6915	1	11	0.9494	2391	2849	0	20	0.9193	2171	5116	1	3	0.8929
2568	1102	0	9	0.9558	2280	6903	1	15	0.9492	2392	2829	0	7	0.9193	2172	5112	0	4	0.8929
2569	1093	0	7	0.9558	2281	6887	0	13	0.9492	2393	2822	0	4	0.9193	2173	5108	1	7	0.8927
2570	1086	0	10	0.9558	2282	6874	0	7	0.9492	2394	2818	0	11	0.9193	2174	5100	0	5	0.8927
2571	1076	0	6	0.9558	2283	6867	0	7	0.9492	2395	2807	1	13	0.9189	2175	5095	1	5	0.8925
2572	1070	0	6	0.9558	2284	6860	1	13	0.9491	2396	2793	1	9	0.9186	2176	5089	0	4	0.8925
2573	1064	0	9	0.9558	2285	6846	0	6	0.9491	2397	2783	0	12	0.9186	2177	5085	0	4	0.8925
2574	1055	0	6	0.9558	2286	6840	1	7	0.9489	2398	2771	0	11	0.9186	2178	5081	0	6	0.8925
2575	1049	0	9	0.9558	2287	6832	0	8	0.9489	2399	2760	0	5	0.9186	2179	5075	0	3	0.8925
2576	1040	0	8	0.9558	2288	6824	0	12	0.9489	2400	2755	0	11	0.9186	2180	5072	1	9	0.8924
2577	1032	0	7	0.9558	2289	6812	0	11	0.9489	2401	2744	0	9	0.9186	2181	5062	0	7	0.8924
2578	1025	0	9	0.9558	2290	6801	0	10	0.9489	2402	2735	0	11	0.9186	2182	5055	1	3	0.8922
2579	1016	0	11	0.9558	2291	6791	0	10	0.9489	2403	2724	0	8	0.9186	2183	5051	1	3	0.892
2580	1005	0	9	0.9558	2292	6781	0	6	0.9489	2404	2716	0	12	0.9186	2184	5047	1	6	0.8918
2581	996	0	10	0.9558	2293	6775	0	6	0.9489	2405	2704	0	14	0.9186	2185	5040	0	6	0.8918
2582	986	0	17	0.9558	2294	6769	0	7	0.9489	2406	2690	0	11	0.9186	2186	5034	0	7	0.8918
2583	969	0	11	0.9558	2295	6762	0	12	0.9489	2407	2679	0	14	0.9186	2187	5027	1	5	0.8916
2584	958	0	6	0.9558	2296	6750	0	2	0.9489	2408	2665	0	14	0.9186	2188	5021	1	5	0.8915
2585	952	0	15	0.9558	2297	6748	0	11	0.9489	2409	2651	0	19	0.9186	2189	5015	0	6	0.8915
2586	937	0	6	0.9558	2298	6737	0	8	0.9489	2410	2632	0	14	0.9186	2190	5009	1	5	0.8913
2587	931	0	5	0.9558	2299	6729	0	13	0.9489	2411	2618	0	5	0.9186	2191	5003	0	14	0.8913
2588	926	0	10	0.9558	2300	6716	1	7	0.9488	2412	2613	0	10	0.9186	2192	4989	0	12	0.8913
2589	916	0	13	0.9558	2301	6708	1	6	0.9487	2413	2603	0	10	0.9186	2193	4977	0	7	0.8913
2590	903	0	11	0.9558	2302	6701	0	7	0.9487	2414	2593	0	10	0.9186	2194	4970	0	17	0.8913
2591	892	0	13	0.9558	2303	6694	1	12	0.9485	2415	2583	0	17	0.9186	2195	4953	0	7	0.8913
2592	879	0	15	0.9558	2304	6681	0	6	0.9485	2416	2566	0	10	0.9186	2196	4946	0	7	0.8913
2593	864	0	14	0.9558	2305	6675	0	12	0.9485	2417	2556	0	13	0.9186	2197	4939	2	11	0.8909
2594	850	0	9	0.9558	2306	6663	0	4	0.9485	2418	2543	0	7	0.9186	2198	4926	1	10	0.8907
2595	841	0	11	0.9558	2307	6659	0	13	0.9485	2419	2536	0	13	0.9186	2199	4915	1	18	0.8906
2596	830	0	6	0.9558	2308	6646	0	13	0.9485	2420	2523	0	6	0.9186	2200	4896	0	9	0.8906
2597	824	0	16	0.9558	2309	6633	0	5	0.9485	2421	2517	2	10	0.9179	2201	4887	1	7	0.8904
2598	808	0	31	0.9558	2310	6628	0	9	0.9485	2422	2505	0	8	0.9179	2202	4879	0	7	0.8904
2599	777	0	16	0.9558	2311	6619	0	8	0.9485	2423	2497	0	13	0.9179	2203	4872	0	2	0.8904
2600	761	0	20	0.9558	2312	6611	0	13	0.9485	2424	2484	1	16	0.9175	2204	4870	0	5	0.8904
2601	741	0	17	0.9558	2313	6598	1	7	0.9484	2425	2467	0	10	0.9175	2205	4865	1	9	0.8902
2602	724	0	17	0.9558	2314	6590	1	17	0.9482	2426	2457	0	9	0.9175	2206	4855	1	8	0.89
2603	707	0	25	0.9558	2315	6572	0	7	0.9482	2427	2448	0	11	0.9175	2207	4846	0	6	0.89
2604	682	0	21	0.9558	2316	6565	2	10	0.9479	2428	2437	0	11	0.9175	2208	4840	0	16	0.89
2605	661	0	18	0.9558	2317	6553	0	12	0.9479	2429	2426	0	14	0.9175	2209	4824	0	9	0.89
2606	643	0	9	0.9558	2318	6541	0	7	0.9479	2430	2412	0	10	0.9175	2210	4815	0	11	0.89
2607	634	0	11	0.9558	2319	6534	0	6	0.9479	2431	2402	0	14	0.9175	2211	4804	0	6	0.89
2608	623	0	10	0.9558	2320	6528	0	7	0.9479	2432	2388	0	4	0.9175	2212	4798	0	9	0.89
2609	613	0	11	0.9558	2321	6521	0	11	0.9479	2433	2384	0	7	0.9175	2213	4789	0	12	0.89
2610	602	0	12	0.9558	2322	6510	1	8	0.9478	2434	2377	0	8	0.9175	2214	4777	0	7	0.89
2611	590	0	11	0.9558	2323	6501	0	17	0.9478	2435	2369	0	9	0.9175	2215	4770	1	6	0.8898
2612	579	0	4	0.9558	2324	6484	0	9	0.9478	2436	2360	0	17	0.9175	2216	4763	2	3	0.8895
2613	575	0	4	0.9558	2325	6475	0	9	0.9478	2437	2343	0	10	0.9175	2217	4758	0	2	0.8895
2614	571	0	5	0.9558	2326	6466	0	8	0.9478	2438	2333	0	11	0.9175	2218	4756	0	5	0.8895
2615	566	0	6	0.9558	2327	6458	0	6	0.9478	2439	2322	0	8	0.9175	2219	4751	0	10	0.8895
2616	560	0	5	0.9558	2328	6452	0	10	0.9478	2440	2314	0	8	0.9175	2220	4741	0	6	0.8895
2617	555	0	11	0.9558	2329	6442	0	11	0.9478	2441	2306	0	6	0.9175	2221	4735	0	11	0.8895
2618	544	0	11	0.9558	2330	6431	0	11	0.9478	2442	2300	1	19	0.9171	2222	4724	0	6	0.8895
2619	533	0	9	0.9558	2331	6420	0	19	0.9478	2443	2280	0	15	0.9171	2223	4718	0	8	0.8895
2620	524	0	4	0.9558	2332	6401	0	12	0.9478	2444	2265	0	13	0.9171	2224	4710	0	10	0.8895
2621	520	0	7	0.9558	2333	6389	1	9	0.9477	2445	2252	0	9	0.9171	2225	4700	1	13	0.8893
2622	513	0	6	0.9558	2334	6379	0	20	0.9477	2446	2243	0	8	0.9171	2226	4686	0	13	0.8893
2623	507	0	9	0.9558	2335	6359	0	7	0.9477	2447	2235	0	12	0.9171	2227	4673	0	17	0.8893
2624	498	0	12	0.9558	2336	6352	0	13	0.9477	2448	2223	0	6	0.9171	2228	4656	0	7	0.8893
2625	486	0	9	0.9558	2337	6339	0	20	0.9477	2449	2217	1	9	0.9167	2229	4649	0	9	0.8893
2626	477	0	5	0.9558	2338	6319	1	17	0.9475	2450	2207	0	7	0.9167	2230	4640	0	5	0.8893
2627	472	0	2	0.9558	2339	6301	1	8	0.9474	2451	2200	1	10	0.9163	2231	4635	1	10	0.8891
2628	470	0	6	0.9558	2340	6292	1	13	0.9472	2452	2189	0	18	0.9163	2232	4624	1	7	0.8889
2629	464	0	5	0.9558	2341	6278	0	9	0.9472	2453	2171	1	13	0.9159	2233	4616	2	12	0.8885
2630	459	0	9	0.9558	2342	6269	1	12	0.947	2454	2157	0	15	0.9159	2234	4602	0	5	0.8885
2631	450	0	10	0.9558	2343	6256	0	14	0.947	2455	2142	0	10	0.9159	2235	4597	0	6	0.8885
2632	440	0	8	0.9558	2344	6242	0	13	0.947	2456	2132	0	6	0.9159	2236	4591	0	9	0.8885
2633	432	0	4	0.9558	2345	6229	0	18	0.947	2457	2126	0	14	0.9159	2237	4582	0	10	0.8885
2634	428	0	2	0.9558	2346	6211	0	15	0.947	2458	2112	0	13	0.9159	2238	4572	0	8	0.8885
2635	426	0	6	0.9558	2347	6196	0	8	0.947	2459	2099	0	15	0.9159	2239	4564	0	17	0.8885
2636	420	0	2	0.9558	2348	6188	0	18	0.947	2460	2084	1	7	0.9154	2240	4547	0	6	0.8885
2637	418	0	2	0.9558	2349	6170	0	18	0.947	2461	2076	0	10	0.9154	2241	4541	0	12	0.8885
2638	416	0	11	0.9558	2350	6152	0	12	0.947	2462	2066	0	11	0.9154	2242	4529	0	9	0.8885
2639	405	0	5	0.9558	2351	6140	0	13	0.947	2463	2055	0	16	0.9154	2243	4520	1	6	0.8883
2640	400	0	3	0.9558	2352	6127	0	21	0.947	2464	2039	0	16	0.9154	2244	4513	0	9	0.8883
2641	397	0	6	0.9558	2353	6106	0	21	0.947	2465	2023	0	12	0.9154	2245	4504	1	9	0.8881
2642	391	0	5	0.9558	2354	6085	0	14	0.947	2466	2011	0	16	0.9154	2246	4494	1	9	0.8879
2643	386	0	2	0.9558	2355	6071	0	17	0.947	2467	1995	0	7	0.9154	2247	4484	0	9	0.8879
2644	384	0	4	0.9558	2356	6054	0	10	0.947	2468	1988	0	11	0.9154	2248	4475	0	6	0.8879
2645	380	0	5	0.9558	2357	6044	0	16	0.947	2469	1977	0	4	0.9154	2249	4469	1	16	0.8877
2646	375	0	7	0.9558	2358	6028	2	14	0.9467	2470	1973	0	11	0.9154	2250	4452	0	7	0.8877
2647	368	0	4	0.9558	2359	6012	0	15	0.9467	2471	1962	0	11	0.9154	2251	4445	0	5	0.8877
2648	364	0	6	0.9558	2360	5997	0	19	0.9467	2472	1951	0	10	0.9154	2252	4440	0	9	0.8877
2649	358	0	3	0.9558	2361	5978	0	21	0.9467	2473	1941	0	5	0.9154	2253	4431	0	5	0.8877
2650	355	0	3	0.9558	2362	5957	0	11	0.9467	2474	1936	0	8	0.9154	2254	4426	0	14	0.8877
2651	352	0	1	0.9558	2363	5946	0	16	0.9467	2475	1928	0	5	0.9154	2255	4412	0	10	0.8877
2652	351	0	5	0.9558	2364	5930	1	12	0.9466	2476	1923	0	6	0.9154	2256	4402	1	9	0.8875
2653	346	0	2	0.9558	2365	5917	1	7	0.9464	2477	1917	0	9	0.9154	2257	4392	0	5	0.8875
2654	344	0	1	0.9558	2366	5909	0	18	0.9464	2478	1908	0	15	0.9154	2258	4387	0	9	0.8875
2655	343	0	2	0.9558	2367	5891	0	15	0.9464	2479	1893	0	7	0.9154	2259	4378	1	4	0.8873
2656	341	0	4	0.9558	2368	5876	0	16	0.9464	2480	1886	0	16	0.9154	2260	4373	2	5	0.8869
2657	337	0	2	0.9558	2369	5860	0	14	0.9464	2481	1870	0	9	0.9154	2261	4366	2	7	0.8865
2660	335	0	1	0.9558	2370	5846	0	18	0.9464	2482	1861	0	7	0.9154	2262	4357	1	10	0.8863
2661	334	0	3	0.9558	2371	5828	0	6	0.9464	2483	1854	0	6	0.9154	2263	4346	0	5	0.8863
2662	331	0	3	0.9558	2372	5822	1	11	0.9463	2484	1848	0	13	0.9154	2264	4341	2	9	0.8859
2663	328	0	1	0.9558	2373	5810	0	17	0.9463	2485	1835	0	10	0.9154	2265	4330	0	2	0.8859
2664	327	0	1	0.9558	2374	5793	0	21	0.9463	2486	1825	1	10	0.9149	2266	4328	1	9	0.8857
2665	326	0	1	0.9558	2375	5772	0	22	0.9463	2487	1814	0	9	0.9149	2267	4318	0	7	0.8857
2666	325	0	2	0.9558	2376	5750	0	20	0.9463	2488	1805	0	3	0.9149	2268	4311	1	3	0.8855
2667	323	0	1	0.9558	2377	5730	0	11	0.9463	2489	1802	0	8	0.9149	2269	4307	0	7	0.8855
2668	322	0	4	0.9558	2378	5719	0	10	0.9463	2490	1794	0	10	0.9149	2270	4300	1	8	0.8853
2669	318	0	3	0.9558	2379	5709	0	17	0.9463	2491	1784	0	8	0.9149	2271	4291	0	5	0.8853
2670	315	0	1	0.9558	2380	5692	0	16	0.9463	2492	1776	0	5	0.9149	2272	4286	0	7	0.8853
2671	314	0	1	0.9558	2381	5676	0	11	0.9463	2493	1771	0	12	0.9149	2273	4279	1	5	0.8851
2672	313	0	2	0.9558	2382	5665	0	17	0.9463	2494	1759	0	6	0.9149	2274	4273	1	11	0.8848
2673	311	0	3	0.9558	2383	5648	0	13	0.9463	2495	1753	0	6	0.9149	2275	4261	2	5	0.8844
2674	308	0	2	0.9558	2384	5635	0	10	0.9463	2496	1747	0	2	0.9149	2276	4254	0	2	0.8844
2675	306	0	1	0.9558	2385	5625	1	18	0.9461	2497	1745	0	6	0.9149	2277	4252	0	6	0.8844
2676	305	0	3	0.9558	2386	5606	0	20	0.9461	2498	1739	0	9	0.9149	2278	4246	0	7	0.8844
2677	302	0	1	0.9558	2387	5586	0	28	0.9461	2499	1730	0	10	0.9149	2279	4239	0	12	0.8844
2678	301	0	1	0.9558	2388	5558	0	22	0.9461	2500	1720	0	9	0.9149	2280	4227	0	4	0.8844
2679	300	0	1	0.9558	2389	5536	0	25	0.9461	2501	1711	0	7	0.9149	2281	4223	0	10	0.8844
2680	299	0	3	0.9558	2390	5511	0	20	0.9461	2502	1704	0	6	0.9149	2282	4213	1	4	0.8842
2681	296	0	2	0.9558	2391	5491	0	17	0.9461	2503	1698	0	7	0.9149	2283	4208	1	6	0.884
2682	294	0	1	0.9558	2392	5474	0	20	0.9461	2504	1691	0	3	0.9149	2284	4201	0	5	0.884
2683	293	0	1	0.9558	2393	5454	0	23	0.9461	2505	1688	0	8	0.9149	2285	4196	0	5	0.884
2684	292	0	3	0.9558	2394	5431	1	18	0.9459	2506	1680	0	10	0.9149	2286	4191	3	8	0.8834
2686	289	0	7	0.9558	2395	5412	1	18	0.9457	2507	1670	0	10	0.9149	2287	4180	1	4	0.8832
2687	282	0	2	0.9558	2396	5393	1	29	0.9456	2508	1660	0	11	0.9149	2288	4175	1	9	0.883
2688	280	0	4	0.9558	2397	5363	0	20	0.9456	2509	1649	0	7	0.9149	2289	4165	0	8	0.883
2690	276	0	2	0.9558	2398	5343	0	13	0.9456	2510	1642	0	7	0.9149	2290	4157	0	9	0.883
2692	274	0	1	0.9558	2399	5330	0	17	0.9456	2511	1635	0	9	0.9149	2291	4148	0	15	0.883
2693	273	0	1	0.9558	2400	5313	0	29	0.9456	2512	1626	0	9	0.9149	2292	4133	1	8	0.8827
2694	272	0	3	0.9558	2401	5284	0	20	0.9456	2513	1617	0	7	0.9149	2293	4124	0	9	0.8827
2695	269	0	2	0.9558	2402	5264	0	18	0.9456	2514	1610	0	16	0.9149	2294	4115	1	4	0.8825
2696	267	0	3	0.9558	2403	5246	0	19	0.9456	2515	1594	0	5	0.9149	2295	4110	0	3	0.8825
2697	264	0	3	0.9558	2404	5227	0	26	0.9456	2516	1589	0	5	0.9149	2296	4107	0	4	0.8825
2698	261	0	3	0.9558	2405	5201	0	13	0.9456	2517	1584	0	3	0.9149	2297	4103	0	8	0.8825
2699	258	0	2	0.9558	2406	5188	0	15	0.9456	2518	1581	0	9	0.9149	2298	4095	0	6	0.8825
2700	256	0	4	0.9558	2407	5173	0	22	0.9456	2519	1572	0	14	0.9149	2299	4089	1	6	0.8823
2701	252	0	2	0.9558	2408	5151	0	23	0.9456	2520	1558	0	13	0.9149	2300	4082	0	5	0.8823
2702	250	0	4	0.9558	2409	5128	0	32	0.9456	2521	1545	0	13	0.9149	2301	4077	0	6	0.8823
2703	246	0	4	0.9558	2410	5096	0	29	0.9456	2522	1532	0	10	0.9149	2302	4071	1	4	0.8821
2704	242	0	1	0.9558	2411	5067	0	16	0.9456	2523	1522	0	6	0.9149	2303	4066	1	12	0.8819
2705	241	0	3	0.9558	2412	5051	0	21	0.9456	2524	1516	0	3	0.9149	2304	4053	0	3	0.8819
2706	238	0	2	0.9558	2413	5030	0	21	0.9456	2525	1513	0	11	0.9149	2305	4050	0	5	0.8819
2707	236	0	3	0.9558	2414	5009	0	20	0.9456	2526	1502	0	14	0.9149	2306	4045	0	7	0.8819
2708	233	0	1	0.9558	2415	4989	0	16	0.9456	2527	1488	0	14	0.9149	2307	4038	1	9	0.8817
2709	232	0	5	0.9558	2416	4973	0	25	0.9456	2528	1474	0	13	0.9149	2308	4028	0	6	0.8817
2710	227	0	4	0.9558	2417	4948	0	28	0.9456	2529	1461	0	9	0.9149	2309	4022	0	7	0.8817
2711	223	0	1	0.9558	2418	4920	0	22	0.9456	2530	1452	0	10	0.9149	2310	4015	0	11	0.8817
2712	222	0	2	0.9558	2419	4898	0	20	0.9456	2531	1442	0	9	0.9149	2311	4004	1	4	0.8814
2713	220	0	3	0.9558	2420	4878	0	14	0.9456	2532	1433	0	10	0.9149	2312	3999	0	3	0.8814
2714	217	0	6	0.9558	2421	4864	0	22	0.9456	2533	1423	0	15	0.9149	2313	3996	1	1	0.8812
2715	211	0	6	0.9558	2422	4842	0	19	0.9456	2534	1408	0	16	0.9149	2314	3994	1	5	0.881
2717	205	0	4	0.9558	2423	4823	0	22	0.9456	2535	1392	0	9	0.9149	2315	3988	0	10	0.881
2718	201	0	3	0.9558	2424	4801	0	32	0.9456	2536	1383	0	10	0.9149	2316	3978	0	6	0.881
2719	198	0	3	0.9558	2425	4769	0	23	0.9456	2537	1373	0	18	0.9149	2317	3972	1	9	0.8808
2720	195	0	2	0.9558	2426	4746	0	10	0.9456	2538	1355	0	8	0.9149	2318	3962	0	9	0.8808
2721	193	0	1	0.9558	2427	4736	0	17	0.9456	2539	1347	0	8	0.9149	2319	3953	2	6	0.8803
2722	192	0	3	0.9558	2428	4719	0	12	0.9456	2540	1339	0	9	0.9149	2320	3945	0	4	0.8803
2723	189	0	7	0.9558	2429	4707	0	24	0.9456	2541	1330	0	12	0.9149	2321	3941	0	7	0.8803
2724	182	0	4	0.9558	2430	4683	0	28	0.9456	2542	1318	0	14	0.9149	2322	3934	0	8	0.8803
2725	178	0	4	0.9558	2431	4655	0	28	0.9456	2543	1304	1	17	0.9142	2323	3926	0	9	0.8803
2726	174	0	3	0.9558	2432	4627	0	26	0.9456	2544	1286	0	10	0.9142	2324	3917	0	6	0.8803
2727	171	0	1	0.9558	2433	4601	0	14	0.9456	2545	1276	0	14	0.9142	2325	3911	0	9	0.8803
2728	170	0	3	0.9558	2434	4587	1	24	0.9454	2546	1262	0	8	0.9142	2326	3902	1	4	0.8801
2729	167	0	2	0.9558	2435	4562	0	18	0.9454	2547	1254	0	6	0.9142	2327	3897	2	4	0.8796
2730	165	0	4	0.9558	2436	4544	0	24	0.9454	2548	1248	0	14	0.9142	2328	3891	0	5	0.8796
2731	161	0	6	0.9558	2437	4520	0	24	0.9454	2549	1234	0	10	0.9142	2329	3886	0	6	0.8796
2732	155	0	3	0.9558	2438	4496	0	30	0.9454	2550	1224	0	5	0.9142	2330	3880	0	10	0.8796
2733	152	0	4	0.9558	2439	4466	0	18	0.9454	2551	1219	0	9	0.9142	2331	3870	0	7	0.8796
2734	148	0	2	0.9558	2440	4448	0	25	0.9454	2552	1210	0	6	0.9142	2332	3863	0	7	0.8796
2735	146	0	2	0.9558	2441	4423	0	22	0.9454	2553	1204	0	6	0.9142	2333	3856	0	10	0.8796
2736	144	0	5	0.9558	2442	4401	0	23	0.9454	2554	1198	0	10	0.9142	2334	3846	0	5	0.8796
2737	139	0	5	0.9558	2443	4378	0	24	0.9454	2555	1188	1	17	0.9134	2335	3841	1	11	0.8794
2738	134	0	3	0.9558	2444	4354	0	25	0.9454	2556	1170	0	18	0.9134	2336	3829	0	5	0.8794
2739	131	0	4	0.9558	2445	4329	0	25	0.9454	2557	1152	1	13	0.9126	2337	3824	1	9	0.8792
2740	127	0	2	0.9558	2446	4304	0	17	0.9454	2558	1138	0	12	0.9126	2338	3814	0	8	0.8792
2741	125	0	2	0.9558	2447	4287	0	15	0.9454	2559	1126	0	14	0.9126	2339	3806	1	5	0.879
2742	123	0	1	0.9558	2448	4272	0	21	0.9454	2560	1112	0	13	0.9126	2340	3800	0	6	0.879
2743	122	0	5	0.9558	2449	4251	0	31	0.9454	2561	1099	0	4	0.9126	2341	3794	0	7	0.879
2744	117	0	3	0.9558	2450	4220	0	26	0.9454	2562	1095	0	6	0.9126	2342	3787	0	6	0.879
2745	114	0	5	0.9558	2451	4194	0	21	0.9454	2563	1089	0	3	0.9126	2343	3781	1	4	0.8787
2746	109	0	3	0.9558	2452	4173	1	30	0.9451	2564	1086	0	16	0.9126	2344	3776	0	10	0.8787
2747	106	0	1	0.9558	2453	4142	0	8	0.9451	2565	1070	0	6	0.9126	2345	3766	0	8	0.8787
2748	105	0	4	0.9558	2454	4134	0	19	0.9451	2566	1064	0	14	0.9126	2346	3758	0	9	0.8787
2749	101	0	4	0.9558	2455	4115	1	11	0.9449	2567	1050	0	4	0.9126	2347	3749	0	10	0.8787
2750	97	0	5	0.9558	2456	4103	0	21	0.9449	2568	1046	0	7	0.9126	2348	3739	0	4	0.8787
2751	92	0	1	0.9558	2457	4082	0	13	0.9449	2569	1039	0	7	0.9126	2349	3735	0	10	0.8787
2752	91	0	5	0.9558	2458	4069	0	27	0.9449	2570	1032	0	8	0.9126	2350	3725	0	15	0.8787
2753	86	0	1	0.9558	2459	4042	0	23	0.9449	2571	1024	1	6	0.9117	2351	3710	0	10	0.8787
2755	85	0	3	0.9558	2460	4019	0	19	0.9449	2572	1017	0	6	0.9117	2352	3700	0	15	0.8787
2756	82	0	2	0.9558	2461	4000	0	18	0.9449	2573	1011	0	5	0.9117	2353	3685	0	13	0.8787
2757	80	0	2	0.9558	2462	3982	2	18	0.9444	2574	1006	1	2	0.9108	2354	3672	1	14	0.8785
2758	78	0	4	0.9558	2463	3962	0	21	0.9444	2575	1003	0	8	0.9108	2355	3657	2	9	0.878
2759	74	0	5	0.9558	2464	3941	0	20	0.9444	2576	995	1	13	0.9099	2356	3646	1	4	0.8778
2760	69	0	2	0.9558	2465	3921	0	24	0.9444	2577	981	0	12	0.9099	2357	3641	0	10	0.8778
2761	67	0	1	0.9558	2466	3897	0	18	0.9444	2578	969	0	2	0.9099	2358	3631	0	14	0.8778
2762	66	0	3	0.9558	2467	3879	0	20	0.9444	2579	967	0	5	0.9099	2359	3617	0	7	0.8778
2763	63	0	4	0.9558	2468	3859	1	11	0.9442	2580	962	0	4	0.9099	2360	3610	0	10	0.8778
2764	59	0	2	0.9558	2469	3847	0	18	0.9442	2581	958	0	10	0.9099	2361	3600	0	8	0.8778
2765	57	0	6	0.9558	2470	3829	0	25	0.9442	2582	948	0	8	0.9099	2362	3592	0	14	0.8778
2767	51	0	1	0.9558	2471	3804	0	21	0.9442	2583	940	0	10	0.9099	2363	3578	1	10	0.8775
2768	50	0	3	0.9558	2472	3783	0	16	0.9442	2584	930	0	11	0.9099	2364	3567	2	11	0.877
2770	47	0	4	0.9558	2473	3767	0	13	0.9442	2585	919	0	8	0.9099	2365	3554	0	8	0.877
2771	43	0	2	0.9558	2474	3754	0	17	0.9442	2586	911	0	7	0.9099	2366	3546	0	11	0.877
2773	41	0	2	0.9558	2475	3737	0	21	0.9442	2587	904	0	4	0.9099	2367	3535	0	11	0.877
2775	39	0	3	0.9558	2476	3716	0	12	0.9442	2588	900	0	5	0.9099	2368	3524	0	9	0.877
2776	36	0	1	0.9558	2477	3704	0	19	0.9442	2589	895	0	11	0.9099	2369	3515	0	14	0.877
2777	35	0	1	0.9558	2478	3685	0	17	0.9442	2590	884	0	21	0.9099	2370	3501	0	7	0.877
2778	34	0	3	0.9558	2479	3668	0	15	0.9442	2591	863	0	21	0.9099	2371	3494	0	11	0.877
2779	31	0	2	0.9558	2480	3653	0	14	0.9442	2592	842	0	5	0.9099	2372	3483	0	8	0.877
2780	29	0	1	0.9558	2481	3639	0	13	0.9442	2593	837	1	12	0.9088	2373	3475	1	11	0.8768
2781	28	0	3	0.9558	2482	3626	0	17	0.9442	2594	824	0	13	0.9088	2374	3463	0	7	0.8768
2784	25	0	1	0.9558	2483	3609	1	16	0.9439	2595	811	0	10	0.9088	2375	3456	0	8	0.8768
2785	24	0	2	0.9558	2484	3592	0	18	0.9439	2596	801	0	11	0.9088	2376	3448	0	7	0.8768
2786	22	0	2	0.9558	2485	3574	0	16	0.9439	2597	790	1	16	0.9077	2377	3441	0	8	0.8768
2788	20	0	1	0.9558	2486	3558	0	28	0.9439	2598	773	0	13	0.9077	2378	3433	1	7	0.8765
2789	19	0	1	0.9558	2487	3530	0	27	0.9439	2599	760	0	13	0.9077	2379	3425	0	13	0.8765
2791	18	0	2	0.9558	2488	3503	0	13	0.9439	2600	747	0	25	0.9077	2380	3412	1	18	0.8763
2792	16	0	1	0.9558	2489	3490	0	13	0.9439	2601	722	0	11	0.9077	2381	3393	0	5	0.8763
2794	15	0	1	0.9558	2490	3477	0	10	0.9439	2602	711	0	14	0.9077	2382	3388	1	12	0.876
2796	14	0	1	0.9558	2491	3467	0	14	0.9439	2603	697	0	19	0.9077	2383	3375	0	9	0.876
2797	13	0	1	0.9558	2492	3453	0	23	0.9439	2604	678	0	22	0.9077	2384	3366	0	8	0.876
2801	12	0	1	0.9558	2493	3430	0	13	0.9439	2605	656	0	18	0.9077	2385	3358	0	13	0.876
2807	11	0	2	0.9558	2494	3417	0	21	0.9439	2606	638	0	15	0.9077	2386	3345	0	11	0.876
2814	9	0	1	0.9558	2495	3396	0	17	0.9439	2607	623	0	10	0.9077	2387	3334	0	13	0.876
2825	8	0	1	0.9558	2496	3379	1	16	0.9436	2608	613	0	9	0.9077	2388	3321	0	22	0.876
2833	7	0	1	0.9558	2497	3362	0	16	0.9436	2609	604	0	7	0.9077	2389	3299	0	12	0.876
2845	6	0	1	0.9558	2498	3346	0	15	0.9436	2610	597	0	6	0.9077	2390	3287	0	7	0.876
2859	5	0	1	0.9558	2499	3331	0	22	0.9436	2611	591	0	9	0.9077	2391	3280	0	12	0.876
2867	4	0	1	0.9558	2500	3309	0	17	0.9436	2612	582	0	5	0.9077	2392	3268	0	5	0.876
2887	3	0	1	0.9558	2501	3292	1	13	0.9433	2613	577	0	5	0.9077	2393	3263	0	14	0.876
2913	2	0	1	0.9558	2502	3278	0	14	0.9433	2614	572	1	3	0.9061	2394	3249	2	15	0.8755
2983	1	0	1	0.9558	2503	3264	0	16	0.9433	2615	568	0	6	0.9061	2395	3232	0	12	0.8755
				2504	2504	3248	0	20	0.9433	2616	562	0	1	0.9061	2396	3220	0	14	0.8755
				2505	2505	3228	0	12	0.9433	2617	561	0	10	0.9061	2397	3206	0	11	0.8755
				2506	2506	3216	0	32	0.9433	2618	551	0	6	0.9061	2398	3195	1	8	0.8752
				2507	2507	3184	0	10	0.9433	2619	545	0	6	0.9061	2399	3186	0	15	0.8752
				2508	2508	3174	0	11	0.9433	2620	539	0	5	0.9061	2400	3171	0	13	0.8752
				2509	2509	3163	0	13	0.9433	2621	534	0	7	0.9061	2401	3158	0	10	0.8752
				2510	2510	3150	0	9	0.9433	2622	527	0	8	0.9061	2402	3148	0	5	0.8752
				2511	2511	3141	0	25	0.9433	2623	519	0	15	0.9061	2403	3143	0	10	0.8752
				2512	2512	3116	0	17	0.9433	2624	504	0	2	0.9061	2404	3133	0	16	0.8752
				2513	2513	3099	0	19	0.9433	2625	502	0	6	0.9061	2405	3117	1	11	0.8749
				2514	2514	3080	0	13	0.9433	2626	496	0	5	0.9061	2406	3105	0	10	0.8749
				2515	2515	3067	0	6	0.9433	2627	491	0	6	0.9061	2407	3095	0	12	0.8749
				2516	2516	3061	0	11	0.9433	2628	485	0	4	0.9061	2408	3083	0	10	0.8749
				2517	2517	3050	0	9	0.9433	2629	481	0	6	0.9061	2409	3073	0	19	0.8749
				2518	2518	3041	0	19	0.9433	2630	475	0	4	0.9061	2410	3054	0	18	0.8749
				2519	2519	3022	0	18	0.9433	2631	471	0	8	0.9061	2411	3036	0	8	0.8749
				2520	2520	3004	0	23	0.9433	2632	463	0	6	0.9061	2412	3028	0	5	0.8749
				2521	2521	2981	0	28	0.9433	2633	457	0	4	0.9061	2413	3023	0	10	0.8749
				2522	2522	2953	0	18	0.9433	2634	453	0	3	0.9061	2414	3013	0	11	0.8749
				2523	2523	2935	0	20	0.9433	2635	450	0	4	0.9061	2415	3002	2	18	0.8743
				2524	2524	2915	0	13	0.9433	2636	446	0	3	0.9061	2416	2982	1	15	0.874
				2525	2525	2902	0	14	0.9433	2637	443	0	2	0.9061	2417	2966	0	15	0.874
				2526	2526	2888	0	23	0.9433	2638	441	0	8	0.9061	2418	2951	0	10	0.874
				2527	2527	2865	0	35	0.9433	2639	433	0	9	0.9061	2419	2941	0	14	0.874
				2528	2528	2830	0	32	0.9433	2640	424	0	5	0.9061	2420	2927	0	10	0.874
				2529	2529	2798	0	21	0.9433	2641	419	0	6	0.9061	2421	2917	0	13	0.874
				2530	2530	2777	0	23	0.9433	2642	413	0	5	0.9061	2422	2904	1	11	0.8737
				2531	2531	2754	0	22	0.9433	2643	408	0	6	0.9061	2423	2892	0	10	0.8737
				2532	2532	2732	0	22	0.9433	2644	402	0	5	0.9061	2424	2882	1	14	0.8734
				2533	2533	2710	0	16	0.9433	2645	397	0	4	0.9061	2425	2867	0	12	0.8734
				2534	2534	2694	0	16	0.9433	2646	393	0	5	0.9061	2426	2855	0	11	0.8734
				2535	2535	2678	0	24	0.9433	2647	388	0	3	0.9061	2427	2844	0	16	0.8734
				2536	2536	2654	0	25	0.9433	2648	385	0	5	0.9061	2428	2828	0	8	0.8734
				2537	2537	2629	0	11	0.9433	2649	380	0	3	0.9061	2429	2820	0	10	0.8734
				2538	2538	2618	0	18	0.9433	2650	377	0	2	0.9061	2430	2810	0	14	0.8734
				2539	2539	2600	0	14	0.9433	2651	375	0	4	0.9061	2431	2796	0	8	0.8734
				2540	2540	2586	0	17	0.9433	2652	371	0	3	0.9061	2432	2788	0	13	0.8734
				2541	2541	2569	0	15	0.9433	2653	368	0	2	0.9061	2433	2775	1	6	0.8731
				2542	2542	2554	0	26	0.9433	2654	366	0	3	0.9061	2434	2768	0	4	0.8731
				2543	2543	2528	0	20	0.9433	2655	363	0	2	0.9061	2435	2764	1	14	0.8728
				2544	2544	2508	0	9	0.9433	2656	361	0	3	0.9061	2436	2749	0	17	0.8728
				2545	2545	2499	0	17	0.9433	2657	358	0	3	0.9061	2437	2732	0	14	0.8728
				2546	2546	2482	0	12	0.9433	2658	355	0	2	0.9061	2438	2718	1	11	0.8725
				2547	2547	2470	0	10	0.9433	2659	353	0	3	0.9061	2439	2706	0	5	0.8725
				2548	2548	2460	0	18	0.9433	2660	350	0	1	0.9061	2440	2701	0	10	0.8725
				2549	2549	2442	0	25	0.9433	2661	349	0	2	0.9061	2441	2691	1	10	0.8721
				2550	2550	2417	0	23	0.9433	2662	347	0	6	0.9061	2442	2680	0	19	0.8721
				2551	2551	2394	0	14	0.9433	2663	341	0	3	0.9061	2443	2661	0	9	0.8721
				2552	2552	2380	1	14	0.9429	2664	338	0	2	0.9061	2444	2652	0	19	0.8721
				2553	2553	2365	0	20	0.9429	2665	336	0	2	0.9061	2445	2633	0	14	0.8721
				2554	2554	2345	0	18	0.9429	2666	334	0	4	0.9061	2446	2619	0	13	0.8721
				2555	2555	2327	0	21	0.9429	2667	330	0	7	0.9061	2447	2606	0	8	0.8721
				2556	2556	2306	0	26	0.9429	2668	323	0	4	0.9061	2448	2598	0	11	0.8721
				2557	2557	2280	0	26	0.9429	2669	319	0	2	0.9061	2449	2587	0	12	0.8721
				2558	2558	2254	0	23	0.9429	2670	317	0	3	0.9061	2450	2575	0	15	0.8721
				2559	2559	2231	0	17	0.9429	2672	314	0	1	0.9061	2451	2560	0	14	0.8721
				2560	2560	2214	0	17	0.9429	2673	313	0	2	0.9061	2452	2546	0	22	0.8721
				2561	2561	2197	0	26	0.9429	2674	311	0	2	0.9061	2453	2524	0	12	0.8721
				2562	2562	2171	0	26	0.9429	2676	309	0	1	0.9061	2454	2512	0	9	0.8721
				2563	2563	2145	0	28	0.9429	2678	308	0	2	0.9061	2455	2503	0	10	0.8721
				2564	2564	2117	0	25	0.9429	2679	306	0	3	0.9061	2456	2493	0	8	0.8721
				2565	2565	2092	0	15	0.9429	2680	303	0	2	0.9061	2457	2485	0	10	0.8721
				2566	2566	2077	0	26	0.9429	2681	301	0	1	0.9061	2458	2475	0	15	0.8721
				2567	2567	2051	0	22	0.9429	2682	300	0	3	0.9061	2459	2460	0	18	0.8721
				2568	2568	2029	0	20	0.9429	2684	297	0	2	0.9061	2460	2442	0	10	0.8721
				2569	2569	2009	0	20	0.9429	2685	295	0	1	0.9061	2461	2432	0	4	0.8721
				2570	2570	1989	0	28	0.9429	2686	294	0	2	0.9061	2462	2428	0	15	0.8721
				2571	2571	1961	0	8	0.9429	2687	292	0	5	0.9061	2463	2413	0	17	0.8721
				2572	2572	1953	0	18	0.9429	2688	287	0	3	0.9061	2464	2396	0	17	0.8721
				2573	2573	1935	0	16	0.9429	2689	284	0	1	0.9061	2465	2379	0	18	0.8721
				2574	2574	1919	0	9	0.9429	2690	283	0	2	0.9061	2466	2361	0	10	0.8721
				2575	2575	1910	0	15	0.9429	2692	281	0	1	0.9061	2467	2351	0	7	0.8721
				2576	2576	1895	0	24	0.9429	2693	280	0	1	0.9061	2468	2344	0	6	0.8721
				2577	2577	1871	0	15	0.9429	2694	279	0	3	0.9061	2469	2338	0	9	0.8721
				2578	2578	1856	0	15	0.9429	2695	276	0	3	0.9061	2470	2329	1	12	0.8718
				2579	2579	1841	0	15	0.9429	2696	273	0	3	0.9061	2471	2316	0	13	0.8718
				2580	2580	1826	0	8	0.9429	2697	270	0	3	0.9061	2472	2303	0	13	0.8718
				2581	2581	1818	0	13	0.9429	2698	267	0	1	0.9061	2473	2290	0	14	0.8718
				2582	2582	1805	0	16	0.9429	2699	266	0	2	0.9061	2474	2276	0	11	0.8718
				2583	2583	1789	0	19	0.9429	2700	264	0	5	0.9061	2475	2265	0	14	0.8718
				2584	2584	1770	0	18	0.9429	2701	259	0	1	0.9061	2476	2251	0	12	0.8718
				2585	2585	1752	0	14	0.9429	2702	258	0	2	0.9061	2477	2239	0	9	0.8718
				2586	2586	1738	0	13	0.9429	2703	256	0	2	0.9061	2478	2230	0	8	0.8718
				2587	2587	1725	0	9	0.9429	2704	254	0	1	0.9061	2479	2222	0	15	0.8718
				2588	2588	1716	0	17	0.9429	2705	253	0	3	0.9061	2480	2207	0	10	0.8718
				2589	2589	1699	0	29	0.9429	2706	250	0	1	0.9061	2481	2197	0	9	0.8718
				2590	2590	1670	0	37	0.9429	2707	249	0	3	0.9061	2482	2188	0	9	0.8718
				2591	2591	1633	0	28	0.9429	2708	246	0	2	0.9061	2483	2179	1	6	0.8714
				2592	2592	1605	0	19	0.9429	2709	244	0	5	0.9061	2484	2172	0	13	0.8714
				2593	2593	1586	0	26	0.9429	2710	239	0	4	0.9061	2485	2159	0	16	0.8714
				2594	2594	1560	0	12	0.9429	2711	235	0	1	0.9061	2486	2143	0	10	0.8714
				2595	2595	1548	0	29	0.9429	2713	234	0	2	0.9061	2487	2133	0	4	0.8714
				2596	2596	1519	0	25	0.9429	2715	232	0	3	0.9061	2488	2129	0	10	0.8714
				2597	2597	1494	0	30	0.9429	2716	229	0	3	0.9061	2489	2119	0	7	0.8714
				2598	2598	1464	0	35	0.9429	2718	226	0	4	0.9061	2490	2112	0	7	0.8714
				2599	2599	1429	0	25	0.9429	2719	222	0	1	0.9061	2491	2105	0	15	0.8714
				2600	2600	1404	0	37	0.9429	2720	221	0	3	0.9061	2492	2090	1	5	0.8709
				2601	2601	1367	0	34	0.9429	2721	218	0	4	0.9061	2493	2084	0	6	0.8709
				2602	2602	1333	0	29	0.9429	2722	214	0	1	0.9061	2494	2078	0	13	0.8709
				2603	2603	1304	0	38	0.9429	2723	213	0	8	0.9061	2495	2065	0	11	0.8709
				2604	2604	1266	0	47	0.9429	2724	205	0	3	0.9061	2496	2054	0	6	0.8709
				2605	2605	1219	0	41	0.9429	2725	202	0	2	0.9061	2497	2048	0	13	0.8709
				2606	2606	1178	0	18	0.9429	2726	200	0	4	0.9061	2498	2035	0	20	0.8709
				2607	2607	1160	0	17	0.9429	2727	196	0	1	0.9061	2499	2015	0	15	0.8709
				2608	2608	1143	0	7	0.9429	2728	195	0	1	0.9061	2500	2000	0	9	0.8709
				2609	2609	1136	0	19	0.9429	2729	194	0	3	0.9061	2501	1991	0	10	0.8709
				2610	2610	1117	0	21	0.9429	2730	191	0	5	0.9061	2502	1981	0	10	0.8709
				2611	2611	1096	0	20	0.9429	2731	186	0	3	0.9061	2503	1971	1	9	0.8705
				2612	2612	1076	0	21	0.9429	2732	183	0	8	0.9061	2504	1961	0	9	0.8705
				2613	2613	1055	0	14	0.9429	2733	175	0	5	0.9061	2505	1952	0	10	0.8705
				2614	2614	1041	0	8	0.9429	2734	170	0	2	0.9061	2506	1942	0	16	0.8705
				2615	2615	1033	0	9	0.9429	2735	168	0	1	0.9061	2507	1926	0	7	0.8705
				2616	2616	1024	0	7	0.9429	2736	167	0	7	0.9061	2508	1919	1	6	0.87
				2617	2617	1017	0	7	0.9429	2737	160	0	5	0.9061	2509	1912	0	7	0.87
				2618	2618	1010	0	24	0.9429	2738	155	0	2	0.9061	2510	1905	0	10	0.87
				2619	2619	986	0	16	0.9429	2739	153	0	2	0.9061	2511	1895	0	7	0.87
				2620	2620	970	0	6	0.9429	2740	151	0	6	0.9061	2512	1888	0	12	0.87
				2621	2621	964	0	15	0.9429	2741	145	0	2	0.9061	2513	1876	0	11	0.87
				2622	2622	949	0	11	0.9429	2743	143	0	5	0.9061	2514	1865	0	10	0.87
				2623	2623	938	0	13	0.9429	2744	138	0	4	0.9061	2515	1855	0	8	0.87
				2624	2624	925	0	15	0.9429	2745	134	0	2	0.9061	2516	1847	0	4	0.87
				2625	2625	910	0	18	0.9429	2746	132	0	7	0.9061	2517	1843	0	13	0.87
				2626	2626	892	0	6	0.9429	2747	125	0	3	0.9061	2518	1830	0	11	0.87
				2627	2627	886	0	5	0.9429	2748	122	0	2	0.9061	2519	1819	0	11	0.87
				2628	2628	881	0	10	0.9429	2749	120	0	2	0.9061	2520	1808	0	17	0.87
				2629	2629	871	0	15	0.9429	2750	118	0	4	0.9061	2521	1791	0	15	0.87
				2630	2630	856	0	12	0.9429	2751	114	0	5	0.9061	2522	1776	0	18	0.87
				2631	2631	844	0	16	0.9429	2752	109	0	3	0.9061	2523	1758	0	10	0.87
				2632	2632	828	0	13	0.9429	2753	106	0	5	0.9061	2524	1748	0	8	0.87
				2633	2633	815	0	9	0.9429	2754	101	0	4	0.9061	2525	1740	0	11	0.87
				2634	2634	806	0	9	0.9429	2755	97	0	2	0.9061	2526	1729	0	15	0.87
				2635	2635	797	0	9	0.9429	2756	95	0	3	0.9061	2527	1714	1	22	0.8695
				2636	2636	788	0	5	0.9429	2757	92	0	3	0.9061	2528	1691	0	13	0.8695
				2637	2637	783	0	6	0.9429	2758	89	0	14	0.9061	2529	1678	0	9	0.8695
				2638	2638	777	0	12	0.9429	2759	75	0	5	0.9061	2530	1669	0	11	0.8695
				2639	2639	765	0	12	0.9429	2760	70	0	4	0.9061	2531	1658	1	11	0.869
				2640	2640	753	0	3	0.9429	2761	66	0	2	0.9061	2532	1646	0	7	0.869
				2641	2641	750	0	11	0.9429	2762	64	0	4	0.9061	2533	1639	0	15	0.869
				2642	2642	739	0	5	0.9429	2763	60	0	4	0.9061	2534	1624	0	17	0.869
				2643	2643	734	0	8	0.9429	2764	56	0	4	0.9061	2535	1607	0	14	0.869
				2644	2644	726	0	9	0.9429	2765	52	0	3	0.9061	2536	1593	0	8	0.869
				2645	2645	717	0	13	0.9429	2766	49	0	1	0.9061	2537	1585	0	13	0.869
				2646	2646	704	0	12	0.9429	2767	48	0	4	0.9061	2538	1572	0	13	0.869
				2647	2647	692	0	10	0.9429	2768	44	0	4	0.9061	2539	1559	0	15	0.869
				2648	2648	682	0	6	0.9429	2769	40	0	5	0.9061	2540	1544	0	14	0.869
				2649	2649	676	0	2	0.9429	2770	35	0	1	0.9061	2541	1530	0	7	0.869
				2650	2650	674	0	6	0.9429	2771	34	0	2	0.9061	2542	1523	0	16	0.869
				2651	2651	668	0	10	0.9429	2772	32	0	2	0.9061	2543	1507	0	7	0.869
				2652	2652	658	0	7	0.9429	2773	30	0	1	0.9061	2544	1500	0	5	0.869
				2653	2653	651	0	11	0.9429	2774	29	0	1	0.9061	2545	1495	0	14	0.869
				2654	2654	640	0	6	0.9429	2776	28	0	1	0.9061	2546	1481	0	9	0.869
				2655	2655	634	0	2	0.9429	2779	27	0	2	0.9061	2547	1472	0	16	0.869
				2656	2656	632	0	3	0.9429	2780	25	0	1	0.9061	2548	1456	0	11	0.869
				2657	2657	629	0	5	0.9429	2781	24	0	1	0.9061	2549	1445	0	8	0.869
				2658	2658	624	0	4	0.9429	2783	23	0	1	0.9061	2550	1437	0	10	0.869
				2659	2659	620	0	4	0.9429	2786	22	0	2	0.9061	2551	1427	1	9	0.8684
				2660	2660	616	0	2	0.9429	2787	20	0	1	0.9061	2552	1417	1	10	0.8678
				2661	2661	614	0	6	0.9429	2789	19	0	1	0.9061	2553	1406	0	8	0.8678
				2662	2662	608	0	4	0.9429	2790	18	0	2	0.9061	2554	1398	0	11	0.8678
				2663	2663	604	0	2	0.9429	2791	16	0	1	0.9061	2555	1387	0	5	0.8678
				2664	2664	602	0	3	0.9429	2793	15	0	2	0.9061	2556	1382	0	13	0.8678
				2665	2665	599	0	3	0.9429	2794	13	0	2	0.9061	2557	1369	0	13	0.8678
				2666	2666	596	0	2	0.9429	2800	11	0	1	0.9061	2558	1356	0	12	0.8678
				2667	2667	594	0	3	0.9429	2810	10	0	1	0.9061	2559	1344	0	11	0.8678
				2668	2668	591	0	3	0.9429	2812	9	0	1	0.9061	2560	1333	0	18	0.8678
				2669	2669	588	0	6	0.9429	2821	8	0	1	0.9061	2561	1315	0	14	0.8678
				2670	2670	582	0	1	0.9429	2822	7	0	1	0.9061	2562	1301	0	13	0.8678
				2671	2671	581	0	1	0.9429	2826	6	0	1	0.9061	2563	1288	0	8	0.8678
				2672	2672	580	0	4	0.9429	2828	5	0	1	0.9061	2564	1280	0	11	0.8678
				2673	2673	576	0	3	0.9429	2829	4	0	1	0.9061	2565	1269	0	14	0.8678
				2674	2674	573	0	1	0.9429	2835	3	0	1	0.9061	2566	1255	0	10	0.8678
				2675	2675	572	0	5	0.9429	2838	2	0	1	0.9061	2567	1245	0	6	0.8678
				2676	2676	567	0	1	0.9429	2865	1	0	1	0.9061	2568	1239	0	15	0.8678
				2677	2677	566	0	1	0.9429	0.9478	2570	1224	0	7	2569	1224	0	7	0.8678
				2678	2678	565	0	2	0.9429	0.9478	2571	1217	0	13	2570	1217	0	13	0.8678
				2679	2679	563	0	2	0.9429	0.9478	2572	1204	0	9	2571	1204	1	8	0.8671
				2680	2680	561	0	5	0.9429	0.9478	2573	1195	0	11	2572	1195	0	11	0.8671
				2681	2681	556	0	2	0.9429	0.9478	2574	1184	0	5	2573	1184	0	5	0.8671
				2682	2682	554	0	8	0.9429	0.9478	2575	1179	0	12	2574	1179	0	12	0.8671
				2683	2683	546	0	4	0.9429	0.9478	2576	1167	0	14	2575	1167	0	14	0.8671
				2684	2684	542	0	3	0.9429	0.9478	2577	1153	0	10	2576	1153	0	10	0.8671
				2686	2686	539	0	3	0.9429	0.9478	2578	1143	0	12	2577	1143	0	12	0.8671
				2687	2687	536	0	4	0.9429	0.9478	2579	1131	0	13	2578	1131	0	13	0.8671
				2688	2688	532	0	5	0.9429	0.9478	2580	1118	0	14	2579	1118	0	14	0.8671
				2689	2689	527	0	4	0.9429	0.9478	2581	1104	0	4	2580	1104	0	4	0.8671
				2690	2690	523	0	2	0.9429	0.9478	2582	1100	0	11	2581	1100	0	11	0.8671
				2691	2691	521	0	1	0.9429	0.9478	2583	1089	0	11	2582	1089	0	11	0.8671
				2692	2692	520	0	4	0.9429	0.9478	2584	1078	0	10	2583	1078	0	10	0.8671
				2693	2693	516	0	3	0.9429	0.9478	2585	1068	0	9	2584	1068	0	9	0.8671
				2694	2694	513	0	3	0.9429	0.9478	2586	1059	0	11	2585	1059	0	11	0.8671
				2695	2695	510	0	3	0.9429	0.9478	2587	1048	0	6	2586	1048	0	6	0.8671
				2696	2696	507	0	2	0.9429	0.9478	2588	1042	0	8	2587	1042	0	8	0.8671
				2697	2697	505	0	2	0.9429	0.9478	2589	1034	0	6	2588	1034	0	6	0.8671
				2698	2698	503	0	4	0.9429	0.9478	2590	1028	0	12	2589	1028	0	12	0.8671
				2699	2699	499	0	2	0.9429	0.9478	2591	1016	0	19	2590	1016	0	19	0.8671
				2700	2700	497	0	4	0.9429	0.9478	2592	997	0	12	2591	997	0	12	0.8671
				2701	2701	493	0	3	0.9429	0.9478	2593	985	0	7	2592	985	0	7	0.8671
				2702	2702	490	0	8	0.9429	0.9478	2594	978	0	12	2593	978	0	12	0.8671
				2703	2703	482	0	3	0.9429	0.9478	2595	966	0	13	2594	966	0	13	0.8671
				2704	2704	479	0	2	0.9429	0.9478	2596	953	0	12	2595	953	0	12	0.8671
				2705	2705	477	0	5	0.9429	0.9478	2597	941	0	14	2596	941	0	14	0.8671
				2706	2706	472	0	4	0.9429	0.9478	2598	927	0	19	2597	927	0	19	0.8671
				2707	2707	468	0	1	0.9429	0.9478	2599	908	0	19	2598	908	0	19	0.8671
				2708	2708	467	0	5	0.9429	0.9478	2600	889	0	8	2599	889	0	8	0.8671
				2709	2709	462	0	5	0.9429	0.9478	2601	881	0	21	2600	881	0	21	0.8671
				2710	2710	457	0	4	0.9429	0.9478	2602	860	0	15	2601	860	0	15	0.8671
				2711	2711	453	0	6	0.9429	0.9478	2603	845	0	17	2602	845	0	17	0.8671
				2712	2712	447	0	3	0.9429	0.9478	2604	828	0	20	2603	828	0	20	0.8671
				2714	2714	444	0	4	0.9429	0.9478	2605	808	0	18	2604	808	0	18	0.8671
				2715	2715	440	0	12	0.9429	0.9478	2606	790	0	18	2605	790	0	18	0.8671
				2716	2716	428	0	11	0.9429	0.9478	2607	772	0	14	2606	772	0	14	0.8671
				2717	2717	417	0	5	0.9429	0.9478	2608	758	1	17	2607	758	1	17	0.8659
				2718	2718	412	0	7	0.9429	0.9478	2609	740	0	8	2608	740	0	8	0.8659
				2719	2719	405	0	5	0.9429	0.9478	2610	732	0	9	2609	732	0	9	0.8659
				2720	2720	400	0	3	0.9429	0.9478	2611	723	0	12	2610	723	0	12	0.8659
				2721	2721	397	0	3	0.9429	0.9478	2612	711	0	9	2611	711	0	9	0.8659
				2722	2722	394	0	2	0.9429	0.9478	2613	702	0	13	2612	702	0	13	0.8659
				2723	2723	392	0	16	0.9429	0.9478	2614	689	0	6	2613	689	0	6	0.8659
				2724	2724	376	0	6	0.9429	0.9478	2615	683	1	16	2614	683	1	16	0.8646
				2725	2725	370	0	7	0.9429	0.9478	2616	666	0	6	2615	666	0	6	0.8646
				2726	2726	363	0	3	0.9429	0.9478	2617	660	0	1	2616	660	0	1	0.8646
				2727	2727	360	0	3	0.9429	0.9478	2618	659	0	8	2617	659	0	8	0.8646
				2728	2728	357	0	4	0.9429	0.9478	2619	651	0	9	2618	651	0	9	0.8646
				2729	2729	353	0	4	0.9429	0.9478	2620	642	0	12	2619	642	0	12	0.8646
				2730	2730	349	0	11	0.9429	0.9478	2621	630	0	4	2620	630	0	4	0.8646
				2731	2731	338	0	7	0.9429	0.9478	2622	626	0	3	2621	626	0	3	0.8646
				2732	2732	331	0	9	0.9429	0.9478	2623	623	0	7	2622	623	0	7	0.8646
				2733	2733	322	0	7	0.9429	0.9478	2624	616	0	12	2623	616	0	12	0.8646
				2734	2734	315	0	3	0.9429	0.9478	2625	604	0	10	2624	604	1	9	0.8632
				2735	2735	312	0	6	0.9429	0.9478	2626	594	0	8	2625	594	0	8	0.8632
				2736	2736	306	0	8	0.9429	0.9478	2627	586	0	5	2626	586	0	5	0.8632
				2737	2737	298	0	9	0.9429	0.9478	2628	581	0	6	2627	581	0	6	0.8632
				2738	2738	289	0	5	0.9429	0.9478	2629	575	0	8	2628	575	0	8	0.8632
				2739	2739	284	0	2	0.9429	0.9478	2630	567	0	10	2629	567	0	10	0.8632
				2740	2740	282	0	3	0.9429	0.9478	2631	557	0	10	2630	557	0	10	0.8632
				2741	2741	279	0	4	0.9429	0.9478	2632	547	0	6	2631	547	0	6	0.8632
				2742	2742	275	0	3	0.9429	0.9478	2633	541	0	7	2632	541	0	7	0.8632
				2743	2743	272	0	9	0.9429	0.9478	2634	534	0	5	2633	534	0	5	0.8632
				2744	2744	263	0	11	0.9429	0.9478	2635	529	0	3	2634	529	0	3	0.8632
				2745	2745	252	0	14	0.9429	0.9478	2636	526	0	5	2635	526	0	5	0.8632
				2746	2746	238	0	5	0.9429	0.9478	2637	521	0	3	2636	521	0	3	0.8632
				2747	2747	233	0	7	0.9429	0.9478	2638	518	0	6	2637	518	0	6	0.8632
				2748	2748	226	0	8	0.9429	0.9478	2639	512	0	10	2638	512	0	10	0.8632
				2749	2749	218	0	3	0.9429	0.9478	2640	502	0	4	2639	502	0	4	0.8632
				2750	2750	215	0	5	0.9429	0.9478	2641	498	0	5	2640	498	0	5	0.8632
				2751	2751	210	0	8	0.9429	0.9478	2642	493	0	8	2641	493	0	8	0.8632
				2752	2752	202	0	8	0.9429	0.9478	2643	485	0	4	2642	485	0	4	0.8632
				2753	2753	194	0	4	0.9429	0.9478	2644	481	0	2	2643	481	0	2	0.8632
				2754	2754	190	0	10	0.9429	0.9478	2645	479	0	4	2644	479	0	4	0.8632
				2755	2755	180	0	4	0.9429	0.9478	2646	475	0	7	2645	475	0	7	0.8632
				2756	2756	176	0	8	0.9429	0.9478	2647	468	0	9	2646	468	0	9	0.8632
				2757	2757	168	0	8	0.9429	0.9478	2648	459	0	2	2647	459	0	2	0.8632
				2758	2758	160	0	14	0.9429	0.9478	2649	457	0	3	2648	457	0	3	0.8632
				2759	2759	146	0	7	0.9429	0.9478	2650	454	0	3	2649	454	0	3	0.8632
				2760	2760	139	0	5	0.9429	0.9478	2651	451	0	6	2650	451	0	6	0.8632
				2761	2761	134	0	6	0.9429	0.9478	2652	445	0	1	2651	445	0	1	0.8632
				2762	2762	128	0	7	0.9429	0.9478	2653	444	0	6	2652	444	0	6	0.8632
				2763	2763	121	0	6	0.9429	0.9478	2654	438	0	6	2653	438	0	6	0.8632
				2764	2764	115	0	11	0.9429	0.9478	2655	432	0	5	2654	432	0	5	0.8632
				2765	2765	104	0	6	0.9429	0.9478	2656	427	0	1	2655	427	0	1	0.8632
				2766	2766	98	0	10	0.9429	0.9478	2657	426	0	3	2656	426	0	3	0.8632
				2767	2767	88	0	2	0.9429	0.9478	2658	423	0	3	2657	423	0	3	0.8632
				2768	2768	86	0	5	0.9429	0.9478	2659	420	0	4	2658	420	0	4	0.8632
				2769	2769	81	0	7	0.9429	0.9478	2660	416	0	4	2659	416	0	4	0.8632
				2771	2771	74	0	5	0.9429	0.9478	2661	412	0	1	2660	412	0	1	0.8632
				2772	2772	69	0	7	0.9429	0.9478	2662	411	0	3	2661	411	0	3	0.8632
				2773	2773	62	0	2	0.9429	0.9478	2664	408	0	3	2663	408	0	3	0.8632
				2774	2774	60	0	1	0.9429	0.9478	2665	405	0	1	2664	405	0	1	0.8632
				2775	2775	59	0	2	0.9429	0.9478	2666	404	0	1	2665	404	0	1	0.8632
				2777	2777	57	0	3	0.9429	0.9478	2667	403	0	2	2666	403	0	2	0.8632
				2778	2778	54	0	1	0.9429	0.9478	2668	401	0	1	2667	401	0	1	0.8632
				2781	2781	53	0	1	0.9429	0.9478	2669	400	0	5	2668	400	0	5	0.8632
				2782	2782	52	0	1	0.9429	0.9478	2670	395	0	2	2669	395	0	2	0.8632
				2783	2783	51	0	1	0.9429	0.9478	2671	393	0	2	2670	393	0	2	0.8632
				2784	2784	50	0	5	0.9429	0.9478	2672	391	0	1	2671	391	0	1	0.8632
				2785	2785	45	0	3	0.9429	0.9478	2673	390	0	3	2672	390	0	3	0.8632
				2786	2786	42	0	6	0.9429	0.9478	2675	387	0	3	2674	387	0	3	0.8632
				2787	2787	36	0	1	0.9429	0.9478	2676	384	0	3	2675	384	0	3	0.8632
				2788	2788	35	0	3	0.9429	0.9478	2677	381	0	1	2676	381	0	1	0.8632
				2789	2789	32	0	2	0.9429	0.9478	2678	380	0	1	2677	380	0	1	0.8632
				2791	2791	30	0	2	0.9429	0.9478	2680	379	0	2	2679	379	0	2	0.8632
				2793	2793	28	0	5	0.9429	0.9478	2681	377	0	3	2680	377	0	3	0.8632
				2794	2794	23	0	1	0.9429	0.9478	2682	374	0	2	2681	374	0	2	0.8632
				2798	2798	22	0	1	0.9429	0.9478	2683	372	0	4	2682	372	0	4	0.8632
				2804	2804	21	0	1	0.9429	0.9478	2685	368	0	1	2684	368	0	1	0.8632
				2806	2806	20	0	1	0.9429	0.9478	2686	367	0	4	2685	367	0	4	0.8632
				2813	2813	19	0	1	0.9429	0.9478	2687	363	0	4	2686	363	0	4	0.8632
				2814	2814	18	0	3	0.9429	0.9478	2688	359	0	2	2687	359	0	2	0.8632
				2822	2822	15	0	1	0.9429	0.9478	2689	357	0	1	2688	357	0	1	0.8632
				2825	2825	14	0	1	0.9429	0.9478	2690	356	0	1	2689	356	0	1	0.8632
				2833	2833	13	0	3	0.9429	0.9478	2691	355	0	4	2690	355	0	4	0.8632
				2834	2834	10	0	1	0.9429	0.9478	2692	351	0	1	2691	351	0	1	0.8632
				2836	2836	9	0	1	0.9429	0.9478	2693	350	0	2	2692	350	0	2	0.8632
				2841	2841	8	0	1	0.9429	0.9478	2694	348	0	3	2693	348	0	3	0.8632
				2842	2842	7	0	1	0.9429	0.9478	2695	345	0	3	2694	345	0	3	0.8632
				2847	2847	6	0	2	0.9429	0.9478	2696	342	0	1	2695	342	0	1	0.8632
				2850	2850	4	0	1	0.9429	0.9478	2697	341	0	2	2696	341	0	2	0.8632
				2859	2859	3	0	1	0.9429	0.9478	2698	339	0	1	2697	339	0	1	0.8632
				2867	2867	2	0	1	0.9429	0.9478	2699	338	0	2	2698	338	0	2	0.8632
				2869	2869	1	0	1	0.9429	0.9478	2700	336	0	3	2699	336	0	3	0.8632
											2701	333	0	7	2700	333	0	7	0.8632
											2702	326	0	5	2701	326	0	5	0.8632
											2703	321	0	2	2702	321	0	2	0.8632
											2704	319	0	5	2703	319	0	5	0.8632
											2705	314	0	1	2704	314	0	1	0.8632
											2706	313	0	1	2705	313	0	1	0.8632
											2708	312	0	4	2707	312	0	4	0.8632
											2709	308	0	3	2708	308	0	3	0.8632
											2710	305	0	3	2709	305	0	3	0.8632
											2711	302	0	2	2710	302	0	2	0.8632
											2712	300	0	1	2711	300	0	1	0.8632
											2713	299	0	2	2712	299	0	2	0.8632
											2714	297	0	2	2713	297	0	2	0.8632
											2715	295	0	2	2714	295	0	2	0.8632
											2716	293	0	12	2715	293	0	12	0.8632
											2717	281	0	5	2716	281	0	5	0.8632
											2718	276	0	2	2717	276	0	2	0.8632
											2719	274	0	4	2718	274	0	4	0.8632
											2720	270	0	4	2719	270	0	4	0.8632
											2721	266	0	2	2720	266	0	2	0.8632
											2722	264	0	2	2721	264	0	2	0.8632
											2723	262	0	3	2722	262	0	3	0.8632
											2724	259	0	10	2723	259	0	10	0.8632
											2725	249	0	8	2724	249	0	8	0.8632
											2726	241	0	3	2725	241	0	3	0.8632
											2729	238	0	4	2728	238	0	4	0.8632
											2730	234	0	3	2729	234	0	3	0.8632
											2731	231	0	5	2730	231	0	5	0.8632
											2733	226	0	3	2732	226	0	3	0.8632
											2734	223	0	9	2733	223	0	9	0.8632
											2735	214	0	4	2734	214	0	4	0.8632
											2736	210	0	3	2735	210	0	3	0.8632
											2737	207	0	8	2736	207	0	8	0.8632
											2738	199	0	11	2737	199	0	11	0.8632
											2739	188	0	2	2738	188	0	2	0.8632
											2740	186	0	4	2739	186	0	4	0.8632
											2741	182	0	5	2740	182	0	5	0.8632
											2742	177	0	2	2741	177	0	2	0.8632
											2743	175	0	2	2742	175	0	2	0.8632
											2744	173	0	4	2743	173	0	4	0.8632
											2745	169	0	4	2744	169	0	4	0.8632
											2746	165	0	12	2745	165	0	12	0.8632
											2747	153	0	5	2746	153	0	5	0.8632
											2748	148	0	4	2747	148	0	4	0.8632
											2749	144	0	3	2748	144	0	3	0.8632
											2750	141	0	3	2749	141	0	3	0.8632
											2751	138	0	5	2750	138	0	5	0.8632
											2752	133	0	9	2751	133	0	9	0.8632
											2753	124	0	3	2752	124	0	3	0.8632
											2754	121	0	7	2753	121	0	7	0.8632
											2755	114	0	3	2754	114	0	3	0.8632
											2756	111	0	3	2755	111	0	3	0.8632
											2757	108	0	2	2756	108	0	2	0.8632
											2758	106	0	8	2757	106	0	8	0.8632
											2759	98	0	12	2758	98	0	12	0.8632
											2760	86	0	6	2759	86	0	6	0.8632
											2761	80	0	4	2760	80	0	4	0.8632
											2763	76	0	6	2762	76	0	6	0.8632
											2764	70	0	3	2763	70	0	3	0.8632
											2765	67	0	1	2764	67	0	1	0.8632
											2766	66	0	4	2765	66	0	4	0.8632
											2767	62	0	4	2766	62	0	4	0.8632
											2768	58	0	4	2767	58	0	4	0.8632
											2769	54	0	1	2768	54	0	1	0.8632
											2770	53	0	1	2769	53	0	1	0.8632
											2772	52	0	2	2771	52	0	2	0.8632
											2774	50	0	2	2773	50	0	2	0.8632
											2775	48	0	1	2774	48	0	1	0.8632
											2778	47	0	2	2777	47	0	2	0.8632
											2780	45	0	3	2779	45	0	3	0.8632
											2782	42	0	1	2781	42	0	1	0.8632
											2783	41	0	3	2782	41	0	3	0.8632
											2784	38	0	1	2783	38	0	1	0.8632
											2785	37	0	2	2784	37	0	2	0.8632
											2786	35	0	4	2785	35	0	4	0.8632
											2788	31	0	1	2787	31	0	1	0.8632
											2789	30	0	1	2788	30	0	1	0.8632
											2792	29	0	1	2791	29	0	1	0.8632
											2793	28	0	1	2792	28	0	1	0.8632
											2794	27	0	2	2793	27	0	2	0.8632
											2795	25	0	1	2794	25	0	1	0.8632
											2798	24	0	1	2797	24	0	1	0.8632
											2800	23	0	1	2799	23	0	1	0.8632
											2802	22	0	1	2801	22	0	1	0.8632
											2804	21	0	1	2803	21	0	1	0.8632
											2808	20	0	1	2807	20	0	1	0.8632
											2809	19	0	1	2808	19	0	1	0.8632
											2811	18	0	1	2810	18	0	1	0.8632
											2815	17	0	1	2814	17	0	1	0.8632
											2816	16	0	1	2815	16	0	1	0.8632
											2819	15	0	1	2818	15	0	1	0.8632
											2820	14	0	1	2819	14	0	1	0.8632
											2821	13	0	1	2820	13	0	1	0.8632
											2828	12	0	1	2827	12	0	1	0.8632
											2830	11	0	1	2829	11	0	1	0.8632
											2841	10	0	1	2840	10	0	1	0.8632
											2850	9	0	2	2849	9	0	2	0.8632
											2855	7	0	1	2854	7	0	1	0.8632
											2867	6	0	1	2866	6	0	1	0.8632
											2875	5	0	1	2874	5	0	1	0.8632
											2884	4	0	1	2883	4	0	1	0.8632
											2889	3	0	1	2888	3	0	1	0.8632
											2890	2	0	1	2889	2	0	1	0.8632
											2899	1	0	1	2898	1	0	1	0.8632
