# Supplementary material for: Predicting mortality from AI cardiac volumes mass and coronary calcium on chest computed tomography
Source: Nat Commun. 2024 Mar 29;15:2747. doi: 10.1038/s41467-024-46977-3 (PMC10980695; doi:10.1038/s41467-024-46977-3)
Supplement: Supplementary file 4 — Source Data [file 41467_2024_46977_MOESM4_ESM.zip › Figure 5.xlsx]

## Sheet: Figure 5A
Combined			CAC			LVMI			LA Volume			Shape index			Radiologist
Threshold	Sensitivity	Specificity	Threshold	Sensitivity	Specificity	Threshold	Sensitivity	Specificity	Threshold	Sensitivity	Specificity	Threshold	Sensitivity	Specificity	Threshold	Sensitivity	Specificity
0.0031	1	0	0	1	0	0.6206	1	0	0.2465	1	0	0.1431	1	0	0	1	0
0.0057	1	0	0.5143	0.8992	0.1967	0.9568	1	0	0.4474	0.9994	0	0.1562	1	0	1	0.1075	0.9394
0.0058	1	0.0001	0.5208	0.8992	0.1967	1.696	1	0.0001	0.4553	0.9994	0	0.2604	1	0.0001	>1	0	1
0.008749	1	0.0001	0.5214	0.8992	0.1968	2.62	0.9994	0.0001	2.261	0.9994	0.0001	0.320557	1	0.0001
0.0099	1	0.0002	0.5343	0.8992	0.1968	3.28815	0.9994	0.0001	2.607	0.9994	0.0001	0.3407	1	0.0002
0.0103	1	0.0002	0.5532	0.8986	0.1968	4.623	0.9994	0.0002	2.701	0.9994	0.0002	0.419188	1	0.0002
0.0104	1	0.0003	0.5981	0.8986	0.1969	6.953	0.9994	0.0002	4.026	0.9994	0.0002	0.4255	1	0.0003
0.010634	1	0.0003	0.617981	0.8986	0.1969	7.351	0.9994	0.0003	4.18432	0.9989	0.0002	0.4267	1	0.0003
0.0115	1	0.0004	0.6219	0.8986	0.197	7.588	0.9994	0.0003	5.87616	0.9989	0.0003	0.4288	1	0.0004
0.0115	1	0.0004	0.6228	0.8986	0.197	7.979	0.9994	0.0004	6.91	0.9989	0.0003	0.4305	1	0.0004
0.0125	1	0.0004	0.6374	0.8986	0.197	8.713	0.9989	0.0004	7.4	0.9989	0.0004	0.4322	1	0.0004
0.0131	1	0.0005	0.651	0.8986	0.1971	10.89	0.9989	0.0004	8.335	0.9989	0.0004	0.435066	1	0.0005
0.014	1	0.0005	0.6591	0.8986	0.1973	10.92	0.9989	0.0004	8.386	0.9989	0.0004	0.4355	1	0.0005
0.0144	0.9994	0.0005	0.6726	0.8986	0.1974	10.93	0.9989	0.0005	8.848	0.9989	0.0005	0.4363	1	0.0006
0.0145	0.9994	0.0006	0.683929	0.8986	0.1974	11.01	0.9989	0.0005	9.143	0.9989	0.0005	0.4408	1	0.0006
0.015	0.9994	0.0006	0.6869	0.8986	0.1975	11.91	0.9989	0.0006	10.23	0.9989	0.0006	0.4419	1	0.0007
0.0155	0.9994	0.0007	0.692367	0.8981	0.1975	12.34	0.9989	0.0006	10.99	0.9989	0.0006	0.443265	1	0.0007
0.016581	0.9994	0.0007	0.693	0.8975	0.1977	13.22	0.9989	0.0007	11.48	0.9989	0.0007	0.4452	1	0.0008
0.0177	0.9994	0.0008	0.6938	0.8975	0.1977	14.56	0.9989	0.0007	11.88	0.9989	0.0007	0.4457	1	0.0008
0.0178	0.9994	0.0008	0.6952	0.8975	0.1978	15.84	0.9989	0.0008	12.92	0.9989	0.0008	0.4462	1	0.0008
0.0185	0.9994	0.0008	0.6965	0.8975	0.1978	16.32	0.9989	0.0008	15.06	0.9989	0.0008	0.4467	1	0.0009
0.0186	0.9994	0.0009	0.700928	0.8975	0.1979	16.77	0.9989	0.0008	15.5339	0.9989	0.0008	0.4474	1	0.0009
0.0187	0.9994	0.0009	0.7038	0.8975	0.1979	17.7818	0.9989	0.0009	15.66	0.9989	0.0009	0.4493	1	0.001
0.0188	0.9994	0.001	0.713	0.8975	0.198	18.79	0.9989	0.0009	17.4	0.9989	0.0009	0.4494	1	0.001
0.0189	0.9994	0.001	0.714386	0.8969	0.198	19.15	0.9989	0.001	17.48	0.9989	0.001	0.4508	1	0.0011
0.019	0.9994	0.0011	0.7305	0.8969	0.198	20.95	0.9989	0.001	17.8	0.9989	0.001	0.4515	1	0.0011
0.0191	0.9994	0.0011	0.7306	0.8969	0.1981	21.97	0.9989	0.0011	18.22	0.9983	0.001	0.4532	1	0.0012
0.019267	0.9994	0.0012	0.7344	0.8969	0.1981	22.64	0.9989	0.0011	21.69	0.9983	0.0011	0.4541	0.9994	0.0012
0.0192	0.9994	0.0012	0.734964	0.8969	0.1981	22.77	0.9989	0.0012	23.23	0.9983	0.0011	0.4542	0.9994	0.0012
0.0193	0.9994	0.0012	0.734965	0.8969	0.1985	24.04	0.9989	0.0012	24.04	0.9983	0.0012	0.4543	0.9994	0.0012
0.0193	0.9994	0.0013	0.7415	0.8964	0.1986	24.14	0.9989	0.0012	24.06	0.9983	0.0012	0.455149	0.9994	0.0013
0.01952	0.9994	0.0013	0.7515	0.8964	0.1987	24.2	0.9989	0.0013	24.87	0.9983	0.0012	0.4554	0.9989	0.0013
0.0195	0.9994	0.0014	0.7578	0.8964	0.1987	24.5636	0.9989	0.0013	25.28	0.9983	0.0013	0.4557	0.9989	0.0013
0.0195	0.9994	0.0014	0.7583	0.8958	0.1988	26.95	0.9989	0.0014	26.63	0.9983	0.0013	0.4559	0.9989	0.0014
0.0196	0.9994	0.0015	0.7598	0.8958	0.1988	27.219	0.9989	0.0014	26.87	0.9983	0.0014	0.4567	0.9989	0.0014
0.0196	0.9994	0.0015	0.7691	0.8953	0.1988	27.71	0.9989	0.0015	27.18	0.9983	0.0014	0.4571	0.9989	0.0015
0.0197	0.9994	0.0016	0.7699	0.8953	0.1989	30.54	0.9989	0.0015	27.22	0.9983	0.0015	0.4572	0.9989	0.0015
0.0197	0.9994	0.0016	0.778834	0.8953	0.1989	31.18	0.9989	0.0016	27.3	0.9978	0.0015	0.4572	0.9989	0.0016
0.0198	0.9994	0.0016	0.7788	0.8953	0.1989	31.68	0.9983	0.0016	27.7	0.9972	0.0015	0.4573	0.9989	0.0016
0.02	0.9994	0.0017	0.78125	0.8953	0.1993	31.8842	0.9983	0.0016	27.85	0.9972	0.0015	0.4585	0.9989	0.0016
0.020052	0.9994	0.0017	0.7877	0.8953	0.1995	33.23	0.9983	0.0016	27.96	0.9972	0.0016	0.4586	0.9989	0.0017
0.0202	0.9994	0.0018	0.7976	0.8953	0.1995	33.3	0.9983	0.0017	27.9976	0.9967	0.0016	0.458978	0.9989	0.0017
0.0202	0.9994	0.0018	0.8012	0.8953	0.1996	33.55	0.9983	0.0017	28	0.9967	0.0016	0.4592	0.9989	0.0018
0.0202	0.9994	0.0019	0.8132	0.8953	0.1996	33.59	0.9983	0.0018	28.01	0.9967	0.0016	0.4593	0.9989	0.0018
0.0202	0.9994	0.0019	0.8214	0.8953	0.1997	33.66	0.9983	0.0018	28.02	0.9967	0.0017	0.4595	0.9989	0.0019
0.0203	0.9994	0.002	0.8239	0.8953	0.1997	33.91	0.9983	0.0019	28.22	0.9967	0.0017	0.4599	0.9989	0.0019
0.0203	0.9994	0.002	0.8301	0.8953	0.2002	34.17	0.9978	0.0019	28.45	0.9967	0.0018	0.4609	0.9983	0.0019
0.0203	0.9994	0.002	0.837	0.8953	0.2003	35.32	0.9978	0.0019	28.6863	0.9967	0.0018	0.4612	0.9983	0.002
0.0204	0.9994	0.0021	0.8466	0.8953	0.2003	35.6	0.9978	0.002	28.78	0.9961	0.0018	0.4612	0.9983	0.002
0.0204	0.9994	0.0021	0.8516	0.8953	0.2004	35.65	0.9978	0.002	28.9885	0.9955	0.0018	0.4615	0.9983	0.002
0.0204	0.9994	0.0022	0.8583	0.8953	0.2004	35.91	0.9978	0.002	29	0.9955	0.0019	0.4625	0.9983	0.0021
0.0204	0.9994	0.0022	0.864	0.8953	0.2005	36.09	0.9978	0.0021	29.15	0.9955	0.0019	0.4637	0.9983	0.0021
0.0206	0.9994	0.0023	0.8703	0.8953	0.2005	36.23	0.9978	0.0021	29.37	0.9955	0.002	0.4638	0.9983	0.0022
0.0207	0.9994	0.0023	0.875097	0.8953	0.2006	36.34	0.9978	0.0022	29.63	0.9955	0.002	0.4641	0.9983	0.0022
0.0207	0.9994	0.0023	0.8798	0.8953	0.2006	36.85	0.9978	0.0022	29.6658	0.9955	0.002	0.4652	0.9983	0.0023
0.0207	0.9994	0.0024	0.8812	0.8953	0.2007	36.9225	0.9978	0.0023	29.71	0.9955	0.0021	0.4657	0.9983	0.0023
0.0207	0.9994	0.0024	0.8893	0.8953	0.2007	36.92	0.9972	0.0023	29.78	0.9955	0.0021	0.4657	0.9983	0.0023
0.0207	0.9994	0.0025	0.89407	0.8953	0.2008	36.98	0.9972	0.0023	29.99	0.9955	0.0022	0.4657	0.9983	0.0024
0.0209	0.9994	0.0025	0.9133	0.8953	0.2009	37.01	0.9972	0.0023	30.3	0.9955	0.0022	0.4657	0.9983	0.0024
0.0209	0.9994	0.0026	0.9155	0.8953	0.2009	37.23	0.9972	0.0024	30.33	0.9955	0.0023	0.4659	0.9983	0.0025
0.0209	0.9994	0.0026	0.9164	0.8953	0.2011	37.59	0.9972	0.0024	30.36	0.9955	0.0023	0.4659	0.9978	0.0025
0.021	0.9994	0.0027	0.918	0.8953	0.2011	37.64	0.9972	0.0025	30.58	0.9955	0.0023	0.4663	0.9978	0.0025
0.021	0.9989	0.0027	0.918	0.8953	0.2013	37.64	0.9972	0.0025	30.61	0.9955	0.0024	0.466482	0.9978	0.0026
0.021	0.9989	0.0027	0.923	0.8947	0.2014	37.7	0.9972	0.0026	30.67	0.9955	0.0024	0.467	0.9978	0.0026
0.021069	0.9989	0.0027	0.9269	0.8947	0.2014	37.71	0.9972	0.0026	30.69	0.9955	0.0025	0.467	0.9978	0.0027
0.021	0.9989	0.0028	0.9346	0.8947	0.2015	37.91	0.9972	0.0027	30.8	0.9955	0.0025	0.467145	0.9978	0.0027
0.021	0.9989	0.0028	0.9453	0.8947	0.2015	37.94	0.9972	0.0027	31.14	0.9955	0.0026	0.4671	0.9978	0.0027
0.021	0.9989	0.0029	0.9518	0.8947	0.2016	37.94	0.9972	0.0027	31.21	0.9955	0.0026	0.4672	0.9978	0.0028
0.0211	0.9989	0.0029	0.9624	0.8947	0.2016	38.04	0.9972	0.0028	31.26	0.9955	0.0027	0.4673	0.9978	0.0028
0.0211	0.9989	0.003	0.962474	0.8947	0.2016	38.27	0.9972	0.0028	31.27	0.995	0.0027	0.4677	0.9978	0.0029
0.0211	0.9989	0.003	0.969	0.8942	0.2016	38.29	0.9972	0.0029	31.3	0.995	0.0027	0.4678	0.9978	0.0029
0.0212	0.9989	0.0031	0.9728	0.8942	0.2017	38.33	0.9972	0.0029	31.32	0.995	0.0027	0.4679	0.9978	0.003
0.0212	0.9989	0.0031	0.9765	0.8942	0.2017	38.42	0.9972	0.003	31.32	0.995	0.0028	0.4681	0.9978	0.003
0.0212	0.9989	0.0031	0.9775	0.8942	0.2018	38.46	0.9972	0.003	31.34	0.995	0.0028	0.4683	0.9978	0.0031
0.0212	0.9989	0.0032	1.002	0.8942	0.2018	38.49	0.9972	0.0031	31.5	0.995	0.0029	0.4688	0.9978	0.0031
0.0212	0.9989	0.0032	1.01	0.8942	0.2019	38.61	0.9972	0.0031	31.55	0.995	0.0029	0.4688	0.9978	0.0031
0.0212	0.9989	0.0033	1.013	0.8942	0.2019	38.61	0.9967	0.0031	31.55	0.995	0.003	0.468949	0.9978	0.0032
0.0213	0.9989	0.0033	1.017	0.8942	0.202	38.64	0.9967	0.0031	31.68	0.995	0.003	0.4691	0.9978	0.0032
0.021317	0.9989	0.0034	1.025	0.8942	0.2021	38.8	0.9961	0.0031	31.73	0.995	0.0031	0.4694	0.9978	0.0033
0.0213	0.9989	0.0034	1.031	0.8942	0.2021	38.84	0.9961	0.0032	31.87	0.995	0.0031	0.4697	0.9978	0.0033
0.0213	0.9989	0.0035	1.033	0.8942	0.2022	39.01	0.9961	0.0032	31.87	0.995	0.0031	0.4698	0.9978	0.0034
0.0213	0.9989	0.0035	1.038	0.8942	0.2022	39.06	0.9961	0.0033	31.89	0.9944	0.0031	0.4699	0.9978	0.0034
0.021403	0.9989	0.0035	1.041	0.8936	0.2024	39.11	0.9961	0.0033	31.94	0.9944	0.0032	0.47	0.9978	0.0035
0.0214	0.9989	0.0036	1.041	0.8936	0.2025	39.12	0.9961	0.0034	31.94	0.9944	0.0032	0.4702	0.9972	0.0035
0.0214	0.9989	0.0036	1.044	0.8936	0.2025	39.16	0.9961	0.0034	32.03	0.9944	0.0033	0.4703	0.9967	0.0035
0.021581	0.9989	0.0037	1.047	0.8936	0.2026	39.18	0.9961	0.0035	32.15	0.9944	0.0033	0.4704	0.9967	0.0035
0.0216	0.9989	0.0037	1.055	0.8936	0.2026	39.24	0.9961	0.0035	32.16	0.9944	0.0034	0.4704	0.9967	0.0035
0.0216	0.9989	0.0038	1.058	0.8936	0.2027	39.31	0.9961	0.0035	32.25	0.9944	0.0034	0.4708	0.9967	0.0036
0.021674	0.9989	0.0038	1.058	0.8936	0.2027	39.38	0.9961	0.0036	32.27	0.9944	0.0035	0.4709	0.9967	0.0036
0.0216	0.9989	0.0039	1.067	0.8936	0.2028	39.389	0.9955	0.0036	32.28	0.9944	0.0035	0.4712	0.9967	0.0037
0.0217	0.9989	0.0039	1.06875	0.8936	0.2028	39.42	0.9955	0.0036	32.3342	0.9944	0.0035	0.4712	0.9967	0.0037
0.0217	0.9989	0.0039	1.074	0.8936	0.2028	39.45	0.9955	0.0037	32.34	0.9944	0.0036	0.4712	0.9967	0.0038
0.0217	0.9989	0.004	1.083	0.8936	0.2029	39.49	0.9955	0.0037	32.34	0.9944	0.0036	0.471388	0.9961	0.0038
0.0217	0.9989	0.004	1.094	0.8936	0.2029	39.54	0.9955	0.0038	32.411	0.9944	0.0037	0.4714	0.9961	0.0038
0.0217	0.9989	0.0041	1.094	0.8936	0.203	39.6	0.9955	0.0038	32.46	0.9939	0.0037	0.4715	0.9961	0.0039
0.0218	0.9989	0.0041	1.101	0.8936	0.203	39.61	0.995	0.0038	32.46	0.9939	0.0037	0.4715	0.9961	0.0039
0.021888	0.9989	0.0042	1.102	0.8936	0.2031	39.61	0.995	0.0039	32.49	0.9939	0.0038	0.4716	0.9961	0.0039
0.0218	0.9989	0.0042	1.107	0.8936	0.2033	39.64	0.995	0.0039	32.49	0.9939	0.0038	0.4718	0.9961	0.004
0.0219	0.9989	0.0043	1.116	0.8936	0.2033	39.65	0.995	0.0039	32.5	0.9939	0.0039	0.471845	0.9961	0.004
0.0219	0.9989	0.0043	1.121	0.8936	0.2034	39.6803	0.995	0.004	32.52	0.9939	0.0039	0.4718	0.9961	0.0041
0.0219	0.9989	0.0043	1.128	0.8936	0.2034	39.7	0.995	0.004	32.62	0.9939	0.0039	0.4721	0.9961	0.0041
0.022	0.9989	0.0044	1.1292	0.8936	0.2035	39.74	0.995	0.0041	32.67	0.9939	0.004	0.4723	0.9961	0.0042
0.022012	0.9989	0.0044	1.137	0.8936	0.2036	39.74	0.995	0.0041	32.73	0.9939	0.004	0.472407	0.9961	0.0042
0.022	0.9989	0.0045	1.1417	0.8936	0.2036	39.74	0.995	0.0042	32.74	0.9939	0.0041	0.4724	0.9961	0.0043
0.022	0.9989	0.0045	1.144	0.8936	0.2036	39.76	0.9944	0.0042	32.77	0.9939	0.0041	0.4725	0.9961	0.0043
0.022	0.9989	0.0046	1.152	0.8936	0.2037	39.77	0.9944	0.0042	32.85	0.9939	0.0042	0.4727	0.9961	0.0043
0.022	0.9989	0.0046	1.167	0.893	0.2037	39.8	0.9944	0.0043	32.87	0.9939	0.0042	0.4733	0.9955	0.0043
0.022039	0.9989	0.0047	1.168	0.893	0.2038	39.83	0.9944	0.0043	32.89	0.9939	0.0043	0.4735	0.9955	0.0044
0.022	0.9989	0.0047	1.171	0.893	0.204	39.83	0.9944	0.0043	32.9	0.9933	0.0043	0.4735	0.9955	0.0044
0.022	0.9989	0.0047	1.174	0.893	0.204	39.84	0.9944	0.0044	32.91	0.9928	0.0043	0.4736	0.9955	0.0045
0.0221	0.9989	0.0048	1.175	0.893	0.2041	39.86	0.9944	0.0044	32.94	0.9928	0.0043	0.4736	0.9955	0.0045
0.0221	0.9989	0.0048	1.175	0.893	0.2041	39.87	0.9944	0.0045	32.98	0.9928	0.0043	0.4736	0.9955	0.0046
0.0221	0.9989	0.0049	1.18	0.893	0.2042	40.0389	0.9944	0.0045	32.98	0.9928	0.0044	0.4737	0.9955	0.0046
0.0222	0.9989	0.0049	1.19	0.893	0.2042	40.04	0.9944	0.0046	32.99	0.9928	0.0044	0.4737	0.9955	0.0047
0.0222	0.9989	0.005	1.19	0.893	0.2043	40.04	0.9944	0.0046	33.0212	0.9928	0.0045	0.4739	0.9955	0.0047
0.0222	0.9989	0.005	1.192	0.893	0.2044	40.05	0.9944	0.0047	33.03	0.9928	0.0045	0.474	0.9955	0.0047
0.0222	0.9989	0.0051	1.195	0.8925	0.2044	40.05	0.9944	0.0047	33.03	0.9928	0.0046	0.4741	0.9955	0.0048
0.0223	0.9989	0.0051	1.206	0.8925	0.2044	40.14	0.9944	0.0047	33.06	0.9928	0.0046	0.4743	0.9955	0.0048
0.0223	0.9989	0.0051	1.208	0.8925	0.2045	40.16	0.9944	0.0048	33.09	0.9928	0.0047	0.4745	0.9955	0.0049
0.0223	0.9989	0.0052	1.214	0.8925	0.2045	40.17	0.9944	0.0048	33.15	0.9928	0.0047	0.4745	0.9955	0.0049
0.0223	0.9989	0.0052	1.217	0.8925	0.2046	40.2	0.9944	0.0049	33.17	0.9928	0.0047	0.4745	0.9955	0.005
0.0223	0.9989	0.0053	1.22	0.8925	0.2046	40.2525	0.9944	0.0049	33.19	0.9928	0.0048	0.4746	0.9955	0.005
0.0223	0.9989	0.0053	1.221	0.8925	0.2048	40.33	0.9944	0.005	33.21	0.9922	0.0048	0.4746	0.995	0.005
0.0223	0.9989	0.0054	1.224	0.8925	0.2049	40.34	0.9944	0.005	33.24	0.9922	0.0048	0.4746	0.995	0.0051
0.0224	0.9989	0.0054	1.229	0.8925	0.2049	40.42	0.9944	0.0051	33.25	0.9922	0.0049	0.4748	0.995	0.0051
0.0224	0.9989	0.0055	1.231	0.8925	0.205	40.42	0.9944	0.0051	33.26	0.9922	0.0049	0.475	0.995	0.0051
0.0224	0.9989	0.0055	1.235	0.8925	0.205	40.44	0.9944	0.0051	33.29	0.9922	0.005	0.4752	0.995	0.0052
0.0224	0.9989	0.0055	1.242	0.8925	0.2052	40.49	0.9944	0.0052	33.3011	0.9922	0.005	0.4752	0.995	0.0052
0.0224	0.9989	0.0056	1.245	0.8925	0.2052	40.51	0.9939	0.0052	33.33	0.9922	0.0051	0.4753	0.995	0.0053
0.0224	0.9989	0.0056	1.24574	0.8925	0.2053	40.52	0.9939	0.0052	33.34	0.9922	0.0051	0.4753	0.995	0.0053
0.0224	0.9989	0.0057	1.246	0.8925	0.2053	40.57	0.9939	0.0053	33.4	0.9922	0.0051	0.4755	0.995	0.0054
0.0225	0.9989	0.0057	1.246	0.8925	0.2054	40.58	0.9939	0.0053	33.41	0.9922	0.0052	0.4756	0.995	0.0054
0.0225	0.9989	0.0058	1.274	0.8925	0.2055	40.59	0.9939	0.0054	33.46	0.9922	0.0052	0.476	0.995	0.0055
0.0225	0.9989	0.0058	1.284	0.8925	0.2055	40.67	0.9939	0.0054	33.47	0.9922	0.0053	0.476	0.995	0.0055
0.0225	0.9989	0.0059	1.293	0.8925	0.2056	40.73	0.9939	0.0055	33.48	0.9922	0.0053	0.4761	0.995	0.0055
0.0225	0.9983	0.0059	1.302	0.8925	0.2057	40.73	0.9939	0.0055	33.5008	0.9922	0.0054	0.4762	0.995	0.0056
0.0225	0.9983	0.0059	1.305	0.8925	0.2062	40.83	0.9939	0.0055	33.5	0.9922	0.0054	0.4764	0.995	0.0056
0.0225	0.9983	0.0059	1.312	0.8925	0.2062	40.83	0.9939	0.0056	33.52	0.9922	0.0055	0.4764	0.995	0.0057
0.0225	0.9983	0.006	1.312	0.8925	0.2063	40.87	0.9939	0.0056	33.55	0.9922	0.0055	0.4765	0.995	0.0057
0.0225	0.9983	0.006	1.318	0.8925	0.2063	40.88	0.9939	0.0057	33.58	0.9922	0.0055	0.4768	0.995	0.0058
0.0226	0.9978	0.006	1.318	0.8925	0.2063	40.89	0.9933	0.0057	33.61	0.9922	0.0056	0.477	0.995	0.0058
0.0226	0.9978	0.0061	1.31836	0.8925	0.2064	40.97	0.9933	0.0057	33.62	0.9922	0.0056	0.477076	0.995	0.0059
0.0226	0.9978	0.0061	1.322	0.8925	0.2065	40.99	0.9933	0.0058	33.65	0.9922	0.0057	0.4771	0.995	0.0059
0.0226	0.9978	0.0062	1.32661	0.8925	0.2065	41.01	0.9933	0.0058	33.66	0.9922	0.0057	0.4771	0.995	0.0059
0.0226	0.9972	0.0062	1.326	0.8925	0.2066	41.01	0.9933	0.0059	33.6935	0.9922	0.0058	0.4773	0.995	0.006
0.0226	0.9972	0.0062	1.333	0.8925	0.2066	41.02	0.9933	0.0059	33.7027	0.9922	0.0058	0.4774	0.995	0.006
0.0227	0.9972	0.0063	1.336	0.8925	0.2067	41.06	0.9933	0.0059	33.72	0.9922	0.0059	0.477559	0.995	0.0061
0.02272	0.9972	0.0063	1.345	0.8925	0.2067	41.08	0.9933	0.006	33.73	0.9922	0.0059	0.4775	0.995	0.0061
0.0227	0.9972	0.0063	1.346	0.8919	0.2067	41.1	0.9933	0.006	33.75	0.9922	0.0059	0.4776	0.995	0.0062
0.0228	0.9972	0.0064	1.354	0.8919	0.2067	41.13	0.9933	0.0061	33.79	0.9922	0.006	0.4777	0.995	0.0062
0.0228	0.9972	0.0064	1.355	0.8919	0.2068	41.14	0.9933	0.0061	33.82	0.9922	0.006	0.4777	0.995	0.0063
0.0228	0.9972	0.0065	1.359	0.8919	0.2068	41.19	0.9933	0.0062	33.82	0.9922	0.0061	0.4777	0.995	0.0063
0.0228	0.9967	0.0065	1.361	0.8919	0.2069	41.22	0.9933	0.0062	33.84	0.9922	0.0061	0.4778	0.9944	0.0063
0.0228	0.9967	0.0065	1.368	0.8919	0.2069	41.23	0.9933	0.0063	33.88	0.9916	0.0061	0.4779	0.9944	0.0063
0.0229	0.9967	0.0066	1.371	0.8919	0.207	41.25	0.9933	0.0063	33.93	0.9916	0.0062	0.477994	0.9944	0.0064
0.0229	0.9967	0.0066	1.373	0.8919	0.207	41.28	0.9928	0.0063	33.948	0.9916	0.0062	0.4781	0.9944	0.0064
0.0229	0.9967	0.0066	1.373	0.8919	0.2071	41.32	0.9928	0.0063	33.95	0.9911	0.0062	0.4781	0.9944	0.0065
0.0229	0.9967	0.0067	1.376	0.8914	0.2071	41.34	0.9928	0.0064	33.98	0.9911	0.0063	0.4782	0.9944	0.0065
0.0229	0.9967	0.0067	1.376	0.8908	0.2071	41.35	0.9928	0.0064	33.98	0.9911	0.0063	0.4783	0.9944	0.0066
0.0229	0.9967	0.0068	1.377	0.8908	0.2071	41.36	0.9928	0.0065	33.99	0.9905	0.0063	0.4784	0.9944	0.0066
0.022949	0.9967	0.0068	1.384	0.8908	0.2072	41.36	0.9928	0.0065	33.99	0.9905	0.0063	0.4784	0.9944	0.0066
0.0229	0.9967	0.0069	1.384	0.8908	0.2074	41.44	0.9928	0.0066	34.05	0.9905	0.0064	0.4785	0.9944	0.0067
0.022988	0.9967	0.0069	1.39	0.8908	0.2075	41.46	0.9928	0.0066	34.1	0.9905	0.0064	0.4788	0.9944	0.0067
0.0229	0.9967	0.007	1.392	0.8908	0.2075	41.48	0.9928	0.0066	34.15	0.9905	0.0065	0.478863	0.9944	0.0068
0.023	0.9967	0.007	1.392	0.8908	0.2075	41.54	0.9928	0.0067	34.16	0.9905	0.0065	0.4788	0.9944	0.0068
0.023	0.9967	0.007	1.395	0.8908	0.2076	41.56	0.9928	0.0067	34.17	0.9905	0.0066	0.4789	0.9944	0.0069
0.023	0.9967	0.0071	1.40625	0.8908	0.2077	41.59	0.9928	0.0068	34.23	0.99	0.0066	0.4791	0.9944	0.0069
0.023	0.9967	0.0071	1.41	0.8908	0.2078	41.64	0.9928	0.0068	34.24	0.99	0.0066	0.4793	0.9944	0.007
0.023	0.9967	0.0072	1.416	0.8908	0.2078	41.65	0.9928	0.0069	34.24	0.99	0.0066	0.4793	0.9944	0.007
0.023	0.9967	0.0072	1.418	0.8908	0.2079	41.66	0.9928	0.0069	34.2824	0.99	0.0067	0.4795	0.9944	0.007
0.0231	0.9967	0.0073	1.427	0.8908	0.2079	41.67	0.9928	0.007	34.31	0.99	0.0067	0.4795	0.9944	0.0071
0.023137	0.9967	0.0073	1.43	0.8908	0.2079	41.69	0.9928	0.007	34.34	0.99	0.0068	0.4798	0.9944	0.0071
0.0231	0.9967	0.0074	1.43	0.8908	0.208	41.69	0.9928	0.007	34.35	0.99	0.0068	0.4798	0.9944	0.0072
0.0231	0.9967	0.0074	1.438	0.8903	0.2081	41.72	0.9928	0.0071	34.44	0.99	0.0069	0.4801	0.9944	0.0072
0.0231	0.9967	0.0074	1.443	0.8903	0.2081	41.7461	0.9922	0.0071	34.45	0.9894	0.0069	0.4803	0.9944	0.0073
0.0231	0.9967	0.0075	1.45054	0.8903	0.2082	41.75	0.9922	0.0071	34.47	0.9894	0.0069	0.4804	0.9944	0.0073
0.0231	0.9967	0.0075	1.452	0.8903	0.2082	41.75	0.9916	0.0071	34.5	0.9894	0.007	0.4804	0.9944	0.0074
0.023213	0.9967	0.0076	1.46637	0.8903	0.2083	41.75	0.9916	0.0072	34.53	0.9894	0.007	0.4805	0.9944	0.0074
0.0232	0.9967	0.0076	1.466	0.8903	0.2083	41.77	0.9916	0.0072	34.5671	0.9894	0.007	0.4806	0.9944	0.0074
0.0232	0.9967	0.0077	1.468	0.8903	0.2084	41.79	0.9916	0.0073	34.5754	0.9889	0.007	0.4807	0.9944	0.0075
0.0232	0.9967	0.0077	1.468	0.8903	0.2085	41.8	0.9916	0.0073	34.5891	0.9883	0.007	0.4808	0.9944	0.0075
0.0232	0.9967	0.0078	1.469	0.8903	0.2086	41.82	0.9916	0.0074	34.61	0.9883	0.0071	0.4809	0.9944	0.0076
0.0232	0.9967	0.0078	1.469	0.8903	0.2091	41.85	0.9916	0.0074	34.64	0.9883	0.0071	0.4809	0.9944	0.0076
0.0232	0.9967	0.0078	1.46993	0.8903	0.2092	41.88	0.9916	0.0074	34.65	0.9883	0.0072	0.4811	0.9944	0.0077
0.023252	0.9967	0.0079	1.474	0.8903	0.2093	41.9	0.9916	0.0075	34.65	0.9883	0.0072	0.4814	0.9944	0.0077
0.0232	0.9967	0.0079	1.476	0.8903	0.2093	41.9	0.9911	0.0075	34.65	0.9883	0.0073	0.4815	0.9944	0.0078
0.0232	0.9967	0.008	1.483	0.8903	0.2094	41.9097	0.9911	0.0075	34.66	0.9883	0.0073	0.4815	0.9944	0.0078
0.0232	0.9967	0.008	1.487	0.8903	0.2094	41.91	0.9911	0.0076	34.6704	0.9883	0.0074	0.481583	0.9944	0.0078
0.023306	0.9967	0.0081	1.495	0.8903	0.2095	41.92	0.9911	0.0076	34.7	0.9883	0.0074	0.4816	0.9944	0.0079
0.0233	0.9961	0.0081	1.495	0.8897	0.2095	41.99	0.9911	0.0077	34.716	0.9883	0.0074	0.4817	0.9944	0.0079
0.0233	0.9961	0.0081	1.50472	0.8897	0.2095	42.0035	0.9911	0.0077	34.75	0.9883	0.0075	0.481892	0.9944	0.008
0.0233	0.9961	0.0082	1.513	0.8897	0.2096	42.01	0.9911	0.0078	34.75	0.9883	0.0075	0.4819	0.9944	0.008
0.02333	0.9961	0.0082	1.514	0.8897	0.2096	42.02	0.9911	0.0078	34.75	0.9883	0.0076	0.4819	0.9944	0.0081
0.0233	0.9961	0.0082	1.524	0.8891	0.2096	42.04	0.9911	0.0078	34.7661	0.9877	0.0076	0.4819	0.9944	0.0081
0.0233	0.9961	0.0083	1.525	0.8891	0.2097	42.06	0.9911	0.0079	34.77	0.9877	0.0076	0.482	0.9944	0.0082
0.0233	0.9961	0.0083	1.52747	0.8891	0.2098	42.11	0.9911	0.0079	34.81	0.9877	0.0077	0.4824	0.9939	0.0082
0.0233	0.9961	0.0084	1.537	0.8891	0.2098	42.11	0.9911	0.008	34.81	0.9877	0.0077	0.4825	0.9939	0.0082
0.0233	0.9961	0.0084	1.543	0.8891	0.2098	42.12	0.9911	0.008	34.82	0.9877	0.0078	0.4826	0.9933	0.0082
0.0233	0.9961	0.0085	1.547	0.8891	0.2099	42.16	0.9911	0.0081	34.88	0.9877	0.0078	0.4827	0.9933	0.0082
0.0234	0.9961	0.0085	1.551	0.8891	0.2099	42.19	0.9911	0.0081	34.9	0.9877	0.0078	0.4829	0.9933	0.0083
0.0234	0.9961	0.0086	1.557	0.8891	0.21	42.2	0.9911	0.0082	34.92	0.9877	0.0079	0.4829	0.9933	0.0083
0.02346	0.9961	0.0086	1.557	0.8891	0.2101	42.22	0.9911	0.0082	34.93	0.9877	0.0079	0.483	0.9933	0.0084
0.0234	0.9961	0.0086	1.559	0.8891	0.2104	42.26	0.9911	0.0082	34.94	0.9877	0.008	0.4831	0.9928	0.0084
0.0234	0.9961	0.0087	1.5625	0.8891	0.2104	42.29	0.9911	0.0083	34.95	0.9877	0.008	0.4831	0.9928	0.0084
0.0234	0.9961	0.0087	1.5625	0.8891	0.2105	42.31	0.9911	0.0083	34.96	0.9877	0.0081	0.4831	0.9928	0.0085
0.0234	0.9961	0.0088	1.566	0.8891	0.2106	42.3435	0.9911	0.0084	34.97	0.9877	0.0081	0.4831	0.9928	0.0085
0.0235	0.9961	0.0088	1.57254	0.8891	0.2106	42.3488	0.9911	0.0084	34.98	0.9877	0.0082	0.4831	0.9928	0.0086
0.0235	0.9961	0.0089	1.573	0.8891	0.2106	42.37	0.9911	0.0085	35.02	0.9877	0.0082	0.4832	0.9928	0.0086
0.0235	0.9961	0.0089	1.577	0.8891	0.2107	42.37	0.9911	0.0085	35.04	0.9877	0.0082	0.4834	0.9928	0.0086
0.0235	0.9961	0.009	1.587	0.8886	0.2107	42.3895	0.9911	0.0086	35.05	0.9877	0.0083	0.4834	0.9928	0.0087
0.0235	0.9961	0.009	1.587	0.8886	0.2107	42.39	0.9911	0.0086	35.05	0.9877	0.0083	0.4834	0.9928	0.0087
0.0235	0.9961	0.009	1.592	0.8886	0.2108	42.4	0.9911	0.0086	35.09	0.9877	0.0084	0.4835	0.9928	0.0088
0.0235	0.9961	0.0091	1.595	0.888	0.2108	42.4	0.9911	0.0087	35.09	0.9877	0.0084	0.4835	0.9928	0.0088
0.023548	0.9961	0.0091	1.595	0.888	0.2108	42.4	0.9911	0.0087	35.11	0.9872	0.0084	0.4835	0.9928	0.0089
0.0235	0.9961	0.0092	1.602	0.888	0.2109	42.42	0.9911	0.0088	35.12	0.9872	0.0085	0.4836	0.9928	0.0089
0.023576	0.9961	0.0092	1.604	0.888	0.211	42.43	0.9911	0.0088	35.14	0.9872	0.0085	0.4836	0.9928	0.009
0.0235	0.9961	0.0093	1.607	0.888	0.2111	42.45	0.9911	0.0089	35.15	0.9872	0.0086	0.4836	0.9928	0.009
0.0235	0.9961	0.0093	1.621	0.888	0.2111	42.46	0.9911	0.0089	35.17	0.9866	0.0086	0.4837	0.9922	0.009
0.023592	0.9961	0.0094	1.622	0.888	0.2112	42.47	0.9911	0.009	35.17	0.9866	0.0086	0.4837	0.9922	0.009
0.0235	0.9961	0.0094	1.627	0.888	0.2112	42.52	0.9911	0.009	35.18	0.9866	0.0086	0.4838	0.9922	0.0091
0.0236	0.9961	0.0094	1.62969	0.888	0.2114	42.54	0.9911	0.009	35.2	0.9866	0.0087	0.4838	0.9922	0.0091
0.0236	0.9961	0.0095	1.637	0.888	0.2114	42.54	0.9911	0.0091	35.22	0.9866	0.0087	0.4839	0.9922	0.0092
0.023618	0.9961	0.0095	1.647	0.888	0.2114	42.5757	0.9911	0.0091	35.25	0.9866	0.0088	0.483943	0.9922	0.0092
0.023631	0.9961	0.0096	1.657	0.8875	0.2119	42.58	0.9911	0.0092	35.26	0.9866	0.0088	0.483949	0.9922	0.0093
0.0236	0.9961	0.0096	1.661	0.8875	0.212	42.62	0.9911	0.0092	35.27	0.9866	0.0089	0.484	0.9922	0.0093
0.0236	0.9961	0.0097	1.661	0.8875	0.2121	42.63	0.9911	0.0093	35.28	0.9866	0.0089	0.484089	0.9922	0.0094
0.0236	0.9961	0.0097	1.661	0.8875	0.2122	42.63	0.9911	0.0093	35.3	0.9866	0.009	0.4841	0.9922	0.0094
0.0236	0.9961	0.0098	1.666	0.8875	0.2122	42.65	0.9911	0.0094	35.31	0.9866	0.009	0.4842	0.9922	0.0094
0.023667	0.9961	0.0098	1.678	0.8875	0.2122	42.66	0.9911	0.0094	35.31	0.9866	0.009	0.4842	0.9916	0.0094
0.0236	0.9961	0.0098	1.682	0.8875	0.2123	42.67	0.9911	0.0094	35.31	0.9866	0.0091	0.4842	0.9916	0.0095
0.0236	0.9961	0.0099	1.688	0.8875	0.2123	42.6835	0.9911	0.0095	35.31	0.9866	0.0091	0.4843	0.9916	0.0095
0.0237	0.9961	0.0099	1.692	0.8875	0.2124	42.71	0.9911	0.0095	35.32	0.9866	0.0092	0.4844	0.9916	0.0096
0.0237	0.9961	0.01	1.699	0.8875	0.2124	42.72	0.9911	0.0096	35.36	0.9866	0.0092	0.4845	0.9916	0.0096
0.0237	0.9961	0.01	1.703	0.8875	0.2125	42.74	0.9911	0.0096	35.38	0.9861	0.0092	0.4847	0.9916	0.0097
0.0237	0.9961	0.0101	1.703	0.8875	0.2125	42.74	0.9911	0.0097	35.4	0.9861	0.0093	0.4847	0.9911	0.0097
0.0237	0.9961	0.0101	1.70334	0.8875	0.2126	42.78	0.9911	0.0097	35.4232	0.9861	0.0093	0.4848	0.9911	0.0097
0.0237	0.9961	0.0102	1.705	0.8875	0.2126	42.79	0.9905	0.0097	35.42	0.9861	0.0094	0.4848	0.9911	0.0098
0.0237	0.9961	0.0102	1.711	0.8875	0.2126	42.8	0.9905	0.0098	35.43	0.9861	0.0094	0.4849	0.9905	0.0098
0.0237	0.9961	0.0102	1.716	0.8875	0.2127	42.8	0.9905	0.0098	35.44	0.9861	0.0094	0.485	0.9905	0.0098
0.0237	0.9961	0.0103	1.716	0.8875	0.2127	42.8	0.9905	0.0098	35.44	0.9861	0.0095	0.4851	0.9905	0.0098
0.0237	0.9961	0.0103	1.716	0.8875	0.2128	42.81	0.9905	0.0099	35.45	0.9861	0.0095	0.4851	0.9905	0.0099
0.0237	0.9961	0.0104	1.719	0.8875	0.2129	42.83	0.9905	0.0099	35.45	0.9861	0.0096	0.4851	0.9905	0.0099
0.023796	0.9961	0.0104	1.722	0.8875	0.2129	42.84	0.9905	0.01	35.48	0.9861	0.0096	0.4851	0.9905	0.01
0.0238	0.9961	0.0105	1.73	0.8875	0.213	42.84	0.9905	0.01	35.48	0.9861	0.0097	0.4851	0.9905	0.01
0.0238	0.9961	0.0105	1.738	0.8875	0.2132	42.85	0.9905	0.0101	35.48	0.9861	0.0097	0.4857	0.9905	0.0101
0.0238	0.9961	0.0106	1.74	0.8875	0.2132	42.86	0.9905	0.0101	35.58	0.9861	0.0098	0.4857	0.9905	0.0101
0.0238	0.9955	0.0106	1.743	0.8864	0.2134	42.87	0.9905	0.0102	35.58	0.9861	0.0098	0.4859	0.9905	0.0102
0.0238	0.9955	0.0106	1.744	0.8864	0.2134	42.88	0.9905	0.0102	35.5923	0.9861	0.0099	0.486	0.9905	0.0102
0.0238	0.9955	0.0106	1.744	0.8864	0.2134	42.88	0.9905	0.0102	35.59	0.9861	0.0099	0.486303	0.9905	0.0102
0.0238	0.9955	0.0107	1.744	0.8864	0.2135	42.89	0.9905	0.0103	35.6006	0.9861	0.01	0.4863	0.9905	0.0103
0.0238	0.9955	0.0107	1.751	0.8864	0.2135	42.91	0.9905	0.0103	35.62	0.9861	0.01	0.4863	0.9905	0.0103
0.0238	0.9955	0.0108	1.763	0.8864	0.2136	42.93	0.9905	0.0104	35.64	0.9861	0.0101	0.4863	0.9905	0.0104
0.0238	0.9955	0.0108	1.773	0.8864	0.2137	42.94	0.9905	0.0104	35.66	0.9861	0.0101	0.4864	0.9905	0.0104
0.0238	0.995	0.0108	1.774	0.8864	0.2137	42.94	0.9905	0.0105	35.67	0.9861	0.0102	0.4866	0.9905	0.0105
0.0238	0.995	0.0109	1.779	0.8864	0.2138	42.98	0.9905	0.0105	35.67	0.9861	0.0102	0.4866	0.9905	0.0105
0.0238	0.995	0.0109	1.78	0.8864	0.2138	42.99	0.9905	0.0106	35.67	0.9861	0.0102	0.4867	0.9905	0.0106
0.0239	0.995	0.0109	1.787	0.8864	0.2138	42.99	0.99	0.0106	35.6852	0.9861	0.0103	0.4867	0.99	0.0106
0.0239	0.995	0.011	1.794	0.8864	0.2139	43	0.99	0.0106	35.69	0.9861	0.0103	0.4867	0.99	0.0106
0.0239	0.995	0.011	1.805	0.8864	0.214	43	0.99	0.0106	35.7	0.9861	0.0104	0.4868	0.99	0.0106
0.0239	0.995	0.0111	1.807	0.8864	0.2141	43.01	0.99	0.0107	35.72	0.9861	0.0104	0.4868	0.99	0.0107
0.0239	0.995	0.0111	1.817	0.8864	0.2141	43.04	0.99	0.0107	35.74	0.9861	0.0105	0.486854	0.99	0.0107
0.023963	0.995	0.0112	1.822	0.8864	0.2141	43.05	0.99	0.0108	35.75	0.9861	0.0105	0.4868	0.99	0.0108
0.0239	0.995	0.0112	1.822	0.8864	0.2142	43.05	0.99	0.0108	35.76	0.9861	0.0106	0.4869	0.99	0.0108
0.0239	0.995	0.0113	1.826	0.8864	0.2142	43.07	0.99	0.0109	35.78	0.9861	0.0106	0.487	0.99	0.0109
0.0239	0.995	0.0113	1.831	0.8864	0.2143	43.08	0.99	0.0109	35.8031	0.9861	0.0106	0.487304	0.99	0.0109
0.023989	0.995	0.0113	1.832	0.8864	0.2143	43.1	0.99	0.0109	35.81	0.9861	0.0107	0.4873	0.99	0.0109
0.024	0.995	0.0114	1.836	0.8864	0.2144	43.11	0.99	0.011	35.83	0.9861	0.0107	0.4874	0.99	0.011
0.024	0.995	0.0114	1.836	0.8864	0.2145	43.13	0.99	0.011	35.83	0.9861	0.0108	0.4875	0.99	0.011
0.024	0.995	0.0115	1.83741	0.8864	0.2148	43.13	0.9894	0.011	35.84	0.9861	0.0108	0.4876	0.99	0.0111
0.024	0.995	0.0115	1.8496	0.8864	0.215	43.13	0.9894	0.0111	35.87	0.9861	0.0109	0.4876	0.99	0.0111
0.024	0.995	0.0116	1.852	0.8864	0.215	43.16	0.9894	0.0111	35.87	0.9861	0.0109	0.4877	0.99	0.0112
0.024067	0.995	0.0116	1.853	0.8864	0.2151	43.18	0.9894	0.0112	35.88	0.9861	0.0109	0.4878	0.99	0.0112
0.024	0.995	0.0117	1.855	0.8858	0.2152	43.19	0.9894	0.0112	35.89	0.9861	0.011	0.4879	0.99	0.0113
0.024	0.995	0.0117	1.858	0.8858	0.2152	43.1987	0.9894	0.0113	35.89	0.9855	0.011	0.488	0.99	0.0113
0.024	0.995	0.0117	1.865	0.8858	0.2153	43.22	0.9894	0.0113	35.89	0.9855	0.011	0.4881	0.99	0.0113
0.024	0.995	0.0118	1.868	0.8858	0.2153	43.2321	0.9894	0.0113	35.89	0.9855	0.0111	0.4881	0.99	0.0114
0.0241	0.995	0.0118	1.868	0.8858	0.2153	43.23	0.9894	0.0114	35.9	0.9855	0.0111	0.4882	0.99	0.0114
0.0241	0.995	0.0119	1.869	0.8858	0.2155	43.25	0.9894	0.0114	35.91	0.9855	0.0112	0.4882	0.9894	0.0114
0.0241	0.995	0.0119	1.869	0.8858	0.2155	43.26	0.9894	0.0115	35.92	0.9855	0.0112	0.488272	0.9894	0.0115
0.0241	0.995	0.012	1.871	0.8858	0.2156	43.27	0.9894	0.0115	35.92	0.9855	0.0113	0.4882	0.9894	0.0115
0.0241	0.995	0.012	1.875	0.8858	0.2156	43.3	0.9894	0.0116	35.93	0.9855	0.0113	0.4884	0.9894	0.0116
0.0241	0.995	0.0121	1.88	0.8858	0.2157	43.34	0.9894	0.0116	35.93	0.9855	0.0113	0.4884	0.9894	0.0116
0.0241	0.995	0.0121	1.8809	0.8858	0.2157	43.3601	0.9894	0.0117	35.96	0.9855	0.0114	0.4884	0.9894	0.0117
0.0241	0.995	0.0121	1.891	0.8858	0.2157	43.36	0.9894	0.0117	35.97	0.9855	0.0114	0.4886	0.9894	0.0117
0.0241	0.995	0.0122	1.901	0.8858	0.2158	43.37	0.9894	0.0117	35.99	0.9855	0.0115	0.4887	0.9894	0.0117
0.0241	0.995	0.0122	1.90928	0.8852	0.2158	43.37	0.9894	0.0118	36	0.9855	0.0115	0.4887	0.9894	0.0118
0.0241	0.995	0.0123	1.91217	0.8852	0.2158	43.38	0.9894	0.0118	36	0.9855	0.0116	0.4888	0.9894	0.0118
0.0241	0.995	0.0123	1.914	0.8852	0.2159	43.4	0.9894	0.0119	36	0.9855	0.0116	0.4888	0.9894	0.0119
0.0241	0.995	0.0124	1.915	0.8852	0.2159	43.4	0.9894	0.0119	36.02	0.9855	0.0117	0.4888	0.9894	0.0119
0.024196	0.995	0.0124	1.92246	0.8852	0.216	43.43	0.9894	0.012	36.04	0.9855	0.0117	0.4889	0.9894	0.012
0.0242	0.995	0.0125	1.924	0.8852	0.2161	43.43	0.9894	0.012	36.06	0.9855	0.0117	0.489	0.9894	0.012
0.024222	0.995	0.0125	1.93	0.8852	0.2161	43.43	0.9894	0.0121	36.0647	0.9855	0.0118	0.489	0.9894	0.0121
0.024225	0.995	0.0125	1.934	0.8852	0.2162	43.44	0.9894	0.0121	36.07	0.9855	0.0118	0.489	0.9894	0.0121
0.0242	0.995	0.0126	1.934	0.8852	0.2162	43.45	0.9894	0.0121	36.08	0.9855	0.0119	0.4891	0.9894	0.0121
0.0242	0.995	0.0126	1.938	0.8852	0.2163	43.46	0.9894	0.0122	36.09	0.9855	0.0119	0.4891	0.9894	0.0122
0.0242	0.995	0.0127	1.94	0.8852	0.2163	43.46	0.9894	0.0122	36.09	0.9855	0.012	0.4892	0.9894	0.0122
0.0242	0.995	0.0127	1.94	0.8852	0.2164	43.47	0.9894	0.0123	36.1	0.9855	0.012	0.4893	0.9894	0.0123
0.0242	0.995	0.0128	1.947	0.8852	0.2164	43.47	0.9894	0.0123	36.11	0.9855	0.0121	0.4894	0.9894	0.0123
0.0242	0.995	0.0128	1.95	0.8852	0.2166	43.48	0.9894	0.0124	36.11	0.9855	0.0121	0.4894	0.9894	0.0124
0.0242	0.995	0.0129	1.953	0.8852	0.2167	43.4861	0.9894	0.0124	36.12	0.9855	0.0121	0.4894	0.9894	0.0124
0.0243	0.995	0.0129	1.953	0.8852	0.2169	43.49	0.9894	0.0125	36.12	0.9855	0.0122	0.4895	0.9894	0.0125
0.0243	0.995	0.0129	1.954	0.8852	0.2169	43.49	0.9894	0.0125	36.12	0.9855	0.0122	0.4896	0.9894	0.0125
0.0243	0.995	0.013	1.95516	0.8852	0.217	43.51	0.9894	0.0125	36.14	0.9855	0.0123	0.489694	0.9894	0.0125
0.0243	0.995	0.013	1.958	0.8852	0.217	43.52	0.9894	0.0126	36.15	0.9855	0.0123	0.489722	0.9894	0.0126
0.0243	0.995	0.0131	1.96493	0.8852	0.2171	43.5279	0.9894	0.0126	36.16	0.9855	0.0124	0.489786	0.9894	0.0126
0.0243	0.995	0.0131	1.965	0.8852	0.2171	43.52	0.9894	0.0127	36.16	0.9855	0.0124	0.4898	0.9894	0.0127
0.024404	0.995	0.0132	1.97184	0.8852	0.2172	43.54	0.9894	0.0127	36.1662	0.9855	0.0125	0.49	0.9894	0.0127
0.0244	0.995	0.0132	1.977	0.8847	0.2172	43.54	0.9894	0.0128	36.16	0.9855	0.0125	0.49	0.9894	0.0128
0.0244	0.995	0.0133	1.98	0.8841	0.2173	43.54	0.9894	0.0128	36.19	0.9855	0.0125	0.4902	0.9894	0.0128
0.0244	0.995	0.0133	1.98	0.8841	0.2173	43.55	0.9894	0.0129	36.2	0.9855	0.0126	0.4902	0.9894	0.0129
0.0244	0.995	0.0133	1.988	0.8841	0.2174	43.57	0.9894	0.0129	36.2	0.9855	0.0126	0.4904	0.9894	0.0129
0.0244	0.995	0.0134	1.99	0.8841	0.2174	43.58	0.9894	0.0129	36.2	0.9855	0.0127	0.4904	0.9894	0.0129
0.024432	0.995	0.0134	1.993	0.8841	0.2175	43.58	0.9894	0.013	36.21	0.9855	0.0127	0.4904	0.9894	0.013
0.0244	0.995	0.0135	1.994	0.8841	0.2177	43.58	0.9894	0.013	36.21	0.9855	0.0128	0.4905	0.9894	0.013
0.0244	0.995	0.0135	2.002	0.8841	0.2177	43.59	0.9894	0.0131	36.2189	0.9855	0.0128	0.4907	0.9894	0.0131
0.0244	0.995	0.0136	2.003	0.8841	0.2177	43.62	0.9894	0.0131	36.23	0.9855	0.0129	0.4907	0.9894	0.0131
0.0244	0.995	0.0136	2.005	0.8841	0.2178	43.63	0.9894	0.0132	36.27	0.9855	0.0129	0.4907	0.9894	0.0132
0.0244	0.995	0.0137	2.005	0.8841	0.2178	43.64	0.9894	0.0132	36.27	0.9855	0.0129	0.4907	0.9894	0.0132
0.0244	0.995	0.0137	2.008	0.8841	0.2179	43.65	0.9894	0.0133	36.27	0.9855	0.013	0.49079	0.9894	0.0133
0.0244	0.995	0.0137	2.021	0.8841	0.2179	43.66	0.9894	0.0133	36.29	0.985	0.013	0.491	0.9894	0.0133
0.0244	0.995	0.0138	2.03	0.8841	0.218	43.6966	0.9894	0.0133	36.3	0.985	0.013	0.491046	0.9894	0.0133
0.0244	0.995	0.0138	2.032	0.8841	0.218	43.72	0.9894	0.0134	36.3	0.985	0.0131	0.491	0.9894	0.0134
0.0244	0.995	0.0139	2.033	0.8841	0.2181	43.73	0.9894	0.0134	36.31	0.985	0.0131	0.4911	0.9894	0.0134
0.0244	0.995	0.0139	2.034	0.8841	0.2181	43.73	0.9894	0.0135	36.33	0.985	0.0132	0.4911	0.9889	0.0134
0.0245	0.9944	0.0139	2.037	0.8841	0.2183	43.74	0.9889	0.0135	36.34	0.985	0.0132	0.4912	0.9889	0.0135
0.0245	0.9944	0.014	2.039	0.8841	0.2183	43.79	0.9889	0.0135	36.3506	0.985	0.0133	0.4912	0.9889	0.0135
0.0245	0.9944	0.014	2.044	0.8841	0.2184	43.79	0.9889	0.0136	36.36	0.985	0.0133	0.4912	0.9889	0.0136
0.0245	0.9944	0.0141	2.04469	0.8841	0.2184	43.79	0.9889	0.0136	36.38	0.985	0.0133	0.4914	0.9889	0.0136
0.0245	0.9944	0.0141	2.057	0.8841	0.2184	43.8	0.9889	0.0137	36.4	0.985	0.0134	0.4914	0.9889	0.0137
0.0245	0.9944	0.0141	2.059	0.8841	0.2185	43.8	0.9889	0.0137	36.4	0.985	0.0134	0.4914	0.9883	0.0137
0.0245	0.9944	0.0142	2.059	0.8836	0.2187	43.8	0.9889	0.0137	36.42	0.985	0.0135	0.4915	0.9883	0.0137
0.0245	0.9944	0.0142	2.05994	0.8836	0.2187	43.82	0.9889	0.0138	36.42	0.985	0.0135	0.4915	0.9883	0.0137
0.0246	0.9944	0.0143	2.069	0.8836	0.2188	43.82	0.9889	0.0138	36.43	0.985	0.0136	0.4915	0.9883	0.0138
0.0246	0.9944	0.0143	2.07	0.8836	0.2188	43.83	0.9889	0.0139	36.4719	0.985	0.0136	0.4915	0.9883	0.0138
0.0246	0.9944	0.0144	2.07	0.8836	0.2188	43.84	0.9889	0.0139	36.48	0.985	0.0137	0.4916	0.9883	0.0139
0.0246	0.9944	0.0144	2.076	0.883	0.2188	43.86	0.9889	0.014	36.48	0.985	0.0137	0.491731	0.9883	0.0139
0.0246	0.9944	0.0145	2.077	0.883	0.2189	43.89	0.9889	0.014	36.49	0.985	0.0137	0.4917	0.9883	0.014
0.0246	0.9944	0.0145	2.08	0.883	0.219	43.89	0.9889	0.0141	36.5	0.985	0.0138	0.4917	0.9883	0.014
0.0246	0.9944	0.0145	2.083	0.883	0.2191	43.9	0.9889	0.0141	36.5	0.985	0.0138	0.4917	0.9883	0.0141
0.0246	0.9944	0.0146	2.083	0.883	0.2192	43.92	0.9889	0.0141	36.5	0.985	0.0139	0.491786	0.9883	0.0141
0.0246	0.9944	0.0146	2.088	0.883	0.2192	43.93	0.9889	0.0142	36.51	0.985	0.0139	0.4918	0.9883	0.0141
0.0246	0.9944	0.0147	2.094	0.883	0.2192	43.93	0.9889	0.0142	36.51	0.985	0.014	0.4918	0.9883	0.0142
0.0246	0.9944	0.0147	2.094	0.883	0.2193	43.93	0.9883	0.0142	36.52	0.9844	0.014	0.491865	0.9883	0.0142
0.0246	0.9944	0.0148	2.096	0.883	0.2193	43.94	0.9883	0.0143	36.52	0.9844	0.014	0.4918	0.9883	0.0143
0.0246	0.9944	0.0148	2.09814	0.883	0.2194	43.95	0.9883	0.0143	36.52	0.9838	0.014	0.4919	0.9883	0.0143
0.0246	0.9944	0.0148	2.109	0.883	0.2194	43.95	0.9883	0.0144	36.52	0.9838	0.0141	0.492	0.9883	0.0144
0.0246	0.9944	0.0149	2.111	0.883	0.2195	43.97	0.9883	0.0144	36.52	0.9838	0.0141	0.4921	0.9883	0.0144
0.0247	0.9944	0.0149	2.115	0.883	0.2195	44	0.9883	0.0145	36.53	0.9838	0.0141	0.4921	0.9883	0.0145
0.0247	0.9944	0.015	2.116	0.883	0.2196	44	0.9883	0.0145	36.53	0.9838	0.0142	0.4921	0.9883	0.0145
0.0247	0.9944	0.015	2.127	0.883	0.2196	44.01	0.9883	0.0145	36.54	0.9838	0.0142	0.4922	0.9877	0.0145
0.0247	0.9944	0.0151	2.127	0.883	0.2196	44.01	0.9883	0.0146	36.5657	0.9838	0.0143	0.4922	0.9877	0.0145
0.0247	0.9944	0.0151	2.138	0.883	0.2197	44.0197	0.9883	0.0146	36.56	0.9838	0.0143	0.4922	0.9877	0.0146
0.0247	0.9944	0.0152	2.138	0.8825	0.2198	44.02	0.9883	0.0147	36.58	0.9838	0.0144	0.4923	0.9877	0.0146
0.0247	0.9944	0.0152	2.143	0.8825	0.2199	44.02	0.9883	0.0147	36.6	0.9838	0.0144	0.4923	0.9877	0.0147
0.0247	0.9944	0.0152	2.143	0.8825	0.22	44.02	0.9883	0.0148	36.61	0.9838	0.0145	0.4923	0.9877	0.0147
0.0247	0.9944	0.0153	2.153	0.8825	0.22	44.04	0.9877	0.0148	36.61	0.9838	0.0145	0.4924	0.9877	0.0148
0.0247	0.9944	0.0153	2.153	0.8825	0.22	44.06	0.9877	0.0148	36.64	0.9838	0.0145	0.492628	0.9877	0.0148
0.0247	0.9944	0.0154	2.158	0.8825	0.2201	44.06	0.9877	0.0148	36.65	0.9838	0.0146	0.4926	0.9877	0.0148
0.0247	0.9944	0.0154	2.168	0.8825	0.2201	44.0738	0.9877	0.0149	36.66	0.9833	0.0146	0.4927	0.9877	0.0149
0.0247	0.9944	0.0155	2.175	0.8825	0.2202	44.0797	0.9877	0.0149	36.66	0.9833	0.0146	0.4927	0.9877	0.0149
0.0247	0.9944	0.0155	2.18	0.8819	0.2203	44.08	0.9877	0.015	36.67	0.9833	0.0147	0.492827	0.9877	0.015
0.0248	0.9944	0.0156	2.18	0.8819	0.2204	44.0844	0.9877	0.015	36.67	0.9833	0.0147	0.4928	0.9877	0.015
0.0248	0.9944	0.0156	2.191	0.8819	0.2204	44.09	0.9877	0.0151	36.7	0.9833	0.0148	0.4929	0.9877	0.0151
0.0248	0.9944	0.0156	2.191	0.8819	0.2204	44.1	0.9877	0.0151	36.71	0.9833	0.0148	0.4929	0.9877	0.0151
0.0248	0.9944	0.0157	2.193	0.8819	0.2205	44.1	0.9877	0.0152	36.72	0.9833	0.0148	0.493	0.9877	0.0152
0.0248	0.9944	0.0157	2.199	0.8819	0.2206	44.1	0.9877	0.0152	36.73	0.9833	0.0149	0.493118	0.9877	0.0152
0.0248	0.9944	0.0158	2.203	0.8819	0.2207	44.11	0.9877	0.0152	36.73	0.9833	0.0149	0.4931	0.9877	0.0152
0.0248	0.9944	0.0158	2.203	0.8813	0.2208	44.11	0.9877	0.0153	36.73	0.9833	0.015	0.4932	0.9877	0.0153
0.0248	0.9944	0.0159	2.204	0.8813	0.2208	44.12	0.9877	0.0153	36.73	0.9833	0.015	0.4932	0.9872	0.0153
0.0248	0.9944	0.0159	2.204	0.8813	0.2211	44.12	0.9877	0.0154	36.7416	0.9833	0.0151	0.4932	0.9872	0.0153
0.0249	0.9944	0.016	2.207	0.8813	0.2212	44.13	0.9877	0.0154	36.75	0.9833	0.0151	0.4933	0.9872	0.0154
0.0249	0.9944	0.016	2.224	0.8813	0.2212	44.13	0.9877	0.0155	36.75	0.9833	0.0152	0.4933	0.9872	0.0154
0.0249	0.9944	0.016	2.22819	0.8813	0.2213	44.1368	0.9877	0.0155	36.75	0.9833	0.0152	0.4934	0.9872	0.0155
0.0249	0.9944	0.0161	2.23	0.8813	0.2213	44.15	0.9877	0.0156	36.76	0.9833	0.0152	0.4934	0.9866	0.0155
0.0249	0.9944	0.0161	2.235	0.8813	0.2214	44.15	0.9877	0.0156	36.7672	0.9833	0.0153	0.4935	0.9861	0.0155
0.0249	0.9944	0.0162	2.243	0.8813	0.2214	44.15	0.9877	0.0156	36.77	0.9833	0.0153	0.4935	0.9861	0.0155
0.0249	0.9944	0.0162	2.243	0.8813	0.2215	44.18	0.9877	0.0157	36.77	0.9833	0.0154	0.4937	0.9861	0.0156
0.0249	0.9944	0.0163	2.243	0.8813	0.2216	44.18	0.9877	0.0157	36.82	0.9827	0.0154	0.4937	0.9861	0.0156
0.0249	0.9944	0.0163	2.25	0.8813	0.2216	44.18	0.9877	0.0158	36.83	0.9827	0.0154	0.4938	0.9861	0.0156
0.0249	0.9944	0.0164	2.256	0.8813	0.2216	44.18	0.9872	0.0158	36.85	0.9822	0.0154	0.4938	0.9861	0.0157
0.0249	0.9944	0.0164	2.258	0.8813	0.2217	44.19	0.9872	0.0158	36.86	0.9816	0.0154	0.4939	0.9861	0.0157
0.0249	0.9944	0.0164	2.273	0.8813	0.2217	44.2	0.9872	0.0159	36.88	0.9816	0.0155	0.4941	0.9861	0.0158
0.0249	0.9944	0.0165	2.278	0.8813	0.2218	44.21	0.9872	0.0159	36.91	0.9816	0.0155	0.4941	0.9861	0.0158
0.0249	0.9944	0.0165	2.281	0.8813	0.2219	44.21	0.9872	0.016	36.91	0.9816	0.0156	0.4943	0.9861	0.0159
0.0249	0.9944	0.0166	2.2834	0.8808	0.2219	44.21	0.9872	0.016	36.92	0.9816	0.0156	0.4943	0.9861	0.0159
0.0249	0.9944	0.0166	2.288	0.8808	0.222	44.21	0.9872	0.016	36.98	0.9816	0.0156	0.4943	0.9861	0.016
0.025	0.9944	0.0167	2.28882	0.8808	0.2221	44.2185	0.9872	0.0161	36.99	0.9816	0.0157	0.4943	0.9861	0.016
0.025	0.9944	0.0167	2.288	0.8808	0.2222	44.22	0.9872	0.0161	36.99	0.9816	0.0157	0.494438	0.9861	0.016
0.025	0.9944	0.0168	2.292	0.8808	0.2224	44.22	0.9872	0.0162	37	0.9816	0.0158	0.4945	0.9861	0.0161
0.025022	0.9944	0.0168	2.295	0.8808	0.2224	44.24	0.9872	0.0162	37	0.9816	0.0158	0.4946	0.9855	0.0161
0.025	0.9944	0.0168	2.296	0.8808	0.2225	44.2496	0.9872	0.0163	37	0.9811	0.0158	0.4946	0.9855	0.0161
0.025	0.9944	0.0169	2.297	0.8802	0.2225	44.25	0.9872	0.0163	37	0.9811	0.0159	0.494735	0.985	0.0161
0.025	0.9944	0.0169	2.299	0.8802	0.2225	44.26	0.9872	0.0164	37.01	0.9811	0.0159	0.4947	0.985	0.0162
0.025	0.9944	0.017	2.304	0.8802	0.2226	44.26	0.9872	0.0164	37.01	0.9811	0.016	0.4948	0.985	0.0162
0.025	0.9944	0.017	2.307	0.8802	0.2226	44.26	0.9872	0.0164	37.02	0.9811	0.016	0.4948	0.985	0.0163
0.025	0.9944	0.0171	2.309	0.8802	0.2228	44.26	0.9872	0.0165	37.02	0.9811	0.016	0.494965	0.985	0.0163
0.025	0.9944	0.0171	2.31	0.8802	0.2228	44.26	0.9872	0.0165	37.0638	0.9811	0.0161	0.495	0.985	0.0164
0.025	0.9944	0.0172	2.314	0.8797	0.2228	44.27	0.9872	0.0166	37.08	0.9811	0.0161	0.4951	0.985	0.0164
0.025	0.9944	0.0172	2.317	0.8797	0.2229	44.28	0.9872	0.0166	37.08	0.9811	0.0162	0.4951	0.985	0.0164
0.025	0.9944	0.0172	2.32	0.8797	0.2229	44.29	0.9872	0.0167	37.1	0.9811	0.0162	0.4951	0.985	0.0165
0.025	0.9944	0.0173	2.323	0.8797	0.223	44.29	0.9872	0.0167	37.1	0.9811	0.0163	0.4951	0.985	0.0165
0.025	0.9944	0.0173	2.328	0.8797	0.223	44.3	0.9872	0.0168	37.1	0.9811	0.0163	0.4951	0.985	0.0166
0.0251	0.9944	0.0174	2.334	0.8797	0.2231	44.3	0.9872	0.0168	37.1	0.9811	0.0164	0.495212	0.985	0.0166
0.0251	0.9944	0.0174	2.336	0.8797	0.2231	44.3055	0.9872	0.0168	37.11	0.9811	0.0164	0.4952	0.985	0.0167
0.0251	0.9944	0.0175	2.336	0.8797	0.2232	44.31	0.9872	0.0169	37.12	0.9811	0.0164	0.495321	0.985	0.0167
0.0251	0.9944	0.0175	2.34375	0.8797	0.2232	44.33	0.9872	0.0169	37.12	0.9811	0.0165	0.4953	0.985	0.0168
0.0251	0.9944	0.0176	2.349	0.8797	0.2233	44.34	0.9872	0.017	37.15	0.9811	0.0165	0.4953	0.985	0.0168
0.0251	0.9944	0.0176	2.35	0.8791	0.2233	44.34	0.9872	0.017	37.16	0.9811	0.0166	0.4953	0.985	0.0168
0.0251	0.9944	0.0176	2.351	0.8791	0.2233	44.35	0.9872	0.0171	37.1699	0.9811	0.0166	0.4953	0.985	0.0169
0.0251	0.9944	0.0177	2.351	0.8791	0.2235	44.36	0.9872	0.0171	37.18	0.9811	0.0167	0.495418	0.985	0.0169
0.02514	0.9944	0.0177	2.352	0.8791	0.2236	44.37	0.9872	0.0172	37.18	0.9811	0.0167	0.4954	0.985	0.017
0.0251	0.9944	0.0178	2.358	0.8791	0.2237	44.37	0.9872	0.0172	37.18	0.9811	0.0168	0.4954	0.985	0.017
0.025146	0.9944	0.0178	2.363	0.8791	0.2237	44.38	0.9872	0.0172	37.19	0.9811	0.0168	0.495549	0.985	0.0171
0.0251	0.9944	0.0179	2.376	0.8791	0.2238	44.39	0.9872	0.0173	37.2	0.9811	0.0168	0.495583	0.985	0.0171
0.0251	0.9944	0.0179	2.379	0.8791	0.2238	44.39	0.9872	0.0173	37.22	0.9811	0.0169	0.4956	0.9844	0.0171
0.0251	0.9944	0.018	2.38127	0.8791	0.2239	44.39	0.9872	0.0174	37.23	0.9811	0.0169	0.4956	0.9844	0.0172
0.0251	0.9944	0.018	2.381	0.8791	0.2239	44.41	0.9866	0.0174	37.25	0.9805	0.0169	0.4956	0.9838	0.0172
0.0251	0.9944	0.018	2.385	0.8791	0.224	44.41	0.9866	0.0174	37.25	0.9805	0.017	0.4956	0.9838	0.0172
0.0251	0.9944	0.0181	2.393	0.8791	0.224	44.4231	0.9866	0.0175	37.26	0.9805	0.017	0.4956	0.9838	0.0172
0.0251	0.9944	0.0181	2.39507	0.8786	0.224	44.42	0.9866	0.0175	37.29	0.9799	0.017	0.4956	0.9838	0.0173
0.0251	0.9944	0.0182	2.40271	0.8786	0.2241	44.43	0.9866	0.0176	37.3	0.9799	0.0171	0.4959	0.9838	0.0173
0.025199	0.9944	0.0182	2.406	0.8786	0.2241	44.44	0.9866	0.0176	37.31	0.9799	0.0171	0.495962	0.9838	0.0174
0.0252	0.9944	0.0183	2.407	0.8786	0.2242	44.4573	0.9866	0.0176	37.32	0.9799	0.0172	0.496061	0.9838	0.0174
0.0252	0.9944	0.0183	2.408	0.8786	0.2243	44.45	0.9866	0.0177	37.32	0.9794	0.0172	0.496102	0.9838	0.0175
0.0252	0.9944	0.0184	2.409	0.8786	0.2243	44.48	0.9866	0.0177	37.33	0.9794	0.0172	0.4961	0.9838	0.0175
0.0252	0.9944	0.0184	2.41	0.8786	0.2243	44.489	0.9866	0.0178	37.347	0.9794	0.0172	0.4961	0.9838	0.0176
0.0252	0.9944	0.0184	2.41	0.8786	0.2244	44.4909	0.9866	0.0178	37.3495	0.9794	0.0173	0.4961	0.9838	0.0176
0.025217	0.9944	0.0185	2.412	0.8786	0.2244	44.5	0.9866	0.0179	37.35	0.9794	0.0173	0.4961	0.9838	0.0176
0.0252	0.9944	0.0185	2.417	0.8786	0.2245	44.5	0.9866	0.0179	37.36	0.9794	0.0174	0.496169	0.9838	0.0177
0.0252	0.9944	0.0186	2.423	0.8786	0.2246	44.5	0.9861	0.0179	37.36	0.9794	0.0174	0.496198	0.9833	0.0177
0.0252	0.9944	0.0186	2.429	0.8786	0.2247	44.5	0.9861	0.018	37.37	0.9794	0.0175	0.4962	0.9833	0.0177
0.0252	0.9944	0.0187	2.43	0.8786	0.2247	44.5	0.9861	0.018	37.38	0.9794	0.0175	0.4962	0.9833	0.0178
0.0252	0.9944	0.0187	2.432	0.8786	0.2247	44.51	0.9861	0.018	37.4	0.9794	0.0176	0.4962	0.9833	0.0178
0.025245	0.9944	0.0188	2.433	0.8786	0.2248	44.52	0.9861	0.0181	37.4117	0.9794	0.0176	0.4962	0.9833	0.0179
0.0252	0.9944	0.0188	2.441	0.8786	0.2248	44.52	0.9861	0.0181	37.41	0.9794	0.0176	0.4962	0.9833	0.0179
0.0252	0.9944	0.0188	2.442	0.8786	0.225	44.53	0.9861	0.0182	37.42	0.9794	0.0177	0.4962	0.9833	0.018
0.0252	0.9944	0.0189	2.44395	0.8786	0.225	44.53	0.9861	0.0182	37.43	0.9794	0.0177	0.4964	0.9833	0.018
0.0252	0.9944	0.0189	2.443	0.8786	0.2251	44.54	0.9861	0.0183	37.43	0.9794	0.0178	0.4964	0.9833	0.018
0.0252	0.9944	0.019	2.444	0.8786	0.2252	44.55	0.9855	0.0183	37.4408	0.9794	0.0178	0.4965	0.9833	0.0181
0.0252	0.9944	0.019	2.447	0.8786	0.2253	44.56	0.9855	0.0183	37.44	0.9794	0.0179	0.496535	0.9833	0.0181
0.0252	0.9944	0.0191	2.456	0.8786	0.2254	44.56	0.9855	0.0184	37.44	0.9794	0.0179	0.4965	0.9833	0.0182
0.0252	0.9944	0.0191	2.463	0.8786	0.2254	44.57	0.9855	0.0184	37.44	0.9794	0.018	0.4965	0.9833	0.0182
0.0252	0.9944	0.0191	2.4642	0.8786	0.2255	44.57	0.9855	0.0184	37.45	0.9788	0.018	0.496689	0.9833	0.0183
0.0252	0.9944	0.0192	2.471	0.8786	0.2255	44.57	0.9855	0.0185	37.46	0.9788	0.018	0.4967	0.9833	0.0183
0.0252	0.9944	0.0192	2.471	0.8786	0.2256	44.58	0.9855	0.0185	37.47	0.9788	0.018	0.4967	0.9833	0.0184
0.0252	0.9944	0.0193	2.471	0.8786	0.2257	44.59	0.9855	0.0186	37.47	0.9788	0.0181	0.4968	0.9833	0.0184
0.0253	0.9944	0.0193	2.475	0.8786	0.2257	44.6	0.9855	0.0186	37.47	0.9788	0.0181	0.4968	0.9833	0.0184
0.0253	0.9944	0.0194	2.47805	0.8786	0.2258	44.6	0.9855	0.0187	37.48	0.9788	0.0182	0.4969	0.9833	0.0185
0.0253	0.9944	0.0194	2.492	0.8786	0.2258	44.61	0.9855	0.0187	37.48	0.9788	0.0182	0.4969	0.9833	0.0185
0.0253	0.9944	0.0195	2.492	0.8786	0.2259	44.62	0.9855	0.0188	37.49	0.9788	0.0183	0.497	0.9833	0.0186
0.0253	0.9944	0.0195	2.492	0.8786	0.2259	44.62	0.9855	0.0188	37.5	0.9788	0.0183	0.497	0.9827	0.0186
0.0253	0.9944	0.0195	2.499	0.8786	0.2259	44.63	0.9855	0.0188	37.5142	0.9783	0.0183	0.497	0.9827	0.0186
0.0253	0.9944	0.0196	2.516	0.8786	0.226	44.64	0.9855	0.0189	37.51	0.9783	0.0184	0.4971	0.9827	0.0187
0.0253	0.9944	0.0196	2.5177	0.8786	0.226	44.64	0.9855	0.0189	37.52	0.9783	0.0184	0.49723	0.9827	0.0187
0.0253	0.9944	0.0197	2.517	0.8786	0.2261	44.64	0.9855	0.019	37.52	0.9783	0.0184	0.4972	0.9827	0.0188
0.0253	0.9944	0.0197	2.52	0.8786	0.2262	44.64	0.9855	0.019	37.53	0.9783	0.0185	0.4974	0.9827	0.0188
0.0253	0.9944	0.0198	2.523	0.8786	0.2262	44.64	0.985	0.019	37.53	0.9783	0.0185	0.4975	0.9827	0.0188
0.0253	0.9944	0.0198	2.527	0.878	0.2262	44.64	0.985	0.0191	37.54	0.9783	0.0186	0.497535	0.9827	0.0189
0.0253	0.9944	0.0199	2.53125	0.878	0.2263	44.65	0.985	0.0191	37.541	0.9783	0.0186	0.4975	0.9827	0.0189
0.0253	0.9944	0.0199	2.543	0.878	0.2263	44.6558	0.985	0.0191	37.56	0.9783	0.0187	0.4975	0.9827	0.019
0.025399	0.9944	0.0199	2.543	0.878	0.2263	44.6631	0.985	0.0192	37.56	0.9783	0.0187	0.4976	0.9827	0.019
0.025401	0.9944	0.02	2.549	0.878	0.2264	44.67	0.985	0.0192	37.5732	0.9783	0.0188	0.4976	0.9827	0.0191
0.0254	0.9944	0.02	2.56036	0.878	0.2264	44.67	0.985	0.0193	37.6	0.9783	0.0188	0.4976	0.9827	0.0191
0.0254	0.9944	0.0201	2.563	0.878	0.2265	44.68	0.985	0.0193	37.61	0.9783	0.0188	0.4977	0.9827	0.0191
0.0254	0.9944	0.0201	2.568	0.8774	0.2265	44.689	0.985	0.0194	37.61	0.9783	0.0189	0.4977	0.9827	0.0192
0.0254	0.9944	0.0202	2.57	0.8774	0.2265	44.69	0.985	0.0194	37.6197	0.9777	0.0189	0.4978	0.9827	0.0192
0.0254	0.9944	0.0202	2.57	0.8774	0.2266	44.7	0.985	0.0195	37.62	0.9777	0.0189	0.4978	0.9827	0.0193
0.0254	0.9944	0.0203	2.571	0.8774	0.2266	44.7	0.9844	0.0195	37.62	0.9777	0.019	0.4978	0.9827	0.0193
0.0254	0.9944	0.0203	2.572	0.8774	0.2267	44.7063	0.9844	0.0195	37.62	0.9777	0.019	0.4979	0.9827	0.0194
0.0254	0.9944	0.0203	2.574	0.8774	0.2267	44.7	0.9844	0.0195	37.63	0.9777	0.0191	0.4979	0.9827	0.0194
0.0254	0.9944	0.0204	2.578	0.8774	0.2269	44.71	0.9844	0.0196	37.63	0.9777	0.0191	0.4979	0.9827	0.0195
0.0254	0.9944	0.0204	2.581	0.8774	0.227	44.72	0.9844	0.0196	37.64	0.9777	0.0191	0.498	0.9827	0.0195
0.0254	0.9944	0.0205	2.583	0.8774	0.227	44.72	0.9844	0.0197	37.64	0.9772	0.0191	0.498	0.9827	0.0195
0.0254	0.9944	0.0205	2.583	0.8774	0.2271	44.73	0.9844	0.0197	37.65	0.9772	0.0192	0.498	0.9827	0.0196
0.0254	0.9944	0.0206	2.587	0.8774	0.2271	44.73	0.9844	0.0198	37.65	0.9772	0.0192	0.4981	0.9827	0.0196
0.0254	0.9944	0.0206	2.59196	0.8769	0.2271	44.74	0.9844	0.0198	37.67	0.9772	0.0193	0.4981	0.9827	0.0197
0.0254	0.9944	0.0207	2.594	0.8769	0.2272	44.77	0.9844	0.0199	37.68	0.9772	0.0193	0.4982	0.9827	0.0197
0.0254	0.9944	0.0207	2.604	0.8769	0.2272	44.77	0.9844	0.0199	37.69	0.9772	0.0194	0.4982	0.9827	0.0198
0.0254	0.9944	0.0207	2.625	0.8769	0.2275	44.77	0.9844	0.0199	37.7	0.9772	0.0194	0.4982	0.9827	0.0198
0.0254	0.9944	0.0208	2.63326	0.8763	0.2275	44.78	0.9844	0.02	37.7	0.9772	0.0195	0.4982	0.9827	0.0199
0.0254	0.9944	0.0208	2.636	0.8763	0.2276	44.78	0.9844	0.02	37.72	0.9772	0.0195	0.498274	0.9827	0.0199
0.0254	0.9944	0.0209	2.636	0.8758	0.2279	44.78	0.9844	0.0201	37.73	0.9772	0.0195	0.4982	0.9827	0.0199
0.0255	0.9944	0.0209	2.644	0.8758	0.2279	44.81	0.9844	0.0201	37.73	0.9772	0.0196	0.4982	0.9827	0.02
0.0255	0.9944	0.021	2.645	0.8758	0.228	44.84	0.9844	0.0202	37.75	0.9772	0.0196	0.4982	0.9827	0.02
0.0255	0.9944	0.021	2.647	0.8758	0.2281	44.84	0.9844	0.0202	37.75	0.9772	0.0197	0.4984	0.9827	0.0201
0.0255	0.9944	0.0211	2.651	0.8758	0.2281	44.84	0.9844	0.0203	37.75	0.9772	0.0197	0.4984	0.9827	0.0201
0.0255	0.9944	0.0211	2.653	0.8758	0.2282	44.85	0.9844	0.0203	37.76	0.9772	0.0198	0.498465	0.9822	0.0201
0.0255	0.9944	0.0211	2.661	0.8758	0.2282	44.85	0.9844	0.0203	37.79	0.9772	0.0198	0.4984	0.9816	0.0201
0.0255	0.9944	0.0212	2.666	0.8758	0.2282	44.85	0.9844	0.0204	37.8	0.9772	0.0199	0.4984	0.9816	0.0202
0.0255	0.9944	0.0212	2.666	0.8758	0.2283	44.87	0.9844	0.0204	37.81	0.9772	0.0199	0.4985	0.9816	0.0202
0.0255	0.9944	0.0213	2.669	0.8758	0.2283	44.88	0.9844	0.0205	37.85	0.9772	0.0199	0.4986	0.9816	0.0203
0.0255	0.9944	0.0213	2.669	0.8758	0.2284	44.89	0.9844	0.0205	37.85	0.9772	0.02	0.4986	0.9816	0.0203
0.0255	0.9944	0.0214	2.669	0.8758	0.2284	44.89	0.9844	0.0206	37.85	0.9772	0.02	0.4986	0.9816	0.0203
0.0255	0.9944	0.0214	2.671	0.8758	0.2285	44.91	0.9844	0.0206	37.88	0.9772	0.0201	0.4986	0.9816	0.0204
0.0255	0.9944	0.0215	2.673	0.8758	0.2285	44.91	0.9844	0.0207	37.89	0.9772	0.0201	0.4986	0.9816	0.0204
0.0256	0.9944	0.0215	2.677	0.8758	0.2286	44.91	0.9844	0.0207	37.9	0.9772	0.0202	0.4987	0.9816	0.0205
0.0256	0.9944	0.0215	2.677	0.8758	0.2286	44.9253	0.9844	0.0207	37.9	0.9772	0.0202	0.4987	0.9816	0.0205
0.0256	0.9944	0.0216	2.678	0.8758	0.2287	44.93	0.9844	0.0208	37.91	0.9772	0.0203	0.4988	0.9816	0.0206
0.025613	0.9944	0.0216	2.679	0.8758	0.2287	44.95	0.9844	0.0208	37.92	0.9772	0.0203	0.4988	0.9816	0.0206
0.0256	0.9944	0.0217	2.688	0.8752	0.2287	44.96	0.9844	0.0209	37.92	0.9772	0.0203	0.4988	0.9816	0.0207
0.0256	0.9944	0.0217	2.688	0.8752	0.2288	44.96	0.9844	0.0209	37.95	0.9772	0.0204	0.4989	0.9816	0.0207
0.0256	0.9944	0.0218	2.688	0.8752	0.2289	44.97	0.9844	0.021	37.96	0.9772	0.0204	0.4989	0.9816	0.0207
0.0256	0.9944	0.0218	2.702	0.8752	0.229	44.98	0.9844	0.021	37.97	0.9772	0.0205	0.499091	0.9816	0.0208
0.025664	0.9944	0.0219	2.70274	0.8752	0.229	44.98	0.9844	0.0211	37.98	0.9772	0.0205	0.499101	0.9816	0.0208
0.0256	0.9944	0.0219	2.714	0.8752	0.229	45	0.9844	0.0211	37.99	0.9772	0.0206	0.4991	0.9816	0.0209
0.0256	0.9944	0.0219	2.723	0.8752	0.2291	45.0078	0.9844	0.0211	38	0.9772	0.0206	0.4992	0.9816	0.0209
0.0256	0.9944	0.022	2.725	0.8752	0.2292	45.01	0.9844	0.0212	38.0107	0.9772	0.0207	0.4992	0.9816	0.021
0.0256	0.9944	0.022	2.725	0.8752	0.2292	45.02	0.9844	0.0212	38.01	0.9772	0.0207	0.4992	0.9816	0.021
0.0256	0.9944	0.0221	2.725	0.8747	0.2292	45.02	0.9844	0.0213	38.0218	0.9772	0.0207	0.4993	0.9816	0.0211
0.0256	0.9944	0.0221	2.74	0.8747	0.2293	45.02	0.9844	0.0213	38.0224	0.9772	0.0208	0.4994	0.9816	0.0211
0.0256	0.9944	0.0222	2.741	0.8747	0.2294	45.02	0.9844	0.0214	38.03	0.9772	0.0208	0.4994	0.9816	0.0211
0.0256	0.9944	0.0222	2.741	0.8747	0.2294	45.03	0.9844	0.0214	38.04	0.9772	0.0209	0.4994	0.9816	0.0212
0.0257	0.9944	0.0223	2.741	0.8747	0.2294	45.03	0.9844	0.0215	38.06	0.9772	0.0209	0.4995	0.9816	0.0212
0.0257	0.9944	0.0223	2.746	0.8747	0.2295	45.03	0.9844	0.0215	38.07	0.9772	0.021	0.4995	0.9816	0.0213
0.0257	0.9944	0.0223	2.746	0.8747	0.2295	45.04	0.9844	0.0215	38.07	0.9772	0.021	0.4995	0.9816	0.0213
0.0257	0.9944	0.0224	2.749	0.8747	0.2297	45.04	0.9844	0.0216	38.08	0.9772	0.0211	0.4995	0.9811	0.0213
0.0257	0.9944	0.0224	2.754	0.8747	0.2298	45.04	0.9844	0.0216	38.1	0.9772	0.0211	0.4997	0.9811	0.0214
0.0257	0.9944	0.0225	2.754	0.8747	0.23	45.05	0.9844	0.0217	38.12	0.9772	0.0211	0.4997	0.9811	0.0214
0.0257	0.9944	0.0225	2.756	0.8741	0.2301	45.06	0.9844	0.0217	38.13	0.9772	0.0212	0.4998	0.9811	0.0215
0.0257	0.9944	0.0226	2.758	0.8735	0.2301	45.06	0.9844	0.0218	38.14	0.9772	0.0212	0.4998	0.9811	0.0215
0.0257	0.9944	0.0226	2.767	0.8735	0.2302	45.06	0.9844	0.0218	38.16	0.9772	0.0213	0.4999	0.9811	0.0215
0.0257	0.9944	0.0227	2.769	0.8735	0.2302	45.07	0.9844	0.0219	38.17	0.9772	0.0213	0.5	0.9805	0.0215
0.025759	0.9944	0.0227	2.76947	0.873	0.2304	45.07	0.9838	0.0219	38.17	0.9772	0.0214	0.5	0.9805	0.0216
0.0257	0.9944	0.0227	2.77	0.873	0.2305	45.08	0.9838	0.0219	38.18	0.9772	0.0214	0.500107	0.9805	0.0216
0.0257	0.9939	0.0227	2.78	0.873	0.2305	45.1	0.9838	0.0219	38.19	0.9772	0.0215	0.5001	0.9805	0.0217
0.0257	0.9939	0.0228	2.796	0.873	0.2306	45.1	0.9838	0.022	38.2	0.9772	0.0215	0.500133	0.9805	0.0217
0.0257	0.9939	0.0228	2.798	0.873	0.2306	45.11	0.9838	0.022	38.2	0.9772	0.0215	0.5001	0.9805	0.0218
0.0257	0.9939	0.0229	2.801	0.873	0.2307	45.11	0.9838	0.0221	38.21	0.9772	0.0216	0.5003	0.9805	0.0218
0.0257	0.9939	0.0229	2.803	0.873	0.2307	45.12	0.9838	0.0221	38.22	0.9772	0.0216	0.5003	0.9805	0.0219
0.0257	0.9939	0.023	2.803	0.873	0.2308	45.14	0.9838	0.0222	38.22	0.9772	0.0217	0.5004	0.9799	0.0219
0.0257	0.9939	0.023	2.803	0.873	0.2308	45.15	0.9833	0.0222	38.22	0.9772	0.0217	0.5004	0.9799	0.0219
0.0258	0.9939	0.0231	2.803	0.873	0.2309	45.15	0.9833	0.0222	38.23	0.9772	0.0218	0.5004	0.9794	0.0219
0.0258	0.9939	0.0231	2.805	0.873	0.2309	45.16	0.9833	0.0223	38.23	0.9772	0.0218	0.5004	0.9794	0.0219
0.0258	0.9939	0.0231	2.808	0.873	0.2309	45.17	0.9833	0.0223	38.23	0.9772	0.0219	0.5004	0.9794	0.022
0.025817	0.9939	0.0232	2.812	0.873	0.231	45.17	0.9833	0.0223	38.24	0.9766	0.0219	0.5005	0.9794	0.022
0.0258	0.9939	0.0232	2.81543	0.873	0.231	45.17	0.9833	0.0224	38.24	0.9766	0.0219	0.5005	0.9794	0.0221
0.0258	0.9939	0.0233	2.823	0.873	0.2311	45.18	0.9833	0.0224	38.2469	0.9766	0.0219	0.5006	0.9794	0.0221
0.0258	0.9939	0.0233	2.82889	0.873	0.2311	45.2	0.9833	0.0225	38.25	0.9766	0.022	0.5007	0.9794	0.0222
0.0258	0.9939	0.0234	2.837	0.873	0.2312	45.21	0.9833	0.0225	38.25	0.9766	0.022	0.5007	0.9794	0.0222
0.0258	0.9939	0.0234	2.848	0.873	0.2312	45.21	0.9833	0.0226	38.25	0.9766	0.0221	0.5008	0.9794	0.0223
0.0258	0.9939	0.0234	2.854	0.873	0.2313	45.22	0.9833	0.0226	38.25	0.9766	0.0221	0.500887	0.9794	0.0223
0.0258	0.9939	0.0235	2.85425	0.873	0.2314	45.22	0.9833	0.0227	38.26	0.9766	0.0222	0.5009	0.9788	0.0223
0.0258	0.9939	0.0235	2.864	0.873	0.2314	45.23	0.9833	0.0227	38.27	0.9766	0.0222	0.501	0.9788	0.0223
0.0258	0.9939	0.0236	2.87	0.8724	0.2316	45.23	0.9833	0.0227	38.28	0.9766	0.0223	0.501	0.9788	0.0224
0.025887	0.9939	0.0236	2.871	0.8724	0.2317	45.24	0.9833	0.0228	38.28	0.9766	0.0223	0.501	0.9788	0.0224
0.025895	0.9939	0.0237	2.871	0.8724	0.2317	45.25	0.9827	0.0228	38.28	0.9766	0.0223	0.5011	0.9788	0.0225
0.0258	0.9939	0.0237	2.883	0.8724	0.2317	45.25	0.9827	0.0228	38.29	0.9766	0.0224	0.5012	0.9788	0.0225
0.0259	0.9939	0.0238	2.895	0.8724	0.2319	45.26	0.9827	0.0229	38.3	0.9766	0.0224	0.5012	0.9788	0.0226
0.0259	0.9933	0.0238	2.9	0.8724	0.232	45.27	0.9827	0.0229	38.3	0.9766	0.0225	0.5012	0.9788	0.0226
0.0259	0.9928	0.0238	2.901	0.8724	0.2321	45.28	0.9827	0.023	38.31	0.9766	0.0225	0.5013	0.9788	0.0227
0.0259	0.9928	0.0238	2.901	0.8724	0.2321	45.29	0.9827	0.023	38.31	0.9766	0.0226	0.5014	0.9788	0.0227
0.025934	0.9928	0.0238	2.905	0.8724	0.2322	45.29	0.9827	0.0231	38.31	0.9766	0.0226	0.5014	0.9788	0.0227
0.0259	0.9928	0.0239	2.917	0.8724	0.2322	45.29	0.9827	0.0231	38.33	0.9766	0.0227	0.501466	0.9788	0.0228
0.0259	0.9928	0.0239	2.917	0.8724	0.2323	45.3	0.9827	0.0231	38.342	0.9766	0.0227	0.501498	0.9783	0.0228
0.0259	0.9928	0.024	2.918	0.8719	0.2323	45.311	0.9827	0.0232	38.34	0.9766	0.0227	0.5015	0.9783	0.0228
0.0259	0.9928	0.024	2.929	0.8719	0.2323	45.3171	0.9827	0.0232	38.35	0.9766	0.0228	0.5015	0.9783	0.0229
0.0259	0.9928	0.0241	2.93274	0.8719	0.2324	45.31	0.9827	0.0233	38.35	0.9766	0.0228	0.5016	0.9783	0.0229
0.0259	0.9928	0.0241	2.933	0.8719	0.2324	45.32	0.9827	0.0233	38.35	0.9766	0.0229	0.5017	0.9783	0.023
0.0259	0.9928	0.0242	2.93665	0.8719	0.2325	45.32	0.9827	0.0234	38.35	0.9766	0.0229	0.5018	0.9783	0.023
0.02596	0.9928	0.0242	2.937	0.8719	0.2325	45.32	0.9827	0.0234	38.36	0.9766	0.023	0.501877	0.9783	0.0231
0.0259	0.9928	0.0242	2.937	0.8719	0.2326	45.33	0.9822	0.0234	38.3711	0.9766	0.023	0.5019	0.9783	0.0231
0.0259	0.9928	0.0243	2.939	0.8719	0.2327	45.33	0.9822	0.0234	38.38	0.9766	0.0231	0.5019	0.9783	0.0231
0.0259	0.9928	0.0243	2.93986	0.8719	0.2329	45.34	0.9822	0.0235	38.39	0.9766	0.0231	0.5019	0.9783	0.0232
0.0259	0.9928	0.0244	2.948	0.8719	0.2329	45.34	0.9822	0.0235	38.39	0.9766	0.0231	0.501943	0.9783	0.0232
0.02597	0.9922	0.0244	2.949	0.8719	0.233	45.34	0.9822	0.0236	38.3998	0.9766	0.0232	0.502	0.9783	0.0233
0.0259	0.9922	0.0244	2.954	0.8719	0.233	45.35	0.9822	0.0236	38.41	0.9766	0.0232	0.502	0.9783	0.0233
0.0259	0.9922	0.0245	2.964	0.8719	0.2331	45.35	0.9822	0.0237	38.41	0.9766	0.0233	0.502	0.9783	0.0234
0.0259	0.9922	0.0245	2.966	0.8719	0.2332	45.3629	0.9822	0.0237	38.4198	0.9766	0.0233	0.502	0.9783	0.0234
0.0259	0.9922	0.0246	2.966	0.8719	0.2332	45.36	0.9822	0.0238	38.42	0.9766	0.0234	0.5021	0.9783	0.0234
0.0259	0.9922	0.0246	2.973	0.8719	0.2333	45.36	0.9822	0.0238	38.42	0.9766	0.0234	0.5021	0.9783	0.0235
0.0259	0.9922	0.0246	2.974	0.8719	0.2333	45.36	0.9822	0.0238	38.44	0.9766	0.0234	0.5022	0.9777	0.0235
0.026	0.9922	0.0247	2.975	0.8719	0.2333	45.37	0.9822	0.0239	38.45	0.9766	0.0235	0.5023	0.9777	0.0235
0.026	0.9922	0.0247	2.977	0.8719	0.2334	45.37	0.9822	0.0239	38.46	0.9766	0.0235	0.5023	0.9772	0.0235
0.026	0.9922	0.0248	2.981	0.8719	0.2335	45.39	0.9822	0.024	38.49	0.9766	0.0236	0.5023	0.9772	0.0236
0.026	0.9922	0.0248	2.983	0.8719	0.2335	45.39	0.9822	0.024	38.49	0.976	0.0236	0.5023	0.9772	0.0236
0.026	0.9922	0.0249	2.985	0.8719	0.2336	45.39	0.9822	0.0241	38.49	0.976	0.0236	0.5023	0.9772	0.0237
0.026	0.9922	0.0249	2.99	0.8719	0.2336	45.39	0.9816	0.0241	38.49	0.976	0.0237	0.5024	0.9772	0.0237
0.026	0.9922	0.025	2.99	0.8713	0.2336	45.4	0.9816	0.0241	38.49	0.976	0.0237	0.502461	0.9772	0.0238
0.026	0.9922	0.025	2.994	0.8713	0.2338	45.4	0.9816	0.0242	38.5	0.976	0.0238	0.5024	0.9772	0.0238
0.026	0.9922	0.025	2.994	0.8713	0.2339	45.4	0.9816	0.0242	38.5	0.976	0.0238	0.5024	0.9772	0.0238
0.026	0.9922	0.0251	2.995	0.8713	0.2339	45.41	0.9816	0.0242	38.5	0.976	0.0238	0.5025	0.9772	0.0239
0.026	0.9922	0.0251	3.002	0.8713	0.234	45.41	0.9816	0.0243	38.51	0.9755	0.0238	0.5025	0.9772	0.0239
0.026051	0.9922	0.0252	3.006	0.8713	0.234	45.41	0.9816	0.0243	38.53	0.9755	0.0239	0.5025	0.9772	0.024
0.026	0.9916	0.0252	3.007	0.8713	0.2341	45.42	0.9816	0.0244	38.55	0.9755	0.0239	0.5026	0.9772	0.024
0.026	0.9916	0.0252	3.009	0.8713	0.2341	45.44	0.9816	0.0244	38.5592	0.9755	0.024	0.5027	0.9772	0.0241
0.026	0.9911	0.0252	3.013	0.8713	0.2341	45.45	0.9816	0.0245	38.56	0.9755	0.024	0.5027	0.9772	0.0241
0.026	0.9911	0.0253	3.021	0.8713	0.2342	45.45	0.9816	0.0245	38.57	0.9755	0.0241	0.5027	0.9772	0.0242
0.026	0.9911	0.0253	3.026	0.8713	0.2342	45.46	0.9816	0.0246	38.57	0.9755	0.0241	0.5028	0.9772	0.0242
0.026	0.9911	0.0254	3.027	0.8713	0.2343	45.46	0.9816	0.0246	38.58	0.9755	0.0242	0.5029	0.9772	0.0242
0.026	0.9911	0.0254	3.029	0.8713	0.2343	45.46	0.9816	0.0246	38.58	0.9755	0.0242	0.502959	0.9772	0.0243
0.026	0.9911	0.0254	3.029	0.8713	0.2344	45.4647	0.9816	0.0247	38.6	0.9749	0.0242	0.5029	0.9772	0.0243
0.026	0.9911	0.0255	3.036	0.8713	0.2344	45.46	0.9816	0.0247	38.6	0.9749	0.0242	0.503	0.9772	0.0244
0.026	0.9911	0.0255	3.04	0.8713	0.2345	45.47	0.9816	0.0248	38.61	0.9749	0.0243	0.503	0.9772	0.0244
0.026	0.9911	0.0256	3.043	0.8713	0.2345	45.47	0.9816	0.0248	38.64	0.9749	0.0243	0.5031	0.9772	0.0245
0.026	0.9911	0.0256	3.044	0.8713	0.2345	45.47	0.9816	0.0249	38.64	0.9744	0.0243	0.5031	0.9772	0.0245
0.0261	0.9911	0.0257	3.046	0.8713	0.2346	45.4775	0.9816	0.0249	38.66	0.9744	0.0244	0.5032	0.9772	0.0246
0.0261	0.9905	0.0257	3.046	0.8713	0.2347	45.49	0.9816	0.025	38.68	0.9744	0.0244	0.5032	0.9766	0.0246
0.0261	0.9905	0.0257	3.047	0.8713	0.2347	45.5	0.9816	0.025	38.68	0.9744	0.0245	0.5033	0.9766	0.0246
0.0261	0.9905	0.0258	3.051	0.8713	0.2348	45.5	0.9816	0.025	38.69	0.9744	0.0245	0.5033	0.9766	0.0246
0.026154	0.9905	0.0258	3.054	0.8713	0.2349	45.5	0.9816	0.0251	38.7	0.9744	0.0246	0.5033	0.9766	0.0247
0.0261	0.9905	0.0258	3.054	0.8713	0.2349	45.5	0.9816	0.0251	38.7	0.9744	0.0246	0.5033	0.9766	0.0247
0.0261	0.9905	0.0259	3.059	0.8713	0.2351	45.5	0.9816	0.0252	38.71	0.9744	0.0246	0.5034	0.9766	0.0248
0.026175	0.9905	0.0259	3.06601	0.8713	0.2352	45.5147	0.9816	0.0252	38.72	0.9744	0.0247	0.5034	0.9766	0.0248
0.0261	0.9905	0.026	3.074	0.8713	0.2352	45.52	0.9816	0.0253	38.73	0.9744	0.0247	0.5035	0.9766	0.0249
0.026183	0.9905	0.026	3.075	0.8713	0.2353	45.52	0.9816	0.0253	38.73	0.9744	0.0248	0.5035	0.9766	0.0249
0.0261	0.9905	0.0261	3.077	0.8708	0.2353	45.53	0.9816	0.0254	38.73	0.9744	0.0248	0.5035	0.9766	0.025
0.0261	0.9905	0.0261	3.079	0.8708	0.2353	45.53	0.9816	0.0254	38.74	0.9744	0.0249	0.5035	0.9766	0.025
0.0261	0.9905	0.0262	3.082	0.8708	0.2354	45.53	0.9816	0.0254	38.74	0.9744	0.0249	0.5036	0.9766	0.025
0.0261	0.9905	0.0262	3.08346	0.8708	0.2354	45.54	0.9816	0.0255	38.74	0.9744	0.025	0.50365	0.976	0.025
0.0262	0.9905	0.0262	3.089	0.8702	0.2354	45.54	0.9816	0.0255	38.74	0.9744	0.025	0.5037	0.976	0.0251
0.0262	0.9905	0.0263	3.094	0.8702	0.2355	45.54	0.9816	0.0256	38.75	0.9744	0.025	0.5037	0.976	0.0251
0.026214	0.9905	0.0263	3.09567	0.8702	0.2355	45.55	0.9816	0.0256	38.75	0.9744	0.0251	0.5037	0.9755	0.0251
0.0262	0.99	0.0263	3.096	0.8702	0.2356	45.55	0.9816	0.0257	38.77	0.9744	0.0251	0.5038	0.9755	0.0252
0.0262	0.99	0.0264	3.099	0.8702	0.2356	45.56	0.9816	0.0257	38.77	0.9744	0.0252	0.5038	0.9749	0.0252
0.0262	0.99	0.0264	3.114	0.8702	0.2356	45.57	0.9816	0.0258	38.77	0.9744	0.0252	0.5038	0.9749	0.0252
0.0262	0.99	0.0265	3.115	0.8702	0.2357	45.58	0.9816	0.0258	38.7795	0.9744	0.0253	0.503875	0.9749	0.0253
0.0262	0.99	0.0265	3.115	0.8702	0.2357	45.59	0.9816	0.0258	38.78	0.9744	0.0253	0.5039	0.9749	0.0253
0.0262	0.99	0.0266	3.115	0.8702	0.2358	45.6	0.9816	0.0259	38.79	0.9744	0.0254	0.5039	0.9749	0.0254
0.0262	0.99	0.0266	3.115	0.8702	0.2362	45.6	0.9816	0.0259	38.8	0.9744	0.0254	0.5039	0.9749	0.0254
0.0262	0.99	0.0266	3.123	0.8702	0.2363	45.6	0.9816	0.026	38.8	0.9744	0.0254	0.504	0.9749	0.0254
0.0262	0.99	0.0267	3.123	0.8702	0.2363	45.61	0.9816	0.026	38.81	0.9744	0.0255	0.50404	0.9744	0.0254
0.0262	0.99	0.0267	3.12375	0.8702	0.2364	45.61	0.9816	0.0261	38.83	0.9738	0.0255	0.504	0.9744	0.0255
0.0262	0.99	0.0268	3.125	0.8702	0.2364	45.61	0.9816	0.0261	38.83	0.9738	0.0255	0.504	0.9744	0.0255
0.0262	0.99	0.0268	3.13339	0.8702	0.2365	45.61	0.9816	0.0262	38.84	0.9738	0.0256	0.5041	0.9744	0.0256
0.0262	0.99	0.0269	3.133	0.8702	0.2366	45.6253	0.9816	0.0262	38.84	0.9738	0.0256	0.5041	0.9744	0.0256
0.0262	0.99	0.0269	3.143	0.8702	0.2367	45.63	0.9816	0.0262	38.84	0.9738	0.0257	0.5041	0.9744	0.0257
0.0262	0.99	0.027	3.14713	0.8702	0.2368	45.63	0.9816	0.0263	38.86	0.9738	0.0257	0.5041	0.9744	0.0257
0.0262	0.99	0.027	3.161	0.8702	0.2369	45.65	0.9816	0.0263	38.88	0.9738	0.0258	0.5041	0.9738	0.0257
0.0262	0.99	0.027	3.164	0.8702	0.237	45.65	0.9816	0.0264	38.88	0.9738	0.0258	0.5044	0.9738	0.0258
0.0262	0.99	0.0271	3.177	0.8702	0.237	45.66	0.9816	0.0264	38.89	0.9738	0.0258	0.5044	0.9733	0.0258
0.0262	0.99	0.0271	3.179	0.8702	0.2371	45.66	0.9816	0.0265	38.89	0.9738	0.0259	0.5044	0.9733	0.0258
0.0262	0.99	0.0272	3.19	0.8702	0.2371	45.66	0.9816	0.0265	38.89	0.9738	0.0259	0.5045	0.9733	0.0258
0.0262	0.99	0.0272	3.193	0.8702	0.2372	45.66	0.9816	0.0266	38.89	0.9738	0.026	0.5045	0.9733	0.0259
0.026292	0.99	0.0273	3.194	0.8702	0.2372	45.66	0.9816	0.0266	38.89	0.9738	0.026	0.5045	0.9733	0.0259
0.026294	0.99	0.0273	3.203	0.8702	0.2373	45.67	0.9816	0.0266	38.9	0.9738	0.0261	0.5045	0.9733	0.026
0.0262	0.99	0.0274	3.204	0.8702	0.2373	45.67	0.9816	0.0267	38.9	0.9738	0.0261	0.504598	0.9733	0.026
0.0262	0.99	0.0274	3.204	0.8702	0.2374	45.68	0.9816	0.0267	38.91	0.9733	0.0261	0.5046	0.9733	0.0261
0.0263	0.99	0.0274	3.206	0.8702	0.2374	45.68	0.9816	0.0268	38.92	0.9733	0.0262	0.5046	0.9733	0.0261
0.026306	0.99	0.0275	3.208	0.8702	0.2375	45.68	0.9816	0.0268	38.92	0.9727	0.0262	0.5046	0.9733	0.0262
0.0263	0.99	0.0275	3.213	0.8702	0.2376	45.7	0.9816	0.0269	38.93	0.9727	0.0262	0.5047	0.9733	0.0262
0.0263	0.99	0.0276	3.216	0.8702	0.2377	45.7	0.9816	0.0269	38.93	0.9727	0.0262	0.5047	0.9727	0.0262
0.0263	0.99	0.0276	3.218	0.8702	0.2378	45.7119	0.9816	0.027	38.93	0.9727	0.0263	0.504837	0.9727	0.0262
0.026323	0.99	0.0277	3.219	0.8702	0.2378	45.71	0.9811	0.027	38.94	0.9727	0.0264	0.5048	0.9727	0.0263
0.0263	0.99	0.0277	3.223	0.8702	0.2379	45.7248	0.9811	0.027	38.94	0.9727	0.0264	0.505	0.9727	0.0263
0.0263	0.99	0.0277	3.223	0.8702	0.2379	45.72	0.9811	0.027	38.95	0.9727	0.0265	0.505	0.9727	0.0264
0.0263	0.99	0.0278	3.22342	0.8702	0.238	45.74	0.9811	0.0271	38.95	0.9727	0.0265	0.505	0.9727	0.0264
0.0263	0.99	0.0278	3.225	0.8702	0.238	45.74	0.9811	0.0271	38.96	0.9727	0.0266	0.505	0.9727	0.0265
0.0263	0.99	0.0279	3.231	0.8702	0.238	45.75	0.9811	0.0272	38.96	0.9727	0.0266	0.505	0.9727	0.0265
0.0263	0.99	0.0279	3.233	0.8702	0.2381	45.7556	0.9811	0.0272	38.97	0.9727	0.0266	0.5051	0.9727	0.0266
0.0263	0.99	0.028	3.23761	0.8702	0.2381	45.75	0.9811	0.0273	38.97	0.9727	0.0267	0.5051	0.9727	0.0266
0.026355	0.99	0.028	3.239	0.8696	0.2381	45.76	0.9811	0.0273	38.97	0.9727	0.0267	0.5051	0.9727	0.0266
0.0263	0.99	0.0281	3.241	0.8696	0.2382	45.77	0.9811	0.0274	38.98	0.9727	0.0268	0.5052	0.9727	0.0267
0.0263	0.99	0.0281	3.241	0.8696	0.2382	45.77	0.9811	0.0274	38.98	0.9727	0.0268	0.5052	0.9721	0.0267
0.0263	0.99	0.0281	3.243	0.8696	0.2383	45.78	0.9811	0.0274	38.98	0.9727	0.0269	0.5053	0.9721	0.0267
0.0263	0.99	0.0282	3.245	0.8696	0.2383	45.78	0.9811	0.0275	38.98	0.9727	0.0269	0.5053	0.9721	0.0268
0.0263	0.99	0.0282	3.249	0.8696	0.2384	45.78	0.9811	0.0275	38.99	0.9721	0.0269	0.5053	0.9721	0.0268
0.0263	0.99	0.0283	3.255	0.8696	0.2384	45.79	0.9811	0.0276	38.99	0.9721	0.027	0.5054	0.9721	0.0269
0.0263	0.99	0.0283	3.259	0.8691	0.2386	45.79	0.9805	0.0276	38.99	0.9721	0.027	0.5054	0.9721	0.0269
0.0263	0.99	0.0284	3.259	0.8691	0.2386	45.79	0.9805	0.0276	39	0.9721	0.027	0.5054	0.9721	0.027
0.0263	0.99	0.0284	3.281	0.8691	0.2387	45.8	0.9805	0.0277	39.01	0.9721	0.0271	0.5054	0.9721	0.027
0.0263	0.99	0.0285	3.28789	0.8691	0.2387	45.8	0.9805	0.0277	39.01	0.9721	0.0271	0.5055	0.9721	0.027
0.0264	0.99	0.0285	3.29	0.8691	0.2388	45.84	0.9805	0.0277	39.01	0.9721	0.0272	0.5056	0.9721	0.0271
0.0264	0.99	0.0285	3.291	0.8691	0.2388	45.85	0.9805	0.0278	39.02	0.9721	0.0272	0.5057	0.9716	0.0271
0.0264	0.99	0.0286	3.291	0.8691	0.2388	45.85	0.9805	0.0278	39.02	0.9721	0.0273	0.5057	0.9716	0.0271
0.0264	0.99	0.0286	3.293	0.8691	0.2389	45.85	0.9805	0.0279	39.02	0.9721	0.0273	0.505835	0.9716	0.0272
0.0264	0.99	0.0287	3.295	0.8691	0.2389	45.87	0.9805	0.0279	39.02	0.9721	0.0274	0.5058	0.9716	0.0272
0.0264	0.99	0.0287	3.297	0.8691	0.2394	45.87	0.9805	0.028	39.02	0.9721	0.0274	0.5058	0.9716	0.0273
0.0264	0.99	0.0288	3.305	0.8691	0.2394	45.87	0.9805	0.028	39.0311	0.9716	0.0274	0.505894	0.9716	0.0273
0.0264	0.99	0.0288	3.305	0.8691	0.2395	45.87	0.9805	0.0281	39.03	0.9716	0.0274	0.5059	0.9716	0.0274
0.0264	0.99	0.0289	3.305	0.8691	0.2395	45.87	0.9805	0.0281	39.04	0.9716	0.0275	0.5059	0.971	0.0274
0.0264	0.99	0.0289	3.307	0.8691	0.2395	45.87	0.9805	0.0281	39.04	0.9716	0.0275	0.5059	0.971	0.0274
0.0264	0.99	0.0289	3.31	0.8685	0.2398	45.87	0.9805	0.0282	39.05	0.9716	0.0276	0.506	0.971	0.0274
0.0264	0.99	0.029	3.323	0.8685	0.2398	45.88	0.9805	0.0282	39.05	0.9716	0.0276	0.506	0.9705	0.0274
0.0264	0.99	0.029	3.323	0.8685	0.2399	45.89	0.9805	0.0283	39.06	0.9716	0.0277	0.506	0.9705	0.0275
0.0264	0.99	0.0291	3.32683	0.8685	0.24	45.89	0.9805	0.0283	39.06	0.9716	0.0277	0.506	0.9705	0.0275
0.0264	0.99	0.0291	3.332	0.8685	0.24	45.9	0.9805	0.0284	39.06	0.9716	0.0277	0.506	0.9705	0.0276
0.0264	0.99	0.0292	3.337	0.868	0.24	45.9	0.9805	0.0284	39.06	0.9716	0.0278	0.506	0.9705	0.0276
0.0264	0.99	0.0292	3.339	0.8674	0.24	45.91	0.9805	0.0285	39.08	0.9716	0.0278	0.506	0.9705	0.0277
0.0264	0.99	0.0293	3.346	0.8674	0.2401	45.91	0.9805	0.0285	39.08	0.9716	0.0279	0.5061	0.9705	0.0277
0.0264	0.99	0.0293	3.348	0.8674	0.2401	45.93	0.9805	0.0285	39.08	0.9716	0.0279	0.5061	0.9705	0.0277
0.0264	0.99	0.0293	3.349	0.8674	0.2402	45.94	0.9805	0.0286	39.157	0.9716	0.028	0.506133	0.9705	0.0278
0.0265	0.99	0.0294	3.351	0.8674	0.2402	45.94	0.9805	0.0286	39.16	0.9716	0.028	0.5061	0.9705	0.0278
0.0265	0.99	0.0294	3.356	0.8669	0.2402	45.95	0.9805	0.0287	39.17	0.9716	0.0281	0.5062	0.9705	0.0279
0.0265	0.99	0.0295	3.36	0.8669	0.2403	45.95	0.9805	0.0287	39.17	0.9716	0.0281	0.5062	0.9705	0.0279
0.0265	0.99	0.0295	3.363	0.8669	0.2403	45.98	0.9805	0.0288	39.17	0.9716	0.0281	0.5062	0.9705	0.028
0.0265	0.99	0.0296	3.364	0.8669	0.2403	45.98	0.9805	0.0288	39.1982	0.9716	0.0282	0.5062	0.9705	0.028
0.0265	0.99	0.0296	3.364	0.8669	0.2404	45.98	0.9805	0.0289	39.2	0.9716	0.0282	0.5063	0.9705	0.0281
0.0265	0.99	0.0297	3.375	0.8669	0.2405	45.98	0.9805	0.0289	39.21	0.9716	0.0283	0.5063	0.9705	0.0281
0.0265	0.99	0.0297	3.384	0.8669	0.2406	45.99	0.9805	0.0289	39.22	0.9716	0.0283	0.5063	0.9705	0.0281
0.026526	0.99	0.0297	3.385	0.8669	0.2406	45.99	0.9805	0.029	39.22	0.9716	0.0284	0.5063	0.9705	0.0282
0.026528	0.99	0.0298	3.386	0.8669	0.2407	46	0.9805	0.029	39.2325	0.9716	0.0284	0.5064	0.9705	0.0282
0.026529	0.99	0.0298	3.386	0.8669	0.2408	46.01	0.9805	0.0291	39.23	0.9716	0.0285	0.5065	0.9705	0.0283
0.0265	0.99	0.0299	3.387	0.8669	0.2408	46.01	0.9805	0.0291	39.23	0.9716	0.0285	0.5065	0.9705	0.0283
0.0265	0.99	0.0299	3.38809	0.8669	0.2409	46.01	0.9805	0.0292	39.25	0.9716	0.0285	0.506593	0.9705	0.0284
0.0265	0.99	0.03	3.389	0.8669	0.2409	46.02	0.9805	0.0292	39.27	0.9716	0.0286	0.5065	0.9705	0.0284
0.026554	0.99	0.03	3.404	0.8669	0.2411	46.03	0.9805	0.0293	39.27	0.9716	0.0286	0.5066	0.9705	0.0285
0.0265	0.99	0.0301	3.406	0.8669	0.2411	46.04	0.9805	0.0293	39.27	0.9716	0.0287	0.506607	0.9705	0.0285
0.0265	0.99	0.0301	3.406	0.8669	0.2411	46.04	0.9805	0.0293	39.29	0.9716	0.0287	0.5066	0.9705	0.0285
0.0265	0.99	0.0301	3.41	0.8669	0.2412	46.04	0.9805	0.0294	39.3	0.9716	0.0288	0.5066	0.9705	0.0286
0.0265	0.99	0.0302	3.421	0.8669	0.2412	46.05	0.9805	0.0294	39.31	0.9716	0.0288	0.5066	0.9705	0.0286
0.0265	0.99	0.0302	3.421	0.8669	0.2413	46.06	0.9805	0.0295	39.31	0.9716	0.0289	0.5066	0.9705	0.0287
0.0265	0.99	0.0303	3.422	0.8669	0.2414	46.07	0.9805	0.0295	39.32	0.9716	0.0289	0.5066	0.9705	0.0287
0.0265	0.99	0.0303	3.42532	0.8669	0.2415	46.07	0.9805	0.0296	39.32	0.9716	0.0289	0.5066	0.9705	0.0288
0.0265	0.99	0.0304	3.433	0.8669	0.2415	46.07	0.9805	0.0296	39.33	0.9716	0.029	0.5067	0.9705	0.0288
0.0266	0.99	0.0304	3.436	0.8669	0.2416	46.08	0.9805	0.0297	39.33	0.9716	0.029	0.506731	0.9705	0.0289
0.0266	0.99	0.0305	3.438	0.8669	0.2417	46.08	0.9805	0.0297	39.34	0.9716	0.0291	0.5067	0.9699	0.0289
0.026613	0.99	0.0305	3.438	0.8669	0.2417	46.09	0.9805	0.0297	39.35	0.9716	0.0291	0.5067	0.9699	0.0289
0.0266	0.99	0.0305	3.439	0.8669	0.2418	46.09	0.9805	0.0298	39.36	0.9716	0.0292	0.5068	0.9699	0.0289
0.0266	0.99	0.0306	3.44	0.8669	0.2418	46.09	0.9805	0.0298	39.37	0.9716	0.0292	0.5068	0.9699	0.029
0.0266	0.99	0.0306	3.441	0.8669	0.2419	46.09	0.9799	0.0298	39.37	0.971	0.0292	0.5068	0.9699	0.029
0.0266	0.99	0.0307	3.442	0.8669	0.2419	46.09	0.9799	0.0299	39.38	0.971	0.0293	0.5069	0.9699	0.0291
0.0266	0.99	0.0307	3.461	0.8669	0.2419	46.09	0.9799	0.0299	39.38	0.971	0.0293	0.5069	0.9699	0.0291
0.0266	0.99	0.0308	3.462	0.8669	0.242	46.1055	0.9799	0.03	39.3901	0.971	0.0293	0.5069	0.9699	0.0292
0.0266	0.99	0.0308	3.475	0.8669	0.2421	46.1	0.9799	0.03	39.39	0.971	0.0294	0.507	0.9699	0.0292
0.0266	0.99	0.0309	3.48	0.8669	0.2421	46.1	0.9799	0.0301	39.39	0.971	0.0294	0.507	0.9699	0.0293
0.0266	0.99	0.0309	3.481	0.8669	0.2422	46.1	0.9799	0.0301	39.4	0.971	0.0295	0.507	0.9699	0.0293
0.0266	0.99	0.0309	3.481	0.8669	0.2422	46.11	0.9799	0.0301	39.4	0.9705	0.0295	0.507045	0.9699	0.0293
0.0266	0.99	0.031	3.481	0.8663	0.2423	46.12	0.9799	0.0302	39.4	0.9705	0.0295	0.507	0.9699	0.0294
0.0266	0.99	0.031	3.482	0.8663	0.2424	46.12	0.9799	0.0302	39.42	0.9705	0.0296	0.507	0.9699	0.0294
0.0266	0.99	0.0311	3.489	0.8663	0.2424	46.12	0.9799	0.0303	39.42	0.9705	0.0296	0.507	0.9699	0.0295
0.0266	0.99	0.0311	3.489	0.8663	0.2426	46.13	0.9799	0.0303	39.43	0.9705	0.0297	0.5071	0.9699	0.0295
0.0266	0.99	0.0312	3.496	0.8663	0.2427	46.13	0.9799	0.0304	39.43	0.9705	0.0297	0.5072	0.9699	0.0296
0.0266	0.99	0.0312	3.504	0.8663	0.2427	46.14	0.9799	0.0304	39.44	0.9705	0.0297	0.5072	0.9699	0.0296
0.0266	0.99	0.0313	3.515	0.8663	0.2428	46.14	0.9799	0.0305	39.45	0.9705	0.0298	0.5072	0.9699	0.0297
0.0266	0.9894	0.0313	3.525	0.8663	0.2429	46.15	0.9799	0.0305	39.47	0.9705	0.0298	0.5072	0.9699	0.0297
0.0266	0.9894	0.0313	3.527	0.8657	0.2429	46.16	0.9799	0.0305	39.47	0.9705	0.0299	0.5072	0.9699	0.0297
0.0266	0.9894	0.0313	3.527	0.8657	0.243	46.167	0.9799	0.0306	39.48	0.9705	0.0299	0.5073	0.9699	0.0298
0.0266	0.9894	0.0314	3.535	0.8657	0.2433	46.17	0.9799	0.0306	39.48	0.9705	0.03	0.5073	0.9699	0.0298
0.0266	0.9894	0.0314	3.536	0.8657	0.2433	46.17	0.9799	0.0307	39.5	0.9705	0.03	0.5073	0.9699	0.0299
0.0266	0.9894	0.0315	3.538	0.8657	0.2434	46.17	0.9799	0.0307	39.5022	0.9705	0.0301	0.5073	0.9699	0.0299
0.0266	0.9894	0.0315	3.54627	0.8657	0.2434	46.17	0.9799	0.0308	39.5	0.9705	0.0301	0.5073	0.9699	0.03
0.0267	0.9894	0.0316	3.546	0.8657	0.2435	46.17	0.9799	0.0308	39.51	0.9705	0.0301	0.5073	0.9699	0.03
0.0267	0.9894	0.0316	3.555	0.8657	0.2435	46.18	0.9794	0.0308	39.52	0.9705	0.0302	0.5073	0.9699	0.0301
0.0267	0.9894	0.0317	3.557	0.8657	0.2436	46.1933	0.9794	0.0309	39.52	0.9705	0.0302	0.5074	0.9699	0.0301
0.0267	0.9894	0.0317	3.56	0.8657	0.2436	46.19	0.9794	0.0309	39.53	0.9705	0.0303	0.5074	0.9699	0.0301
0.0267	0.9894	0.0317	3.56485	0.8657	0.2437	46.19	0.9794	0.0309	39.5374	0.9705	0.0303	0.5074	0.9699	0.0302
0.0267	0.9894	0.0318	3.565	0.8657	0.2437	46.21	0.9794	0.031	39.54	0.9705	0.0304	0.5074	0.9699	0.0302
0.0267	0.9894	0.0318	3.57193	0.8657	0.2438	46.22	0.9794	0.031	39.54	0.9705	0.0304	0.5074	0.9699	0.0303
0.0267	0.9894	0.0319	3.578	0.8657	0.2438	46.23	0.9794	0.0311	39.56	0.9705	0.0305	0.5075	0.9699	0.0303
0.0267	0.9894	0.0319	3.58	0.8657	0.2438	46.23	0.9794	0.0311	39.56	0.9705	0.0305	0.5075	0.9699	0.0304
0.0267	0.9894	0.032	3.588	0.8657	0.2439	46.24	0.9794	0.0312	39.56	0.9705	0.0305	0.5075	0.9699	0.0304
0.0267	0.9894	0.032	3.59531	0.8657	0.244	46.24	0.9794	0.0312	39.57	0.9705	0.0306	0.5075	0.9699	0.0305
0.0267	0.9894	0.032	3.595	0.8657	0.244	46.25	0.9794	0.0313	39.57	0.9705	0.0306	0.5075	0.9699	0.0305
0.0267	0.9894	0.0321	3.6	0.8657	0.2441	46.26	0.9794	0.0313	39.58	0.9705	0.0307	0.5075	0.9699	0.0305
0.0267	0.9894	0.0321	3.6	0.8657	0.2441	46.2705	0.9794	0.0313	39.59	0.9705	0.0307	0.5076	0.9699	0.0306
0.0268	0.9894	0.0322	3.6056	0.8657	0.2442	46.27	0.9794	0.0314	39.59	0.9699	0.0307	0.5076	0.9699	0.0306
0.0268	0.9894	0.0322	3.608	0.8657	0.2442	46.28	0.9794	0.0314	39.59	0.9699	0.0308	0.5076	0.9699	0.0307
0.0268	0.9894	0.0323	3.613	0.8657	0.2442	46.2924	0.9794	0.0315	39.59	0.9694	0.0308	0.5076	0.9699	0.0307
0.0268	0.9894	0.0323	3.614	0.8657	0.2443	46.294	0.9794	0.0315	39.59	0.9694	0.0308	0.5077	0.9699	0.0308
0.0268	0.9894	0.0324	3.618	0.8657	0.2443	46.29	0.9794	0.0316	39.6	0.9694	0.0309	0.5078	0.9699	0.0308
0.0268	0.9894	0.0324	3.625	0.8657	0.2444	46.29	0.9794	0.0316	39.62	0.9694	0.0309	0.5078	0.9699	0.0309
0.0268	0.9894	0.0324	3.625	0.8657	0.2446	46.3	0.9794	0.0317	39.63	0.9694	0.0309	0.5078	0.9699	0.0309
0.0268	0.9894	0.0325	3.631	0.8657	0.2446	46.3	0.9794	0.0317	39.63	0.9694	0.031	0.507857	0.9699	0.0309
0.0268	0.9894	0.0325	3.633	0.8657	0.2446	46.3	0.9794	0.0317	39.63	0.9694	0.031	0.5078	0.9699	0.031
0.0268	0.9894	0.0326	3.634	0.8657	0.2447	46.32	0.9794	0.0318	39.64	0.9694	0.0311	0.5078	0.9699	0.031
0.0268	0.9894	0.0326	3.635	0.8657	0.2447	46.32	0.9794	0.0318	39.64	0.9694	0.0311	0.5079	0.9699	0.0311
0.0268	0.9894	0.0327	3.635	0.8657	0.2448	46.32	0.9794	0.0319	39.65	0.9694	0.0312	0.5079	0.9699	0.0311
0.0268	0.9894	0.0327	3.635	0.8657	0.2448	46.3373	0.9788	0.0319	39.66	0.9694	0.0312	0.5079	0.9699	0.0312
0.0268	0.9894	0.0328	3.64	0.8657	0.2449	46.34	0.9788	0.0319	39.66	0.9694	0.0313	0.5079	0.9699	0.0312
0.0268	0.9894	0.0328	3.642	0.8657	0.2449	46.3459	0.9788	0.032	39.66	0.9694	0.0313	0.508	0.9699	0.0313
0.0268	0.9894	0.0328	3.645	0.8657	0.245	46.34	0.9788	0.032	39.67	0.9694	0.0313	0.5081	0.9699	0.0313
0.0268	0.9889	0.0328	3.645	0.8657	0.2451	46.353	0.9788	0.032	39.68	0.9694	0.0314	0.5081	0.9699	0.0313
0.0268	0.9889	0.0329	3.648	0.8657	0.2451	46.35	0.9788	0.0321	39.68	0.9694	0.0314	0.5081	0.9699	0.0314
0.026872	0.9889	0.0329	3.653	0.8657	0.2452	46.35	0.9788	0.0321	39.68	0.9694	0.0315	0.5081	0.9699	0.0314
0.0268	0.9889	0.033	3.662	0.8657	0.2452	46.35	0.9788	0.0322	39.69	0.9694	0.0315	0.5081	0.9699	0.0315
0.0268	0.9889	0.033	3.662	0.8652	0.2452	46.36	0.9788	0.0322	39.7	0.9694	0.0316	0.5081	0.9699	0.0315
0.026881	0.9889	0.0331	3.662	0.8652	0.2453	46.36	0.9788	0.0323	39.7	0.9694	0.0316	0.5082	0.9699	0.0316
0.0268	0.9889	0.0331	3.665	0.8652	0.2454	46.36	0.9788	0.0323	39.71	0.9694	0.0317	0.5082	0.9699	0.0316
0.0268	0.9889	0.0332	3.665	0.8646	0.2454	46.36	0.9788	0.0324	39.71	0.9694	0.0317	0.5083	0.9699	0.0317
0.0269	0.9889	0.0332	3.666	0.8646	0.2455	46.37	0.9788	0.0324	39.73	0.9694	0.0317	0.5083	0.9699	0.0317
0.0269	0.9889	0.0332	3.672	0.8646	0.2456	46.38	0.9788	0.0324	39.73	0.9694	0.0318	0.5083	0.9699	0.0317
0.0269	0.9889	0.0333	3.672	0.8646	0.2458	46.39	0.9788	0.0325	39.73	0.9694	0.0318	0.508362	0.9699	0.0318
0.0269	0.9889	0.0333	3.67482	0.8646	0.2461	46.3914	0.9788	0.0325	39.73	0.9694	0.0319	0.5084	0.9699	0.0318
0.0269	0.9889	0.0334	3.68	0.8641	0.2462	46.39	0.9788	0.0326	39.73	0.9694	0.0319	0.5084	0.9699	0.0319
0.0269	0.9889	0.0334	3.68	0.8641	0.2463	46.3965	0.9788	0.0326	39.7556	0.9694	0.032	0.5084	0.9699	0.0319
0.026924	0.9889	0.0335	3.689	0.8641	0.2463	46.39	0.9788	0.0327	39.75	0.9694	0.032	0.5084	0.9699	0.032
0.0269	0.9889	0.0335	3.689	0.8641	0.2464	46.4	0.9788	0.0327	39.75	0.9694	0.032	0.5085	0.9694	0.032
0.0269	0.9889	0.0336	3.691	0.8641	0.2464	46.4	0.9788	0.0328	39.75	0.9694	0.0321	0.5086	0.9694	0.032
0.0269	0.9889	0.0336	3.70423	0.8641	0.2465	46.41	0.9788	0.0328	39.7639	0.9694	0.0321	0.5086	0.9694	0.032
0.0269	0.9889	0.0336	3.707	0.8641	0.2465	46.41	0.9788	0.0328	39.76	0.9694	0.0322	0.508648	0.9694	0.0321
0.0269	0.9889	0.0337	3.707	0.8641	0.2466	46.41	0.9788	0.0329	39.77	0.9694	0.0322	0.5086	0.9694	0.0321
0.0269	0.9889	0.0337	3.707	0.8641	0.2466	46.41	0.9788	0.0329	39.7795	0.9694	0.0323	0.5086	0.9694	0.0322
0.0269	0.9883	0.0337	3.707	0.8635	0.2466	46.41	0.9788	0.033	39.78	0.9694	0.0323	0.5086	0.9694	0.0322
0.026964	0.9883	0.0338	3.71	0.8635	0.2467	46.41	0.9788	0.033	39.78	0.9694	0.0324	0.508677	0.9694	0.0323
0.0269	0.9883	0.0338	3.713	0.8635	0.2467	46.42	0.9788	0.0331	39.78	0.9694	0.0324	0.5086	0.9694	0.0323
0.026966	0.9883	0.0339	3.717	0.8635	0.2468	46.43	0.9788	0.0331	39.8	0.9694	0.0324	0.5087	0.9694	0.0324
0.026968	0.9883	0.0339	3.718	0.8635	0.2469	46.43	0.9788	0.0332	39.8	0.9694	0.0325	0.5087	0.9694	0.0324
0.0269	0.9883	0.034	3.719	0.8635	0.2469	46.44	0.9788	0.0332	39.81	0.9694	0.0325	0.5087	0.9694	0.0324
0.0269	0.9883	0.034	3.721	0.8635	0.247	46.44	0.9788	0.0332	39.81	0.9694	0.0326	0.5087	0.9694	0.0325
0.0269	0.9883	0.034	3.738	0.8635	0.2471	46.44	0.9788	0.0333	39.82	0.9694	0.0326	0.5087	0.9694	0.0325
0.0269	0.9883	0.0341	3.738	0.8635	0.2471	46.44	0.9783	0.0333	39.83	0.9694	0.0327	0.5088	0.9694	0.0326
0.0269	0.9883	0.0341	3.738	0.8635	0.2472	46.44	0.9783	0.0333	39.83	0.9694	0.0327	0.5088	0.9694	0.0326
0.027	0.9883	0.0342	3.742	0.8635	0.2473	46.45	0.9783	0.0334	39.84	0.9694	0.0328	0.5088	0.9694	0.0327
0.027	0.9883	0.0342	3.747	0.8635	0.2474	46.45	0.9783	0.0334	39.8461	0.9694	0.0328	0.5088	0.9694	0.0327
0.027	0.9883	0.0343	3.75	0.8635	0.2475	46.45	0.9783	0.0335	39.84	0.9694	0.0328	0.508867	0.9694	0.0328
0.027	0.9883	0.0343	3.762	0.8635	0.2475	46.46	0.9783	0.0335	39.84	0.9694	0.0329	0.508898	0.9694	0.0328
0.027	0.9883	0.0344	3.763	0.8635	0.2476	46.46	0.9783	0.0336	39.84	0.9694	0.0329	0.5089	0.9694	0.0328
0.027026	0.9883	0.0344	3.768	0.8635	0.2476	46.47	0.9783	0.0336	39.86	0.9694	0.033	0.5089	0.9688	0.0328
0.027	0.9883	0.0344	3.78125	0.8635	0.2477	46.47	0.9783	0.0336	39.87	0.9694	0.033	0.5089	0.9688	0.0329
0.027	0.9883	0.0345	3.788	0.8635	0.2477	46.47	0.9783	0.0337	39.87	0.9694	0.0331	0.5089	0.9688	0.0329
0.027	0.9883	0.0345	3.789	0.8635	0.2478	46.48	0.9783	0.0337	39.8855	0.9694	0.0331	0.5089	0.9688	0.033
0.027	0.9883	0.0346	3.79	0.8635	0.2478	46.48	0.9783	0.0338	39.8933	0.9694	0.0332	0.509	0.9688	0.033
0.027	0.9883	0.0346	3.795	0.8635	0.2479	46.485	0.9783	0.0338	39.89	0.9694	0.0332	0.509	0.9688	0.0331
0.027	0.9883	0.0347	3.808	0.8635	0.2479	46.48	0.9783	0.0339	39.89	0.9694	0.0332	0.509	0.9688	0.0331
0.027	0.9883	0.0347	3.808	0.8635	0.248	46.4861	0.9783	0.0339	39.9	0.9694	0.0333	0.5091	0.9688	0.0332
0.027	0.9877	0.0347	3.80921	0.8635	0.248	46.48	0.9783	0.034	39.91	0.9694	0.0333	0.509159	0.9688	0.0332
0.027	0.9877	0.0348	3.821	0.8635	0.2481	46.5	0.9783	0.034	39.91	0.9694	0.0334	0.5091	0.9688	0.0332
0.027	0.9877	0.0348	3.824	0.8635	0.2481	46.5	0.9783	0.034	39.91	0.9694	0.0334	0.5091	0.9688	0.0333
0.027	0.9877	0.0348	3.828	0.8635	0.2481	46.51	0.9783	0.0341	39.91	0.9694	0.0335	0.5091	0.9688	0.0333
0.027	0.9877	0.0349	3.833	0.8635	0.2482	46.52	0.9783	0.0341	39.93	0.9694	0.0335	0.509207	0.9688	0.0334
0.027	0.9877	0.0349	3.843	0.8635	0.2482	46.5276	0.9783	0.0342	39.94	0.9688	0.0335	0.5092	0.9682	0.0334
0.027	0.9877	0.035	3.846	0.8635	0.2483	46.52	0.9783	0.0342	39.94	0.9688	0.0336	0.5092	0.9682	0.0334
0.027	0.9877	0.035	3.847	0.8635	0.2483	46.52	0.9783	0.0343	39.94	0.9688	0.0336	0.5093	0.9682	0.0335
0.027	0.9877	0.0351	3.849	0.8635	0.2484	46.53	0.9783	0.0343	39.95	0.9688	0.0336	0.5093	0.9682	0.0335
0.0271	0.9877	0.0351	3.849	0.8635	0.2484	46.53	0.9783	0.0344	39.96	0.9688	0.0337	0.5093	0.9682	0.0336
0.0271	0.9877	0.0352	3.852	0.8635	0.2485	46.53	0.9783	0.0344	39.96	0.9688	0.0337	0.509384	0.9682	0.0336
0.0271	0.9877	0.0352	3.8562	0.8635	0.2485	46.54	0.9783	0.0344	39.96	0.9688	0.0338	0.5094	0.9682	0.0336
0.0271	0.9877	0.0352	3.857	0.8635	0.2485	46.5442	0.9783	0.0345	39.97	0.9688	0.0338	0.509418	0.9682	0.0337
0.0271	0.9877	0.0353	3.858	0.8635	0.2486	46.54	0.9783	0.0345	39.97	0.9688	0.0339	0.5094	0.9682	0.0337
0.0271	0.9877	0.0353	3.858	0.8635	0.2486	46.5467	0.9783	0.0346	39.97	0.9688	0.0339	0.5094	0.9682	0.0338
0.0271	0.9877	0.0354	3.867	0.8635	0.2487	46.55	0.9783	0.0346	39.98	0.9688	0.034	0.5094	0.9677	0.0338
0.0271	0.9877	0.0354	3.868	0.8635	0.2488	46.55	0.9783	0.0347	39.98	0.9688	0.034	0.5094	0.9677	0.0338
0.0271	0.9877	0.0355	3.868	0.8635	0.2488	46.56	0.9783	0.0347	39.9931	0.9688	0.034	0.5094	0.9671	0.0338
0.0271	0.9877	0.0355	3.873	0.8635	0.2489	46.56	0.9783	0.0348	39.99	0.9682	0.034	0.5095	0.9671	0.0339
0.0271	0.9877	0.0356	3.877	0.8635	0.2489	46.56	0.9783	0.0348	39.99	0.9682	0.0341	0.5095	0.9671	0.0339
0.0271	0.9877	0.0356	3.889	0.8635	0.2489	46.56	0.9783	0.0348	39.99	0.9682	0.0341	0.50958	0.9671	0.034
0.0271	0.9877	0.0356	3.89	0.8635	0.249	46.56	0.9783	0.0349	40	0.9677	0.0341	0.5095	0.9671	0.034
0.0271	0.9877	0.0357	3.89	0.8635	0.249	46.56	0.9777	0.0349	40	0.9677	0.0342	0.5096	0.9671	0.034
0.027153	0.9877	0.0357	3.89417	0.8635	0.2491	46.56	0.9777	0.0349	40	0.9677	0.0342	0.5096	0.9671	0.0341
0.0271	0.9877	0.0358	3.894	0.8635	0.2492	46.57	0.9772	0.0349	40	0.9677	0.0343	0.5096	0.9671	0.0341
0.0271	0.9877	0.0358	3.901	0.8635	0.2492	46.57	0.9772	0.035	40.01	0.9677	0.0343	0.5096	0.9671	0.0342
0.0271	0.9877	0.0359	3.903	0.8635	0.2493	46.58	0.9766	0.035	40.02	0.9677	0.0344	0.5097	0.9671	0.0342
0.0271	0.9877	0.0359	3.90625	0.8635	0.2493	46.59	0.9766	0.035	40.02	0.9677	0.0344	0.5097	0.9671	0.0343
0.0271	0.9877	0.036	3.91032	0.8635	0.2498	46.6	0.9766	0.0351	40.02	0.9677	0.0344	0.5097	0.9671	0.0343
0.0271	0.9877	0.036	3.91	0.8635	0.2498	46.6	0.976	0.0351	40.03	0.9677	0.0345	0.5098	0.9671	0.0344
0.0271	0.9877	0.036	3.912	0.8635	0.2499	46.6	0.976	0.0351	40.03	0.9677	0.0345	0.5098	0.9671	0.0344
0.0271	0.9877	0.0361	3.913	0.8635	0.25	46.6	0.976	0.0352	40.03	0.9677	0.0346	0.5098	0.9671	0.0344
0.0272	0.9877	0.0361	3.913	0.8635	0.2501	46.6	0.976	0.0352	40.03	0.9677	0.0346	0.5098	0.9671	0.0345
0.027208	0.9877	0.0362	3.916	0.8635	0.2501	46.6	0.976	0.0352	40.03	0.9677	0.0347	0.5098	0.9666	0.0345
0.0272	0.9877	0.0362	3.924	0.8635	0.2501	46.61	0.976	0.0353	40.04	0.9677	0.0347	0.5098	0.9666	0.0345
0.0272	0.9877	0.0363	3.924	0.8635	0.2502	46.61	0.976	0.0353	40.04	0.9677	0.0348	0.5098	0.966	0.0345
0.0272	0.9877	0.0363	3.925	0.8635	0.2502	46.62	0.976	0.0354	40.06	0.9677	0.0348	0.5099	0.966	0.0346
0.0272	0.9877	0.0363	3.943	0.8635	0.2503	46.62	0.976	0.0354	40.0624	0.9677	0.0348	0.51	0.966	0.0346
0.027224	0.9877	0.0364	3.947	0.8635	0.2503	46.63	0.976	0.0355	40.06	0.9677	0.0349	0.51	0.966	0.0347
0.0272	0.9877	0.0364	3.949	0.8635	0.2504	46.63	0.976	0.0355	40.07	0.9677	0.0349	0.510098	0.966	0.0347
0.0272	0.9877	0.0365	3.952	0.8635	0.2504	46.63	0.976	0.0356	40.08	0.9677	0.035	0.5101	0.966	0.0348
0.0272	0.9877	0.0365	3.955	0.8635	0.2505	46.64	0.976	0.0356	40.08	0.9677	0.035	0.5101	0.966	0.0348
0.0272	0.9877	0.0366	3.95523	0.8635	0.2508	46.64	0.976	0.0356	40.08	0.9677	0.0351	0.5101	0.966	0.0348
0.0272	0.9877	0.0366	3.959	0.8635	0.2509	46.6453	0.976	0.0357	40.08	0.9677	0.0351	0.5101	0.966	0.0349
0.0272	0.9877	0.0367	3.966	0.8635	0.2509	46.64	0.976	0.0357	40.08	0.9677	0.0352	0.5102	0.966	0.0349
0.0272	0.9877	0.0367	3.966	0.8635	0.2509	46.64	0.976	0.0358	40.09	0.9677	0.0352	0.510231	0.966	0.035
0.0272	0.9877	0.0367	3.971	0.8635	0.251	46.66	0.976	0.0358	40.0993	0.9677	0.0352	0.5102	0.966	0.035
0.0272	0.9877	0.0368	3.981	0.8635	0.2511	46.6632	0.976	0.0359	40.1	0.9677	0.0353	0.5102	0.966	0.0351
0.0272	0.9877	0.0368	3.986	0.8635	0.2511	46.66	0.976	0.0359	40.11	0.9677	0.0353	0.5102	0.966	0.0351
0.0272	0.9877	0.0369	3.98763	0.8635	0.2512	46.66	0.976	0.036	40.12	0.9677	0.0354	0.5103	0.966	0.0352
0.027282	0.9877	0.0369	3.988	0.8635	0.2514	46.67	0.976	0.036	40.12	0.9677	0.0354	0.5103	0.966	0.0352
0.0272	0.9877	0.037	3.997	0.8635	0.2514	46.68	0.976	0.036	40.12	0.9677	0.0355	0.5103	0.9655	0.0352
0.0272	0.9877	0.037	3.999	0.8635	0.2515	46.69	0.976	0.0361	40.13	0.9677	0.0355	0.5103	0.9655	0.0352
0.0273	0.9877	0.0371	4.004	0.8635	0.2515	46.69	0.9755	0.0361	40.14	0.9677	0.0356	0.5103	0.9655	0.0353
0.0273	0.9877	0.0371	4.004	0.8635	0.2516	46.7	0.9755	0.0361	40.16	0.9677	0.0356	0.5103	0.9655	0.0353
0.0273	0.9877	0.0371	4.005	0.8635	0.2516	46.7	0.9749	0.0361	40.16	0.9677	0.0356	0.5103	0.9655	0.0354
0.0273	0.9877	0.0372	4.006	0.8635	0.2517	46.7	0.9749	0.0362	40.17	0.9677	0.0357	0.5103	0.9655	0.0354
0.0273	0.9877	0.0372	4.009	0.8635	0.2518	46.71	0.9749	0.0362	40.17	0.9677	0.0357	0.5103	0.9655	0.0355
0.0273	0.9877	0.0373	4.01	0.8635	0.2518	46.71	0.9749	0.0363	40.17	0.9677	0.0358	0.5104	0.9655	0.0355
0.0273	0.9877	0.0373	4.032	0.8635	0.2519	46.71	0.9749	0.0363	40.17	0.9677	0.0358	0.5104	0.9655	0.0356
0.0273	0.9877	0.0374	4.036	0.8635	0.2519	46.71	0.9744	0.0363	40.17	0.9677	0.0359	0.5104	0.9655	0.0356
0.0273	0.9877	0.0374	4.03653	0.8635	0.252	46.72	0.9744	0.0363	40.17	0.9677	0.0359	0.510473	0.9655	0.0356
0.0273	0.9877	0.0375	4.037	0.8635	0.252	46.73	0.9744	0.0364	40.18	0.9677	0.036	0.5105	0.9655	0.0357
0.027334	0.9877	0.0375	4.03951	0.8635	0.2521	46.73	0.9744	0.0364	40.18	0.9677	0.036	0.5105	0.9655	0.0357
0.0273	0.9877	0.0375	4.039	0.8635	0.2521	46.74	0.9744	0.0365	40.18	0.9677	0.036	0.5106	0.9655	0.0358
0.0273	0.9877	0.0376	4.042	0.8635	0.2521	46.755	0.9744	0.0365	40.18	0.9677	0.0361	0.510621	0.9649	0.0358
0.0273	0.9872	0.0376	4.043	0.8635	0.2522	46.75	0.9744	0.0366	40.18	0.9677	0.0361	0.5106	0.9649	0.0358
0.0273	0.9866	0.0376	4.04478	0.8635	0.2523	46.75	0.9744	0.0366	40.19	0.9677	0.0362	0.5107	0.9649	0.0359
0.0273	0.9866	0.0376	4.045	0.8635	0.2523	46.76	0.9744	0.0367	40.19	0.9677	0.0362	0.5107	0.9649	0.0359
0.0273	0.9866	0.0377	4.049	0.863	0.2523	46.77	0.9744	0.0367	40.2	0.9677	0.0363	0.5107	0.9649	0.036
0.0273	0.9861	0.0377	4.049	0.863	0.2524	46.77	0.9744	0.0367	40.2	0.9677	0.0363	0.5107	0.9649	0.036
0.027364	0.9861	0.0377	4.065	0.863	0.2524	46.7776	0.9744	0.0368	40.2	0.9677	0.0363	0.5107	0.9649	0.036
0.0273	0.9861	0.0378	4.067	0.863	0.2524	46.78	0.9744	0.0368	40.2	0.9671	0.0363	0.5108	0.9643	0.036
0.0273	0.9861	0.0378	4.067	0.863	0.2525	46.78	0.9744	0.0369	40.21	0.9671	0.0364	0.5108	0.9643	0.0361
0.0273	0.9861	0.0379	4.06901	0.863	0.2525	46.79	0.9744	0.0369	40.22	0.9671	0.0364	0.5108	0.9643	0.0361
0.0273	0.9861	0.0379	4.078	0.863	0.2527	46.79	0.9744	0.037	40.22	0.9671	0.0365	0.5108	0.9643	0.0362
0.0273	0.9861	0.0379	4.079	0.863	0.2528	46.79	0.9744	0.037	40.23	0.9671	0.0365	0.5108	0.9638	0.0362
0.0273	0.9861	0.038	4.088	0.863	0.2528	46.8	0.9744	0.0371	40.23	0.9671	0.0366	0.5109	0.9638	0.0362
0.0273	0.9861	0.038	4.088	0.863	0.2528	46.81	0.9744	0.0371	40.24	0.9671	0.0366	0.5109	0.9638	0.0363
0.0274	0.9861	0.0381	4.09	0.863	0.2529	46.81	0.9744	0.0371	40.25	0.9671	0.0367	0.5109	0.9638	0.0363
0.0274	0.9861	0.0381	4.1	0.863	0.2529	46.82	0.9744	0.0372	40.25	0.9671	0.0367	0.5109	0.9638	0.0363
0.0274	0.9861	0.0382	4.115	0.863	0.253	46.8238	0.9744	0.0372	40.28	0.9671	0.0367	0.5109	0.9638	0.0364
0.027413	0.9861	0.0382	4.119	0.863	0.2531	46.82	0.9744	0.0373	40.28	0.9671	0.0368	0.5109	0.9638	0.0364
0.027414	0.9861	0.0383	4.119	0.863	0.2531	46.83	0.9744	0.0373	40.3	0.9671	0.0368	0.5109	0.9638	0.0365
0.0274	0.9861	0.0383	4.11988	0.863	0.2535	46.83	0.9744	0.0374	40.3	0.9671	0.0369	0.510988	0.9638	0.0365
0.0274	0.9861	0.0383	4.131	0.863	0.2535	46.83	0.9744	0.0374	40.3	0.9671	0.0369	0.511	0.9638	0.0366
0.0274	0.9861	0.0384	4.132	0.863	0.2536	46.83	0.9744	0.0375	40.3131	0.9671	0.037	0.511	0.9638	0.0366
0.0274	0.9861	0.0384	4.134	0.8624	0.2536	46.8439	0.9744	0.0375	40.31	0.9671	0.037	0.511	0.9638	0.0367
0.0274	0.9861	0.0385	4.14	0.8624	0.2537	46.84	0.9744	0.0375	40.32	0.9671	0.0371	0.511	0.9638	0.0367
0.0274	0.9861	0.0385	4.15283	0.8624	0.2537	46.84	0.9744	0.0376	40.33	0.9671	0.0371	0.511	0.9638	0.0367
0.0274	0.9861	0.0386	4.154	0.8624	0.2538	46.84	0.9744	0.0376	40.34	0.9671	0.0371	0.511	0.9638	0.0368
0.0274	0.9861	0.0386	4.154	0.8624	0.254	46.8504	0.9744	0.0377	40.34	0.9671	0.0372	0.511	0.9638	0.0368
0.0274	0.9861	0.0387	4.154	0.8624	0.254	46.85	0.9744	0.0377	40.34	0.9671	0.0372	0.511	0.9638	0.0369
0.0274	0.9861	0.0387	4.162	0.8624	0.254	46.85	0.9744	0.0378	40.3499	0.9671	0.0373	0.5111	0.9638	0.0369
0.0274	0.9861	0.0387	4.166	0.8624	0.2541	46.87	0.9744	0.0378	40.36	0.9671	0.0373	0.5111	0.9638	0.037
0.0274	0.9861	0.0388	4.167	0.8624	0.2542	46.87	0.9738	0.0378	40.36	0.9671	0.0374	0.5111	0.9638	0.037
0.0274	0.9861	0.0388	4.174	0.8624	0.2542	46.87	0.9738	0.0379	40.37	0.9671	0.0374	0.5111	0.9638	0.0371
0.0274	0.9861	0.0389	4.175	0.8624	0.2543	46.88	0.9738	0.0379	40.3751	0.9671	0.0375	0.5112	0.9638	0.0371
0.0274	0.9861	0.0389	4.177	0.8624	0.2543	46.88	0.9738	0.0379	40.39	0.9671	0.0375	0.5112	0.9638	0.0371
0.0274	0.9861	0.039	4.177	0.8624	0.2544	46.8884	0.9738	0.038	40.4086	0.9671	0.0375	0.511319	0.9638	0.0372
0.0274	0.9861	0.039	4.179	0.8624	0.2545	46.89	0.9733	0.038	40.42	0.9671	0.0376	0.5113	0.9638	0.0372
0.0274	0.9861	0.0391	4.179	0.8624	0.2545	46.89	0.9733	0.038	40.42	0.9671	0.0376	0.5113	0.9638	0.0373
0.0274	0.9861	0.0391	4.188	0.8624	0.2546	46.89	0.9733	0.0381	40.42	0.9671	0.0377	0.5113	0.9638	0.0373
0.0274	0.9861	0.0391	4.188	0.8624	0.2546	46.9	0.9733	0.0381	40.43	0.9671	0.0377	0.5114	0.9638	0.0374
0.0274	0.9861	0.0392	4.189	0.8624	0.2547	46.903	0.9733	0.0382	40.43	0.9671	0.0378	0.5114	0.9638	0.0374
0.0274	0.9861	0.0392	4.205	0.8618	0.2547	46.9	0.9733	0.0382	40.44	0.9671	0.0378	0.5114	0.9632	0.0374
0.0275	0.9861	0.0393	4.205	0.8618	0.2548	46.9	0.9733	0.0383	40.44	0.9671	0.0379	0.5115	0.9627	0.0374
0.0275	0.9861	0.0393	4.212	0.8618	0.2548	46.9	0.9733	0.0383	40.45	0.9671	0.0379	0.511527	0.9627	0.0375
0.0275	0.9861	0.0394	4.213	0.8618	0.2548	46.9	0.9733	0.0383	40.46	0.9671	0.0379	0.5115	0.9627	0.0375
0.0275	0.9861	0.0394	4.221	0.8618	0.2549	46.91	0.9733	0.0384	40.4634	0.9671	0.038	0.5115	0.9627	0.0375
0.0275	0.9861	0.0395	4.223	0.8618	0.2549	46.91	0.9733	0.0384	40.46	0.9666	0.038	0.5115	0.9627	0.0376
0.0275	0.9861	0.0395	4.226	0.8618	0.255	46.9161	0.9733	0.0385	40.47	0.9666	0.038	0.5115	0.9627	0.0376
0.0275	0.9861	0.0395	4.23	0.8618	0.255	46.91	0.9733	0.0385	40.47	0.9666	0.0381	0.5116	0.9627	0.0377
0.0275	0.9861	0.0396	4.231	0.8618	0.2551	46.92	0.9733	0.0386	40.47	0.9666	0.0381	0.5116	0.9627	0.0377
0.0275	0.9861	0.0396	4.234	0.8618	0.2552	46.92	0.9733	0.0386	40.47	0.9666	0.0382	0.5116	0.9627	0.0378
0.0275	0.9861	0.0397	4.234	0.8618	0.2552	46.92	0.9727	0.0386	40.47	0.9666	0.0382	0.5116	0.9627	0.0378
0.0275	0.9861	0.0397	4.234	0.8618	0.2552	46.92	0.9727	0.0387	40.48	0.9666	0.0383	0.5117	0.9627	0.0379
0.0275	0.9861	0.0398	4.237	0.8618	0.2553	46.93	0.9727	0.0387	40.48	0.9666	0.0383	0.5117	0.9627	0.0379
0.0275	0.9861	0.0398	4.23991	0.8618	0.2553	46.94	0.9727	0.0387	40.48	0.9666	0.0383	0.5117	0.9627	0.0379
0.0275	0.9861	0.0399	4.245	0.8618	0.2554	46.95	0.9727	0.0388	40.49	0.9666	0.0384	0.5117	0.9627	0.038
0.0275	0.9861	0.0399	4.247	0.8618	0.2554	46.95	0.9727	0.0388	40.5	0.9666	0.0384	0.5118	0.9621	0.038
0.0275	0.9855	0.0399	4.247	0.8618	0.2555	46.95	0.9727	0.0389	40.5	0.9666	0.0385	0.5118	0.9621	0.038
0.0275	0.9855	0.0399	4.251	0.8618	0.2555	46.95	0.9727	0.0389	40.5	0.9666	0.0385	0.5118	0.9621	0.0381
0.0275	0.9855	0.04	4.258	0.8613	0.2555	46.95	0.9727	0.039	40.5	0.9666	0.0386	0.5118	0.9621	0.0381
0.0275	0.9855	0.04	4.261	0.8613	0.2556	46.95	0.9721	0.039	40.5	0.9666	0.0386	0.5118	0.9621	0.0382
0.0275	0.9855	0.0401	4.262	0.8613	0.2556	46.96	0.9721	0.039	40.51	0.9666	0.0387	0.5119	0.9621	0.0382
0.0275	0.9855	0.0401	4.271	0.8613	0.2556	46.96	0.9721	0.0391	40.5129	0.9666	0.0387	0.5119	0.9621	0.0383
0.0275	0.9855	0.0402	4.276	0.8613	0.2557	46.97	0.9721	0.0391	40.51	0.9666	0.0387	0.5119	0.9621	0.0383
0.027585	0.9855	0.0402	4.277	0.8613	0.2558	46.97	0.9721	0.0391	40.52	0.9666	0.0388	0.5119	0.9621	0.0383
0.0275	0.9855	0.0403	4.277	0.8613	0.2558	46.97	0.9721	0.0392	40.52	0.9666	0.0388	0.5119	0.9621	0.0384
0.0275	0.9855	0.0403	4.277	0.8613	0.2559	46.98	0.9721	0.0392	40.54	0.9666	0.0389	0.5119	0.9621	0.0384
0.0275	0.9855	0.0403	4.279	0.8613	0.256	46.98	0.9716	0.0392	40.54	0.9666	0.0389	0.512	0.9621	0.0385
0.027607	0.9855	0.0404	4.28359	0.8613	0.256	46.98	0.9716	0.0393	40.54	0.9666	0.039	0.512092	0.9621	0.0385
0.0276	0.9855	0.0404	4.284	0.8613	0.256	46.98	0.9716	0.0393	40.54	0.9666	0.039	0.5121	0.9621	0.0386
0.02762	0.9855	0.0405	4.286	0.8613	0.2563	46.99	0.9716	0.0394	40.55	0.9666	0.0391	0.5121	0.9621	0.0386
0.0276	0.9855	0.0405	4.29	0.8613	0.2564	46.99	0.9716	0.0394	40.55	0.9666	0.0391	0.5121	0.9616	0.0386
0.0276	0.985	0.0405	4.291	0.8613	0.2564	46.99	0.9716	0.0395	40.55	0.9666	0.0391	0.5122	0.961	0.0386
0.0276	0.985	0.0406	4.306	0.8613	0.2565	47	0.9716	0.0395	40.56	0.9666	0.0392	0.5122	0.961	0.0387
0.0276	0.985	0.0406	4.316	0.8613	0.2567	47.01	0.9716	0.0395	40.56	0.9666	0.0392	0.5123	0.961	0.0387
0.0276	0.9844	0.0406	4.3186	0.8613	0.2567	47.01	0.9716	0.0396	40.5699	0.9666	0.0393	0.512398	0.961	0.0387
0.0276	0.9844	0.0406	4.324	0.8613	0.2567	47.01	0.9716	0.0396	40.57	0.966	0.0393	0.5124	0.961	0.0388
0.0276	0.9844	0.0407	4.327	0.8613	0.2568	47.01	0.9716	0.0397	40.57	0.966	0.0393	0.5124	0.961	0.0388
0.0276	0.9844	0.0407	4.328	0.8613	0.2568	47.0307	0.9716	0.0397	40.58	0.966	0.0394	0.5124	0.961	0.0389
0.0276	0.9844	0.0408	4.328	0.8613	0.2569	47.03	0.9716	0.0398	40.59	0.966	0.0394	0.5125	0.961	0.0389
0.027669	0.9844	0.0408	4.332	0.8613	0.2569	47.03	0.9716	0.0398	40.59	0.966	0.0395	0.5125	0.961	0.039
0.0276	0.9844	0.0409	4.333	0.8613	0.257	47.03	0.9716	0.0399	40.59	0.966	0.0395	0.5125	0.961	0.039
0.0276	0.9844	0.0409	4.336	0.8613	0.257	47.03	0.9716	0.0399	40.61	0.966	0.0395	0.5126	0.961	0.0391
0.0276	0.9838	0.0409	4.336	0.8613	0.2571	47.04	0.9716	0.0399	40.61	0.966	0.0396	0.512644	0.9604	0.0391
0.0276	0.9838	0.041	4.33822	0.8613	0.2571	47.04	0.9716	0.04	40.61	0.966	0.0396	0.5126	0.9604	0.0391
0.027679	0.9838	0.041	4.338	0.8613	0.2571	47.05	0.9716	0.04	40.62	0.966	0.0397	0.5126	0.9604	0.0391
0.0276	0.9838	0.041	4.342	0.8613	0.2572	47.05	0.9716	0.0401	40.62	0.966	0.0397	0.5126	0.9604	0.0392
0.0276	0.9838	0.0411	4.342	0.8613	0.2573	47.05	0.9716	0.0401	40.63	0.966	0.0398	0.512751	0.9604	0.0392
0.0276	0.9838	0.0411	4.343	0.8613	0.2573	47.05	0.9716	0.0402	40.63	0.966	0.0398	0.5127	0.9604	0.0393
0.0276	0.9838	0.0412	4.348	0.8613	0.2574	47.05	0.9716	0.0402	40.63	0.966	0.0399	0.5127	0.9604	0.0393
0.0276	0.9838	0.0412	4.348	0.8613	0.2575	47.06	0.9716	0.0403	40.64	0.966	0.0399	0.5127	0.9604	0.0394
0.0276	0.9838	0.0413	4.351	0.8607	0.2575	47.0696	0.9716	0.0403	40.64	0.966	0.0399	0.5127	0.9604	0.0394
0.0276	0.9838	0.0413	4.351	0.8607	0.2575	47.08	0.9716	0.0403	40.64	0.966	0.04	0.512808	0.9604	0.0395
0.0277	0.9833	0.0413	4.351	0.8607	0.2576	47.08	0.9716	0.0404	40.65	0.966	0.04	0.5128	0.9604	0.0395
0.0277	0.9827	0.0413	4.35512	0.8607	0.2577	47.09	0.9716	0.0404	40.66	0.966	0.0401	0.5129	0.9604	0.0395
0.0277	0.9827	0.0414	4.356	0.8607	0.2577	47.09	0.9716	0.0405	40.66	0.966	0.0401	0.5129	0.9604	0.0396
0.027724	0.9827	0.0414	4.36084	0.8607	0.2578	47.09	0.9716	0.0405	40.6709	0.966	0.0402	0.5129	0.9604	0.0396
0.0277	0.9827	0.0414	4.361	0.8607	0.2578	47.09	0.9716	0.0406	40.67	0.966	0.0402	0.5129	0.9604	0.0397
0.0277	0.9827	0.0415	4.366	0.8607	0.2579	47.1	0.9716	0.0406	40.67	0.966	0.0403	0.513023	0.9599	0.0397
0.0277	0.9827	0.0415	4.375	0.8607	0.2579	47.1	0.9716	0.0406	40.67	0.966	0.0403	0.513	0.9599	0.0397
0.0277	0.9827	0.0416	4.38	0.8607	0.2579	47.11	0.9716	0.0407	40.68	0.966	0.0403	0.513103	0.9599	0.0398
0.0277	0.9827	0.0416	4.386	0.8607	0.258	47.11	0.971	0.0407	40.69	0.966	0.0404	0.5131	0.9599	0.0398
0.0277	0.9827	0.0417	4.38643	0.8607	0.2581	47.11	0.971	0.0407	40.7035	0.966	0.0404	0.5131	0.9599	0.0399
0.0277	0.9827	0.0417	4.391	0.8607	0.2581	47.12	0.971	0.0408	40.7	0.966	0.0405	0.5131	0.9599	0.0399
0.0277	0.9827	0.0418	4.399	0.8607	0.2582	47.12	0.971	0.0408	40.71	0.966	0.0405	0.5131	0.9599	0.0399
0.0277	0.9827	0.0418	4.39911	0.8607	0.2583	47.12	0.971	0.0409	40.71	0.966	0.0406	0.5131	0.9599	0.04
0.027772	0.9827	0.0418	4.399	0.8607	0.2583	47.12	0.971	0.0409	40.72	0.966	0.0406	0.5131	0.9599	0.04
0.0277	0.9827	0.0419	4.406	0.8607	0.2584	47.12	0.9705	0.0409	40.72	0.966	0.0406	0.5132	0.9599	0.0401
0.0277	0.9827	0.0419	4.406	0.8607	0.2584	47.12	0.9705	0.041	40.73	0.966	0.0407	0.5132	0.9599	0.0401
0.0277	0.9827	0.042	4.409	0.8607	0.2585	47.12	0.9705	0.041	40.73	0.966	0.0407	0.5132	0.9593	0.0401
0.0278	0.9827	0.042	4.40979	0.8607	0.2587	47.13	0.9705	0.041	40.74	0.966	0.0408	0.5132	0.9593	0.0402
0.0278	0.9827	0.0421	4.426	0.8607	0.2588	47.13	0.9705	0.0411	40.74	0.966	0.0408	0.513241	0.9593	0.0402
0.0278	0.9827	0.0421	4.427	0.8607	0.2589	47.14	0.9705	0.0411	40.7499	0.966	0.0409	0.5132	0.9593	0.0403
0.0278	0.9827	0.0422	4.427	0.8602	0.259	47.14	0.9705	0.0412	40.75	0.966	0.0409	0.5132	0.9593	0.0403
0.0278	0.9827	0.0422	4.429	0.8602	0.259	47.1556	0.9705	0.0412	40.76	0.966	0.041	0.5133	0.9593	0.0403
0.0278	0.9827	0.0422	4.431	0.8602	0.2591	47.15	0.9705	0.0413	40.77	0.966	0.041	0.5133	0.9593	0.0404
0.0278	0.9827	0.0423	4.431	0.8596	0.2591	47.16	0.9705	0.0413	40.77	0.966	0.041	0.5133	0.9593	0.0404
0.0278	0.9827	0.0423	4.431	0.8596	0.2591	47.16	0.9705	0.0414	40.77	0.966	0.0411	0.5133	0.9593	0.0405
0.0278	0.9827	0.0424	4.44346	0.8596	0.2592	47.17	0.9705	0.0414	40.77	0.966	0.0411	0.5133	0.9593	0.0405
0.0278	0.9827	0.0424	4.448	0.8596	0.2592	47.17	0.9705	0.0414	40.77	0.966	0.0412	0.5133	0.9593	0.0406
0.0278	0.9827	0.0425	4.45	0.8596	0.2593	47.17	0.9705	0.0415	40.78	0.966	0.0412	0.5133	0.9593	0.0406
0.0278	0.9827	0.0425	4.46	0.8596	0.2593	47.18	0.9705	0.0415	40.78	0.966	0.0413	0.5134	0.9593	0.0406
0.0278	0.9827	0.0426	4.464	0.8596	0.2594	47.18	0.9705	0.0416	40.7946	0.966	0.0413	0.5134	0.9593	0.0407
0.0278	0.9822	0.0426	4.465	0.8596	0.2595	47.19	0.9705	0.0416	40.79	0.966	0.0414	0.5134	0.9593	0.0407
0.0278	0.9822	0.0426	4.475	0.8596	0.2595	47.19	0.9705	0.0417	40.8	0.966	0.0414	0.5134	0.9593	0.0408
0.0278	0.9822	0.0426	4.477	0.8596	0.2595	47.19	0.9699	0.0417	40.8	0.966	0.0414	0.5135	0.9593	0.0408
0.0278	0.9822	0.0427	4.481	0.8596	0.2596	47.19	0.9699	0.0417	40.8	0.966	0.0415	0.5135	0.9593	0.0409
0.0278	0.9822	0.0427	4.485	0.8596	0.2596	47.19	0.9694	0.0417	40.81	0.966	0.0415	0.5135	0.9593	0.0409
0.0278	0.9822	0.0428	4.486	0.8596	0.2597	47.2	0.9694	0.0418	40.81	0.966	0.0416	0.5135	0.9593	0.041
0.027877	0.9822	0.0428	4.491	0.8596	0.2598	47.2056	0.9694	0.0418	40.81	0.966	0.0416	0.5135	0.9593	0.041
0.0278	0.9822	0.0429	4.497	0.8596	0.2599	47.2	0.9694	0.0418	40.81	0.966	0.0417	0.5136	0.9593	0.041
0.0278	0.9822	0.0429	4.499	0.8596	0.2599	47.21	0.9694	0.0419	40.81	0.966	0.0417	0.5137	0.9593	0.0411
0.0278	0.9822	0.043	4.5	0.8596	0.2599	47.21	0.9694	0.0419	40.82	0.966	0.0418	0.5137	0.9593	0.0411
0.0278	0.9822	0.043	4.512	0.8596	0.2601	47.2165	0.9694	0.042	40.82	0.966	0.0418	0.5137	0.9593	0.0412
0.0278	0.9822	0.043	4.513	0.8596	0.2601	47.22	0.9694	0.042	40.82	0.966	0.0418	0.5137	0.9593	0.0412
0.0278	0.9822	0.0431	4.513	0.8596	0.2602	47.22	0.9688	0.042	40.82	0.966	0.0419	0.5137	0.9593	0.0413
0.0278	0.9822	0.0431	4.523	0.8596	0.2602	47.22	0.9688	0.0421	40.82	0.966	0.0419	0.5137	0.9593	0.0413
0.0278	0.9822	0.0432	4.526	0.8596	0.2603	47.23	0.9688	0.0421	40.82	0.966	0.042	0.5137	0.9593	0.0414
0.0278	0.9822	0.0432	4.53186	0.8591	0.2603	47.23	0.9688	0.0422	40.83	0.966	0.042	0.5137	0.9593	0.0414
0.0278	0.9822	0.0433	4.531	0.8585	0.2604	47.23	0.9688	0.0422	40.83	0.966	0.0421	0.5138	0.9593	0.0414
0.0279	0.9822	0.0433	4.54	0.8585	0.2604	47.24	0.9688	0.0422	40.83	0.966	0.0421	0.5138	0.9593	0.0415
0.0279	0.9822	0.0434	4.54	0.8585	0.2605	47.24	0.9688	0.0423	40.8396	0.966	0.0422	0.5138	0.9593	0.0415
0.0279	0.9822	0.0434	4.542	0.8579	0.2605	47.25	0.9688	0.0423	40.84	0.9655	0.0422	0.5138	0.9588	0.0415
0.0279	0.9822	0.0434	4.542	0.8579	0.2605	47.25	0.9688	0.0424	40.84	0.9655	0.0422	0.5138	0.9588	0.0416
0.0279	0.9822	0.0435	4.54216	0.8579	0.2606	47.25	0.9688	0.0424	40.84	0.9655	0.0422	0.5139	0.9588	0.0416
0.0279	0.9822	0.0435	4.54489	0.8579	0.2606	47.26	0.9688	0.0425	40.84	0.9655	0.0423	0.514	0.9588	0.0417
0.0279	0.9822	0.0436	4.546	0.8579	0.2606	47.26	0.9688	0.0425	40.85	0.9655	0.0423	0.514	0.9588	0.0417
0.0279	0.9822	0.0436	4.554	0.8579	0.2607	47.27	0.9688	0.0426	40.85	0.9655	0.0424	0.514	0.9588	0.0418
0.0279	0.9822	0.0437	4.557	0.8579	0.2607	47.27	0.9688	0.0426	40.85	0.9655	0.0424	0.514	0.9588	0.0418
0.0279	0.9822	0.0437	4.575	0.8579	0.261	47.27	0.9688	0.0426	40.85	0.9655	0.0425	0.514	0.9588	0.0418
0.0279	0.9822	0.0438	4.577	0.8579	0.261	47.29	0.9682	0.0426	40.86	0.9655	0.0425	0.514	0.9582	0.0418
0.0279	0.9822	0.0438	4.577	0.8579	0.2611	47.29	0.9682	0.0427	40.86	0.9655	0.0426	0.514	0.9582	0.0419
0.0279	0.9822	0.0438	4.578	0.8579	0.2614	47.29	0.9682	0.0427	40.86	0.9655	0.0426	0.514113	0.9582	0.0419
0.0279	0.9822	0.0439	4.582	0.8579	0.2614	47.29	0.9682	0.0428	40.87	0.9655	0.0426	0.5141	0.9582	0.042
0.0279	0.9822	0.0439	4.582	0.8574	0.2614	47.3	0.9682	0.0428	40.87	0.9655	0.0427	0.5141	0.9582	0.042
0.0279	0.9822	0.044	4.582	0.8574	0.2615	47.3	0.9682	0.0429	40.88	0.9655	0.0427	0.5141	0.9582	0.0421
0.0279	0.9822	0.044	4.585	0.8574	0.2615	47.31	0.9682	0.0429	40.88	0.9655	0.0428	0.5142	0.9582	0.0421
0.0279	0.9822	0.0441	4.59	0.8568	0.2615	47.31	0.9682	0.043	40.89	0.9655	0.0428	0.5142	0.9582	0.0422
0.0279	0.9822	0.0441	4.59	0.8568	0.2616	47.31	0.9682	0.043	40.89	0.9655	0.0429	0.5143	0.9582	0.0422
0.0279	0.9822	0.0442	4.59375	0.8568	0.2617	47.31	0.9682	0.043	40.89	0.9655	0.0429	0.5143	0.9582	0.0422
0.0279	0.9822	0.0442	4.597	0.8563	0.2618	47.32	0.9682	0.0431	40.8991	0.9655	0.043	0.5143	0.9582	0.0423
0.0279	0.9822	0.0442	4.614	0.8563	0.2618	47.32	0.9682	0.0431	40.9	0.9655	0.043	0.514392	0.9582	0.0423
0.0279	0.9822	0.0443	4.61426	0.8563	0.2618	47.33	0.9682	0.0432	40.91	0.9655	0.043	0.5144	0.9582	0.0424
0.0279	0.9822	0.0443	4.614	0.8563	0.2619	47.3341	0.9682	0.0432	40.91	0.9655	0.0431	0.5144	0.9582	0.0424
0.0279	0.9822	0.0444	4.615	0.8563	0.2619	47.33	0.9682	0.0433	40.92	0.9655	0.0431	0.5144	0.9582	0.0425
0.0279	0.9822	0.0444	4.619	0.8563	0.262	47.33	0.9682	0.0433	40.92	0.9655	0.0432	0.5145	0.9582	0.0425
0.0279	0.9822	0.0445	4.619	0.8563	0.262	47.33	0.9682	0.0434	40.9308	0.9655	0.0432	0.5145	0.9582	0.0426
0.0279	0.9822	0.0445	4.623	0.8563	0.2621	47.34	0.9682	0.0434	40.93	0.9655	0.0433	0.5145	0.9582	0.0426
0.0279	0.9822	0.0445	4.625	0.8563	0.2621	47.34	0.9682	0.0434	40.93	0.9649	0.0433	0.5145	0.9582	0.0426
0.027988	0.9822	0.0446	4.627	0.8563	0.2622	47.3483	0.9682	0.0435	40.93	0.9649	0.0433	0.5145	0.9577	0.0426
0.0279	0.9822	0.0446	4.634	0.8563	0.2622	47.34	0.9682	0.0435	40.93	0.9649	0.0434	0.5145	0.9577	0.0427
0.0279	0.9822	0.0447	4.638	0.8563	0.2622	47.34	0.9682	0.0436	40.93	0.9649	0.0434	0.5146	0.9577	0.0427
0.027995	0.9822	0.0447	4.638	0.8563	0.2623	47.3561	0.9682	0.0436	40.94	0.9649	0.0434	0.5146	0.9577	0.0428
0.028	0.9822	0.0448	4.643	0.8563	0.2623	47.35	0.9682	0.0437	40.94	0.9649	0.0435	0.5147	0.9577	0.0428
0.028	0.9822	0.0448	4.643	0.8563	0.2624	47.35	0.9682	0.0437	40.95	0.9649	0.0435	0.5147	0.9577	0.0429
0.028	0.9822	0.0449	4.646	0.8563	0.2624	47.36	0.9682	0.0438	40.95	0.9649	0.0436	0.5147	0.9571	0.0429
0.028	0.9822	0.0449	4.648	0.8563	0.2625	47.36	0.9682	0.0438	40.9566	0.9649	0.0436	0.5147	0.9565	0.0429
0.028	0.9822	0.0449	4.665	0.8563	0.2626	47.36	0.9677	0.0438	40.9571	0.9649	0.0437	0.5147	0.9565	0.0429
0.028	0.9822	0.045	4.673	0.8563	0.2626	47.37	0.9677	0.0438	40.95	0.9649	0.0437	0.5147	0.9565	0.043
0.028	0.9822	0.045	4.673	0.8563	0.2628	47.37	0.9677	0.0439	40.96	0.9649	0.0438	0.514799	0.956	0.043
0.028	0.9822	0.0451	4.676	0.8563	0.2629	47.37	0.9677	0.0439	40.96	0.9649	0.0438	0.5148	0.956	0.043
0.028	0.9822	0.0451	4.6875	0.8563	0.2629	47.3782	0.9677	0.044	40.97	0.9649	0.0438	0.5148	0.956	0.043
0.028	0.9822	0.0452	4.691	0.8563	0.2631	47.38	0.9677	0.044	40.97	0.9649	0.0439	0.5148	0.9554	0.043
0.028	0.9822	0.0452	4.693	0.8563	0.2631	47.39	0.9677	0.0441	40.97	0.9649	0.0439	0.5149	0.9554	0.0431
0.028	0.9822	0.0453	4.693	0.8563	0.2632	47.39	0.9677	0.0441	40.98	0.9649	0.044	0.5149	0.9554	0.0431
0.028	0.9822	0.0453	4.70225	0.8563	0.2632	47.3943	0.9677	0.0442	40.98	0.9649	0.044	0.5149	0.9554	0.0432
0.028	0.9822	0.0453	4.703	0.8563	0.2633	47.39	0.9677	0.0442	40.9944	0.9649	0.0441	0.515	0.9554	0.0432
0.028	0.9822	0.0454	4.703	0.8563	0.2633	47.4	0.9677	0.0442	40.99	0.9649	0.0441	0.515	0.9554	0.0433
0.028	0.9816	0.0454	4.703	0.8563	0.2634	47.4	0.9677	0.0443	40.99	0.9649	0.0442	0.515	0.9554	0.0433
0.028	0.9816	0.0454	4.705	0.8563	0.2634	47.4	0.9677	0.0443	41	0.9649	0.0442	0.515	0.9554	0.0434
0.028095	0.9816	0.0455	4.705	0.8563	0.2634	47.4	0.9677	0.0444	41	0.9649	0.0442	0.515	0.9554	0.0434
0.0281	0.9816	0.0455	4.708	0.8563	0.2636	47.41	0.9677	0.0444	41.01	0.9649	0.0443	0.515	0.9554	0.0434
0.0281	0.9816	0.0456	4.709	0.8557	0.2636	47.42	0.9671	0.0444	41.01	0.9649	0.0443	0.515	0.9554	0.0435
0.0281	0.9816	0.0456	4.709	0.8557	0.2636	47.42	0.9671	0.0445	41.01	0.9649	0.0444	0.515	0.9554	0.0435
0.0281	0.9816	0.0457	4.71	0.8557	0.2637	47.42	0.9671	0.0445	41.0165	0.9649	0.0444	0.515	0.9554	0.0436
0.0281	0.9816	0.0457	4.717	0.8557	0.2638	47.42	0.9671	0.0445	41.01	0.9649	0.0445	0.5151	0.9554	0.0436
0.0281	0.9816	0.0457	4.72	0.8557	0.2638	47.42	0.9671	0.0446	41.02	0.9649	0.0445	0.5151	0.9554	0.0437
0.0281	0.9816	0.0458	4.726	0.8557	0.2638	47.42	0.9671	0.0446	41.02	0.9649	0.0445	0.5152	0.9554	0.0437
0.028135	0.9816	0.0458	4.727	0.8557	0.2639	47.43	0.9671	0.0447	41.03	0.9649	0.0446	0.5152	0.9554	0.0438
0.0281	0.9816	0.0459	4.731	0.8557	0.2639	47.4362	0.9671	0.0447	41.03	0.9649	0.0446	0.5153	0.9554	0.0438
0.0281	0.9816	0.0459	4.735	0.8557	0.264	47.4372	0.9671	0.0448	41.04	0.9649	0.0447	0.5153	0.9554	0.0438
0.0281	0.9816	0.046	4.739	0.8557	0.2641	47.44	0.9671	0.0448	41.04	0.9649	0.0447	0.5153	0.9554	0.0439
0.0281	0.9816	0.046	4.744	0.8557	0.2641	47.45	0.9671	0.0449	41.04	0.9649	0.0448	0.5153	0.9554	0.0439
0.0281	0.9816	0.0461	4.746	0.8557	0.2642	47.45	0.9666	0.0449	41.05	0.9649	0.0448	0.515406	0.9554	0.044
0.0281	0.9816	0.0461	4.752	0.8557	0.2642	47.45	0.9666	0.0449	41.05	0.9649	0.0449	0.5154	0.9554	0.044
0.0281	0.9816	0.0461	4.759	0.8557	0.2642	47.45	0.9666	0.0449	41.07	0.9649	0.0449	0.5154	0.9554	0.0441
0.0281	0.9816	0.0462	4.762	0.8557	0.2643	47.45	0.9666	0.045	41.07	0.9649	0.0449	0.5154	0.9554	0.0441
0.0281	0.9816	0.0462	4.762	0.8557	0.2643	47.45	0.9666	0.045	41.08	0.9649	0.045	0.5154	0.9554	0.0442
0.0281	0.9816	0.0463	4.762	0.8557	0.2644	47.45	0.9666	0.0451	41.08	0.9649	0.045	0.5154	0.9554	0.0442
0.0281	0.9816	0.0463	4.766	0.8557	0.2644	47.45	0.9666	0.0451	41.08	0.9649	0.0451	0.515491	0.9554	0.0442
0.0281	0.9816	0.0464	4.773	0.8557	0.2645	47.45	0.9666	0.0452	41.08	0.9649	0.0451	0.5155	0.9549	0.0442
0.0281	0.9816	0.0464	4.773	0.8557	0.2646	47.45	0.9666	0.0452	41.09	0.9649	0.0452	0.5155	0.9549	0.0443
0.0281	0.9816	0.0465	4.77678	0.8557	0.2647	47.46	0.9666	0.0453	41.1	0.9649	0.0452	0.5155	0.9549	0.0443
0.0282	0.9816	0.0465	4.777	0.8557	0.2647	47.46	0.9666	0.0453	41.1	0.9643	0.0452	0.5155	0.9549	0.0444
0.0282	0.9816	0.0465	4.779	0.8557	0.2648	47.46	0.9666	0.0453	41.1	0.9643	0.0453	0.5155	0.9549	0.0444
0.0282	0.9816	0.0466	4.78	0.8557	0.2648	47.46	0.9666	0.0454	41.11	0.9643	0.0453	0.5155	0.9543	0.0444
0.0282	0.9816	0.0466	4.785	0.8557	0.2649	47.46	0.9666	0.0454	41.12	0.9643	0.0453	0.5156	0.9543	0.0445
0.0282	0.9816	0.0467	4.788	0.8557	0.2649	47.46	0.9666	0.0455	41.13	0.9643	0.0454	0.5156	0.9543	0.0445
0.0282	0.9816	0.0467	4.791	0.8557	0.265	47.47	0.9666	0.0455	41.14	0.9643	0.0454	0.5156	0.9543	0.0445
0.0282	0.9816	0.0468	4.79337	0.8557	0.265	47.47	0.9666	0.0456	41.14	0.9643	0.0455	0.5156	0.9543	0.0446
0.0282	0.9816	0.0468	4.794	0.8557	0.2651	47.48	0.9666	0.0456	41.15	0.9643	0.0455	0.5157	0.9543	0.0446
0.0282	0.9816	0.0469	4.799	0.8557	0.2651	47.48	0.9666	0.0457	41.15	0.9643	0.0456	0.5157	0.9543	0.0447
0.0282	0.9816	0.0469	4.806	0.8557	0.2652	47.48	0.9666	0.0457	41.15	0.9643	0.0456	0.5157	0.9543	0.0447
0.0282	0.9816	0.0469	4.812	0.8557	0.2652	47.48	0.9666	0.0457	41.16	0.9643	0.0457	0.5157	0.9543	0.0448
0.0282	0.9816	0.047	4.813	0.8557	0.2653	47.49	0.9666	0.0458	41.16	0.9643	0.0457	0.5158	0.9543	0.0448
0.0282	0.9811	0.047	4.819	0.8557	0.2654	47.5	0.9666	0.0458	41.1716	0.9643	0.0457	0.5158	0.9543	0.0449
0.0282	0.9811	0.047	4.821	0.8557	0.2654	47.51	0.9666	0.0459	41.1758	0.9643	0.0458	0.515899	0.9543	0.0449
0.0282	0.9811	0.0471	4.823	0.8557	0.2655	47.51	0.9666	0.0459	41.17	0.9643	0.0458	0.5159	0.9543	0.0449
0.0282	0.9811	0.0471	4.823	0.8557	0.2655	47.51	0.9666	0.046	41.17	0.9643	0.0459	0.5159	0.9543	0.045
0.0282	0.9811	0.0472	4.825	0.8557	0.2656	47.51	0.9666	0.046	41.18	0.9643	0.0459	0.5159	0.9538	0.045
0.0282	0.9811	0.0472	4.835	0.8557	0.2656	47.5243	0.9666	0.0461	41.19	0.9643	0.046	0.5159	0.9538	0.045
0.0282	0.9811	0.0473	4.838	0.8557	0.2657	47.52	0.9666	0.0461	41.19	0.9643	0.046	0.5159	0.9538	0.0451
0.0282	0.9811	0.0473	4.839	0.8557	0.2657	47.53	0.9666	0.0461	41.19	0.9643	0.0461	0.5159	0.9538	0.0451
0.0282	0.9811	0.0473	4.846	0.8557	0.2657	47.53	0.9666	0.0462	41.19	0.9643	0.0461	0.5159	0.9538	0.0452
0.0282	0.9811	0.0474	4.851	0.8557	0.2659	47.53	0.9666	0.0462	41.2	0.9643	0.0461	0.516	0.9538	0.0452
0.0282	0.9811	0.0474	4.863	0.8557	0.2659	47.54	0.9666	0.0463	41.2	0.9643	0.0462	0.516	0.9538	0.0453
0.0282	0.9811	0.0475	4.864	0.8557	0.266	47.54	0.9666	0.0463	41.2	0.9643	0.0462	0.516	0.9538	0.0453
0.0282	0.9811	0.0475	4.87082	0.8557	0.266	47.54	0.9666	0.0464	41.2	0.9643	0.0463	0.516	0.9538	0.0453
0.0282	0.9811	0.0476	4.879	0.8557	0.2661	47.55	0.9666	0.0464	41.2	0.9643	0.0463	0.5161	0.9538	0.0454
0.0282	0.9811	0.0476	4.882	0.8557	0.2661	47.55	0.9666	0.0465	41.2	0.9643	0.0464	0.5161	0.9538	0.0454
0.028282	0.9811	0.0477	4.884	0.8557	0.2664	47.55	0.9666	0.0465	41.21	0.9643	0.0464	0.516121	0.9538	0.0455
0.0282	0.9811	0.0477	4.88531	0.8557	0.2664	47.5603	0.9666	0.0465	41.21	0.9643	0.0465	0.516128	0.9538	0.0455
0.0282	0.9811	0.0477	4.887	0.8557	0.2665	47.56	0.9666	0.0466	41.21	0.9643	0.0465	0.516137	0.9538	0.0456
0.028293	0.9811	0.0478	4.89648	0.8557	0.2666	47.56	0.9666	0.0466	41.2158	0.9643	0.0465	0.5161	0.9538	0.0456
0.0282	0.9811	0.0478	4.90313	0.8557	0.2666	47.56	0.9666	0.0467	41.21	0.9643	0.0466	0.5161	0.9538	0.0457
0.0282	0.9811	0.0479	4.909	0.8557	0.2667	47.57	0.9666	0.0467	41.22	0.9643	0.0466	0.5162	0.9538	0.0457
0.028297	0.9811	0.0479	4.919	0.8557	0.2668	47.57	0.9666	0.0468	41.2338	0.9643	0.0467	0.5162	0.9538	0.0457
0.0283	0.9811	0.048	4.919	0.8557	0.2668	47.57	0.9666	0.0468	41.23	0.9643	0.0467	0.5162	0.9538	0.0458
0.0283	0.9811	0.048	4.924	0.8557	0.2669	47.57	0.9666	0.0469	41.23	0.9643	0.0468	0.5162	0.9538	0.0458
0.0283	0.9811	0.0481	4.943	0.8557	0.2669	47.58	0.9666	0.0469	41.24	0.9643	0.0468	0.5162	0.9538	0.0459
0.0283	0.9811	0.0481	4.943	0.8557	0.2669	47.58	0.9666	0.0469	41.24	0.9643	0.0469	0.516268	0.9538	0.0459
0.0283	0.9811	0.0481	4.943	0.8557	0.2675	47.58	0.9666	0.047	41.25	0.9643	0.0469	0.5162	0.9538	0.046
0.028318	0.9811	0.0482	4.947	0.8557	0.2675	47.58	0.9666	0.047	41.26	0.9643	0.0469	0.5163	0.9538	0.046
0.0283	0.9811	0.0482	4.951	0.8557	0.2677	47.58	0.9666	0.0471	41.27	0.9643	0.047	0.5163	0.9538	0.0461
0.0283	0.9811	0.0483	4.952	0.8557	0.2678	47.59	0.9666	0.0471	41.27	0.9643	0.047	0.51641	0.9538	0.0461
0.0283	0.9811	0.0483	4.968	0.8557	0.2678	47.59	0.9666	0.0472	41.27	0.9643	0.0471	0.5164	0.9538	0.0461
0.0283	0.9811	0.0484	4.9686	0.8557	0.2679	47.59	0.9666	0.0472	41.27	0.9643	0.0471	0.5164	0.9538	0.0462
0.0283	0.9811	0.0484	4.982	0.8557	0.2679	47.6	0.9666	0.0473	41.27	0.9638	0.0471	0.5164	0.9538	0.0462
0.028341	0.9811	0.0485	4.984	0.8557	0.268	47.61	0.9666	0.0473	41.28	0.9638	0.0472	0.5164	0.9538	0.0463
0.0283	0.9811	0.0485	4.984	0.8557	0.2682	47.61	0.9666	0.0473	41.29	0.9638	0.0472	0.5164	0.9532	0.0463
0.0283	0.9811	0.0485	4.984	0.8557	0.2682	47.61	0.9666	0.0474	41.3	0.9638	0.0473	0.5164	0.9532	0.0463
0.0283	0.9811	0.0486	4.985	0.8557	0.2683	47.62	0.9666	0.0474	41.3	0.9638	0.0473	0.5165	0.9532	0.0464
0.0283	0.9811	0.0486	4.985	0.8557	0.2684	47.62	0.9666	0.0475	41.3	0.9638	0.0473	0.5165	0.9532	0.0464
0.0283	0.9811	0.0487	4.985	0.8557	0.2684	47.63	0.966	0.0475	41.3	0.9638	0.0474	0.5165	0.9532	0.0465
0.0283	0.9811	0.0487	4.985	0.8552	0.2685	47.63	0.966	0.0475	41.31	0.9638	0.0474	0.5165	0.9532	0.0465
0.0283	0.9811	0.0488	4.997	0.8552	0.2685	47.6311	0.966	0.0476	41.32	0.9638	0.0475	0.5165	0.9526	0.0465
0.0283	0.9811	0.0488	5	0.8552	0.2685	47.64	0.966	0.0476	41.32	0.9638	0.0475	0.5165	0.9526	0.0465
0.0283	0.9811	0.0488	5.005	0.8552	0.2686	47.64	0.966	0.0477	41.33	0.9638	0.0476	0.5166	0.9526	0.0466
0.0283	0.9811	0.0489	5.024	0.8552	0.2686	47.64	0.966	0.0477	41.33	0.9638	0.0476	0.516657	0.9526	0.0466
0.0283	0.9811	0.0489	5.027	0.8552	0.2687	47.64	0.966	0.0477	41.33	0.9638	0.0477	0.5166	0.9526	0.0467
0.0283	0.9811	0.049	5.028	0.8552	0.2687	47.64	0.966	0.0478	41.33	0.9638	0.0477	0.5166	0.9526	0.0467
0.0283	0.9811	0.049	5.028	0.8552	0.2688	47.6515	0.966	0.0478	41.34	0.9638	0.0477	0.516697	0.9526	0.0468
0.0283	0.9811	0.0491	5.035	0.8552	0.2688	47.65	0.966	0.0479	41.34	0.9638	0.0478	0.5167	0.9526	0.0468
0.0283	0.9811	0.0491	5.035	0.8552	0.2689	47.65	0.966	0.0479	41.34	0.9638	0.0478	0.5167	0.9521	0.0468
0.0283	0.9811	0.0492	5.036	0.8552	0.2689	47.65	0.966	0.048	41.34	0.9638	0.0479	0.5168	0.9521	0.0469
0.028377	0.9811	0.0492	5.041	0.8552	0.2689	47.66	0.966	0.048	41.343	0.9638	0.0479	0.5168	0.9521	0.0469
0.0283	0.9811	0.0492	5.045	0.8552	0.269	47.66	0.966	0.0481	41.34	0.9638	0.048	0.5168	0.9521	0.0469
0.0283	0.9811	0.0493	5.046	0.8552	0.269	47.66	0.966	0.0481	41.35	0.9638	0.048	0.51684	0.9521	0.047
0.0283	0.9811	0.0493	5.046	0.8552	0.2691	47.66	0.966	0.0481	41.35	0.9638	0.0481	0.5168	0.9521	0.047
0.0283	0.9811	0.0494	5.047	0.8552	0.2691	47.67	0.966	0.0482	41.36	0.9638	0.0481	0.5168	0.9521	0.0471
0.0283	0.9811	0.0494	5.049	0.8552	0.2692	47.67	0.966	0.0482	41.36	0.9638	0.0481	0.5169	0.9521	0.0471
0.028399	0.9811	0.0495	5.054	0.8552	0.2692	47.67	0.966	0.0483	41.37	0.9638	0.0482	0.5169	0.9521	0.0472
0.0284	0.9811	0.0495	5.05521	0.8552	0.2692	47.67	0.966	0.0483	41.37	0.9638	0.0482	0.5169	0.9521	0.0472
0.0284	0.9811	0.0496	5.078	0.8552	0.2693	47.67	0.966	0.0484	41.38	0.9632	0.0482	0.5169	0.9521	0.0473
0.0284	0.9811	0.0496	5.079	0.8552	0.2693	47.68	0.966	0.0484	41.38	0.9632	0.0483	0.5169	0.9521	0.0473
0.0284	0.9811	0.0496	5.098	0.8552	0.2694	47.68	0.966	0.0485	41.39	0.9632	0.0483	0.5169	0.9521	0.0473
0.0284	0.9811	0.0497	5.101	0.8552	0.2694	47.68	0.966	0.0485	41.39	0.9632	0.0484	0.5169	0.9521	0.0474
0.0284	0.9811	0.0497	5.102	0.8552	0.2695	47.69	0.966	0.0485	41.3917	0.9632	0.0484	0.5169	0.9521	0.0474
0.0284	0.9811	0.0498	5.11	0.8552	0.2695	47.69	0.9655	0.0485	41.39	0.9632	0.0485	0.5169	0.9521	0.0475
0.0284	0.9811	0.0498	5.114	0.8552	0.2696	47.7019	0.9655	0.0486	41.4	0.9632	0.0485	0.5169	0.9521	0.0475
0.0284	0.9811	0.0499	5.122	0.8552	0.2696	47.7	0.9655	0.0486	41.4	0.9632	0.0485	0.517	0.9521	0.0476
0.0284	0.9811	0.0499	5.132	0.8552	0.2696	47.7	0.9655	0.0487	41.41	0.9632	0.0486	0.517	0.9521	0.0476
0.0284	0.9811	0.05	5.137	0.8552	0.2697	47.71	0.9655	0.0487	41.41	0.9632	0.0486	0.517	0.9521	0.0477
0.0284	0.9811	0.05	5.139	0.8552	0.2697	47.71	0.9655	0.0488	41.43	0.9632	0.0487	0.517	0.9521	0.0477
0.0284	0.9811	0.05	5.142	0.8552	0.2698	47.72	0.9655	0.0488	41.43	0.9632	0.0487	0.517	0.9521	0.0477
0.028466	0.9811	0.0501	5.144	0.8552	0.2698	47.72	0.9655	0.0488	41.44	0.9632	0.0488	0.517	0.9521	0.0478
0.0284	0.9811	0.0501	5.144	0.8552	0.2699	47.73	0.9655	0.0489	41.45	0.9632	0.0488	0.517	0.9521	0.0478
0.0284	0.9811	0.0502	5.14985	0.8552	0.27	47.74	0.9655	0.0489	41.46	0.9632	0.0488	0.517068	0.9521	0.0479
0.0284	0.9811	0.0502	5.155	0.8552	0.27	47.74	0.9655	0.049	41.46	0.9632	0.0489	0.517	0.9521	0.0479
0.0284	0.9811	0.0503	5.165	0.8552	0.2701	47.74	0.9655	0.049	41.46	0.9627	0.0489	0.517102	0.9521	0.048
0.0284	0.9811	0.0503	5.165	0.8552	0.2701	47.74	0.9655	0.0491	41.47	0.9627	0.0489	0.5171	0.9521	0.048
0.0284	0.9811	0.0504	5.167	0.8552	0.2702	47.7489	0.9655	0.0491	41.47	0.9627	0.049	0.5171	0.9521	0.0481
0.0284	0.9811	0.0504	5.175	0.8552	0.2702	47.74	0.9655	0.0492	41.48	0.9627	0.049	0.5171	0.9521	0.0481
0.0284	0.9811	0.0504	5.192	0.8552	0.2703	47.75	0.9655	0.0492	41.48	0.9627	0.0491	0.5171	0.9521	0.0481
0.0285	0.9811	0.0505	5.197	0.8552	0.2704	47.75	0.9655	0.0492	41.48	0.9627	0.0491	0.5171	0.9521	0.0482
0.0285	0.9811	0.0505	5.198	0.8552	0.2705	47.75	0.9655	0.0493	41.49	0.9627	0.0492	0.5171	0.9521	0.0482
0.0285	0.9811	0.0506	5.2	0.8552	0.2706	47.75	0.9655	0.0493	41.49	0.9627	0.0492	0.5171	0.9521	0.0483
0.028516	0.9811	0.0506	5.205	0.8546	0.2706	47.75	0.9655	0.0494	41.5	0.9627	0.0492	0.5172	0.9521	0.0483
0.0285	0.9811	0.0507	5.208	0.8546	0.2706	47.75	0.9655	0.0494	41.5	0.9627	0.0493	0.5172	0.9521	0.0484
0.0285	0.9811	0.0507	5.222	0.8546	0.271	47.75	0.9655	0.0495	41.5	0.9627	0.0493	0.5172	0.9521	0.0484
0.0285	0.9811	0.0508	5.228	0.8546	0.271	47.76	0.9655	0.0495	41.5	0.9627	0.0494	0.5172	0.9521	0.0485
0.0285	0.9811	0.0508	5.23	0.8546	0.2711	47.7736	0.9655	0.0496	41.51	0.9627	0.0494	0.5172	0.9521	0.0485
0.0285	0.9811	0.0508	5.233	0.8546	0.2711	47.77	0.9655	0.0496	41.51	0.9627	0.0495	0.517266	0.9521	0.0485
0.0285	0.9811	0.0509	5.238	0.854	0.2711	47.78	0.9655	0.0496	41.51	0.9627	0.0495	0.5172	0.9515	0.0485
0.0285	0.9805	0.0509	5.24	0.854	0.2712	47.78	0.9655	0.0497	41.51	0.9627	0.0496	0.5173	0.9515	0.0486
0.0285	0.9805	0.0509	5.261	0.854	0.2712	47.79	0.9655	0.0497	41.52	0.9627	0.0496	0.5173	0.9515	0.0486
0.028543	0.9805	0.051	5.261	0.854	0.2712	47.79	0.9655	0.0498	41.52	0.9627	0.0496	0.5173	0.9515	0.0487
0.0285	0.9805	0.051	5.263	0.854	0.2713	47.79	0.9655	0.0498	41.53	0.9627	0.0497	0.5173	0.9515	0.0487
0.0285	0.9805	0.0511	5.264	0.854	0.2713	47.79	0.9655	0.0499	41.5332	0.9627	0.0497	0.5173	0.9515	0.0488
0.0285	0.9805	0.0511	5.26652	0.854	0.2714	47.79	0.9655	0.0499	41.53	0.9627	0.0498	0.5174	0.9515	0.0488
0.0285	0.9805	0.0512	5.266	0.8535	0.2714	47.7952	0.9655	0.05	41.54	0.9627	0.0498	0.5174	0.9515	0.0488
0.0285	0.9805	0.0512	5.273	0.8535	0.2714	47.79	0.9655	0.05	41.54	0.9627	0.0499	0.517438	0.9515	0.0489
0.0285	0.9805	0.0512	5.278	0.8535	0.2715	47.79	0.9655	0.05	41.54	0.9627	0.0499	0.5174	0.9515	0.0489
0.0285	0.9805	0.0513	5.278	0.8535	0.2715	47.8	0.9655	0.0501	41.54	0.9627	0.05	0.5174	0.9515	0.049
0.0285	0.9805	0.0513	5.281	0.8535	0.2716	47.8	0.9655	0.0501	41.56	0.9627	0.05	0.517509	0.9515	0.049
0.0285	0.9805	0.0514	5.288	0.8535	0.2716	47.81	0.9655	0.0502	41.56	0.9627	0.05	0.5175	0.9515	0.0491
0.0285	0.9805	0.0514	5.289	0.8535	0.2716	47.811	0.9655	0.0502	41.56	0.9627	0.0501	0.5175	0.9515	0.0491
0.0285	0.9805	0.0515	5.291	0.8535	0.2717	47.83	0.9655	0.0503	41.56	0.9627	0.0501	0.5175	0.9515	0.0492
0.0285	0.9805	0.0515	5.29174	0.8535	0.2717	47.83	0.9655	0.0503	41.5752	0.9627	0.0502	0.5175	0.9515	0.0492
0.0285	0.9805	0.0516	5.291	0.8535	0.2718	47.83	0.9649	0.0503	41.57	0.9627	0.0502	0.5176	0.9515	0.0492
0.0285	0.9805	0.0516	5.3016	0.8535	0.2719	47.83	0.9649	0.0504	41.59	0.9627	0.0503	0.5176	0.9515	0.0493
0.0285	0.9805	0.0516	5.318	0.8535	0.272	47.83	0.9649	0.0504	41.59	0.9627	0.0503	0.5176	0.9515	0.0493
0.0285	0.9805	0.0517	5.322	0.8535	0.272	47.84	0.9649	0.0504	41.59	0.9627	0.0504	0.5177	0.951	0.0493
0.0286	0.9805	0.0517	5.327	0.8535	0.2721	47.84	0.9649	0.0505	41.59	0.9627	0.0504	0.517725	0.9504	0.0493
0.0286	0.9805	0.0518	5.327	0.8535	0.2721	47.84	0.9649	0.0505	41.6011	0.9627	0.0504	0.5177	0.9504	0.0494
0.0286	0.9805	0.0518	5.332	0.8535	0.2722	47.84	0.9649	0.0506	41.6	0.9627	0.0505	0.517738	0.9504	0.0494
0.0286	0.9805	0.0519	5.335	0.8535	0.2722	47.85	0.9643	0.0506	41.61	0.9627	0.0505	0.5177	0.9504	0.0495
0.0286	0.9805	0.0519	5.339	0.8535	0.2723	47.857	0.9643	0.0506	41.61	0.9627	0.0506	0.5177	0.9499	0.0495
0.0286	0.9805	0.052	5.339	0.8535	0.2723	47.86	0.9643	0.0507	41.61	0.9627	0.0506	0.5177	0.9499	0.0495
0.0286	0.9805	0.052	5.3395	0.8535	0.2724	47.86	0.9643	0.0507	41.61	0.9627	0.0507	0.5177	0.9499	0.0496
0.0286	0.9805	0.052	5.346	0.8535	0.2724	47.87	0.9643	0.0508	41.61	0.9627	0.0507	0.5177	0.9493	0.0496
0.0286	0.9805	0.0521	5.354	0.8535	0.2725	47.8773	0.9643	0.0508	41.62	0.9627	0.0508	0.5177	0.9493	0.0496
0.0286	0.9805	0.0521	5.355	0.8535	0.2725	47.87	0.9643	0.0508	41.63	0.9627	0.0508	0.5177	0.9493	0.0496
0.0286	0.9805	0.0522	5.359	0.8535	0.2728	47.87	0.9643	0.0509	41.65	0.9627	0.0508	0.5178	0.9493	0.0497
0.0286	0.9805	0.0522	5.363	0.8535	0.2728	47.87	0.9643	0.0509	41.65	0.9627	0.0509	0.5178	0.9493	0.0497
0.0286	0.9805	0.0523	5.363	0.8535	0.2729	47.88	0.9643	0.051	41.6552	0.9627	0.0509	0.5178	0.9493	0.0498
0.0286	0.9805	0.0523	5.376	0.8535	0.2729	47.88	0.9643	0.051	41.66	0.9627	0.051	0.5178	0.9493	0.0498
0.0286	0.9805	0.0524	5.37669	0.8535	0.273	47.89	0.9643	0.0511	41.66	0.9627	0.051	0.5178	0.9493	0.0499
0.0286	0.9805	0.0524	5.376	0.8535	0.2731	47.89	0.9643	0.0511	41.66	0.9627	0.0511	0.5178	0.9493	0.0499
0.0286	0.9805	0.0524	5.389	0.8535	0.2732	47.8941	0.9643	0.0512	41.66	0.9627	0.0511	0.517862	0.9493	0.05
0.0286	0.9805	0.0525	5.39	0.8535	0.2732	47.89	0.9638	0.0512	41.66	0.9621	0.0511	0.5178	0.9493	0.05
0.028657	0.9805	0.0525	5.39	0.8535	0.2732	47.9028	0.9638	0.0512	41.6671	0.9621	0.0512	0.5178	0.9493	0.05
0.028657	0.9805	0.0526	5.402	0.8535	0.2733	47.9	0.9638	0.0512	41.66	0.9621	0.0512	0.5179	0.9493	0.0501
0.0286	0.9805	0.0526	5.405	0.8535	0.2733	47.91	0.9638	0.0513	41.66	0.9621	0.0512	0.5179	0.9487	0.0501
0.0286	0.9805	0.0527	5.415	0.8535	0.2734	47.91	0.9638	0.0513	41.6709	0.9621	0.0513	0.5179	0.9487	0.0501
0.0286	0.9805	0.0527	5.415	0.8535	0.2734	47.91	0.9638	0.0514	41.67	0.9621	0.0513	0.5179	0.9487	0.0502
0.0286	0.9799	0.0527	5.42093	0.8535	0.2735	47.91	0.9638	0.0514	41.675	0.9621	0.0514	0.5179	0.9487	0.0502
0.0286	0.9799	0.0528	5.435	0.8535	0.2735	47.91	0.9638	0.0515	41.6767	0.9621	0.0514	0.518	0.9487	0.0503
0.028682	0.9799	0.0528	5.439	0.8535	0.2736	47.92	0.9638	0.0515	41.6888	0.9621	0.0515	0.518	0.9487	0.0503
0.0286	0.9799	0.0528	5.451	0.8535	0.2737	47.93	0.9638	0.0516	41.68	0.9621	0.0515	0.518	0.9487	0.0504
0.028684	0.9799	0.0529	5.456	0.8535	0.2739	47.93	0.9638	0.0516	41.7	0.9621	0.0516	0.518	0.9487	0.0504
0.0286	0.9799	0.0529	5.458	0.8535	0.2739	47.9369	0.9638	0.0516	41.7	0.9621	0.0516	0.518	0.9487	0.0504
0.0286	0.9799	0.053	5.46	0.8535	0.2739	47.93	0.9638	0.0517	41.7	0.9621	0.0516	0.518	0.9487	0.0505
0.0286	0.9799	0.053	5.46875	0.8535	0.274	47.93	0.9632	0.0517	41.7076	0.9621	0.0517	0.518089	0.9487	0.0505
0.028696	0.9799	0.0531	5.472	0.8535	0.2741	47.93	0.9632	0.0517	41.7	0.9621	0.0517	0.5181	0.9487	0.0506
0.0286	0.9799	0.0531	5.479	0.8535	0.2741	47.94	0.9632	0.0518	41.712	0.9621	0.0518	0.5181	0.9487	0.0506
0.0286	0.9799	0.0531	5.487	0.8535	0.2742	47.94	0.9632	0.0518	41.72	0.9621	0.0518	0.5181	0.9487	0.0507
0.0286	0.9799	0.0532	5.493	0.8535	0.2742	47.94	0.9632	0.0519	41.72	0.9621	0.0519	0.5181	0.9487	0.0507
0.0287	0.9799	0.0532	5.498	0.8535	0.2743	47.94	0.9632	0.0519	41.72	0.9621	0.0519	0.5181	0.9487	0.0508
0.0287	0.9799	0.0533	5.499	0.8535	0.2743	47.95	0.9632	0.052	41.72	0.9621	0.052	0.5182	0.9487	0.0508
0.0287	0.9799	0.0533	5.501	0.8535	0.2743	47.96	0.9632	0.052	41.73	0.9621	0.052	0.5182	0.9487	0.0508
0.0287	0.9799	0.0534	5.50542	0.8535	0.2744	47.96	0.9632	0.052	41.73	0.9621	0.052	0.5182	0.9487	0.0509
0.0287	0.9799	0.0534	5.508	0.8535	0.2744	47.9678	0.9632	0.0521	41.73	0.9621	0.0521	0.5182	0.9487	0.0509
0.0287	0.9799	0.0535	5.50843	0.8535	0.2747	47.96	0.9632	0.0521	41.7463	0.9621	0.0521	0.5182	0.9487	0.051
0.0287	0.9799	0.0535	5.51223	0.8535	0.2747	47.97	0.9632	0.0522	41.74	0.9621	0.0522	0.5183	0.9482	0.051
0.0287	0.9799	0.0535	5.512	0.8535	0.2748	47.97	0.9632	0.0522	41.7551	0.9621	0.0522	0.5183	0.9482	0.051
0.0287	0.9799	0.0536	5.514	0.8535	0.2748	47.97	0.9632	0.0523	41.76	0.9621	0.0523	0.5184	0.9482	0.0511
0.0287	0.9799	0.0536	5.522	0.8535	0.2749	47.98	0.9632	0.0523	41.76	0.9621	0.0523	0.518466	0.9476	0.0511
0.0287	0.9794	0.0536	5.526	0.8535	0.275	47.99	0.9627	0.0523	41.76	0.9621	0.0524	0.5185	0.9476	0.0511
0.0287	0.9794	0.0537	5.529	0.8535	0.275	48	0.9627	0.0524	41.76	0.9621	0.0524	0.5185	0.9476	0.0512
0.0287	0.9794	0.0537	5.533	0.8535	0.2751	48	0.9627	0.0524	41.7773	0.9621	0.0524	0.5185	0.9476	0.0512
0.0287	0.9794	0.0538	5.53536	0.8535	0.2751	48	0.9627	0.0524	41.78	0.9621	0.0525	0.5185	0.9476	0.0512
0.0287	0.9794	0.0538	5.537	0.8535	0.2751	48	0.9627	0.0525	41.79	0.9621	0.0525	0.5185	0.9476	0.0513
0.028746	0.9794	0.0539	5.538	0.8535	0.2752	48	0.9627	0.0525	41.8	0.9621	0.0526	0.5185	0.9471	0.0513
0.0287	0.9794	0.0539	5.545	0.8535	0.2753	48	0.9627	0.0526	41.8	0.9621	0.0526	0.5186	0.9465	0.0513
0.0287	0.9794	0.0539	5.55	0.8535	0.2754	48.01	0.9627	0.0526	41.8	0.9621	0.0527	0.518633	0.946	0.0513
0.0287	0.9788	0.0539	5.561	0.8535	0.2754	48.01	0.9627	0.0527	41.81	0.9621	0.0527	0.5186	0.946	0.0513
0.0287	0.9788	0.054	5.56424	0.8535	0.2755	48.02	0.9627	0.0527	41.81	0.9621	0.0528	0.5186	0.946	0.0514
0.0287	0.9788	0.054	5.57	0.8535	0.2755	48.02	0.9627	0.0528	41.81	0.9616	0.0528	0.5186	0.946	0.0514
0.0287	0.9788	0.0541	5.57	0.8535	0.2755	48.0287	0.9627	0.0528	41.81	0.9616	0.0528	0.5186	0.946	0.0515
0.0287	0.9788	0.0541	5.575	0.8535	0.2756	48.0294	0.9627	0.0528	41.82	0.9616	0.0528	0.5186	0.946	0.0515
0.028775	0.9788	0.0542	5.57568	0.8535	0.2756	48.03	0.9627	0.0529	41.83	0.9616	0.0529	0.5187	0.946	0.0516
0.028781	0.9788	0.0542	5.578	0.8535	0.2757	48.0387	0.9627	0.0529	41.84	0.9616	0.0529	0.5187	0.946	0.0516
0.0287	0.9788	0.0543	5.582	0.8529	0.2757	48.04	0.9627	0.053	41.84	0.9616	0.053	0.5187	0.946	0.0516
0.0287	0.9788	0.0543	5.585	0.8529	0.2757	48.04	0.9627	0.053	41.84	0.9616	0.053	0.5188	0.946	0.0517
0.0287	0.9788	0.0543	5.587	0.8529	0.2758	48.05	0.9627	0.0531	41.84	0.9616	0.0531	0.5188	0.946	0.0517
0.0287	0.9788	0.0544	5.596	0.8529	0.2758	48.05	0.9627	0.0531	41.84	0.9616	0.0531	0.5188	0.946	0.0518
0.0287	0.9788	0.0544	5.603	0.8529	0.2759	48.05	0.9627	0.0531	41.85	0.9616	0.0531	0.5189	0.946	0.0518
0.0287	0.9788	0.0545	5.606	0.8529	0.2759	48.05	0.9627	0.0532	41.85	0.9616	0.0532	0.5189	0.946	0.0519
0.0287	0.9783	0.0545	5.607	0.8529	0.276	48.0586	0.9627	0.0532	41.85	0.9616	0.0532	0.5189	0.946	0.0519
0.028805	0.9783	0.0545	5.607	0.8529	0.2761	48.06	0.9627	0.0533	41.86	0.9616	0.0533	0.5189	0.9454	0.0519
0.0288	0.9777	0.0545	5.614	0.8529	0.2761	48.06	0.9627	0.0533	41.86	0.9616	0.0533	0.5189	0.9454	0.052
0.028813	0.9777	0.0546	5.618	0.8529	0.2762	48.07	0.9627	0.0534	41.86	0.9616	0.0534	0.5189	0.9454	0.052
0.0288	0.9777	0.0546	5.621	0.8529	0.2762	48.0749	0.9627	0.0534	41.86	0.9616	0.0534	0.5189	0.9454	0.052
0.0288	0.9777	0.0547	5.621	0.8529	0.2763	48.07	0.9627	0.0535	41.88	0.9616	0.0535	0.5189	0.9454	0.0521
0.0288	0.9777	0.0547	5.624	0.8529	0.2763	48.08	0.9627	0.0535	41.88	0.9616	0.0535	0.5189	0.9454	0.0521
0.0288	0.9777	0.0547	5.642	0.8529	0.2763	48.08	0.9627	0.0535	41.89	0.9616	0.0535	0.519	0.9454	0.0522
0.0288	0.9777	0.0548	5.651	0.8529	0.2764	48.08	0.9627	0.0536	41.8952	0.9616	0.0536	0.519	0.9454	0.0522
0.0288	0.9777	0.0548	5.653	0.8529	0.2764	48.09	0.9627	0.0536	41.89	0.9616	0.0536	0.519	0.9454	0.0523
0.028833	0.9777	0.0549	5.655	0.8529	0.2765	48.1	0.9627	0.0537	41.89	0.9616	0.0537	0.5191	0.9454	0.0523
0.028835	0.9777	0.0549	5.65751	0.8529	0.2765	48.1	0.9627	0.0537	41.89	0.9616	0.0537	0.5191	0.9454	0.0524
0.0288	0.9777	0.055	5.671	0.8529	0.2766	48.1	0.9627	0.0538	41.9	0.9616	0.0538	0.5191	0.9454	0.0524
0.0288	0.9777	0.055	5.675	0.8529	0.2766	48.11	0.9621	0.0538	41.9	0.9616	0.0538	0.5192	0.9454	0.0524
0.0288	0.9777	0.0551	5.696	0.8529	0.2767	48.11	0.9621	0.0538	41.9	0.9616	0.0539	0.5192	0.9454	0.0525
0.0288	0.9777	0.0551	5.708	0.8529	0.2767	48.11	0.9621	0.0539	41.91	0.9616	0.0539	0.5192	0.9454	0.0525
0.0288	0.9777	0.0551	5.7085	0.8529	0.2768	48.11	0.9621	0.0539	41.91	0.9616	0.0539	0.5192	0.9454	0.0526
0.0288	0.9777	0.0552	5.713	0.8529	0.2768	48.11	0.9621	0.0539	41.91	0.9616	0.054	0.5192	0.9454	0.0526
0.0288	0.9777	0.0552	5.722	0.8529	0.2769	48.12	0.9621	0.054	41.92	0.9616	0.054	0.5193	0.9454	0.0527
0.0288	0.9777	0.0553	5.722	0.8529	0.277	48.14	0.9621	0.054	41.92	0.9616	0.0541	0.5193	0.9454	0.0527
0.0288	0.9777	0.0553	5.728	0.8529	0.2771	48.14	0.9621	0.0541	41.92	0.9616	0.0541	0.5193	0.9454	0.0528
0.028851	0.9777	0.0554	5.729	0.8529	0.2771	48.14	0.9621	0.0541	41.93	0.9616	0.0542	0.5193	0.9454	0.0528
0.0288	0.9777	0.0554	5.743	0.8524	0.2773	48.16	0.9621	0.0542	41.93	0.9616	0.0542	0.5193	0.9448	0.0528
0.028858	0.9777	0.0555	5.746	0.8524	0.2774	48.17	0.9621	0.0542	41.93	0.9616	0.0543	0.5193	0.9448	0.0528
0.0288	0.9777	0.0555	5.747	0.8524	0.2774	48.1736	0.9621	0.0543	41.9387	0.9616	0.0543	0.5193	0.9448	0.0529
0.0288	0.9777	0.0555	5.758	0.8524	0.2775	48.17	0.9621	0.0543	41.94	0.9616	0.0543	0.5194	0.9448	0.0529
0.0288	0.9777	0.0556	5.767	0.8524	0.2775	48.17	0.9621	0.0543	41.94	0.9616	0.0544	0.5194	0.9448	0.053
0.0288	0.9777	0.0556	5.769	0.8518	0.2776	48.17	0.9621	0.0544	41.94	0.9616	0.0544	0.5194	0.9448	0.053
0.0288	0.9777	0.0557	5.773	0.8518	0.2777	48.17	0.9621	0.0544	41.95	0.9616	0.0545	0.5194	0.9448	0.0531
0.0288	0.9777	0.0557	5.77861	0.8518	0.2777	48.17	0.9621	0.0545	41.9614	0.9616	0.0545	0.5194	0.9448	0.0531
0.0288	0.9777	0.0558	5.78	0.8518	0.2778	48.18	0.9621	0.0545	41.96	0.9616	0.0546	0.5194	0.9448	0.0531
0.0288	0.9777	0.0558	5.791	0.8518	0.2778	48.18	0.9621	0.0546	41.96	0.9616	0.0546	0.5195	0.9448	0.0532
0.0288	0.9777	0.0559	5.798	0.8513	0.2778	48.18	0.9621	0.0546	41.96	0.9616	0.0547	0.5195	0.9448	0.0532
0.0288	0.9777	0.0559	5.798	0.8513	0.2778	48.18	0.9621	0.0547	41.96	0.9616	0.0547	0.5195	0.9448	0.0533
0.0288	0.9777	0.0559	5.801	0.8513	0.2779	48.18	0.9621	0.0547	41.96	0.9616	0.0547	0.5195	0.9448	0.0533
0.028885	0.9777	0.056	5.804	0.8513	0.2779	48.19	0.9621	0.0547	41.97	0.9616	0.0548	0.5195	0.9448	0.0534
0.0288	0.9777	0.056	5.813	0.8513	0.278	48.2	0.9621	0.0548	41.9916	0.961	0.0548	0.5196	0.9448	0.0534
0.0288	0.9777	0.0561	5.832	0.8513	0.278	48.2	0.9621	0.0548	41.9947	0.961	0.0548	0.5196	0.9448	0.0535
0.0288	0.9777	0.0561	5.832	0.8513	0.2781	48.2	0.9621	0.0549	41.99	0.961	0.0549	0.5196	0.9448	0.0535
0.0288	0.9777	0.0562	5.832	0.8513	0.2781	48.21	0.9621	0.0549	41.99	0.961	0.0549	0.5196	0.9448	0.0535
0.0288	0.9777	0.0562	5.841	0.8513	0.2782	48.21	0.9621	0.055	42	0.961	0.055	0.5196	0.9448	0.0536
0.028895	0.9777	0.0563	5.853	0.8513	0.2782	48.21	0.9621	0.055	42	0.961	0.055	0.5196	0.9448	0.0536
0.0288	0.9777	0.0563	5.859	0.8513	0.2782	48.2197	0.9621	0.0551	42	0.961	0.0551	0.5196	0.9448	0.0537
0.0288	0.9777	0.0563	5.864	0.8507	0.2784	48.22	0.9621	0.0551	42	0.961	0.0551	0.5197	0.9448	0.0537
0.0288	0.9777	0.0564	5.865	0.8507	0.2785	48.22	0.9621	0.0551	42.01	0.961	0.0551	0.5197	0.9448	0.0538
0.0288	0.9777	0.0564	5.875	0.8507	0.2785	48.22	0.9621	0.0552	42.02	0.961	0.0552	0.5198	0.9448	0.0538
0.0289	0.9777	0.0565	5.875	0.8507	0.2787	48.22	0.9621	0.0552	42.02	0.961	0.0552	0.5198	0.9448	0.0539
0.0289	0.9777	0.0565	5.879	0.8507	0.2787	48.23	0.9621	0.0553	42.03	0.961	0.0553	0.5198	0.9448	0.0539
0.0289	0.9777	0.0566	5.87972	0.8507	0.279	48.2328	0.9621	0.0553	42.03	0.961	0.0553	0.5199	0.9448	0.0539
0.0289	0.9777	0.0566	5.886	0.8507	0.279	48.23	0.9621	0.0554	42.03	0.961	0.0554	0.5199	0.9448	0.054
0.0289	0.9777	0.0567	5.89479	0.8507	0.2791	48.23	0.9621	0.0554	42.05	0.961	0.0554	0.5199	0.9448	0.054
0.0289	0.9777	0.0567	5.904	0.8507	0.2792	48.24	0.9621	0.0555	42.05	0.9604	0.0554	0.5199	0.9448	0.0541
0.0289	0.9777	0.0567	5.90625	0.8507	0.2792	48.24	0.9621	0.0555	42.0605	0.9604	0.0555	0.5199	0.9448	0.0541
0.0289	0.9777	0.0568	5.914	0.8507	0.2793	48.25	0.9621	0.0555	42.06	0.9604	0.0555	0.52	0.9443	0.0541
0.0289	0.9777	0.0568	5.918	0.8507	0.2793	48.26	0.9621	0.0556	42.07	0.9604	0.0555	0.52	0.9443	0.0542
0.0289	0.9777	0.0569	5.918	0.8507	0.2794	48.26	0.9621	0.0556	42.0783	0.9604	0.0556	0.52	0.9443	0.0542
0.0289	0.9777	0.0569	5.91863	0.8507	0.2794	48.27	0.9621	0.0557	42.08	0.9604	0.0556	0.52	0.9443	0.0543
0.0289	0.9777	0.057	5.919	0.8507	0.2795	48.275	0.9621	0.0557	42.08	0.9604	0.0557	0.5201	0.9443	0.0543
0.0289	0.9772	0.057	5.92	0.8507	0.2795	48.2751	0.9621	0.0558	42.08	0.9604	0.0557	0.5201	0.9443	0.0543
0.0289	0.9772	0.057	5.932	0.8507	0.2796	48.27	0.9621	0.0558	42.09	0.9604	0.0558	0.5201	0.9443	0.0544
0.0289	0.9772	0.0571	5.932	0.8507	0.2797	48.28	0.9621	0.0559	42.09	0.9604	0.0558	0.5201	0.9443	0.0544
0.0289	0.9772	0.0571	5.941	0.8507	0.2798	48.28	0.9621	0.0559	42.09	0.9604	0.0559	0.5201	0.9443	0.0545
0.0289	0.9772	0.0571	5.942	0.8507	0.2798	48.28	0.9621	0.0559	42.1	0.9604	0.0559	0.5201	0.9443	0.0545
0.0289	0.9772	0.0572	5.943	0.8507	0.2798	48.28	0.9621	0.056	42.1	0.9604	0.0559	0.5201	0.9443	0.0546
0.0289	0.9772	0.0572	5.944	0.8507	0.2799	48.28	0.9621	0.056	42.1	0.9604	0.056	0.5202	0.9443	0.0546
0.0289	0.9772	0.0573	5.948	0.8507	0.2799	48.2874	0.9621	0.0561	42.1	0.9599	0.056	0.5202	0.9437	0.0546
0.0289	0.9772	0.0573	5.95	0.8507	0.28	48.29	0.9621	0.0561	42.1	0.9599	0.056	0.520264	0.9437	0.0547
0.0289	0.9772	0.0574	5.952	0.8507	0.2801	48.3	0.9616	0.0561	42.11	0.9599	0.0561	0.5202	0.9437	0.0547
0.028963	0.9772	0.0574	5.967	0.8507	0.2801	48.3	0.9616	0.0562	42.11	0.9599	0.0561	0.5202	0.9437	0.0547
0.0289	0.9772	0.0574	5.967	0.8507	0.2802	48.3	0.9616	0.0562	42.11	0.9599	0.0562	0.5203	0.9437	0.0548
0.0289	0.9772	0.0575	5.968	0.8507	0.2802	48.3	0.9616	0.0563	42.12	0.9599	0.0562	0.5203	0.9437	0.0548
0.02897	0.9772	0.0575	5.971	0.8507	0.2802	48.31	0.9616	0.0563	42.12	0.9599	0.0563	0.5203	0.9437	0.0549
0.0289	0.9772	0.0576	5.981	0.8507	0.2803	48.31	0.9616	0.0563	42.13	0.9599	0.0563	0.5203	0.9437	0.0549
0.0289	0.9772	0.0576	5.984	0.8507	0.2803	48.31	0.9616	0.0564	42.13	0.9599	0.0563	0.5203	0.9437	0.055
0.0289	0.9772	0.0577	5.988	0.8507	0.2804	48.32	0.9616	0.0564	42.13	0.9599	0.0564	0.5204	0.9437	0.055
0.0289	0.9772	0.0577	5.993	0.8507	0.2805	48.33	0.9616	0.0565	42.14	0.9599	0.0564	0.5204	0.9437	0.0551
0.0289	0.9772	0.0578	6.005	0.8507	0.2805	48.33	0.9616	0.0565	42.14	0.9599	0.0565	0.5204	0.9437	0.0551
0.0289	0.9772	0.0578	6.008	0.8507	0.2806	48.33	0.9616	0.0566	42.1532	0.9599	0.0565	0.5204	0.9437	0.0551
0.0289	0.9772	0.0578	6.008	0.8507	0.2806	48.34	0.9616	0.0566	42.15	0.9599	0.0566	0.520524	0.9437	0.0552
0.0289	0.9772	0.0579	6.015	0.8507	0.2806	48.34	0.9616	0.0567	42.15	0.9599	0.0566	0.5205	0.9437	0.0552
0.0289	0.9772	0.0579	6.019	0.8507	0.2807	48.3425	0.9616	0.0567	42.16	0.9599	0.0567	0.5205	0.9437	0.0553
0.0289	0.9772	0.058	6.044	0.8507	0.2807	48.34	0.9616	0.0567	42.18	0.9599	0.0567	0.5205	0.9437	0.0553
0.0289	0.9772	0.058	6.06561	0.8507	0.2808	48.34	0.961	0.0567	42.18	0.9599	0.0567	0.5206	0.9437	0.0554
0.029	0.9772	0.0581	6.07	0.8507	0.2808	48.34	0.961	0.0568	42.1834	0.9599	0.0568	0.5206	0.9437	0.0554
0.029	0.9772	0.0581	6.072	0.8507	0.2809	48.34	0.961	0.0568	42.18	0.9599	0.0568	0.5206	0.9437	0.0555
0.029	0.9772	0.0582	6.088	0.8507	0.2809	48.35	0.961	0.0569	42.18	0.9599	0.0569	0.5206	0.9437	0.0555
0.029	0.9772	0.0582	6.089	0.8507	0.281	48.35	0.9604	0.0569	42.19	0.9599	0.0569	0.5206	0.9437	0.0555
0.029	0.9772	0.0582	6.092	0.8507	0.281	48.35	0.9604	0.0569	42.19	0.9599	0.057	0.5206	0.9437	0.0556
0.029	0.9772	0.0583	6.09283	0.8507	0.281	48.35	0.9604	0.057	42.19	0.9593	0.057	0.5206	0.9432	0.0556
0.029	0.9772	0.0583	6.094	0.8507	0.2811	48.35	0.9604	0.057	42.2	0.9593	0.057	0.5207	0.9432	0.0556
0.029022	0.9772	0.0584	6.103	0.8507	0.2811	48.36	0.9604	0.0571	42.2	0.9593	0.0571	0.5208	0.9432	0.0557
0.029	0.9772	0.0584	6.108	0.8507	0.2813	48.36	0.9604	0.0571	42.21	0.9593	0.0571	0.5208	0.9432	0.0557
0.029	0.9772	0.0585	6.109	0.8507	0.2814	48.37	0.9604	0.0571	42.21	0.9593	0.0571	0.5208	0.9432	0.0558
0.029	0.9772	0.0585	6.109	0.8507	0.2814	48.37	0.9604	0.0572	42.22	0.9593	0.0572	0.5208	0.9432	0.0558
0.029	0.9772	0.0586	6.109	0.8507	0.2814	48.38	0.9604	0.0572	42.22	0.9593	0.0572	0.520912	0.9432	0.0559
0.029	0.9772	0.0586	6.118	0.8507	0.2815	48.38	0.9604	0.0573	42.23	0.9593	0.0573	0.5209	0.9432	0.0559
0.029	0.9772	0.0586	6.123	0.8507	0.2816	48.38	0.9599	0.0573	42.23	0.9593	0.0573	0.5209	0.9432	0.0559
0.029	0.9772	0.0587	6.124	0.8501	0.2816	48.38	0.9599	0.0573	42.2417	0.9593	0.0574	0.5209	0.9432	0.056
0.029	0.9772	0.0587	6.125	0.8501	0.2816	48.38	0.9599	0.0574	42.24	0.9593	0.0574	0.5209	0.9432	0.056
0.029	0.9772	0.0588	6.126	0.8501	0.2817	48.38	0.9599	0.0574	42.25	0.9593	0.0574	0.5209	0.9432	0.0561
0.029	0.9772	0.0588	6.127	0.8501	0.2817	48.39	0.9599	0.0574	42.25	0.9593	0.0575	0.520964	0.9432	0.0561
0.029	0.9772	0.0589	6.14025	0.8501	0.2818	48.3949	0.9599	0.0575	42.25	0.9593	0.0575	0.5209	0.9432	0.0562
0.029	0.9772	0.0589	6.151	0.8501	0.2818	48.39	0.9599	0.0575	42.26	0.9593	0.0576	0.5209	0.9432	0.0562
0.029064	0.9772	0.059	6.154	0.8501	0.2818	48.39	0.9599	0.0576	42.26	0.9593	0.0576	0.5209	0.9432	0.0563
0.029	0.9772	0.059	6.158	0.8501	0.2819	48.4	0.9599	0.0576	42.27	0.9593	0.0577	0.521	0.9432	0.0563
0.029	0.9766	0.059	6.161	0.8501	0.2819	48.4	0.9599	0.0577	42.2848	0.9593	0.0577	0.521	0.9432	0.0563
0.029	0.9766	0.059	6.168	0.8501	0.282	48.4	0.9599	0.0577	42.28	0.9593	0.0578	0.521	0.9432	0.0564
0.029	0.9766	0.0591	6.173	0.8501	0.282	48.4	0.9599	0.0578	42.29	0.9593	0.0578	0.521093	0.9432	0.0564
0.029	0.9766	0.0591	6.177	0.8501	0.2821	48.41	0.9599	0.0578	42.3008	0.9593	0.0578	0.5211	0.9432	0.0565
0.029	0.9766	0.0592	6.17981	0.8501	0.2821	48.41	0.9599	0.0578	42.3	0.9593	0.0579	0.5211	0.9432	0.0565
0.029	0.9766	0.0592	6.17982	0.8501	0.2823	48.41	0.9599	0.0579	42.3	0.9593	0.0579	0.521136	0.9432	0.0566
0.0291	0.9766	0.0593	6.18	0.8501	0.2823	48.41	0.9599	0.0579	42.3	0.9593	0.058	0.5211	0.9432	0.0566
0.0291	0.976	0.0593	6.181	0.8501	0.2824	48.4208	0.9599	0.058	42.3155	0.9593	0.058	0.5211	0.9432	0.0567
0.0291	0.976	0.0593	6.184	0.8501	0.2824	48.42	0.9599	0.058	42.31	0.9593	0.0581	0.5211	0.9432	0.0567
0.0291	0.976	0.0594	6.188	0.8501	0.2825	48.42	0.9599	0.0581	42.33	0.9593	0.0581	0.5212	0.9432	0.0567
0.0291	0.976	0.0594	6.188	0.8501	0.2825	48.42	0.9599	0.0581	42.33	0.9593	0.0582	0.5212	0.9432	0.0568
0.0291	0.976	0.0594	6.225	0.8501	0.2826	48.42	0.9599	0.0582	42.33	0.9593	0.0582	0.5212	0.9432	0.0568
0.0291	0.976	0.0595	6.226	0.8501	0.2826	48.4265	0.9599	0.0582	42.33	0.9593	0.0582	0.5213	0.9432	0.0569
0.0291	0.976	0.0595	6.227	0.8496	0.2826	48.42	0.9599	0.0582	42.33	0.9593	0.0583	0.5213	0.9432	0.0569
0.0291	0.976	0.0596	6.23	0.8496	0.2827	48.43	0.9599	0.0583	42.34	0.9593	0.0583	0.5213	0.9432	0.057
0.0291	0.976	0.0596	6.23	0.8496	0.2828	48.43	0.9599	0.0583	42.34	0.9593	0.0584	0.5213	0.9432	0.057
0.0291	0.976	0.0597	6.231	0.8496	0.2829	48.43	0.9599	0.0584	42.35	0.9593	0.0584	0.5213	0.9432	0.0571
0.0291	0.976	0.0597	6.242	0.8496	0.2829	48.44	0.9599	0.0584	42.35	0.9593	0.0585	0.5214	0.9432	0.0571
0.0291	0.976	0.0598	6.245	0.8496	0.283	48.44	0.9599	0.0585	42.35	0.9593	0.0585	0.5214	0.9432	0.0571
0.0291	0.976	0.0598	6.247	0.8496	0.2831	48.44	0.9599	0.0585	42.36	0.9588	0.0585	0.5214	0.9432	0.0572
0.0291	0.976	0.0598	6.25	0.8496	0.2832	48.44	0.9599	0.0586	42.36	0.9588	0.0586	0.5214	0.9432	0.0572
0.029139	0.976	0.0599	6.25	0.849	0.2833	48.44	0.9599	0.0586	42.36	0.9588	0.0586	0.5215	0.9432	0.0573
0.0291	0.976	0.0599	6.262	0.849	0.2833	48.44	0.9599	0.0586	42.36	0.9588	0.0586	0.5215	0.9432	0.0573
0.0291	0.976	0.06	6.262	0.849	0.2833	48.44	0.9599	0.0587	42.36	0.9588	0.0587	0.521573	0.9432	0.0574
0.0291	0.976	0.06	6.262	0.849	0.2835	48.45	0.9599	0.0587	42.36	0.9588	0.0587	0.5215	0.9432	0.0574
0.0291	0.976	0.0601	6.262	0.849	0.2835	48.45	0.9599	0.0588	42.37	0.9588	0.0588	0.5215	0.9432	0.0574
0.0291	0.976	0.0601	6.26856	0.849	0.2836	48.45	0.9599	0.0588	42.38	0.9588	0.0588	0.5215	0.9432	0.0575
0.0291	0.976	0.0602	6.283	0.849	0.2836	48.46	0.9599	0.0589	42.38	0.9588	0.0589	0.5215	0.9426	0.0575
0.0291	0.976	0.0602	6.285	0.849	0.2837	48.46	0.9599	0.0589	42.38	0.9588	0.0589	0.5216	0.9426	0.0575
0.0291	0.976	0.0602	6.287	0.849	0.2837	48.46	0.9599	0.059	42.39	0.9588	0.059	0.5216	0.9426	0.0576
0.0291	0.976	0.0603	6.289	0.849	0.2837	48.4662	0.9599	0.059	42.4	0.9588	0.059	0.5216	0.9426	0.0576
0.0291	0.976	0.0603	6.289	0.849	0.2838	48.46	0.9599	0.059	42.41	0.9588	0.059	0.5216	0.9426	0.0577
0.0291	0.976	0.0604	6.294	0.849	0.2838	48.46	0.9599	0.0591	42.41	0.9588	0.0591	0.5216	0.9426	0.0577
0.0291	0.976	0.0604	6.297	0.849	0.284	48.47	0.9599	0.0591	42.41	0.9588	0.0591	0.5216	0.9426	0.0578
0.0291	0.976	0.0605	6.302	0.849	0.2841	48.47	0.9593	0.0591	42.42	0.9588	0.0592	0.5216	0.9426	0.0578
0.0291	0.976	0.0605	6.307	0.849	0.2841	48.47	0.9593	0.0592	42.42	0.9588	0.0592	0.5216	0.9426	0.0578
0.0291	0.976	0.0606	6.348	0.849	0.2841	48.47	0.9593	0.0592	42.42	0.9588	0.0593	0.5217	0.9426	0.0579
0.029167	0.976	0.0606	6.35	0.849	0.2842	48.47	0.9593	0.0593	42.4291	0.9588	0.0593	0.5217	0.9426	0.0579
0.029168	0.976	0.0606	6.35	0.849	0.2842	48.47	0.9593	0.0593	42.43	0.9588	0.0594	0.5217	0.9426	0.058
0.0291	0.976	0.0607	6.354	0.849	0.2843	48.47	0.9593	0.0594	42.44	0.9588	0.0594	0.5217	0.9426	0.058
0.0291	0.976	0.0607	6.357	0.849	0.2843	48.47	0.9593	0.0594	42.45	0.9588	0.0594	0.5218	0.9426	0.0581
0.0291	0.976	0.0608	6.359	0.849	0.2844	48.47	0.9593	0.0594	42.45	0.9588	0.0595	0.5218	0.9421	0.0581
0.0291	0.976	0.0608	6.369	0.849	0.2844	48.48	0.9593	0.0595	42.45	0.9588	0.0595	0.5218	0.9421	0.0581
0.0291	0.976	0.0609	6.36978	0.849	0.2845	48.48	0.9593	0.0595	42.46	0.9588	0.0596	0.5218	0.9421	0.0582
0.0291	0.976	0.0609	6.369	0.849	0.2845	48.49	0.9593	0.0596	42.47	0.9588	0.0596	0.5218	0.9421	0.0582
0.0291	0.976	0.061	6.38	0.849	0.2845	48.49	0.9593	0.0596	42.47	0.9588	0.0597	0.5218	0.9421	0.0582
0.0291	0.976	0.061	6.385	0.849	0.2846	48.49	0.9593	0.0597	42.48	0.9588	0.0597	0.5218	0.9421	0.0583
0.0291	0.976	0.061	6.385	0.849	0.2846	48.5	0.9593	0.0597	42.48	0.9588	0.0598	0.5218	0.9421	0.0583
0.0291	0.976	0.0611	6.387	0.849	0.2847	48.5	0.9593	0.0598	42.48	0.9588	0.0598	0.5218	0.9421	0.0584
0.0292	0.976	0.0611	6.388	0.849	0.2847	48.5039	0.9593	0.0598	42.48	0.9588	0.0598	0.5218	0.9421	0.0584
0.0292	0.976	0.0612	6.392	0.849	0.2848	48.5071	0.9593	0.0598	42.48	0.9588	0.0599	0.5219	0.9421	0.0585
0.0292	0.976	0.0612	6.403	0.849	0.2849	48.51	0.9593	0.0599	42.4924	0.9588	0.0599	0.5219	0.9421	0.0585
0.0292	0.976	0.0613	6.412	0.849	0.2849	48.51	0.9593	0.0599	42.49	0.9588	0.06	0.5219	0.9421	0.0586
0.0292	0.976	0.0613	6.415	0.849	0.2849	48.51	0.9593	0.06	42.49	0.9588	0.06	0.5219	0.9421	0.0586
0.0292	0.976	0.0614	6.416	0.849	0.285	48.51	0.9593	0.06	42.49	0.9588	0.0601	0.522	0.9421	0.0586
0.0292	0.976	0.0614	6.419	0.849	0.2851	48.51	0.9593	0.0601	42.49	0.9588	0.0601	0.522	0.9421	0.0587
0.0292	0.976	0.0614	6.426	0.849	0.2852	48.52	0.9593	0.0601	42.49	0.9588	0.0602	0.522	0.9421	0.0587
0.0292	0.976	0.0615	6.429	0.849	0.2853	48.52	0.9593	0.0602	42.49	0.9588	0.0602	0.522	0.9421	0.0588
0.0292	0.976	0.0615	6.437	0.849	0.2853	48.52	0.9593	0.0602	42.49	0.9588	0.0602	0.522	0.9421	0.0588
0.0292	0.976	0.0616	6.446	0.849	0.2855	48.52	0.9593	0.0602	42.49	0.9588	0.0603	0.522056	0.9421	0.0589
0.0292	0.976	0.0616	6.459	0.849	0.2855	48.52	0.9593	0.0603	42.5	0.9588	0.0603	0.522	0.9421	0.0589
0.029229	0.976	0.0617	6.467	0.849	0.2856	48.53	0.9593	0.0603	42.51	0.9588	0.0604	0.522	0.9421	0.059
0.0292	0.976	0.0617	6.467	0.849	0.2856	48.53	0.9593	0.0604	42.51	0.9588	0.0604	0.5221	0.9421	0.059
0.0292	0.976	0.0617	6.469	0.849	0.2857	48.54	0.9593	0.0604	42.52	0.9588	0.0605	0.5221	0.9421	0.059
0.029239	0.976	0.0618	6.477	0.849	0.2857	48.54	0.9593	0.0605	42.53	0.9588	0.0605	0.522157	0.9421	0.0591
0.0292	0.976	0.0618	6.479	0.849	0.2857	48.54	0.9593	0.0605	42.53	0.9588	0.0606	0.5221	0.9421	0.0591
0.0292	0.976	0.0619	6.488	0.849	0.2858	48.55	0.9593	0.0606	42.54	0.9588	0.0606	0.5221	0.9421	0.0592
0.0292	0.976	0.0619	6.488	0.849	0.2858	48.55	0.9593	0.0606	42.5414	0.9588	0.0606	0.5221	0.9421	0.0592
0.029254	0.976	0.062	6.498	0.849	0.2859	48.55	0.9593	0.0606	42.54	0.9588	0.0607	0.5222	0.9421	0.0593
0.0292	0.976	0.062	6.51	0.849	0.2859	48.56	0.9593	0.0607	42.54	0.9588	0.0607	0.5222	0.9421	0.0593
0.0292	0.976	0.0621	6.517	0.849	0.2861	48.56	0.9593	0.0607	42.5509	0.9588	0.0608	0.5222	0.9415	0.0593
0.0292	0.976	0.0621	6.518	0.849	0.2862	48.5648	0.9593	0.0608	42.55	0.9588	0.0608	0.5222	0.9415	0.0594
0.0292	0.976	0.0621	6.518	0.849	0.2862	48.56	0.9593	0.0608	42.55	0.9588	0.0609	0.5222	0.9415	0.0594
0.0292	0.976	0.0622	6.519	0.849	0.2863	48.57	0.9593	0.0609	42.55	0.9588	0.0609	0.5222	0.9415	0.0594
0.0292	0.976	0.0622	6.523	0.849	0.2863	48.57	0.9593	0.0609	42.55	0.9588	0.061	0.5222	0.9415	0.0595
0.0292	0.976	0.0623	6.527	0.849	0.2864	48.57	0.9593	0.061	42.55	0.9588	0.061	0.5223	0.9415	0.0595
0.029289	0.976	0.0623	6.532	0.849	0.2865	48.57	0.9593	0.061	42.56	0.9588	0.061	0.5223	0.9415	0.0596
0.0292	0.976	0.0624	6.54071	0.849	0.2865	48.58	0.9593	0.061	42.57	0.9588	0.0611	0.5223	0.9415	0.0596
0.029292	0.976	0.0624	6.543	0.8485	0.2865	48.58	0.9593	0.0611	42.5753	0.9588	0.0611	0.5223	0.9415	0.0597
0.0292	0.976	0.0625	6.544	0.8485	0.2866	48.59	0.9593	0.0611	42.57	0.9588	0.0612	0.5223	0.9415	0.0597
0.0292	0.976	0.0625	6.544	0.8485	0.2866	48.59	0.9593	0.0612	42.58	0.9588	0.0612	0.5223	0.9415	0.0598
0.0292	0.976	0.0625	6.548	0.8485	0.2867	48.59	0.9593	0.0612	42.58	0.9588	0.0613	0.522401	0.9415	0.0598
0.0292	0.976	0.0626	6.549	0.8485	0.2867	48.59	0.9593	0.0613	42.58	0.9588	0.0613	0.522432	0.9415	0.0598
0.0293	0.9755	0.0626	6.562	0.8485	0.2868	48.59	0.9593	0.0613	42.58	0.9588	0.0614	0.5224	0.9415	0.0599
0.0293	0.9755	0.0626	6.575	0.8485	0.2868	48.6	0.9593	0.0614	42.59	0.9588	0.0614	0.5224	0.9415	0.0599
0.0293	0.9755	0.0627	6.58	0.8485	0.2868	48.6	0.9593	0.0614	42.59	0.9588	0.0614	0.5224	0.9415	0.06
0.0293	0.9755	0.0627	6.582	0.8485	0.2869	48.6087	0.9593	0.0614	42.6	0.9588	0.0615	0.5224	0.9409	0.06
0.029323	0.9755	0.0628	6.58667	0.8485	0.2869	48.6	0.9593	0.0615	42.6	0.9588	0.0615	0.5224	0.9409	0.06
0.0293	0.9755	0.0628	6.591	0.8485	0.287	48.61	0.9593	0.0615	42.609	0.9588	0.0616	0.5224	0.9409	0.0601
0.0293	0.9755	0.0629	6.591	0.8485	0.287	48.61	0.9593	0.0616	42.61	0.9588	0.0616	0.5225	0.9409	0.0601
0.0293	0.9755	0.0629	6.5918	0.8485	0.2874	48.61	0.9593	0.0616	42.62	0.9588	0.0617	0.5225	0.9409	0.0602
0.0293	0.9755	0.0629	6.592	0.8485	0.2875	48.62	0.9593	0.0617	42.63	0.9588	0.0617	0.5225	0.9409	0.0602
0.0293	0.9755	0.063	6.606	0.8485	0.2875	48.62	0.9593	0.0617	42.63	0.9588	0.0617	0.5225	0.9409	0.0602
0.0293	0.9749	0.063	6.61	0.8485	0.2876	48.62	0.9593	0.0617	42.63	0.9588	0.0618	0.5226	0.9409	0.0603
0.0293	0.9749	0.063	6.614	0.8485	0.2876	48.62	0.9593	0.0618	42.64	0.9588	0.0618	0.5226	0.9409	0.0603
0.0293	0.9749	0.0631	6.62	0.8485	0.2877	48.62	0.9593	0.0618	42.6502	0.9588	0.0619	0.5226	0.9409	0.0604
0.0293	0.9749	0.0631	6.637	0.8485	0.2877	48.63	0.9588	0.0618	42.65	0.9588	0.0619	0.5226	0.9409	0.0604
0.0293	0.9749	0.0632	6.646	0.8485	0.2878	48.63	0.9588	0.0619	42.65	0.9588	0.062	0.5226	0.9404	0.0604
0.0293	0.9749	0.0632	6.65747	0.8485	0.2878	48.63	0.9588	0.0619	42.65	0.9588	0.062	0.5227	0.9404	0.0605
0.0293	0.9749	0.0633	6.6742	0.8485	0.2879	48.63	0.9588	0.062	42.66	0.9588	0.0621	0.5227	0.9404	0.0605
0.0293	0.9749	0.0633	6.678	0.8485	0.2879	48.63	0.9588	0.062	42.6617	0.9588	0.0621	0.5227	0.9404	0.0606
0.0293	0.9744	0.0633	6.679	0.8485	0.288	48.64	0.9588	0.0621	42.66	0.9588	0.0621	0.5227	0.9404	0.0606
0.0293	0.9744	0.0633	6.684	0.8485	0.288	48.64	0.9588	0.0621	42.66	0.9588	0.0622	0.5227	0.9404	0.0606
0.0293	0.9744	0.0634	6.686	0.8485	0.288	48.64	0.9588	0.0621	42.66	0.9588	0.0622	0.5227	0.9404	0.0607
0.0293	0.9744	0.0634	6.689	0.8485	0.2881	48.65	0.9588	0.0622	42.66	0.9588	0.0623	0.5227	0.9404	0.0607
0.0293	0.9744	0.0635	6.692	0.8485	0.2881	48.65	0.9588	0.0622	42.685	0.9588	0.0623	0.5228	0.9404	0.0608
0.0293	0.9744	0.0635	6.707	0.8485	0.2882	48.65	0.9588	0.0623	42.6919	0.9588	0.0624	0.5228	0.9404	0.0608
0.0293	0.9744	0.0636	6.708	0.8485	0.2882	48.65	0.9588	0.0623	42.69	0.9588	0.0624	0.5228	0.9404	0.0609
0.0293	0.9744	0.0636	6.714	0.8485	0.2883	48.66	0.9588	0.0624	42.69	0.9588	0.0625	0.5228	0.9404	0.0609
0.0293	0.9744	0.0637	6.714	0.8485	0.2883	48.66	0.9588	0.0624	42.7	0.9588	0.0625	0.5229	0.9404	0.061
0.0293	0.9744	0.0637	6.715	0.8485	0.2884	48.6653	0.9588	0.0625	42.71	0.9588	0.0625	0.5229	0.9404	0.061
0.0293	0.9744	0.0637	6.719	0.8485	0.2884	48.66	0.9588	0.0625	42.71	0.9588	0.0626	0.5229	0.9404	0.061
0.0293	0.9744	0.0638	6.721	0.8485	0.2884	48.67	0.9588	0.0625	42.71	0.9588	0.0626	0.5229	0.9404	0.0611
0.0293	0.9744	0.0638	6.729	0.8485	0.2885	48.67	0.9588	0.0626	42.71	0.9588	0.0627	0.5229	0.9404	0.0611
0.0293	0.9744	0.0639	6.729	0.8485	0.2885	48.68	0.9588	0.0626	42.72	0.9588	0.0627	0.5229	0.9404	0.0612
0.0294	0.9744	0.0639	6.731	0.8485	0.2886	48.68	0.9588	0.0627	42.72	0.9588	0.0628	0.5229	0.9398	0.0612
0.0294	0.9744	0.064	6.731	0.8485	0.2887	48.68	0.9588	0.0627	42.72	0.9588	0.0628	0.5229	0.9398	0.0612
0.029413	0.9744	0.064	6.734	0.8485	0.2887	48.68	0.9582	0.0627	42.72	0.9588	0.0629	0.5229	0.9398	0.0613
0.0294	0.9744	0.0641	6.739	0.8485	0.2888	48.68	0.9582	0.0628	42.72	0.9588	0.0629	0.523	0.9398	0.0613
0.0294	0.9744	0.0641	6.745	0.8485	0.2888	48.68	0.9582	0.0628	42.72	0.9588	0.0629	0.523	0.9398	0.0614
0.0294	0.9744	0.0641	6.761	0.8485	0.2888	48.68	0.9582	0.0629	42.73	0.9588	0.063	0.523	0.9398	0.0614
0.0294	0.9744	0.0642	6.761	0.8485	0.289	48.69	0.9582	0.0629	42.73	0.9588	0.063	0.523	0.9398	0.0614
0.0294	0.9744	0.0642	6.768	0.8485	0.2891	48.69	0.9582	0.0629	42.74	0.9588	0.0631	0.5231	0.9398	0.0615
0.0294	0.9744	0.0643	6.769	0.8485	0.2891	48.69	0.9582	0.063	42.75	0.9588	0.0631	0.5231	0.9398	0.0615
0.0294	0.9744	0.0643	6.77	0.8485	0.2892	48.69	0.9582	0.063	42.75	0.9588	0.0632	0.5231	0.9398	0.0616
0.0294	0.9744	0.0644	6.78	0.8485	0.2892	48.69	0.9582	0.0631	42.76	0.9588	0.0632	0.5231	0.9398	0.0616
0.0294	0.9744	0.0644	6.781	0.8485	0.2893	48.69	0.9582	0.0631	42.7627	0.9588	0.0633	0.5231	0.9393	0.0616
0.0294	0.9744	0.0645	6.787	0.8485	0.2893	48.7	0.9582	0.0632	42.76	0.9588	0.0633	0.5231	0.9393	0.0617
0.0294	0.9744	0.0645	6.797	0.8485	0.2894	48.7013	0.9582	0.0632	42.77	0.9588	0.0633	0.5232	0.9393	0.0617
0.0294	0.9744	0.0645	6.818	0.8485	0.2894	48.7	0.9582	0.0633	42.77	0.9588	0.0634	0.5232	0.9387	0.0617
0.0294	0.9744	0.0646	6.82	0.8485	0.2895	48.7	0.9582	0.0633	42.79	0.9588	0.0634	0.5232	0.9387	0.0617
0.0294	0.9744	0.0646	6.82	0.8485	0.2895	48.7	0.9582	0.0633	42.79	0.9588	0.0635	0.5232	0.9387	0.0618
0.0294	0.9744	0.0647	6.822	0.8485	0.2896	48.71	0.9582	0.0634	42.79	0.9588	0.0635	0.5232	0.9387	0.0618
0.0294	0.9744	0.0647	6.823	0.8485	0.2896	48.71	0.9582	0.0634	42.79	0.9588	0.0636	0.5233	0.9387	0.0619
0.0294	0.9744	0.0648	6.835	0.8485	0.2896	48.72	0.9582	0.0635	42.8	0.9588	0.0636	0.5233	0.9387	0.0619
0.0294	0.9744	0.0648	6.84	0.8485	0.2897	48.72	0.9582	0.0635	42.81	0.9588	0.0637	0.5233	0.9387	0.062
0.029476	0.9744	0.0649	6.853	0.8485	0.2898	48.72	0.9582	0.0636	42.81	0.9588	0.0637	0.5233	0.9387	0.062
0.029479	0.9744	0.0649	6.856	0.8485	0.2899	48.72	0.9582	0.0636	42.818	0.9588	0.0637	0.523339	0.9387	0.0621
0.029479	0.9738	0.0649	6.85959	0.8485	0.2899	48.72	0.9582	0.0637	42.8199	0.9588	0.0638	0.52334	0.9387	0.0621
0.0294	0.9738	0.0649	6.866	0.8485	0.29	48.7263	0.9582	0.0637	42.82	0.9588	0.0638	0.5233	0.9387	0.0621
0.0294	0.9738	0.065	6.866	0.8485	0.29	48.73	0.9582	0.0637	42.82	0.9588	0.0639	0.523422	0.9387	0.0622
0.0294	0.9738	0.065	6.872	0.8485	0.2901	48.73	0.9582	0.0638	42.8249	0.9588	0.0639	0.5234	0.9387	0.0622
0.0294	0.9738	0.0651	6.877	0.8485	0.2902	48.73	0.9582	0.0638	42.82	0.9588	0.064	0.5234	0.9387	0.0623
0.0294	0.9738	0.0651	6.885	0.8485	0.2902	48.73	0.9582	0.0639	42.83	0.9588	0.064	0.5234	0.9387	0.0623
0.0294	0.9738	0.0652	6.89	0.8479	0.2902	48.73	0.9582	0.0639	42.83	0.9588	0.0641	0.5234	0.9387	0.0624
0.0294	0.9733	0.0652	6.894	0.8479	0.2903	48.73	0.9582	0.064	42.8399	0.9588	0.0641	0.5234	0.9387	0.0624
0.0294	0.9727	0.0652	6.898	0.8479	0.2903	48.73	0.9582	0.064	42.84	0.9588	0.0641	0.5235	0.9387	0.0625
0.0295	0.9727	0.0652	6.905	0.8479	0.2903	48.74	0.9582	0.0641	42.85	0.9588	0.0642	0.5235	0.9387	0.0625
0.0295	0.9727	0.0653	6.912	0.8479	0.2904	48.74	0.9582	0.0641	42.85	0.9588	0.0642	0.5235	0.9387	0.0625
0.0295	0.9727	0.0653	6.917	0.8479	0.2904	48.74	0.9582	0.0641	42.85	0.9588	0.0643	0.5235	0.9387	0.0626
0.0295	0.9727	0.0653	6.919	0.8479	0.2905	48.7471	0.9582	0.0642	42.86	0.9588	0.0643	0.523561	0.9382	0.0626
0.0295	0.9727	0.0654	6.921	0.8479	0.2905	48.75	0.9582	0.0642	42.86	0.9588	0.0644	0.5235	0.9382	0.0626
0.0295	0.9727	0.0654	6.923	0.8479	0.2906	48.75	0.9582	0.0643	42.86	0.9588	0.0644	0.5235	0.9382	0.0627
0.0295	0.9727	0.0655	6.923	0.8479	0.2907	48.75	0.9582	0.0643	42.87	0.9588	0.0645	0.5235	0.9376	0.0627
0.0295	0.9727	0.0655	6.9312	0.8479	0.2907	48.75	0.9582	0.0644	42.87	0.9588	0.0645	0.5236	0.9376	0.0627
0.0295	0.9727	0.0656	6.951	0.8479	0.2907	48.75	0.9582	0.0644	42.88	0.9588	0.0645	0.5236	0.9376	0.0628
0.0295	0.9727	0.0656	6.952	0.8479	0.2908	48.7599	0.9582	0.0645	42.89	0.9588	0.0646	0.5236	0.9376	0.0628
0.029528	0.9727	0.0657	6.977	0.8479	0.2909	48.76	0.9582	0.0645	42.89	0.9588	0.0646	0.5236	0.9376	0.0629
0.0295	0.9727	0.0657	6.977	0.8479	0.291	48.76	0.9582	0.0645	42.9	0.9588	0.0647	0.523677	0.9376	0.0629
0.0295	0.9727	0.0657	6.982	0.8479	0.2911	48.77	0.9582	0.0646	42.91	0.9588	0.0647	0.5236	0.9376	0.0629
0.0295	0.9727	0.0658	7.001	0.8479	0.2911	48.77	0.9582	0.0646	42.91	0.9588	0.0648	0.523703	0.9376	0.063
0.029545	0.9727	0.0658	7.001	0.8479	0.2911	48.78	0.9582	0.0647	42.92	0.9588	0.0648	0.523704	0.9376	0.063
0.0295	0.9727	0.0659	7.003	0.8479	0.2912	48.78	0.9582	0.0647	42.92	0.9588	0.0649	0.5237	0.9376	0.0631
0.0295	0.9727	0.0659	7.009	0.8474	0.2912	48.78	0.9582	0.0648	42.92	0.9588	0.0649	0.5237	0.9376	0.0631
0.029553	0.9727	0.066	7.009	0.8474	0.2914	48.78	0.9582	0.0648	42.92	0.9588	0.0649	0.5237	0.9376	0.0632
0.029554	0.9727	0.066	7.014	0.8474	0.2914	48.79	0.9577	0.0648	42.92	0.9588	0.065	0.5237	0.9376	0.0632
0.0295	0.9727	0.066	7.02	0.8474	0.2915	48.79	0.9577	0.0649	42.9316	0.9588	0.065	0.5237	0.9376	0.0633
0.0295	0.9727	0.0661	7.03125	0.8474	0.2915	48.79	0.9577	0.0649	42.93	0.9588	0.0651	0.5238	0.9376	0.0633
0.0295	0.9727	0.0661	7.038	0.8474	0.2915	48.79	0.9577	0.0649	42.94	0.9588	0.0651	0.523816	0.9376	0.0633
0.0295	0.9727	0.0662	7.038	0.8474	0.2916	48.8014	0.9577	0.065	42.94	0.9588	0.0652	0.5238	0.9376	0.0634
0.0295	0.9727	0.0662	7.041	0.8474	0.2916	48.8	0.9577	0.065	42.95	0.9588	0.0652	0.5238	0.9376	0.0634
0.0295	0.9727	0.0663	7.041	0.8474	0.2917	48.8	0.9577	0.0651	42.95	0.9588	0.0653	0.5238	0.9376	0.0635
0.0295	0.9727	0.0663	7.04962	0.8468	0.2917	48.8	0.9577	0.0651	42.95	0.9582	0.0653	0.523868	0.9376	0.0635
0.029583	0.9727	0.0664	7.053	0.8468	0.2918	48.81	0.9577	0.0652	42.95	0.9582	0.0653	0.5238	0.9376	0.0636
0.0295	0.9727	0.0664	7.055	0.8462	0.2918	48.81	0.9577	0.0652	42.95	0.9577	0.0653	0.5238	0.9376	0.0636
0.029586	0.9727	0.0664	7.055	0.8462	0.2918	48.81	0.9577	0.0653	42.96	0.9577	0.0653	0.5238	0.9376	0.0637
0.0295	0.9727	0.0665	7.057	0.8462	0.2919	48.82	0.9577	0.0653	42.96	0.9577	0.0654	0.5238	0.9376	0.0637
0.0295	0.9727	0.0665	7.065	0.8462	0.2919	48.82	0.9577	0.0653	42.96	0.9577	0.0654	0.5239	0.9376	0.0637
0.0295	0.9727	0.0666	7.072	0.8462	0.2919	48.82	0.9577	0.0654	42.96	0.9577	0.0655	0.5239	0.937	0.0637
0.0295	0.9727	0.0666	7.077	0.8462	0.292	48.82	0.9577	0.0654	42.97	0.9577	0.0655	0.5239	0.937	0.0638
0.029596	0.9727	0.0667	7.08	0.8462	0.292	48.83	0.9577	0.0655	42.97	0.9577	0.0656	0.5239	0.9365	0.0638
0.0295	0.9727	0.0667	7.092	0.8462	0.2921	48.83	0.9577	0.0655	42.98	0.9577	0.0656	0.5239	0.9365	0.0638
0.0295	0.9727	0.0668	7.103	0.8462	0.2921	48.83	0.9571	0.0655	42.98	0.9571	0.0656	0.524	0.9365	0.0639
0.0296	0.9727	0.0668	7.113	0.8462	0.2922	48.83	0.9571	0.0656	42.98	0.9571	0.0657	0.524	0.9365	0.0639
0.029604	0.9727	0.0668	7.11731	0.8462	0.2922	48.83	0.9571	0.0656	42.99	0.9571	0.0657	0.524	0.9365	0.064
0.0296	0.9727	0.0669	7.1286	0.8462	0.2923	48.84	0.9571	0.0657	43	0.9571	0.0657	0.524	0.9365	0.064
0.0296	0.9727	0.0669	7.141	0.8462	0.2923	48.84	0.9571	0.0657	43	0.9571	0.0658	0.524	0.9365	0.0641
0.0296	0.9727	0.067	7.14742	0.8462	0.2923	48.84	0.9571	0.0657	43	0.9571	0.0658	0.524	0.9365	0.0641
0.0296	0.9727	0.067	7.152	0.8462	0.2924	48.8439	0.9571	0.0658	43	0.9571	0.0659	0.524	0.9365	0.0641
0.0296	0.9727	0.0671	7.155	0.8462	0.2924	48.84	0.9571	0.0658	43	0.9571	0.0659	0.524	0.9359	0.0641
0.0296	0.9727	0.0671	7.161	0.8462	0.2925	48.84	0.9571	0.0659	43.01	0.9571	0.066	0.524	0.9359	0.0642
0.0296	0.9727	0.0672	7.165	0.8462	0.2927	48.85	0.9571	0.0659	43.01	0.9571	0.066	0.524	0.9359	0.0642
0.0296	0.9727	0.0672	7.165	0.8462	0.2927	48.85	0.9571	0.066	43.01	0.9571	0.066	0.5241	0.9359	0.0643
0.0296	0.9727	0.0672	7.172	0.8462	0.2928	48.85	0.9571	0.066	43.01	0.9571	0.0661	0.5241	0.9359	0.0643
0.0296	0.9727	0.0673	7.176	0.8462	0.2928	48.85	0.9571	0.066	43.02	0.9571	0.0661	0.5241	0.9359	0.0644
0.0296	0.9727	0.0673	7.177	0.8462	0.2929	48.86	0.9565	0.066	43.02	0.9571	0.0662	0.5241	0.9359	0.0644
0.0296	0.9727	0.0674	7.2	0.8462	0.2929	48.86	0.9565	0.0661	43.03	0.9571	0.0662	0.5241	0.9359	0.0645
0.0296	0.9727	0.0674	7.2	0.8462	0.293	48.86	0.9565	0.0661	43.04	0.9571	0.0663	0.5242	0.9359	0.0645
0.0296	0.9727	0.0675	7.20422	0.8462	0.293	48.87	0.9565	0.0662	43.045	0.9571	0.0663	0.5242	0.9359	0.0645
0.0296	0.9727	0.0675	7.206	0.8462	0.2931	48.87	0.9565	0.0662	43.04	0.9571	0.0664	0.5242	0.9359	0.0646
0.0296	0.9727	0.0676	7.218	0.8462	0.2931	48.87	0.9565	0.0663	43.04	0.9571	0.0664	0.5242	0.9359	0.0646
0.0296	0.9727	0.0676	7.222	0.8462	0.2931	48.87	0.9565	0.0663	43.04	0.9571	0.0664	0.5242	0.9359	0.0647
0.0296	0.9727	0.0676	7.232	0.8462	0.2932	48.8761	0.9565	0.0664	43.05	0.9571	0.0665	0.5242	0.9359	0.0647
0.0296	0.9727	0.0677	7.237	0.8462	0.2932	48.87	0.9565	0.0664	43.05	0.9565	0.0665	0.5243	0.9359	0.0648
0.0296	0.9727	0.0677	7.247	0.8462	0.2933	48.8785	0.9565	0.0664	43.0594	0.9565	0.0665	0.5243	0.9359	0.0648
0.0296	0.9727	0.0678	7.248	0.8462	0.2933	48.88	0.9565	0.0665	43.0625	0.9565	0.0666	0.52433	0.9354	0.0648
0.02967	0.9721	0.0678	7.25	0.8462	0.2934	48.88	0.9565	0.0665	43.0636	0.9565	0.0666	0.5243	0.9354	0.0649
0.029672	0.9721	0.0678	7.252	0.8457	0.2935	48.8897	0.9565	0.0666	43.06	0.9565	0.0667	0.5243	0.9354	0.0649
0.0296	0.9721	0.0679	7.263	0.8451	0.2935	48.89	0.9565	0.0666	43.06	0.9565	0.0667	0.5243	0.9354	0.0649
0.029674	0.9721	0.0679	7.263	0.8451	0.2935	48.9	0.9565	0.0667	43.07	0.956	0.0667	0.5244	0.9348	0.0649
0.0296	0.9721	0.068	7.264	0.8451	0.2935	48.9	0.9565	0.0667	43.08	0.956	0.0668	0.5244	0.9348	0.065
0.0296	0.9721	0.068	7.269	0.8451	0.2936	48.9	0.9565	0.0668	43.08	0.956	0.0668	0.524487	0.9348	0.065
0.0296	0.9721	0.068	7.271	0.8451	0.2937	48.9	0.9565	0.0668	43.08	0.956	0.0668	0.5245	0.9348	0.0651
0.0296	0.9721	0.0681	7.271	0.8451	0.2937	48.9	0.9565	0.0668	43.09	0.956	0.0669	0.5245	0.9348	0.0651
0.0296	0.9721	0.0681	7.27183	0.8451	0.2938	48.9	0.9565	0.0669	43.09	0.956	0.0669	0.5245	0.9343	0.0651
0.0296	0.9721	0.0682	7.28	0.8451	0.2939	48.91	0.9565	0.0669	43.09	0.956	0.067	0.5245	0.9343	0.0652
0.0296	0.9721	0.0682	7.291	0.8451	0.2939	48.91	0.9565	0.067	43.11	0.956	0.067	0.5245	0.9343	0.0652
0.0296	0.9721	0.0683	7.3	0.8451	0.294	48.91	0.9565	0.067	43.11	0.956	0.0671	0.5245	0.9343	0.0653
0.0296	0.9721	0.0683	7.306	0.8451	0.2941	48.91	0.9565	0.0671	43.11	0.956	0.0671	0.5245	0.9343	0.0653
0.0296	0.9721	0.0684	7.318	0.8451	0.2941	48.91	0.9565	0.0671	43.12	0.956	0.0672	0.5246	0.9343	0.0653
0.0296	0.9721	0.0684	7.324	0.8451	0.2942	48.9192	0.9565	0.0672	43.12	0.956	0.0672	0.5246	0.9343	0.0654
0.029694	0.9721	0.0684	7.324	0.8451	0.2942	48.92	0.9565	0.0672	43.12	0.956	0.0672	0.5246	0.9343	0.0654
0.0296	0.9721	0.0685	7.324	0.8451	0.2943	48.92	0.9565	0.0672	43.13	0.956	0.0673	0.5247	0.9343	0.0655
0.0297	0.9716	0.0685	7.33185	0.8451	0.2943	48.92	0.9565	0.0673	43.134	0.956	0.0673	0.5247	0.9343	0.0655
0.0297	0.9716	0.0685	7.331	0.8451	0.2943	48.92	0.9565	0.0673	43.13	0.956	0.0674	0.5247	0.9343	0.0656
0.0297	0.9716	0.0686	7.332	0.8451	0.2944	48.92	0.9565	0.0674	43.13	0.956	0.0674	0.5247	0.9343	0.0656
0.0297	0.971	0.0686	7.333	0.8451	0.2944	48.92	0.9565	0.0674	43.13	0.956	0.0675	0.5247	0.9343	0.0657
0.0297	0.971	0.0686	7.344	0.8451	0.2945	48.93	0.956	0.0674	43.13	0.956	0.0675	0.5247	0.9343	0.0657
0.0297	0.971	0.0687	7.344	0.8451	0.2946	48.93	0.956	0.0675	43.1489	0.956	0.0676	0.5247	0.9343	0.0657
0.0297	0.971	0.0687	7.34964	0.8451	0.2948	48.94	0.956	0.0675	43.15	0.956	0.0676	0.5247	0.9343	0.0658
0.0297	0.971	0.0688	7.358	0.8451	0.2951	48.94	0.956	0.0676	43.15	0.956	0.0676	0.5248	0.9343	0.0658
0.0297	0.971	0.0688	7.381	0.8451	0.2951	48.94	0.956	0.0676	43.16	0.956	0.0677	0.5248	0.9343	0.0659
0.0297	0.971	0.0688	7.39	0.8451	0.2952	48.94	0.956	0.0676	43.16	0.956	0.0677	0.5248	0.9343	0.0659
0.0297	0.971	0.0689	7.398	0.8451	0.2952	48.94	0.956	0.0677	43.16	0.956	0.0678	0.5248	0.9343	0.066
0.0297	0.971	0.0689	7.398	0.8451	0.2953	48.9491	0.956	0.0677	43.16	0.9554	0.0678	0.524852	0.9337	0.066
0.0297	0.971	0.069	7.4	0.8451	0.2954	48.94	0.956	0.0678	43.16	0.9554	0.0678	0.5248	0.9337	0.066
0.0297	0.971	0.069	7.415	0.8451	0.2954	48.95	0.956	0.0678	43.16	0.9554	0.0679	0.5249	0.9337	0.066
0.029747	0.971	0.0691	7.415	0.8451	0.2954	48.9566	0.956	0.0679	43.1702	0.9554	0.0679	0.5249	0.9337	0.0661
0.0297	0.971	0.0691	7.415	0.8451	0.2958	48.95	0.956	0.0679	43.17	0.9554	0.068	0.5249	0.9337	0.0661
0.0297	0.971	0.0692	7.415	0.8451	0.2959	48.96	0.9554	0.0679	43.17	0.9554	0.068	0.5249	0.9337	0.0662
0.0297	0.971	0.0692	7.421	0.8451	0.2959	48.9616	0.9554	0.068	43.1772	0.9554	0.068	0.5249	0.9337	0.0662
0.0297	0.971	0.0692	7.429	0.8451	0.296	48.96	0.9554	0.068	43.17	0.9554	0.0681	0.5249	0.9337	0.0663
0.0297	0.971	0.0693	7.429	0.8451	0.296	48.97	0.9554	0.068	43.18	0.9554	0.0681	0.5249	0.9337	0.0663
0.0297	0.971	0.0693	7.432	0.8451	0.2961	48.97	0.9554	0.0681	43.18	0.9554	0.0682	0.5249	0.9337	0.0664
0.0297	0.971	0.0694	7.436	0.8451	0.2961	48.97	0.9554	0.0681	43.18	0.9549	0.0682	0.5249	0.9337	0.0664
0.0297	0.971	0.0694	7.438	0.8451	0.2962	48.97	0.9554	0.0682	43.1932	0.9549	0.0682	0.5249	0.9337	0.0664
0.0297	0.971	0.0695	7.462	0.8451	0.2962	48.97	0.9554	0.0682	43.1943	0.9549	0.0683	0.525	0.9337	0.0665
0.0297	0.971	0.0695	7.476	0.8451	0.2962	48.97	0.9554	0.0683	43.19	0.9549	0.0683	0.525	0.9337	0.0665
0.029773	0.971	0.0696	7.476	0.8451	0.2964	48.98	0.9554	0.0683	43.19	0.9549	0.0684	0.525	0.9337	0.0666
0.0297	0.971	0.0696	7.485	0.8451	0.2965	48.98	0.9554	0.0684	43.19	0.9549	0.0684	0.525	0.9337	0.0666
0.0297	0.971	0.0696	7.486	0.8451	0.2965	48.98	0.9554	0.0684	43.2	0.9549	0.0684	0.525	0.9337	0.0667
0.0297	0.971	0.0697	7.489	0.8451	0.2966	48.98	0.9554	0.0684	43.2	0.9549	0.0685	0.525	0.9337	0.0667
0.0297	0.971	0.0697	7.494	0.8451	0.2967	48.98	0.9554	0.0685	43.21	0.9549	0.0685	0.525	0.9337	0.0668
0.0297	0.971	0.0698	7.507	0.8451	0.2967	48.98	0.9554	0.0685	43.21	0.9549	0.0686	0.5251	0.9337	0.0668
0.0297	0.971	0.0698	7.508	0.8451	0.2968	48.99	0.9554	0.0686	43.21	0.9549	0.0686	0.5251	0.9337	0.0668
0.0297	0.971	0.0699	7.519	0.8451	0.2968	48.99	0.9554	0.0686	43.21	0.9549	0.0687	0.5251	0.9331	0.0668
0.0297	0.971	0.0699	7.522	0.8451	0.2969	48.99	0.9554	0.0687	43.22	0.9549	0.0687	0.5251	0.9326	0.0668
0.029801	0.971	0.0699	7.552	0.8451	0.2969	48.99	0.9554	0.0687	43.22	0.9549	0.0688	0.5251	0.9326	0.0669
0.0298	0.971	0.07	7.553	0.8451	0.2971	49	0.9549	0.0687	43.22	0.9549	0.0688	0.5251	0.9326	0.0669
0.0298	0.971	0.07	7.556	0.8451	0.2971	49	0.9549	0.0688	43.23	0.9549	0.0688	0.5251	0.9326	0.067
0.0298	0.971	0.0701	7.563	0.8451	0.2972	49	0.9549	0.0688	43.2373	0.9549	0.0689	0.5251	0.9326	0.067
0.0298	0.971	0.0701	7.564	0.8451	0.2972	49.0034	0.9549	0.0688	43.23	0.9549	0.0689	0.5251	0.9326	0.0671
0.0298	0.971	0.0702	7.568	0.8451	0.2973	49	0.9549	0.0689	43.25	0.9549	0.069	0.5251	0.932	0.0671
0.0298	0.9705	0.0702	7.571	0.8451	0.2974	49	0.9549	0.0689	43.25	0.9543	0.069	0.5251	0.9315	0.0671
0.0298	0.9705	0.0702	7.575	0.8451	0.2974	49	0.9549	0.069	43.25	0.9543	0.069	0.5251	0.9315	0.0671
0.0298	0.9705	0.0703	7.576	0.8451	0.2974	49.0114	0.9549	0.069	43.25	0.9543	0.0691	0.5252	0.9315	0.0672
0.0298	0.9705	0.0703	7.576	0.8451	0.2976	49.01	0.9543	0.069	43.25	0.9543	0.0691	0.525238	0.9315	0.0672
0.0298	0.9705	0.0703	7.578	0.8451	0.2976	49.01	0.9543	0.0691	43.262	0.9543	0.0692	0.5252	0.9315	0.0672
0.029844	0.9705	0.0704	7.581	0.8451	0.2977	49.01	0.9543	0.0691	43.2657	0.9543	0.0692	0.5253	0.9315	0.0673
0.0298	0.9705	0.0704	7.583	0.8451	0.2977	49.02	0.9543	0.0692	43.26	0.9543	0.0692	0.5253	0.9315	0.0673
0.0298	0.9705	0.0705	7.59375	0.8451	0.2978	49.02	0.9543	0.0692	43.26	0.9543	0.0693	0.5253	0.9315	0.0674
0.0298	0.9705	0.0705	7.601	0.8451	0.2978	49.03	0.9543	0.0692	43.27	0.9543	0.0693	0.5253	0.9315	0.0674
0.0298	0.9705	0.0706	7.606	0.8451	0.2978	49.03	0.9543	0.0693	43.27	0.9543	0.0694	0.5254	0.9315	0.0675
0.0298	0.9705	0.0706	7.62	0.8451	0.2979	49.03	0.9543	0.0693	43.27	0.9543	0.0694	0.5254	0.9315	0.0675
0.0298	0.9705	0.0707	7.621	0.8446	0.2979	49.03	0.9543	0.0694	43.27	0.9543	0.0695	0.5254	0.9315	0.0676
0.0298	0.9705	0.0707	7.626	0.8446	0.2979	49.03	0.9543	0.0694	43.28	0.9543	0.0695	0.5254	0.9315	0.0676
0.0298	0.9705	0.0707	7.628	0.8446	0.298	49.03	0.9543	0.0695	43.29	0.9543	0.0696	0.5254	0.9315	0.0676
0.0298	0.9705	0.0708	7.629	0.8446	0.298	49.03	0.9543	0.0695	43.29	0.9543	0.0696	0.5254	0.9309	0.0676
0.0298	0.9705	0.0708	7.632	0.8446	0.2981	49.03	0.9543	0.0696	43.29	0.9543	0.0696	0.5254	0.9309	0.0677
0.0298	0.9705	0.0709	7.634	0.8446	0.2982	49.04	0.9543	0.0696	43.29	0.9543	0.0697	0.5254	0.9309	0.0677
0.0298	0.9705	0.0709	7.637	0.8446	0.2982	49.05	0.9543	0.0696	43.3	0.9543	0.0697	0.5254	0.9309	0.0678
0.0298	0.9705	0.071	7.643	0.8446	0.2982	49.05	0.9543	0.0697	43.3	0.9543	0.0698	0.5254	0.9309	0.0678
0.0298	0.9705	0.071	7.643	0.8446	0.2985	49.06	0.9543	0.0697	43.31	0.9538	0.0698	0.5255	0.9309	0.0679
0.0298	0.9705	0.0711	7.648	0.8446	0.2985	49.06	0.9543	0.0698	43.31	0.9538	0.0698	0.5255	0.9309	0.0679
0.0298	0.9705	0.0711	7.66	0.8446	0.2986	49.07	0.9543	0.0698	43.31	0.9538	0.0699	0.5255	0.9309	0.068
0.0298	0.9705	0.0711	7.665	0.8446	0.2986	49.07	0.9543	0.0699	43.31	0.9538	0.0699	0.525598	0.9309	0.068
0.0298	0.9705	0.0712	7.687	0.8446	0.2987	49.07	0.9543	0.0699	43.32	0.9538	0.0699	0.5256	0.9309	0.068
0.0298	0.9705	0.0712	7.696	0.8446	0.2987	49.078	0.9538	0.0699	43.32	0.9538	0.07	0.5256	0.9309	0.0681
0.0299	0.9705	0.0713	7.699	0.8446	0.2988	49.07	0.9532	0.0699	43.32	0.9538	0.07	0.525642	0.9309	0.0681
0.029903	0.9705	0.0713	7.704	0.8446	0.2988	49.08	0.9532	0.0699	43.33	0.9538	0.0701	0.5256	0.9309	0.0682
0.0299	0.9705	0.0714	7.704	0.8446	0.2989	49.08	0.9532	0.07	43.33	0.9538	0.0701	0.525653	0.9309	0.0682
0.0299	0.9705	0.0714	7.706	0.844	0.2989	49.08	0.9532	0.07	43.33	0.9538	0.0702	0.5256	0.9309	0.0683
0.0299	0.9705	0.0715	7.711	0.844	0.2989	49.08	0.9532	0.0701	43.33	0.9538	0.0702	0.5256	0.9309	0.0683
0.0299	0.9705	0.0715	7.712	0.844	0.299	49.09	0.9532	0.0701	43.33	0.9538	0.0703	0.5257	0.9309	0.0684
0.029908	0.9705	0.0715	7.715	0.844	0.2991	49.09	0.9532	0.0702	43.33	0.9538	0.0703	0.5257	0.9309	0.0684
0.0299	0.9705	0.0716	7.715	0.844	0.2992	49.09	0.9532	0.0702	43.34	0.9538	0.0703	0.5257	0.9309	0.0684
0.029911	0.9705	0.0716	7.715	0.844	0.2992	49.09	0.9532	0.0703	43.34	0.9538	0.0704	0.5258	0.9309	0.0685
0.0299	0.9705	0.0717	7.716	0.844	0.2993	49.1	0.9532	0.0703	43.3448	0.9538	0.0704	0.5258	0.9309	0.0685
0.0299	0.9705	0.0717	7.717	0.844	0.2993	49.1	0.9532	0.0703	43.34	0.9538	0.0705	0.5258	0.9309	0.0686
0.0299	0.9705	0.0718	7.722	0.844	0.2993	49.1075	0.9532	0.0704	43.34	0.9532	0.0705	0.5258	0.9304	0.0686
0.0299	0.9705	0.0718	7.724	0.844	0.2994	49.1	0.9532	0.0704	43.34	0.9532	0.0705	0.5258	0.9304	0.0686
0.0299	0.9705	0.0719	7.726	0.844	0.2995	49.1	0.9532	0.0705	43.34	0.9526	0.0705	0.5259	0.9304	0.0687
0.0299	0.9705	0.0719	7.733	0.844	0.2995	49.1	0.9532	0.0705	43.35	0.9526	0.0706	0.5259	0.9304	0.0687
0.0299	0.9705	0.0719	7.735	0.844	0.2996	49.1099	0.9532	0.0706	43.35	0.9526	0.0706	0.5259	0.9304	0.0688
0.02993	0.9705	0.072	7.736	0.844	0.2996	49.12	0.9532	0.0706	43.3575	0.9521	0.0706	0.526	0.9304	0.0688
0.0299	0.9705	0.072	7.736	0.844	0.2997	49.12	0.9532	0.0707	43.368	0.9521	0.0707	0.526	0.9304	0.0688
0.0299	0.9705	0.0721	7.742	0.844	0.2998	49.1225	0.9532	0.0707	43.37	0.9521	0.0707	0.526	0.9304	0.0689
0.0299	0.9705	0.0721	7.742	0.844	0.2999	49.13	0.9532	0.0707	43.37	0.9521	0.0707	0.526	0.9304	0.0689
0.0299	0.9705	0.0722	7.747	0.844	0.2999	49.13	0.9532	0.0708	43.38	0.9521	0.0708	0.526	0.9304	0.069
0.029943	0.9705	0.0722	7.751	0.844	0.3	49.14	0.9532	0.0708	43.38	0.9521	0.0708	0.526	0.9304	0.069
0.0299	0.9705	0.0723	7.755	0.844	0.3	49.14	0.9532	0.0709	43.3881	0.9521	0.0709	0.5261	0.9304	0.0691
0.0299	0.9705	0.0723	7.77079	0.844	0.3001	49.15	0.9532	0.0709	43.4	0.9521	0.0709	0.5261	0.9304	0.0691
0.029956	0.9705	0.0723	7.781	0.844	0.3001	49.1524	0.9532	0.071	43.4	0.9521	0.071	0.5261	0.9304	0.0692
0.0299	0.9699	0.0723	7.781	0.844	0.3001	49.15	0.9532	0.071	43.4	0.9521	0.071	0.5261	0.9304	0.0692
0.0299	0.9699	0.0724	7.781	0.844	0.3002	49.15	0.9532	0.0711	43.4	0.9515	0.071	0.5262	0.9304	0.0692
0.0299	0.9699	0.0724	7.788	0.8429	0.3003	49.15	0.9532	0.0711	43.41	0.9515	0.0711	0.5262	0.9304	0.0693
0.0299	0.9699	0.0725	7.789	0.8429	0.3005	49.15	0.9532	0.0711	43.42	0.9515	0.0711	0.5262	0.9304	0.0693
0.0299	0.9699	0.0725	7.798	0.8429	0.3005	49.16	0.9532	0.0712	43.42	0.9515	0.0711	0.5262	0.9304	0.0694
0.0299	0.9699	0.0726	7.801	0.8429	0.3005	49.16	0.9532	0.0712	43.43	0.9515	0.0712	0.5262	0.9304	0.0694
0.0299	0.9699	0.0726	7.803	0.8429	0.3006	49.16	0.9532	0.0713	43.44	0.9515	0.0712	0.526293	0.9304	0.0695
0.0299	0.9699	0.0727	7.8125	0.8429	0.3007	49.16	0.9532	0.0713	43.44	0.9515	0.0713	0.5262	0.9304	0.0695
0.0299	0.9699	0.0727	7.82064	0.8423	0.3009	49.16	0.9532	0.0714	43.44	0.9515	0.0713	0.5263	0.9304	0.0696
0.029975	0.9699	0.0727	7.82	0.8423	0.301	49.16	0.9532	0.0714	43.44	0.9515	0.0714	0.526306	0.9304	0.0696
0.0299	0.9699	0.0728	7.824	0.8423	0.301	49.16	0.9532	0.0715	43.45	0.9515	0.0714	0.5263	0.9304	0.0696
0.0299	0.9699	0.0728	7.827	0.8423	0.3011	49.1679	0.9532	0.0715	43.45	0.9515	0.0715	0.5263	0.9304	0.0697
0.0299	0.9699	0.0729	7.848	0.8423	0.3013	49.16	0.9532	0.0715	43.45	0.9515	0.0715	0.5263	0.9304	0.0697
0.0299	0.9699	0.0729	7.848	0.8423	0.3013	49.17	0.9532	0.0716	43.45	0.9515	0.0715	0.5264	0.9304	0.0698
0.0299	0.9699	0.073	7.85	0.8423	0.3014	49.17	0.9532	0.0716	43.47	0.9515	0.0716	0.5264	0.9304	0.0698
0.0299	0.9699	0.073	7.85	0.8423	0.3014	49.17	0.9532	0.0717	43.484	0.9515	0.0716	0.5264	0.9304	0.0699
0.0299	0.9699	0.0731	7.859	0.8423	0.3015	49.17	0.9532	0.0717	43.4884	0.9515	0.0717	0.5264	0.9304	0.0699
0.0299	0.9699	0.0731	7.8608	0.8423	0.3015	49.18	0.9532	0.0718	43.48	0.9515	0.0717	0.5264	0.9304	0.0699
0.0299	0.9699	0.0731	7.87	0.8423	0.3016	49.18	0.9532	0.0718	43.49	0.9515	0.0718	0.5264	0.9304	0.07
0.0299	0.9699	0.0732	7.875	0.8423	0.3016	49.18	0.9532	0.0719	43.4925	0.9515	0.0718	0.5265	0.9304	0.07
0.0299	0.9699	0.0732	7.877	0.8423	0.3017	49.19	0.9532	0.0719	43.4935	0.9515	0.0719	0.5265	0.9304	0.0701
0.030003	0.9699	0.0733	7.879	0.8423	0.3017	49.19	0.9532	0.0719	43.5	0.9515	0.0719	0.5265	0.9304	0.0701
0.03	0.9699	0.0733	7.886	0.8423	0.3017	49.19	0.9526	0.0719	43.5	0.9515	0.0719	0.5265	0.9304	0.0702
0.030007	0.9699	0.0734	7.895	0.8423	0.3018	49.2	0.9526	0.072	43.5	0.9515	0.072	0.5266	0.9304	0.0702
0.03	0.9699	0.0734	7.904	0.8423	0.3018	49.2	0.9521	0.072	43.51	0.9515	0.072	0.526631	0.9304	0.0703
0.03	0.9699	0.0735	7.91	0.8423	0.3019	49.2062	0.9521	0.072	43.51	0.9515	0.0721	0.5266	0.9304	0.0703
0.03	0.9699	0.0735	7.914	0.8423	0.3021	49.2	0.9521	0.0721	43.52	0.951	0.0721	0.5266	0.9304	0.0703
0.03	0.9699	0.0735	7.926	0.8423	0.3021	49.2	0.9521	0.0721	43.5355	0.951	0.0722	0.5266	0.9304	0.0704
0.03	0.9699	0.0736	7.929	0.8423	0.3022	49.21	0.9521	0.0722	43.5357	0.951	0.0722	0.5266	0.9304	0.0704
0.03	0.9699	0.0736	7.932	0.8423	0.3022	49.21	0.9521	0.0722	43.5397	0.951	0.0723	0.5266	0.9304	0.0705
0.03	0.9699	0.0737	7.937	0.8423	0.3023	49.21	0.9521	0.0723	43.54	0.951	0.0723	0.5267	0.9304	0.0705
0.03	0.9699	0.0737	7.937	0.8423	0.3023	49.2203	0.9521	0.0723	43.54	0.951	0.0723	0.5267	0.9304	0.0706
0.03	0.9699	0.0738	7.938	0.8423	0.3024	49.22	0.9521	0.0723	43.54	0.951	0.0724	0.5267	0.9304	0.0706
0.030053	0.9699	0.0738	7.945	0.8423	0.3024	49.22	0.9515	0.0723	43.54	0.951	0.0724	0.5267	0.9304	0.0707
0.03	0.9699	0.0739	7.953	0.8423	0.3025	49.23	0.9515	0.0724	43.54	0.951	0.0725	0.5268	0.9304	0.0707
0.03	0.9699	0.0739	7.961	0.8423	0.3025	49.24	0.9515	0.0724	43.55	0.951	0.0725	0.5268	0.9304	0.0707
0.03	0.9694	0.0739	7.962	0.8423	0.3025	49.2471	0.9515	0.0725	43.55	0.951	0.0726	0.5268	0.9304	0.0708
0.03	0.9694	0.0739	7.97526	0.8423	0.3026	49.2501	0.9515	0.0725	43.55	0.951	0.0726	0.5268	0.9304	0.0708
0.03	0.9694	0.074	7.976	0.8423	0.3028	49.25	0.9515	0.0726	43.56	0.9504	0.0726	0.5268	0.9304	0.0709
0.03	0.9694	0.074	7.976	0.8423	0.3028	49.25	0.9515	0.0726	43.56	0.9504	0.0727	0.5269	0.9304	0.0709
0.03	0.9694	0.0741	7.988	0.8423	0.3029	49.25	0.9515	0.0727	43.56	0.9504	0.0727	0.5269	0.9304	0.071
0.03	0.9694	0.0741	7.991	0.8423	0.3029	49.25	0.9515	0.0727	43.57	0.9504	0.0727	0.52691	0.9304	0.071
0.03	0.9694	0.0742	7.9919	0.8423	0.3029	49.25	0.9515	0.0727	43.57	0.9504	0.0728	0.5269	0.9298	0.071
0.03	0.9694	0.0742	8.00553	0.8423	0.303	49.25	0.9515	0.0728	43.58	0.9504	0.0728	0.5269	0.9298	0.0711
0.03	0.9694	0.0742	8.007	0.8423	0.303	49.25	0.9515	0.0728	43.58	0.9504	0.0729	0.5269	0.9298	0.0711
0.03	0.9694	0.0743	8.00758	0.8418	0.303	49.26	0.9515	0.0729	43.58	0.9504	0.0729	0.527	0.9298	0.0711
0.03	0.9694	0.0743	8.009	0.8418	0.3031	49.26	0.9515	0.0729	43.58	0.9499	0.0729	0.527	0.9298	0.0712
0.03	0.9694	0.0744	8.01	0.8418	0.3031	49.2641	0.9515	0.073	43.59	0.9499	0.073	0.527	0.9298	0.0712
0.03	0.9694	0.0744	8.01	0.8418	0.3032	49.26	0.951	0.073	43.6103	0.9499	0.073	0.527053	0.9292	0.0712
0.0301	0.9694	0.0745	8.021	0.8412	0.3034	49.26	0.951	0.073	43.61	0.9499	0.0731	0.527	0.9292	0.0713
0.030102	0.9694	0.0745	8.031	0.8412	0.3035	49.27	0.951	0.0731	43.61	0.9499	0.0731	0.527	0.9292	0.0713
0.0301	0.9694	0.0746	8.032	0.8412	0.3035	49.28	0.951	0.0731	43.61	0.9499	0.0731	0.5271	0.9292	0.0714
0.0301	0.9694	0.0746	8.032	0.8412	0.3036	49.28	0.9504	0.0731	43.61	0.9499	0.0732	0.5271	0.9292	0.0714
0.0301	0.9694	0.0746	8.036	0.8412	0.3036	49.28	0.9504	0.0731	43.6196	0.9499	0.0732	0.5271	0.9292	0.0715
0.0301	0.9694	0.0747	8.065	0.8412	0.3036	49.28	0.9504	0.0732	43.62	0.9499	0.0733	0.5271	0.9292	0.0715
0.0301	0.9694	0.0747	8.077	0.8407	0.3037	49.28	0.9504	0.0732	43.6212	0.9499	0.0733	0.527152	0.9292	0.0715
0.0301	0.9694	0.0748	8.07902	0.8407	0.3037	49.28	0.9504	0.0733	43.62	0.9499	0.0734	0.5271	0.9292	0.0716
0.0301	0.9694	0.0748	8.08	0.8407	0.3038	49.29	0.9499	0.0733	43.62	0.9499	0.0734	0.5271	0.9292	0.0716
0.0301	0.9694	0.0749	8.081	0.8407	0.3038	49.29	0.9499	0.0733	43.62	0.9499	0.0735	0.5271	0.9292	0.0717
0.0301	0.9694	0.0749	8.084	0.8407	0.3039	49.29	0.9499	0.0734	43.62	0.9499	0.0735	0.5271	0.9292	0.0717
0.0301	0.9694	0.075	8.0896	0.8407	0.304	49.29	0.9493	0.0734	43.63	0.9499	0.0735	0.5272	0.9292	0.0718
0.0301	0.9694	0.075	8.097	0.8407	0.3041	49.3	0.9493	0.0734	43.63	0.9499	0.0736	0.5272	0.9292	0.0718
0.0301	0.9694	0.075	8.09988	0.8407	0.3041	49.3	0.9493	0.0735	43.63	0.9493	0.0736	0.5272	0.9287	0.0718
0.030132	0.9694	0.0751	8.111	0.8407	0.3042	49.3	0.9493	0.0735	43.63	0.9493	0.0736	0.5272	0.9287	0.0719
0.0301	0.9694	0.0751	8.114	0.8407	0.3042	49.3	0.9493	0.0735	43.64	0.9493	0.0737	0.5272	0.9281	0.0719
0.0301	0.9694	0.0752	8.118	0.8407	0.3043	49.3	0.9493	0.0736	43.64	0.9493	0.0737	0.527297	0.9281	0.0719
0.0301	0.9694	0.0752	8.12	0.8407	0.3043	49.3114	0.9493	0.0736	43.65	0.9493	0.0738	0.5272	0.9281	0.0719
0.0301	0.9694	0.0753	8.125	0.8407	0.3044	49.31	0.9493	0.0737	43.65	0.9493	0.0738	0.5273	0.9281	0.072
0.0301	0.9694	0.0753	8.125	0.8407	0.3044	49.31	0.9493	0.0737	43.66	0.9493	0.0739	0.5273	0.9281	0.072
0.0301	0.9694	0.0754	8.129	0.8407	0.3044	49.31	0.9493	0.0738	43.66	0.9493	0.0739	0.5273	0.9281	0.0721
0.030147	0.9694	0.0754	8.13	0.8401	0.3044	49.32	0.9493	0.0738	43.67	0.9493	0.0739	0.5273	0.9281	0.0721
0.0301	0.9694	0.0754	8.133	0.8401	0.3045	49.32	0.9487	0.0738	43.67	0.9493	0.074	0.5273	0.9281	0.0722
0.0301	0.9694	0.0755	8.136	0.8401	0.3046	49.32	0.9487	0.0739	43.67	0.9493	0.074	0.527383	0.9281	0.0722
0.0301	0.9694	0.0755	8.138	0.8401	0.3046	49.32	0.9487	0.0739	43.67	0.9493	0.0741	0.5273	0.9276	0.0722
0.0301	0.9694	0.0756	8.148	0.8401	0.3047	49.32	0.9487	0.0739	43.67	0.9493	0.0741	0.5273	0.9276	0.0723
0.0301	0.9694	0.0756	8.15735	0.8401	0.3047	49.32	0.9487	0.074	43.68	0.9493	0.0742	0.5273	0.9276	0.0723
0.030163	0.9694	0.0757	8.174	0.8401	0.3048	49.32	0.9487	0.074	43.68	0.9493	0.0742	0.5273	0.9276	0.0723
0.030164	0.9694	0.0757	8.175	0.8401	0.3048	49.33	0.9487	0.0741	43.68	0.9493	0.0742	0.5274	0.9276	0.0724
0.0301	0.9694	0.0758	8.177	0.8401	0.3048	49.33	0.9487	0.0741	43.68	0.9493	0.0743	0.5274	0.9276	0.0724
0.0301	0.9688	0.0758	8.186	0.8401	0.305	49.34	0.9487	0.0742	43.68	0.9493	0.0743	0.527447	0.9276	0.0725
0.0301	0.9688	0.0758	8.194	0.8401	0.305	49.34	0.9487	0.0742	43.69	0.9493	0.0744	0.527477	0.9276	0.0725
0.0301	0.9688	0.0758	8.201	0.8401	0.3051	49.35	0.9487	0.0742	43.69	0.9493	0.0744	0.527504	0.9276	0.0726
0.0301	0.9688	0.0759	8.219	0.8401	0.3051	49.35	0.9487	0.0743	43.69	0.9493	0.0745	0.5275	0.9276	0.0726
0.0301	0.9688	0.0759	8.22	0.8401	0.3052	49.35	0.9487	0.0743	43.69	0.9493	0.0745	0.5275	0.9276	0.0727
0.0301	0.9688	0.076	8.224	0.8401	0.3052	49.36	0.9487	0.0744	43.69	0.9493	0.0746	0.5275	0.9276	0.0727
0.0301	0.9688	0.076	8.225	0.8401	0.3052	49.36	0.9487	0.0744	43.69	0.9493	0.0746	0.5275	0.9276	0.0727
0.0301	0.9688	0.0761	8.226	0.8401	0.3053	49.3666	0.9487	0.0745	43.69	0.9493	0.0746	0.5275	0.9276	0.0728
0.0301	0.9688	0.0761	8.231	0.8401	0.3053	49.3672	0.9487	0.0745	43.6997	0.9493	0.0747	0.5275	0.9276	0.0728
0.0301	0.9688	0.0762	8.231	0.8401	0.3054	49.36	0.9487	0.0746	43.7	0.9493	0.0747	0.5275	0.9276	0.0729
0.0301	0.9688	0.0762	8.231	0.8401	0.3054	49.36	0.9487	0.0746	43.71	0.9493	0.0748	0.5276	0.9276	0.0729
0.0301	0.9688	0.0762	8.239	0.8401	0.3056	49.37	0.9487	0.0746	43.71	0.9493	0.0748	0.5276	0.9276	0.073
0.030198	0.9688	0.0763	8.239	0.8401	0.3056	49.37	0.9487	0.0747	43.71	0.9493	0.0749	0.5276	0.9276	0.073
0.0301	0.9688	0.0763	8.23975	0.8396	0.3058	49.37	0.9487	0.0747	43.71	0.9493	0.0749	0.5276	0.9276	0.0731
0.0301	0.9688	0.0764	8.248	0.8396	0.3058	49.37	0.9487	0.0748	43.71	0.9493	0.075	0.5276	0.9276	0.0731
0.0302	0.9688	0.0764	8.251	0.8396	0.3059	49.38	0.9487	0.0748	43.71	0.9493	0.075	0.5276	0.927	0.0731
0.0302	0.9688	0.0765	8.253	0.8396	0.3059	49.38	0.9487	0.0749	43.71	0.9487	0.075	0.5276	0.927	0.0731
0.030208	0.9688	0.0765	8.254	0.8396	0.306	49.38	0.9487	0.0749	43.71	0.9487	0.075	0.527726	0.927	0.0732
0.0302	0.9688	0.0766	8.255	0.8396	0.306	49.38	0.9487	0.075	43.72	0.9487	0.0751	0.5277	0.927	0.0732
0.0302	0.9682	0.0766	8.25813	0.8396	0.306	49.38	0.9487	0.075	43.72	0.9487	0.0751	0.5277	0.927	0.0733
0.0302	0.9682	0.0766	8.262	0.8396	0.3061	49.38	0.9487	0.075	43.72	0.9482	0.0751	0.5277	0.927	0.0733
0.0302	0.9682	0.0766	8.283	0.8396	0.3061	49.39	0.9487	0.0751	43.73	0.9482	0.0752	0.527754	0.927	0.0734
0.0302	0.9682	0.0767	8.287	0.8396	0.3062	49.39	0.9487	0.0751	43.73	0.9482	0.0752	0.5277	0.927	0.0734
0.0302	0.9682	0.0767	8.306	0.8396	0.3063	49.4	0.9487	0.0752	43.73	0.9482	0.0753	0.5277	0.927	0.0735
0.0302	0.9682	0.0768	8.308	0.8396	0.3063	49.4	0.9487	0.0752	43.74	0.9482	0.0753	0.5277	0.927	0.0735
0.0302	0.9682	0.0768	8.309	0.8396	0.3064	49.41	0.9487	0.0753	43.74	0.9482	0.0754	0.5277	0.927	0.0735
0.0302	0.9682	0.0769	8.31492	0.8396	0.3065	49.419	0.9487	0.0753	43.74	0.9482	0.0754	0.5277	0.927	0.0736
0.0302	0.9682	0.0769	8.314	0.8396	0.3065	49.41	0.9487	0.0754	43.74	0.9482	0.0754	0.5277	0.927	0.0736
0.030241	0.9682	0.077	8.329	0.8396	0.3066	49.41	0.9487	0.0754	43.74	0.9482	0.0755	0.5278	0.9265	0.0736
0.0302	0.9682	0.077	8.33	0.8396	0.3066	49.42	0.9487	0.0754	43.75	0.9482	0.0755	0.5278	0.9265	0.0737
0.0302	0.9682	0.077	8.332	0.8396	0.3067	49.42	0.9487	0.0755	43.75	0.9482	0.0756	0.5278	0.9265	0.0737
0.0302	0.9682	0.0771	8.333	0.8396	0.3067	49.43	0.9487	0.0755	43.75	0.9482	0.0756	0.5278	0.9265	0.0738
0.0302	0.9682	0.0771	8.334	0.8396	0.3068	49.4321	0.9487	0.0756	43.75	0.9482	0.0757	0.5278	0.9265	0.0738
0.0302	0.9682	0.0772	8.342	0.8396	0.3069	49.43	0.9487	0.0756	43.75	0.9482	0.0757	0.5278	0.9259	0.0738
0.030277	0.9682	0.0772	8.355	0.8396	0.3069	49.43	0.9487	0.0757	43.76	0.9482	0.0758	0.5278	0.9259	0.0739
0.0302	0.9682	0.0773	8.364	0.8396	0.307	49.43	0.9487	0.0757	43.76	0.9476	0.0758	0.5278	0.9253	0.0739
0.0302	0.9677	0.0773	8.372	0.8396	0.307	49.44	0.9487	0.0758	43.76	0.9476	0.0758	0.5278	0.9253	0.0739
0.0302	0.9677	0.0773	8.377	0.8396	0.3071	49.44	0.9487	0.0758	43.76	0.9476	0.0758	0.5278	0.9253	0.0739
0.0302	0.9677	0.0774	8.40094	0.8396	0.3071	49.44	0.9487	0.0758	43.77	0.9476	0.0759	0.5278	0.9253	0.074
0.0302	0.9677	0.0774	8.401	0.8396	0.3072	49.44	0.9487	0.0759	43.78	0.9476	0.0759	0.5279	0.9253	0.074
0.0302	0.9677	0.0774	8.403	0.839	0.3072	49.44	0.9487	0.0759	43.78	0.9476	0.076	0.5279	0.9253	0.0741
0.0302	0.9677	0.0775	8.409	0.839	0.3072	49.4496	0.9487	0.076	43.78	0.9476	0.076	0.5279	0.9253	0.0741
0.0303	0.9677	0.0775	8.409	0.839	0.3072	49.45	0.9487	0.076	43.78	0.9476	0.0761	0.527969	0.9253	0.0742
0.030304	0.9677	0.0776	8.409	0.839	0.3073	49.46	0.9487	0.0761	43.78	0.9476	0.0761	0.5279	0.9248	0.0742
0.0303	0.9677	0.0776	8.411	0.839	0.3073	49.46	0.9487	0.0761	43.79	0.9476	0.0762	0.528	0.9248	0.0742
0.0303	0.9677	0.0777	8.411	0.839	0.3074	49.46	0.9487	0.0762	43.79	0.9476	0.0762	0.528	0.9248	0.0742
0.0303	0.9677	0.0777	8.413	0.8384	0.3074	49.46	0.9487	0.0762	43.79	0.9476	0.0762	0.528	0.9248	0.0743
0.0303	0.9671	0.0777	8.42388	0.8384	0.3075	49.47	0.9487	0.0762	43.79	0.9476	0.0763	0.528	0.9248	0.0743
0.0303	0.9671	0.0778	8.426	0.8384	0.3075	49.47	0.9487	0.0763	43.79	0.9476	0.0763	0.528	0.9248	0.0744
0.0303	0.9671	0.0778	8.431	0.8384	0.3075	49.4742	0.9487	0.0763	43.79	0.9476	0.0764	0.528084	0.9248	0.0744
0.0303	0.9671	0.0778	8.4375	0.8384	0.3076	49.47	0.9487	0.0764	43.79	0.9476	0.0764	0.528	0.9248	0.0745
0.0303	0.9671	0.0779	8.437	0.8384	0.3076	49.48	0.9487	0.0764	43.8	0.9476	0.0765	0.5281	0.9248	0.0745
0.0303	0.9671	0.0779	8.446	0.8384	0.3077	49.48	0.9487	0.0765	43.8	0.9476	0.0765	0.5281	0.9248	0.0746
0.0303	0.9671	0.078	8.446	0.8384	0.3077	49.48	0.9487	0.0765	43.81	0.9476	0.0766	0.5281	0.9248	0.0746
0.0303	0.9671	0.078	8.452	0.8384	0.3078	49.48	0.9487	0.0766	43.81	0.9476	0.0766	0.5281	0.9248	0.0746
0.0303	0.9671	0.0781	8.46	0.8384	0.3078	49.4886	0.9487	0.0766	43.82	0.9476	0.0766	0.5281	0.9248	0.0747
0.0303	0.9671	0.0781	8.463	0.8384	0.3079	49.48	0.9487	0.0766	43.82	0.9476	0.0767	0.5281	0.9248	0.0747
0.030336	0.9671	0.0782	8.473	0.8384	0.308	49.49	0.9487	0.0767	43.82	0.9476	0.0767	0.528181	0.9248	0.0748
0.0303	0.9671	0.0782	8.476	0.8379	0.308	49.49	0.9487	0.0767	43.82	0.9476	0.0768	0.5281	0.9248	0.0748
0.0303	0.9671	0.0782	8.525	0.8379	0.3081	49.4966	0.9487	0.0768	43.82	0.9476	0.0768	0.5282	0.9248	0.0749
0.0303	0.9671	0.0783	8.528	0.8379	0.3081	49.49	0.9487	0.0768	43.82	0.9476	0.0769	0.5282	0.9248	0.0749
0.0303	0.9671	0.0783	8.537	0.8379	0.3082	49.49	0.9487	0.0769	43.83	0.9476	0.0769	0.5282	0.9248	0.075
0.030353	0.9671	0.0784	8.537	0.8379	0.3082	49.5	0.9487	0.0769	43.83	0.9476	0.077	0.52828	0.9248	0.075
0.0303	0.9671	0.0784	8.553	0.8379	0.3083	49.5	0.9487	0.077	43.84	0.9476	0.077	0.5282	0.9248	0.075
0.0303	0.9671	0.0785	8.553	0.8379	0.3083	49.51	0.9487	0.077	43.84	0.9476	0.077	0.5283	0.9248	0.0751
0.0303	0.9671	0.0785	8.55383	0.8379	0.3083	49.51	0.9482	0.077	43.84	0.9476	0.0771	0.5283	0.9248	0.0751
0.0303	0.9671	0.0785	8.555	0.8379	0.3084	49.51	0.9482	0.077	43.84	0.9476	0.0771	0.5283	0.9248	0.0752
0.0303	0.9671	0.0786	8.555	0.8379	0.3085	49.51	0.9482	0.0771	43.84	0.9476	0.0772	0.5283	0.9248	0.0752
0.0303	0.9671	0.0786	8.555	0.8379	0.3086	49.51	0.9476	0.0771	43.86	0.9476	0.0772	0.5283	0.9248	0.0753
0.0303	0.9671	0.0787	8.562	0.8379	0.3086	49.5223	0.9476	0.0771	43.86	0.9476	0.0773	0.5283	0.9248	0.0753
0.0303	0.9671	0.0787	8.563	0.8379	0.3087	49.53	0.9476	0.0772	43.86	0.9476	0.0773	0.5284	0.9248	0.0754
0.0303	0.9671	0.0788	8.56718	0.8379	0.3087	49.53	0.9476	0.0772	43.86	0.9471	0.0773	0.5284	0.9248	0.0754
0.0303	0.9671	0.0788	8.569	0.8379	0.3087	49.54	0.9476	0.0773	43.87	0.9471	0.0774	0.5285	0.9248	0.0754
0.0303	0.9671	0.0789	8.573	0.8379	0.309	49.54	0.9476	0.0773	43.87	0.9471	0.0774	0.5285	0.9248	0.0755
0.030385	0.9671	0.0789	8.583	0.8379	0.309	49.54	0.9476	0.0774	43.87	0.9471	0.0774	0.5285	0.9248	0.0755
0.0303	0.9671	0.0789	8.585	0.8379	0.3091	49.54	0.9476	0.0774	43.87	0.9471	0.0775	0.5285	0.9248	0.0756
0.0303	0.9671	0.079	8.593	0.8373	0.3091	49.5505	0.9476	0.0774	43.87	0.9471	0.0775	0.5285	0.9248	0.0756
0.0303	0.9671	0.079	8.59375	0.8373	0.3091	49.55	0.9476	0.0775	43.87	0.9471	0.0776	0.5285	0.9248	0.0757
0.0303	0.9671	0.0791	8.606	0.8373	0.3092	49.55	0.9476	0.0775	43.87	0.9471	0.0776	0.5285	0.9248	0.0757
0.0303	0.9671	0.0791	8.612	0.8373	0.3093	49.55	0.9476	0.0776	43.87	0.9471	0.0777	0.5285	0.9248	0.0758
0.0303	0.9671	0.0792	8.62619	0.8373	0.3093	49.55	0.9476	0.0776	43.88	0.9471	0.0777	0.5285	0.9248	0.0758
0.0303	0.9671	0.0792	8.626	0.8373	0.3094	49.55	0.9476	0.0777	43.88	0.9471	0.0778	0.5285	0.9248	0.0758
0.0303	0.9671	0.0793	8.639	0.8373	0.3094	49.56	0.9476	0.0777	43.88	0.9471	0.0778	0.5285	0.9248	0.0759
0.0303	0.9671	0.0793	8.648	0.8373	0.3095	49.56	0.9476	0.0778	43.89	0.9471	0.0778	0.5286	0.9248	0.0759
0.0304	0.9671	0.0793	8.654	0.8373	0.3095	49.56	0.9476	0.0778	43.89	0.9471	0.0779	0.5286	0.9248	0.076
0.0304	0.9671	0.0794	8.664	0.8373	0.3096	49.56	0.9476	0.0778	43.89	0.9471	0.0779	0.5286	0.9248	0.076
0.0304	0.9671	0.0794	8.664	0.8373	0.3096	49.56	0.9476	0.0779	43.89	0.9471	0.078	0.5286	0.9248	0.0761
0.0304	0.9671	0.0795	8.671	0.8368	0.3096	49.56	0.9476	0.0779	43.89	0.9471	0.078	0.5286	0.9248	0.0761
0.0304	0.9671	0.0795	8.671	0.8368	0.3097	49.57	0.9476	0.078	43.89	0.9471	0.0781	0.5286	0.9248	0.0762
0.0304	0.9671	0.0796	8.675	0.8368	0.3097	49.57	0.9476	0.078	43.9	0.9471	0.0781	0.5286	0.9248	0.0762
0.0304	0.9671	0.0796	8.697	0.8368	0.3098	49.57	0.9476	0.0781	43.9	0.9471	0.0782	0.5286	0.9248	0.0762
0.0304	0.9671	0.0797	8.703	0.8368	0.3098	49.57	0.9476	0.0781	43.9057	0.9471	0.0782	0.5286	0.9242	0.0762
0.0304	0.9671	0.0797	8.703	0.8368	0.3099	49.57	0.9476	0.0782	43.9	0.9471	0.0782	0.5286	0.9242	0.0763
0.0304	0.9671	0.0797	8.716	0.8368	0.3099	49.58	0.9476	0.0782	43.91	0.9471	0.0783	0.5286	0.9242	0.0763
0.0304	0.9671	0.0798	8.717	0.8368	0.3099	49.58	0.9476	0.0782	43.91	0.9471	0.0783	0.5287	0.9242	0.0764
0.0304	0.9671	0.0798	8.721	0.8368	0.31	49.58	0.9476	0.0783	43.92	0.9471	0.0784	0.5287	0.9242	0.0764
0.0304	0.9671	0.0799	8.722	0.8368	0.31	49.5898	0.9476	0.0783	43.9211	0.9471	0.0784	0.5287	0.9242	0.0765
0.0304	0.9671	0.0799	8.73	0.8368	0.3101	49.59	0.9476	0.0784	43.92	0.9471	0.0785	0.5287	0.9242	0.0765
0.0304	0.9671	0.08	8.731	0.8368	0.3101	49.59	0.9476	0.0784	43.92	0.9471	0.0785	0.5287	0.9242	0.0766
0.030429	0.9671	0.08	8.768	0.8368	0.3102	49.59	0.9476	0.0785	43.9262	0.9471	0.0785	0.5287	0.9242	0.0766
0.0304	0.9666	0.08	8.778	0.8368	0.3103	49.59	0.9476	0.0785	43.93	0.9471	0.0786	0.5287	0.9242	0.0766
0.0304	0.9666	0.0801	8.798	0.8368	0.3103	49.59	0.9476	0.0785	43.93	0.9471	0.0786	0.5287	0.9242	0.0767
0.0304	0.9666	0.0801	8.798	0.8368	0.3103	49.59	0.9476	0.0786	43.94	0.9471	0.0787	0.5287	0.9242	0.0767
0.0304	0.9666	0.0801	8.8	0.8368	0.3104	49.601	0.9476	0.0786	43.94	0.9471	0.0787	0.5288	0.9242	0.0768
0.0304	0.9666	0.0802	8.81	0.8368	0.3104	49.6	0.9476	0.0787	43.94	0.9471	0.0788	0.5288	0.9242	0.0768
0.0304	0.9666	0.0802	8.813	0.8362	0.3104	49.6	0.9476	0.0787	43.95	0.9471	0.0788	0.5288	0.9242	0.0769
0.0304	0.9666	0.0803	8.813	0.8362	0.3105	49.6	0.9476	0.0788	43.95	0.9471	0.0789	0.5288	0.9242	0.0769
0.0304	0.9666	0.0803	8.813	0.8362	0.3105	49.6	0.9476	0.0788	43.95	0.9471	0.0789	0.5288	0.9242	0.077
0.0304	0.9666	0.0804	8.819	0.8362	0.3106	49.61	0.9476	0.0789	43.95	0.9471	0.0789	0.5288	0.9242	0.077
0.0304	0.9666	0.0804	8.835	0.8362	0.3107	49.61	0.9476	0.0789	43.96	0.9471	0.079	0.5288	0.9242	0.077
0.0304	0.9666	0.0805	8.843	0.8357	0.3107	49.61	0.9476	0.0789	43.96	0.9471	0.079	0.52889	0.9242	0.0771
0.0304	0.9666	0.0805	8.854	0.8357	0.3107	49.61	0.9476	0.079	43.96	0.9465	0.079	0.5289	0.9242	0.0771
0.0304	0.9666	0.0805	8.857	0.8357	0.3109	49.61	0.9476	0.079	43.96	0.9465	0.0791	0.5289	0.9242	0.0772
0.0304	0.9666	0.0806	8.857	0.8357	0.3109	49.61	0.9471	0.079	43.97	0.9465	0.0791	0.5289	0.9242	0.0772
0.0304	0.9666	0.0806	8.862	0.8357	0.311	49.62	0.9471	0.0791	43.97	0.9465	0.0792	0.5289	0.9242	0.0773
0.0304	0.9666	0.0807	8.862	0.8357	0.311	49.62	0.9471	0.0791	43.97	0.9465	0.0792	0.5289	0.9242	0.0773
0.0304	0.9666	0.0807	8.869	0.8357	0.3111	49.62	0.9471	0.0792	43.98	0.9465	0.0793	0.5289	0.9242	0.0774
0.0304	0.9666	0.0808	8.892	0.8357	0.3111	49.62	0.9471	0.0792	43.98	0.9465	0.0793	0.5289	0.9242	0.0774
0.0305	0.9666	0.0808	8.893	0.8357	0.3112	49.63	0.9471	0.0793	43.98	0.946	0.0793	0.5289	0.9242	0.0774
0.0305	0.9666	0.0809	8.898	0.8357	0.3112	49.63	0.9471	0.0793	43.98	0.946	0.0793	0.529	0.9242	0.0775
0.0305	0.9666	0.0809	8.91276	0.8357	0.3113	49.6363	0.9471	0.0793	43.99	0.946	0.0794	0.529	0.9242	0.0775
0.0305	0.9666	0.0809	8.916	0.8357	0.3114	49.63	0.9471	0.0794	43.99	0.946	0.0794	0.529024	0.9242	0.0776
0.030514	0.9666	0.081	8.93	0.8357	0.3114	49.63	0.9471	0.0794	43.99	0.946	0.0795	0.529	0.9237	0.0776
0.0305	0.9666	0.081	8.931	0.8357	0.3115	49.63	0.9471	0.0795	44	0.946	0.0795	0.529	0.9237	0.0776
0.0305	0.966	0.081	8.939	0.8357	0.3115	49.64	0.9471	0.0795	44.0049	0.946	0.0796	0.529	0.9237	0.0777
0.0305	0.966	0.0811	8.93976	0.8357	0.3115	49.64	0.9471	0.0796	44	0.946	0.0796	0.529	0.9237	0.0777
0.0305	0.966	0.0811	8.9407	0.8357	0.3116	49.64	0.9471	0.0796	44	0.946	0.0797	0.529	0.9237	0.0778
0.0305	0.966	0.0812	8.942	0.8357	0.3116	49.64	0.9471	0.0797	44.01	0.946	0.0797	0.529	0.9237	0.0778
0.030532	0.9655	0.0812	8.942	0.8357	0.3117	49.64	0.9471	0.0797	44.01	0.9454	0.0797	0.529	0.9237	0.0778
0.030533	0.9655	0.0812	8.94348	0.8357	0.3117	49.66	0.9471	0.0797	44.01	0.9454	0.0797	0.529	0.9237	0.0779
0.0305	0.9655	0.0813	8.951	0.8357	0.3118	49.66	0.9471	0.0798	44.01	0.9454	0.0798	0.5291	0.9237	0.0779
0.0305	0.9655	0.0813	8.972	0.8357	0.3118	49.66	0.9471	0.0798	44.01	0.9454	0.0798	0.5291	0.9237	0.078
0.0305	0.9655	0.0813	8.973	0.8357	0.3119	49.66	0.9471	0.0799	44.02	0.9454	0.0799	0.5292	0.9237	0.078
0.0305	0.9655	0.0814	8.991	0.8357	0.312	49.66	0.9471	0.0799	44.0236	0.9454	0.0799	0.5292	0.9237	0.0781
0.0305	0.9655	0.0814	9	0.8357	0.3121	49.66	0.9471	0.08	44.03	0.9454	0.08	0.529227	0.9237	0.0781
0.0305	0.9655	0.0815	9.00593	0.8357	0.3121	49.67	0.9471	0.08	44.0365	0.9454	0.08	0.529234	0.9237	0.0782
0.0305	0.9655	0.0815	9.006	0.8357	0.3122	49.67	0.9471	0.0801	44.0375	0.9454	0.0801	0.5292	0.9237	0.0782
0.0305	0.9655	0.0816	9.007	0.8357	0.3122	49.67	0.9471	0.0801	44.03	0.9454	0.0801	0.5292	0.9237	0.0782
0.0305	0.9655	0.0816	9.01	0.8351	0.3122	49.67	0.9471	0.0801	44.03	0.9454	0.0801	0.5293	0.9237	0.0783
0.0305	0.9649	0.0816	9.01344	0.8351	0.3122	49.68	0.9471	0.0802	44.04	0.9454	0.0802	0.5293	0.9237	0.0783
0.030562	0.9649	0.0817	9.02418	0.8351	0.3123	49.68	0.9471	0.0802	44.0448	0.9454	0.0802	0.5293	0.9237	0.0784
0.0305	0.9649	0.0817	9.024	0.8351	0.3123	49.68	0.9471	0.0803	44.04	0.9454	0.0803	0.5293	0.9237	0.0784
0.0305	0.9649	0.0817	9.02832	0.8351	0.3124	49.6844	0.9471	0.0803	44.05	0.9454	0.0803	0.5293	0.9237	0.0785
0.0305	0.9649	0.0818	9.034	0.8351	0.3124	49.68	0.9471	0.0804	44.05	0.9454	0.0804	0.5293	0.9237	0.0785
0.0305	0.9649	0.0819	9.036	0.8351	0.3125	49.68	0.9465	0.0804	44.05	0.9454	0.0804	0.52935	0.9237	0.0785
0.0305	0.9649	0.0819	9.04262	0.8351	0.3125	49.69	0.9465	0.0804	44.05	0.9454	0.0805	0.5293	0.9237	0.0786
0.0305	0.9649	0.082	9.047	0.8351	0.3126	49.69	0.9465	0.0805	44.05	0.9454	0.0805	0.5293	0.9237	0.0786
0.0305	0.9649	0.082	9.052	0.8351	0.3126	49.69	0.9465	0.0805	44.06	0.9454	0.0805	0.5293	0.9237	0.0787
0.0305	0.9649	0.0821	9.063	0.8351	0.3126	49.7024	0.9465	0.0805	44.06	0.9454	0.0806	0.5293	0.9237	0.0787
0.0305	0.9649	0.0821	9.073	0.8351	0.3129	49.7	0.9465	0.0806	44.07	0.9454	0.0806	0.5293	0.9237	0.0788
0.0305	0.9649	0.0821	9.076	0.8351	0.3129	49.71	0.9465	0.0806	44.07	0.9454	0.0807	0.5293	0.9231	0.0788
0.0306	0.9649	0.0822	9.076	0.8351	0.313	49.71	0.9465	0.0807	44.07	0.9454	0.0807	0.5294	0.9226	0.0788
0.0306	0.9649	0.0822	9.082	0.8351	0.313	49.71	0.9465	0.0807	44.07	0.9454	0.0808	0.5294	0.9226	0.0788
0.0306	0.9649	0.0823	9.084	0.8351	0.313	49.71	0.9465	0.0808	44.07	0.9454	0.0808	0.5294	0.9226	0.0789
0.0306	0.9649	0.0823	9.08978	0.8351	0.3131	49.72	0.9465	0.0808	44.07	0.9454	0.0809	0.5294	0.9226	0.0789
0.0306	0.9649	0.0824	9.09434	0.8351	0.3132	49.72	0.9465	0.0809	44.1072	0.9454	0.0809	0.5294	0.9226	0.0789
0.030608	0.9649	0.0824	9.099	0.8351	0.3132	49.72	0.9465	0.0809	44.1	0.9454	0.0809	0.5294	0.9226	0.079
0.0306	0.9649	0.0825	9.107	0.8351	0.3133	49.72	0.9465	0.0809	44.11	0.9448	0.0809	0.5294	0.9226	0.079
0.0306	0.9649	0.0825	9.114	0.8351	0.3133	49.72	0.9465	0.081	44.11	0.9448	0.081	0.52946	0.9226	0.0791
0.0306	0.9649	0.0825	9.128	0.8351	0.3137	49.72	0.9465	0.081	44.11	0.9448	0.081	0.529462	0.9226	0.0791
0.0306	0.9649	0.0826	9.138	0.8351	0.3137	49.72	0.9465	0.0811	44.12	0.9448	0.0811	0.5294	0.9226	0.0792
0.030631	0.9649	0.0826	9.139	0.8351	0.3138	49.73	0.9465	0.0811	44.12	0.9448	0.0811	0.5294	0.9226	0.0792
0.0306	0.9649	0.0827	9.139	0.8351	0.3138	49.73	0.9465	0.0812	44.12	0.9448	0.0812	0.5295	0.922	0.0792
0.0306	0.9649	0.0827	9.149	0.8351	0.3139	49.73	0.9465	0.0812	44.13	0.9448	0.0812	0.5295	0.922	0.0793
0.0306	0.9649	0.0828	9.155	0.8351	0.3139	49.73	0.9465	0.0813	44.13	0.9448	0.0813	0.5295	0.922	0.0793
0.0306	0.9649	0.0828	9.155	0.8351	0.314	49.73	0.9465	0.0813	44.13	0.9448	0.0813	0.5296	0.922	0.0793
0.0306	0.9649	0.0828	9.164	0.8351	0.3142	49.73	0.9465	0.0813	44.14	0.9448	0.0813	0.5296	0.922	0.0794
0.0306	0.9649	0.0829	9.171	0.8351	0.3142	49.73	0.9465	0.0814	44.14	0.9448	0.0814	0.529616	0.922	0.0794
0.0306	0.9649	0.0829	9.171	0.8345	0.3142	49.73	0.946	0.0814	44.14	0.9448	0.0814	0.5296	0.922	0.0795
0.0306	0.9649	0.083	9.18	0.834	0.3142	49.73	0.946	0.0814	44.1494	0.9448	0.0815	0.5296	0.922	0.0795
0.0306	0.9649	0.083	9.18	0.834	0.3143	49.74	0.946	0.0815	44.1548	0.9448	0.0815	0.5296	0.922	0.0796
0.0306	0.9649	0.0831	9.18	0.834	0.3143	49.74	0.946	0.0815	44.16	0.9448	0.0816	0.52966	0.922	0.0796
0.0306	0.9649	0.0831	9.187	0.834	0.3144	49.74	0.9454	0.0815	44.16	0.9448	0.0816	0.5296	0.922	0.0797
0.0306	0.9649	0.0832	9.189	0.834	0.3145	49.75	0.9454	0.0816	44.17	0.9448	0.0817	0.5296	0.922	0.0797
0.0306	0.9649	0.0832	9.195	0.834	0.3146	49.75	0.9454	0.0816	44.17	0.9448	0.0817	0.5296	0.922	0.0797
0.0306	0.9649	0.0832	9.196	0.834	0.3146	49.75	0.9454	0.0817	44.17	0.9448	0.0817	0.5296	0.922	0.0798
0.0306	0.9649	0.0833	9.196	0.834	0.3147	49.75	0.9454	0.0817	44.17	0.9448	0.0818	0.5297	0.922	0.0798
0.0306	0.9649	0.0833	9.221	0.834	0.3147	49.76	0.9454	0.0817	44.17	0.9448	0.0818	0.529717	0.922	0.0799
0.0306	0.9649	0.0834	9.226	0.834	0.3148	49.76	0.9454	0.0818	44.1833	0.9448	0.0819	0.5297	0.922	0.0799
0.0306	0.9649	0.0834	9.226	0.834	0.3148	49.76	0.9454	0.0818	44.18	0.9448	0.0819	0.5297	0.922	0.08
0.0306	0.9649	0.0835	9.228	0.834	0.3149	49.76	0.9454	0.0819	44.18	0.9448	0.082	0.5297	0.922	0.08
0.0307	0.9649	0.0835	9.228	0.834	0.315	49.76	0.9454	0.0819	44.18	0.9448	0.082	0.5297	0.922	0.0801
0.0307	0.9649	0.0836	9.236	0.8334	0.315	49.76	0.9454	0.082	44.19	0.9448	0.0821	0.5297	0.922	0.0801
0.0307	0.9649	0.0836	9.238	0.8334	0.315	49.76	0.9454	0.082	44.19	0.9448	0.0821	0.5297	0.922	0.0801
0.0307	0.9649	0.0836	9.239	0.8334	0.315	49.77	0.9454	0.0821	44.2	0.9448	0.0821	0.5297	0.922	0.0802
0.0307	0.9649	0.0837	9.252	0.8334	0.3151	49.77	0.9454	0.0821	44.2	0.9448	0.0822	0.5297	0.922	0.0802
0.030717	0.9649	0.0837	9.254	0.8334	0.3151	49.77	0.9454	0.0821	44.2	0.9448	0.0822	0.5297	0.922	0.0803
0.030719	0.9649	0.0838	9.262	0.8334	0.3152	49.78	0.9454	0.0822	44.21	0.9448	0.0823	0.5297	0.922	0.0803
0.0307	0.9649	0.0838	9.266	0.8334	0.3152	49.78	0.9454	0.0822	44.21	0.9448	0.0823	0.5297	0.922	0.0804
0.0307	0.9643	0.0838	9.269	0.8334	0.3153	49.78	0.9454	0.0823	44.21	0.9448	0.0824	0.5298	0.922	0.0804
0.0307	0.9643	0.0839	9.277	0.8329	0.3153	49.78	0.9454	0.0823	44.21	0.9448	0.0824	0.5298	0.922	0.0805
0.0307	0.9643	0.0839	9.283	0.8329	0.3153	49.79	0.9454	0.0824	44.21	0.9448	0.0825	0.5298	0.922	0.0805
0.030726	0.9643	0.084	9.298	0.8329	0.3154	49.79	0.9448	0.0824	44.22	0.9448	0.0825	0.5298	0.922	0.0805
0.0307	0.9643	0.084	9.307	0.8329	0.3154	49.7945	0.9448	0.0824	44.22	0.9448	0.0825	0.5298	0.922	0.0806
0.0307	0.9643	0.084	9.329	0.8329	0.3154	49.79	0.9448	0.0825	44.23	0.9448	0.0826	0.5298	0.922	0.0806
0.0307	0.9643	0.0841	9.332	0.8329	0.3155	49.79	0.9448	0.0825	44.23	0.9448	0.0826	0.5298	0.922	0.0807
0.0307	0.9643	0.0841	9.339	0.8329	0.3155	49.7991	0.9448	0.0825	44.24	0.9448	0.0827	0.5298	0.922	0.0807
0.0307	0.9643	0.0842	9.344	0.8329	0.3156	49.7991	0.9448	0.0826	44.24	0.9448	0.0827	0.5299	0.922	0.0808
0.0307	0.9643	0.0842	9.345	0.8329	0.3156	49.79	0.9443	0.0826	44.25	0.9448	0.0828	0.5299	0.922	0.0808
0.0307	0.9643	0.0843	9.346	0.8329	0.3157	49.8	0.9443	0.0826	44.25	0.9448	0.0828	0.5299	0.922	0.0809
0.0307	0.9643	0.0843	9.346	0.8329	0.3157	49.8	0.9443	0.0827	44.25	0.9448	0.0828	0.5299	0.922	0.0809
0.0307	0.9638	0.0843	9.349	0.8329	0.3159	49.8	0.9443	0.0827	44.25	0.9448	0.0829	0.5299	0.922	0.0809
0.0307	0.9638	0.0844	9.354	0.8329	0.3159	49.8	0.9443	0.0828	44.26	0.9443	0.0829	0.5299	0.922	0.081
0.0307	0.9638	0.0844	9.356	0.8329	0.316	49.8	0.9443	0.0828	44.26	0.9443	0.0829	0.5299	0.922	0.081
0.0307	0.9638	0.0844	9.37079	0.8329	0.316	49.8	0.9443	0.0828	44.27	0.9443	0.083	0.5299	0.922	0.0811
0.0307	0.9638	0.0845	9.374	0.8323	0.316	49.8	0.9443	0.0829	44.27	0.9443	0.083	0.5299	0.922	0.0811
0.0307	0.9638	0.0845	9.384	0.8323	0.3161	49.8	0.9443	0.0829	44.28	0.9443	0.0831	0.5299	0.922	0.0812
0.0307	0.9638	0.0846	9.386	0.8323	0.3161	49.81	0.9443	0.083	44.28	0.9443	0.0831	0.53	0.922	0.0812
0.0307	0.9638	0.0846	9.386	0.8323	0.3162	49.81	0.9443	0.083	44.28	0.9443	0.0832	0.53	0.922	0.0813
0.0307	0.9638	0.0847	9.4	0.8323	0.3162	49.81	0.9443	0.0831	44.28	0.9443	0.0832	0.53	0.922	0.0813
0.0307	0.9638	0.0847	9.401	0.8323	0.3163	49.81	0.9443	0.0831	44.28	0.9443	0.0832	0.53	0.922	0.0813
0.0307	0.9638	0.0848	9.4045	0.8323	0.3163	49.81	0.9443	0.0832	44.29	0.9443	0.0833	0.530053	0.922	0.0814
0.030793	0.9638	0.0848	9.407	0.8323	0.3164	49.8154	0.9443	0.0832	44.29	0.9437	0.0833	0.53	0.922	0.0814
0.0307	0.9638	0.0848	9.41	0.8318	0.3164	49.82	0.9443	0.0832	44.29	0.9437	0.0833	0.53	0.922	0.0815
0.0307	0.9638	0.0849	9.416	0.8318	0.3164	49.82	0.9437	0.0832	44.29	0.9437	0.0834	0.5301	0.922	0.0815
0.0307	0.9638	0.0849	9.437	0.8318	0.3165	49.82	0.9437	0.0833	44.3	0.9437	0.0834	0.5301	0.922	0.0816
0.0308	0.9638	0.085	9.439	0.8318	0.3165	49.82	0.9437	0.0833	44.3114	0.9437	0.0835	0.5301	0.922	0.0816
0.0308	0.9638	0.085	9.44	0.8318	0.3165	49.8252	0.9437	0.0834	44.32	0.9437	0.0835	0.5301	0.922	0.0817
0.0308	0.9638	0.0851	9.441	0.8318	0.3166	49.82	0.9437	0.0834	44.32	0.9437	0.0836	0.5301	0.922	0.0817
0.030809	0.9638	0.0851	9.452	0.8318	0.3166	49.82	0.9437	0.0835	44.32	0.9437	0.0836	0.5301	0.922	0.0817
0.0308	0.9638	0.0852	9.453	0.8318	0.3167	49.8282	0.9437	0.0835	44.32	0.9437	0.0836	0.5301	0.922	0.0818
0.0308	0.9638	0.0852	9.459	0.8318	0.3167	49.82	0.9437	0.0836	44.32	0.9437	0.0837	0.5301	0.922	0.0818
0.0308	0.9638	0.0852	9.47	0.8318	0.3168	49.83	0.9437	0.0836	44.32	0.9437	0.0837	0.5301	0.922	0.0819
0.0308	0.9632	0.0852	9.473	0.8318	0.3168	49.8333	0.9437	0.0836	44.32	0.9437	0.0838	0.5302	0.922	0.0819
0.0308	0.9632	0.0853	9.474	0.8318	0.3169	49.83	0.9437	0.0837	44.33	0.9437	0.0838	0.5302	0.922	0.082
0.0308	0.9632	0.0853	9.475	0.8318	0.3169	49.83	0.9437	0.0837	44.3314	0.9437	0.0839	0.5302	0.922	0.082
0.0308	0.9632	0.0854	9.484	0.8318	0.317	49.84	0.9437	0.0838	44.33	0.9437	0.0839	0.5302	0.922	0.0821
0.0308	0.9632	0.0854	9.485	0.8318	0.3171	49.84	0.9437	0.0838	44.34	0.9437	0.084	0.5303	0.922	0.0821
0.030844	0.9632	0.0855	9.492	0.8318	0.3171	49.85	0.9437	0.0839	44.34	0.9437	0.084	0.5303	0.922	0.0821
0.0308	0.9632	0.0855	9.492	0.8318	0.3172	49.85	0.9437	0.0839	44.34	0.9437	0.084	0.5303	0.922	0.0822
0.0308	0.9632	0.0856	9.494	0.8318	0.3172	49.85	0.9437	0.084	44.34	0.9437	0.0841	0.530349	0.922	0.0822
0.0308	0.9632	0.0856	9.496	0.8318	0.3173	49.85	0.9437	0.084	44.34	0.9437	0.0841	0.5303	0.922	0.0823
0.0308	0.9632	0.0856	9.499	0.8318	0.3173	49.86	0.9437	0.084	44.34	0.9437	0.0842	0.5303	0.922	0.0823
[truncated: 22,357 more rows]

## Sheet: Figure 5B
Combined			CAC			LVMI			LA Volume			Shape index			Radiologist
Threshold	Sensitivity	Specificity	Threshold	Sensitivity	Specificity	Threshold	Sensitivity	Specificity	Threshold	Sensitivity	Specificity	Threshold	Sensitivity	Specificity	Threshold	Sensitivity	Specificity
0.000258	1	0	0	1	0	0.6206	1	0	0.2465	1	0	0.1431	1	0	0	1	0
0.0002	1	0	0.5143	0.9412	0.1921	0.9568	1	0	0.4474	1	0	0.1562	1	0	1	0.122	0.937
0.0003	1	0.0001	0.5208	0.9412	0.1922	1.696	1	0.0001	0.4553	1	0.0001	0.2604	1	0.0001	>1	0	1
0.0009	1	0.0001	0.5214	0.9412	0.1922	2.62	0.9978	0.0001	2.261	1	0.0001	0.320557	1	0.0001
0.001258	1	0.0002	0.5343	0.9412	0.1923	3.28815	0.9978	0.0001	2.607	1	0.0002	0.3407	1	0.0002
0.0013	1	0.0002	0.5532	0.9412	0.1923	4.623	0.9978	0.0002	2.701	1	0.0002	0.419188	1	0.0002
0.0015	1	0.0003	0.5981	0.9412	0.1923	6.953	0.9978	0.0002	4.026	1	0.0003	0.4255	1	0.0003
0.0016	1	0.0003	0.617981	0.9412	0.1924	7.351	0.9978	0.0003	4.18432	1	0.0003	0.4267	1	0.0003
0.0016	1	0.0003	0.6219	0.9412	0.1924	7.588	0.9978	0.0003	5.87616	1	0.0003	0.4288	1	0.0003
0.0017	1	0.0004	0.6228	0.9412	0.1925	7.979	0.9978	0.0003	6.91	1	0.0004	0.4305	1	0.0004
0.0017	1	0.0004	0.6374	0.9412	0.1925	8.713	0.9978	0.0004	7.4	1	0.0004	0.4322	1	0.0004
0.0018	1	0.0005	0.651	0.9412	0.1926	10.89	0.9978	0.0004	8.335	1	0.0005	0.435066	1	0.0005
0.0019	1	0.0005	0.6591	0.9412	0.1928	10.92	0.9978	0.0005	8.386	1	0.0005	0.4355	1	0.0005
0.0019	1	0.0005	0.6726	0.9412	0.1928	10.93	0.9978	0.0005	8.848	1	0.0005	0.4363	1	0.0005
0.0019	1	0.0006	0.683929	0.9412	0.1929	11.01	0.9978	0.0005	9.143	1	0.0006	0.4408	1	0.0006
0.0019	1	0.0006	0.6869	0.9412	0.1929	11.91	0.9978	0.0006	10.23	1	0.0006	0.4419	1	0.0006
0.0019	1	0.0007	0.692367	0.9412	0.193	12.34	0.9978	0.0006	10.99	1	0.0007	0.443265	1	0.0007
0.001973	1	0.0007	0.693	0.9412	0.1932	13.22	0.9978	0.0007	11.48	1	0.0007	0.4452	1	0.0007
0.001985	1	0.0008	0.6938	0.9412	0.1933	14.56	0.9978	0.0007	11.88	1	0.0008	0.4457	1	0.0008
0.002	1	0.0008	0.6952	0.9412	0.1933	15.84	0.9978	0.0008	12.92	1	0.0008	0.4462	1	0.0008
0.002	1	0.0008	0.6965	0.9412	0.1933	16.32	0.9978	0.0008	15.06	1	0.0008	0.4467	1	0.0008
0.002039	1	0.0009	0.700928	0.9412	0.1934	16.77	0.9978	0.0008	15.5339	1	0.0009	0.4474	1	0.0009
0.002	1	0.0009	0.7038	0.9412	0.1934	17.7818	0.9978	0.0009	15.66	1	0.0009	0.4493	1	0.0009
0.002	1	0.001	0.713	0.9412	0.1935	18.79	0.9978	0.0009	17.4	1	0.001	0.4494	1	0.001
0.002	1	0.001	0.714386	0.9412	0.1935	19.15	0.9978	0.001	17.48	1	0.001	0.4508	1	0.001
0.002	1	0.001	0.7305	0.9412	0.1936	20.95	0.9978	0.001	17.8	1	0.001	0.4515	1	0.001
0.002067	1	0.0011	0.7306	0.9412	0.1936	21.97	0.9978	0.001	18.22	0.9978	0.001	0.4532	1	0.0011
0.002	1	0.0011	0.7344	0.9412	0.1936	22.64	0.9978	0.0011	21.69	0.9978	0.0011	0.4541	1	0.0011
0.002	1	0.0012	0.734964	0.9412	0.1937	22.77	0.9978	0.0011	23.23	0.9978	0.0011	0.4542	1	0.0012
0.002	1	0.0012	0.734965	0.9412	0.1941	24.04	0.9978	0.0012	24.04	0.9978	0.0012	0.4543	1	0.0012
0.0021	1	0.0013	0.7415	0.9412	0.1942	24.14	0.9978	0.0012	24.06	0.9978	0.0012	0.455149	1	0.0013
0.002115	1	0.0013	0.7515	0.9412	0.1942	24.2	0.9978	0.0013	24.87	0.9978	0.0013	0.4554	1	0.0013
0.0021	1	0.0013	0.7578	0.9412	0.1943	24.5636	0.9978	0.0013	25.28	0.9978	0.0013	0.4557	1	0.0013
0.0021	1	0.0014	0.7583	0.9412	0.1944	26.95	0.9978	0.0013	26.63	0.9978	0.0013	0.4559	1	0.0014
0.0021	1	0.0014	0.7598	0.9412	0.1944	27.219	0.9978	0.0014	26.87	0.9978	0.0014	0.4567	1	0.0014
0.0021	1	0.0015	0.7691	0.9412	0.1944	27.71	0.9978	0.0014	27.18	0.9978	0.0014	0.4571	1	0.0015
0.0021	1	0.0015	0.7699	0.9412	0.1945	30.54	0.9978	0.0015	27.22	0.9978	0.0015	0.4572	1	0.0015
0.0021	1	0.0015	0.778834	0.9412	0.1945	31.18	0.9978	0.0015	27.3	0.9978	0.0015	0.4572	1	0.0015
0.0021	1	0.0016	0.7788	0.9412	0.1946	31.68	0.9978	0.0015	27.7	0.9978	0.0015	0.4573	1	0.0016
0.0021	1	0.0016	0.78125	0.9412	0.1949	31.8842	0.9978	0.0016	27.85	0.9978	0.0016	0.4585	1	0.0016
0.002146	1	0.0017	0.7877	0.9412	0.1951	33.23	0.9978	0.0016	27.96	0.9978	0.0016	0.4586	1	0.0017
0.0021	1	0.0017	0.7976	0.9412	0.1951	33.3	0.9978	0.0017	27.9976	0.9978	0.0017	0.458978	1	0.0017
0.0021	1	0.0018	0.8012	0.9412	0.1951	33.55	0.9978	0.0017	28	0.9978	0.0017	0.4592	1	0.0018
0.0021	1	0.0018	0.8132	0.9412	0.1952	33.59	0.9978	0.0018	28.01	0.9978	0.0018	0.4593	1	0.0018
0.002188	1	0.0018	0.8214	0.9412	0.1952	33.66	0.9978	0.0018	28.02	0.9978	0.0018	0.4595	1	0.0018
0.0021	1	0.0019	0.8239	0.9412	0.1953	33.91	0.9978	0.0018	28.22	0.9978	0.0018	0.4599	1	0.0019
0.002196	1	0.0019	0.8301	0.9412	0.1958	34.17	0.9978	0.0019	28.45	0.9978	0.0019	0.4609	1	0.0019
0.0022	1	0.002	0.837	0.9412	0.1958	35.32	0.9978	0.0019	28.6863	0.9978	0.0019	0.4612	1	0.002
0.0022	1	0.002	0.8466	0.9412	0.1959	35.6	0.9978	0.002	28.78	0.9978	0.002	0.4612	1	0.002
0.0022	1	0.0021	0.8516	0.9412	0.1959	35.65	0.9978	0.002	28.9885	0.9978	0.002	0.4615	1	0.0021
0.0022	1	0.0021	0.8583	0.9412	0.1959	35.91	0.9978	0.0021	29	0.9978	0.0021	0.4625	1	0.0021
0.0022	1	0.0021	0.864	0.9412	0.196	36.09	0.9978	0.0021	29.15	0.9978	0.0021	0.4637	1	0.0021
0.0022	1	0.0022	0.8703	0.9412	0.1961	36.23	0.9978	0.0021	29.37	0.9978	0.0021	0.4638	1	0.0022
0.0022	1	0.0022	0.875097	0.9412	0.1961	36.34	0.9978	0.0022	29.63	0.9978	0.0022	0.4641	1	0.0022
0.0022	1	0.0023	0.8798	0.9412	0.1961	36.85	0.9978	0.0022	29.6658	0.9978	0.0022	0.4652	1	0.0023
0.0022	1	0.0023	0.8812	0.9412	0.1962	36.9225	0.9978	0.0023	29.71	0.9978	0.0023	0.4657	1	0.0023
0.0022	1	0.0023	0.8893	0.9412	0.1962	36.92	0.9978	0.0023	29.78	0.9978	0.0023	0.4657	1	0.0023
0.0022	1	0.0024	0.89407	0.9412	0.1963	36.98	0.9978	0.0023	29.99	0.9978	0.0023	0.4657	1	0.0024
0.0022	1	0.0024	0.9133	0.9412	0.1964	37.01	0.9978	0.0024	30.3	0.9978	0.0024	0.4657	1	0.0024
0.0023	1	0.0025	0.9155	0.9412	0.1964	37.23	0.9978	0.0024	30.33	0.9978	0.0024	0.4659	1	0.0025
0.0023	1	0.0025	0.9164	0.9412	0.1966	37.59	0.9978	0.0025	30.36	0.9978	0.0025	0.4659	1	0.0025
0.0023	1	0.0026	0.918	0.9412	0.1966	37.64	0.9978	0.0025	30.58	0.9978	0.0025	0.4663	1	0.0026
0.0023	1	0.0026	0.918	0.9412	0.1968	37.64	0.9978	0.0026	30.61	0.9978	0.0026	0.466482	1	0.0026
0.0023	1	0.0026	0.923	0.9412	0.1969	37.7	0.9978	0.0026	30.67	0.9978	0.0026	0.467	1	0.0026
0.0023	1	0.0027	0.9269	0.9412	0.1969	37.71	0.9978	0.0026	30.69	0.9978	0.0026	0.467	1	0.0027
0.0023	1	0.0027	0.9346	0.9412	0.197	37.91	0.9978	0.0027	30.8	0.9978	0.0027	0.467145	1	0.0027
0.0023	1	0.0028	0.9453	0.9412	0.197	37.94	0.9978	0.0027	31.14	0.9978	0.0027	0.4671	1	0.0028
0.0023	1	0.0028	0.9518	0.9412	0.1971	37.94	0.9978	0.0028	31.21	0.9978	0.0028	0.4672	1	0.0028
0.0023	1	0.0028	0.9624	0.9412	0.1971	38.04	0.9978	0.0028	31.26	0.9978	0.0028	0.4673	1	0.0028
0.0023	1	0.0029	0.962474	0.9412	0.1972	38.27	0.9978	0.0028	31.27	0.9956	0.0028	0.4677	1	0.0029
0.0023	1	0.0029	0.969	0.9412	0.1972	38.29	0.9978	0.0029	31.3	0.9956	0.0028	0.4678	1	0.0029
0.0023	1	0.003	0.9728	0.9412	0.1972	38.33	0.9978	0.0029	31.32	0.9956	0.0029	0.4679	1	0.003
0.0023	1	0.003	0.9765	0.9412	0.1973	38.42	0.9978	0.003	31.32	0.9956	0.0029	0.4681	1	0.003
0.002352	1	0.0031	0.9775	0.9412	0.1973	38.46	0.9978	0.003	31.34	0.9956	0.003	0.4683	1	0.0031
0.0023	1	0.0031	1.002	0.9412	0.1974	38.49	0.9978	0.0031	31.5	0.9956	0.003	0.4688	1	0.0031
0.002361	1	0.0031	1.01	0.9412	0.1974	38.61	0.9978	0.0031	31.55	0.9956	0.0031	0.4688	1	0.0031
0.0023	1	0.0032	1.013	0.9412	0.1974	38.61	0.9978	0.0031	31.55	0.9956	0.0031	0.468949	1	0.0032
0.0023	1	0.0032	1.017	0.9412	0.1975	38.64	0.9978	0.0032	31.68	0.9956	0.0031	0.4691	1	0.0032
0.0023	1	0.0033	1.025	0.9412	0.1976	38.8	0.9978	0.0032	31.73	0.9956	0.0032	0.4694	1	0.0033
0.0023	1	0.0033	1.031	0.9412	0.1977	38.84	0.9978	0.0033	31.87	0.9956	0.0032	0.4697	1	0.0033
0.0023	1	0.0033	1.033	0.9412	0.1977	39.01	0.9978	0.0033	31.87	0.9956	0.0033	0.4698	1	0.0033
0.0023	1	0.0034	1.038	0.9412	0.1977	39.06	0.9978	0.0033	31.89	0.9956	0.0033	0.4699	1	0.0034
0.0023	1	0.0034	1.041	0.9412	0.1979	39.11	0.9978	0.0034	31.94	0.9956	0.0033	0.47	1	0.0034
0.0023	1	0.0035	1.041	0.9412	0.198	39.12	0.9978	0.0034	31.94	0.9956	0.0034	0.4702	1	0.0035
0.0023	1	0.0035	1.044	0.9412	0.1981	39.16	0.9978	0.0035	32.03	0.9956	0.0034	0.4703	1	0.0035
0.0023	1	0.0036	1.047	0.9412	0.1981	39.18	0.9978	0.0035	32.15	0.9956	0.0035	0.4704	1	0.0036
0.0023	1	0.0036	1.055	0.9412	0.1982	39.24	0.9978	0.0036	32.16	0.9956	0.0035	0.4704	1	0.0036
0.002405	0.9978	0.0036	1.058	0.9412	0.1982	39.31	0.9978	0.0036	32.25	0.9956	0.0036	0.4708	1	0.0036
0.0024	0.9978	0.0036	1.058	0.9412	0.1982	39.38	0.9978	0.0036	32.27	0.9956	0.0036	0.4709	1	0.0037
0.0024	0.9978	0.0037	1.067	0.9412	0.1983	39.389	0.9978	0.0037	32.28	0.9956	0.0036	0.4712	1	0.0037
0.0024	0.9978	0.0037	1.06875	0.9412	0.1983	39.42	0.9978	0.0037	32.3342	0.9956	0.0037	0.4712	1	0.0038
0.0024	0.9978	0.0038	1.074	0.9412	0.1984	39.45	0.9978	0.0038	32.34	0.9956	0.0037	0.4712	1	0.0038
0.0024	0.9978	0.0038	1.083	0.9412	0.1984	39.49	0.9978	0.0038	32.34	0.9956	0.0038	0.471388	1	0.0039
0.0024	0.9978	0.0039	1.094	0.9412	0.1985	39.54	0.9978	0.0039	32.411	0.9956	0.0038	0.4714	1	0.0039
0.0024	0.9978	0.0039	1.094	0.9412	0.1985	39.6	0.9978	0.0039	32.46	0.9935	0.0038	0.4715	1	0.0039
0.0024	0.9978	0.0039	1.101	0.9412	0.1985	39.61	0.9978	0.0039	32.46	0.9935	0.0039	0.4715	1	0.004
0.0024	0.9978	0.004	1.102	0.9412	0.1986	39.61	0.9978	0.004	32.49	0.9935	0.0039	0.4716	1	0.004
0.0024	0.9978	0.004	1.107	0.9412	0.1988	39.64	0.9978	0.004	32.49	0.9935	0.0039	0.4718	1	0.0041
0.002438	0.9978	0.0041	1.116	0.9412	0.1988	39.65	0.9978	0.0041	32.5	0.9935	0.004	0.471845	1	0.0041
0.0024	0.9978	0.0041	1.121	0.9412	0.1989	39.6803	0.9978	0.0041	32.52	0.9935	0.004	0.4718	1	0.0041
0.0024	0.9978	0.0041	1.128	0.9412	0.1989	39.7	0.9978	0.0041	32.62	0.9935	0.0041	0.4721	1	0.0042
0.0024	0.9978	0.0042	1.1292	0.9412	0.199	39.74	0.9978	0.0042	32.67	0.9935	0.0041	0.4723	1	0.0042
0.0024	0.9978	0.0042	1.137	0.9412	0.199	39.74	0.9978	0.0042	32.73	0.9935	0.0041	0.472407	1	0.0043
0.0024	0.9978	0.0043	1.1417	0.9412	0.1991	39.74	0.9978	0.0043	32.74	0.9935	0.0042	0.4724	1	0.0043
0.0024	0.9978	0.0043	1.144	0.9412	0.1991	39.76	0.9978	0.0043	32.77	0.9935	0.0042	0.4725	1	0.0044
0.002465	0.9978	0.0044	1.152	0.9412	0.1992	39.77	0.9978	0.0044	32.85	0.9935	0.0043	0.4727	1	0.0044
0.0024	0.9978	0.0044	1.167	0.9412	0.1992	39.8	0.9978	0.0044	32.87	0.9935	0.0043	0.4733	1	0.0044
0.0024	0.9978	0.0044	1.168	0.9412	0.1993	39.83	0.9978	0.0044	32.89	0.9935	0.0044	0.4735	1	0.0045
0.0024	0.9978	0.0045	1.171	0.9412	0.1995	39.83	0.9978	0.0045	32.9	0.9935	0.0044	0.4735	1	0.0045
0.0024	0.9978	0.0045	1.174	0.9412	0.1995	39.84	0.9978	0.0045	32.91	0.9935	0.0044	0.4736	1	0.0046
0.0024	0.9978	0.0046	1.175	0.9412	0.1996	39.86	0.9978	0.0046	32.94	0.9935	0.0045	0.4736	1	0.0046
0.0024	0.9978	0.0046	1.175	0.9412	0.1996	39.87	0.9978	0.0046	32.98	0.9935	0.0045	0.4736	1	0.0046
0.0024	0.9978	0.0046	1.18	0.9412	0.1997	40.0389	0.9978	0.0046	32.98	0.9935	0.0046	0.4737	1	0.0047
0.002503	0.9978	0.0047	1.19	0.9412	0.1997	40.04	0.9978	0.0047	32.99	0.9935	0.0046	0.4737	1	0.0047
0.0025	0.9978	0.0047	1.19	0.9412	0.1998	40.04	0.9978	0.0047	33.0212	0.9935	0.0046	0.4739	1	0.0048
0.0025	0.9978	0.0048	1.192	0.9412	0.1998	40.05	0.9978	0.0048	33.03	0.9935	0.0047	0.474	1	0.0048
0.002512	0.9978	0.0048	1.195	0.9412	0.1999	40.05	0.9978	0.0048	33.03	0.9935	0.0047	0.4741	1	0.0049
0.0025	0.9978	0.0049	1.206	0.9412	0.2	40.14	0.9978	0.0049	33.06	0.9935	0.0048	0.4743	1	0.0049
0.0025	0.9978	0.0049	1.208	0.9412	0.2	40.16	0.9978	0.0049	33.09	0.9935	0.0048	0.4745	1	0.0049
0.0025	0.9978	0.0049	1.214	0.9412	0.2	40.17	0.9978	0.0049	33.15	0.9935	0.0049	0.4745	1	0.005
0.0025	0.9978	0.005	1.217	0.9412	0.2001	40.2	0.9978	0.005	33.17	0.9935	0.0049	0.4745	1	0.005
0.0025	0.9978	0.005	1.22	0.9412	0.2001	40.2525	0.9978	0.005	33.19	0.9935	0.0049	0.4746	1	0.0051
0.0025	0.9978	0.0051	1.221	0.9412	0.2003	40.33	0.9978	0.0051	33.21	0.9935	0.005	0.4746	0.9978	0.0051
0.0025	0.9978	0.0051	1.224	0.9412	0.2004	40.34	0.9978	0.0051	33.24	0.9935	0.005	0.4746	0.9978	0.0051
0.002525	0.9978	0.0051	1.229	0.9412	0.2004	40.42	0.9978	0.0051	33.25	0.9935	0.0051	0.4748	0.9978	0.0051
0.0025	0.9978	0.0052	1.231	0.9412	0.2005	40.42	0.9978	0.0052	33.26	0.9935	0.0051	0.475	0.9978	0.0052
0.0025	0.9978	0.0052	1.235	0.9412	0.2005	40.44	0.9978	0.0052	33.29	0.9935	0.0051	0.4752	0.9978	0.0052
0.0025	0.9978	0.0053	1.242	0.9412	0.2007	40.49	0.9978	0.0053	33.3011	0.9935	0.0052	0.4752	0.9978	0.0053
0.0025	0.9978	0.0053	1.245	0.9412	0.2007	40.51	0.9978	0.0053	33.33	0.9935	0.0052	0.4753	0.9978	0.0053
0.0025	0.9978	0.0054	1.24574	0.9412	0.2008	40.52	0.9978	0.0054	33.34	0.9935	0.0053	0.4753	0.9978	0.0054
0.0025	0.9978	0.0054	1.246	0.9412	0.2008	40.57	0.9978	0.0054	33.4	0.9935	0.0053	0.4755	0.9978	0.0054
0.0025	0.9978	0.0054	1.246	0.9412	0.2009	40.58	0.9978	0.0054	33.41	0.9935	0.0054	0.4756	0.9978	0.0054
0.0025	0.9978	0.0055	1.274	0.9412	0.2009	40.59	0.9978	0.0055	33.46	0.9935	0.0054	0.476	0.9978	0.0055
0.0025	0.9978	0.0055	1.284	0.9412	0.201	40.67	0.9978	0.0055	33.47	0.9935	0.0054	0.476	0.9978	0.0055
0.0025	0.9978	0.0056	1.293	0.9412	0.2011	40.73	0.9978	0.0056	33.48	0.9935	0.0055	0.4761	0.9978	0.0056
0.002548	0.9978	0.0056	1.302	0.9412	0.2011	40.73	0.9978	0.0056	33.5008	0.9935	0.0055	0.4762	0.9978	0.0056
0.0025	0.9978	0.0056	1.305	0.9412	0.2016	40.83	0.9978	0.0056	33.5	0.9935	0.0056	0.4764	0.9978	0.0056
0.0025	0.9978	0.0057	1.312	0.9412	0.2016	40.83	0.9978	0.0057	33.52	0.9935	0.0056	0.4764	0.9978	0.0057
0.0025	0.9978	0.0057	1.312	0.9412	0.2017	40.87	0.9978	0.0057	33.55	0.9935	0.0056	0.4765	0.9978	0.0057
0.0025	0.9978	0.0058	1.318	0.9412	0.2017	40.88	0.9978	0.0058	33.58	0.9935	0.0057	0.4768	0.9978	0.0058
0.0025	0.9978	0.0058	1.318	0.9412	0.2018	40.89	0.9956	0.0058	33.61	0.9935	0.0057	0.477	0.9978	0.0058
0.0025	0.9978	0.0059	1.31836	0.9412	0.2018	40.97	0.9956	0.0058	33.62	0.9935	0.0058	0.477076	0.9978	0.0059
0.0025	0.9978	0.0059	1.322	0.9412	0.2019	40.99	0.9956	0.0059	33.65	0.9935	0.0058	0.4771	0.9978	0.0059
0.0025	0.9978	0.0059	1.32661	0.9412	0.2019	41.01	0.9956	0.0059	33.66	0.9935	0.0059	0.4771	0.9978	0.0059
0.0025	0.9978	0.006	1.326	0.9412	0.202	41.01	0.9956	0.0059	33.6935	0.9935	0.0059	0.4773	0.9978	0.006
0.0025	0.9978	0.006	1.333	0.9412	0.202	41.02	0.9956	0.006	33.7027	0.9935	0.0059	0.4774	0.9978	0.006
0.0025	0.9978	0.0061	1.336	0.9412	0.2021	41.06	0.9956	0.006	33.72	0.9935	0.006	0.477559	0.9978	0.0061
0.0025	0.9978	0.0061	1.345	0.9412	0.2021	41.08	0.9956	0.0061	33.73	0.9935	0.006	0.4775	0.9978	0.0061
0.002591	0.9978	0.0062	1.346	0.9412	0.2021	41.1	0.9956	0.0061	33.75	0.9935	0.0061	0.4776	0.9978	0.0062
0.0025	0.9978	0.0062	1.354	0.9412	0.2022	41.13	0.9956	0.0062	33.79	0.9935	0.0061	0.4777	0.9978	0.0062
0.0025	0.9978	0.0062	1.355	0.9412	0.2022	41.14	0.9956	0.0062	33.82	0.9935	0.0062	0.4777	0.9978	0.0062
0.0026	0.9978	0.0063	1.359	0.9412	0.2023	41.19	0.9956	0.0062	33.82	0.9935	0.0062	0.4777	0.9978	0.0063
0.0026	0.9978	0.0063	1.361	0.9412	0.2023	41.22	0.9956	0.0063	33.84	0.9935	0.0062	0.4778	0.9978	0.0063
0.0026	0.9978	0.0064	1.368	0.9412	0.2023	41.23	0.9956	0.0063	33.88	0.9935	0.0063	0.4779	0.9978	0.0064
0.002607	0.9978	0.0064	1.371	0.9412	0.2024	41.25	0.9956	0.0064	33.93	0.9935	0.0063	0.477994	0.9978	0.0064
0.0026	0.9978	0.0064	1.373	0.9412	0.2024	41.28	0.9956	0.0064	33.948	0.9935	0.0064	0.4781	0.9978	0.0064
0.00261	0.9978	0.0065	1.373	0.9412	0.2025	41.32	0.9956	0.0064	33.95	0.9913	0.0064	0.4781	0.9978	0.0065
0.0026	0.9978	0.0065	1.376	0.9412	0.2025	41.34	0.9956	0.0065	33.98	0.9913	0.0064	0.4782	0.9978	0.0065
0.0026	0.9978	0.0066	1.376	0.9412	0.2026	41.35	0.9956	0.0065	33.98	0.9913	0.0064	0.4783	0.9978	0.0066
0.0026	0.9978	0.0066	1.377	0.9412	0.2026	41.36	0.9956	0.0066	33.99	0.9913	0.0065	0.4784	0.9978	0.0066
0.0026	0.9978	0.0067	1.384	0.9412	0.2027	41.36	0.9956	0.0066	33.99	0.9913	0.0065	0.4784	0.9978	0.0067
0.0026	0.9978	0.0067	1.384	0.9412	0.2028	41.44	0.9956	0.0067	34.05	0.9913	0.0066	0.4785	0.9978	0.0067
0.0026	0.9978	0.0067	1.39	0.9412	0.2029	41.46	0.9956	0.0067	34.1	0.9913	0.0066	0.4788	0.9978	0.0067
0.0026	0.9978	0.0068	1.392	0.9412	0.203	41.48	0.9956	0.0067	34.15	0.9913	0.0067	0.478863	0.9978	0.0068
0.0026	0.9978	0.0068	1.392	0.9412	0.203	41.54	0.9956	0.0068	34.16	0.9913	0.0067	0.4788	0.9978	0.0068
0.0026	0.9978	0.0069	1.395	0.9412	0.2031	41.56	0.9956	0.0068	34.17	0.9913	0.0067	0.4789	0.9978	0.0069
0.0026	0.9978	0.0069	1.40625	0.9412	0.2032	41.59	0.9956	0.0069	34.23	0.9891	0.0067	0.4791	0.9978	0.0069
0.0026	0.9978	0.0069	1.41	0.9412	0.2032	41.64	0.9956	0.0069	34.24	0.9891	0.0068	0.4793	0.9978	0.0069
0.00263	0.9978	0.007	1.416	0.9412	0.2033	41.65	0.9956	0.0069	34.24	0.9891	0.0068	0.4793	0.9978	0.007
0.0026	0.9978	0.007	1.418	0.9412	0.2033	41.66	0.9956	0.007	34.2824	0.9891	0.0069	0.4795	0.9978	0.007
0.0026	0.9978	0.0071	1.427	0.9412	0.2033	41.67	0.9956	0.007	34.31	0.9891	0.0069	0.4795	0.9978	0.0071
0.0026	0.9978	0.0071	1.43	0.9412	0.2034	41.69	0.9956	0.0071	34.34	0.9891	0.0069	0.4798	0.9978	0.0071
0.00264	0.9978	0.0072	1.43	0.9412	0.2034	41.69	0.9956	0.0071	34.35	0.9891	0.007	0.4798	0.9978	0.0072
0.0026	0.9978	0.0072	1.438	0.9412	0.2036	41.72	0.9956	0.0072	34.44	0.9891	0.007	0.4801	0.9978	0.0072
0.0026	0.9978	0.0072	1.443	0.9412	0.2036	41.7461	0.9956	0.0072	34.45	0.9891	0.0071	0.4803	0.9978	0.0072
0.0026	0.9978	0.0073	1.45054	0.9412	0.2036	41.75	0.9956	0.0072	34.47	0.9891	0.0071	0.4804	0.9978	0.0073
0.0026	0.9978	0.0073	1.452	0.9412	0.2037	41.75	0.9956	0.0073	34.5	0.9891	0.0072	0.4804	0.9978	0.0073
0.0026	0.9978	0.0074	1.46637	0.9412	0.2037	41.75	0.9956	0.0073	34.53	0.9891	0.0072	0.4805	0.9978	0.0074
0.0026	0.9978	0.0074	1.466	0.9412	0.2038	41.77	0.9956	0.0074	34.5671	0.9891	0.0072	0.4806	0.9978	0.0074
0.002648	0.9978	0.0074	1.468	0.9412	0.2039	41.79	0.9956	0.0074	34.5754	0.9869	0.0072	0.4807	0.9978	0.0074
0.0026	0.9978	0.0075	1.468	0.9412	0.2039	41.8	0.9956	0.0074	34.5891	0.9869	0.0073	0.4808	0.9978	0.0075
0.0026	0.9978	0.0075	1.469	0.9412	0.2041	41.82	0.9956	0.0075	34.61	0.9869	0.0073	0.4809	0.9978	0.0075
0.0026	0.9978	0.0076	1.469	0.9412	0.2046	41.85	0.9956	0.0075	34.64	0.9869	0.0074	0.4809	0.9978	0.0076
0.0026	0.9978	0.0076	1.46993	0.9412	0.2046	41.88	0.9956	0.0076	34.65	0.9869	0.0074	0.4811	0.9978	0.0076
0.0026	0.9978	0.0077	1.474	0.9412	0.2047	41.9	0.9956	0.0076	34.65	0.9869	0.0074	0.4814	0.9978	0.0077
0.0026	0.9978	0.0077	1.476	0.9412	0.2047	41.9	0.9956	0.0077	34.65	0.9869	0.0075	0.4815	0.9978	0.0077
0.0026	0.9978	0.0077	1.483	0.9412	0.2048	41.9097	0.9956	0.0077	34.66	0.9869	0.0075	0.4815	0.9978	0.0077
0.002659	0.9978	0.0078	1.487	0.9412	0.2048	41.91	0.9956	0.0077	34.6704	0.9869	0.0076	0.481583	0.9978	0.0078
0.0026	0.9978	0.0078	1.495	0.9412	0.2049	41.92	0.9956	0.0078	34.7	0.9869	0.0076	0.4816	0.9978	0.0078
0.0026	0.9978	0.0079	1.495	0.9412	0.2049	41.99	0.9956	0.0078	34.716	0.9869	0.0077	0.4817	0.9978	0.0079
0.0026	0.9978	0.0079	1.50472	0.9412	0.205	42.0035	0.9956	0.0079	34.75	0.9869	0.0077	0.481892	0.9978	0.0079
0.0026	0.9978	0.008	1.513	0.9412	0.205	42.01	0.9956	0.0079	34.75	0.9869	0.0077	0.4819	0.9978	0.008
0.0026	0.9978	0.008	1.514	0.9412	0.2051	42.02	0.9956	0.008	34.75	0.9869	0.0078	0.4819	0.9978	0.008
0.0026	0.9978	0.008	1.524	0.9412	0.2051	42.04	0.9956	0.008	34.7661	0.9869	0.0078	0.4819	0.9978	0.008
0.0026	0.9978	0.0081	1.525	0.9412	0.2051	42.06	0.9956	0.008	34.77	0.9869	0.0079	0.482	0.9978	0.0081
0.0026	0.9978	0.0081	1.52747	0.9412	0.2052	42.11	0.9956	0.0081	34.81	0.9869	0.0079	0.4824	0.9978	0.0081
0.002681	0.9978	0.0082	1.537	0.9412	0.2053	42.11	0.9956	0.0081	34.81	0.9869	0.008	0.4825	0.9978	0.0082
0.0026	0.9978	0.0082	1.543	0.9412	0.2053	42.12	0.9956	0.0082	34.82	0.9869	0.008	0.4826	0.9978	0.0082
0.0026	0.9978	0.0082	1.547	0.9412	0.2054	42.16	0.9956	0.0082	34.88	0.9869	0.008	0.4827	0.9978	0.0082
0.0026	0.9978	0.0083	1.551	0.9412	0.2054	42.19	0.9956	0.0082	34.9	0.9869	0.0081	0.4829	0.9978	0.0083
0.0026	0.9978	0.0083	1.557	0.9412	0.2054	42.2	0.9956	0.0083	34.92	0.9869	0.0081	0.4829	0.9978	0.0083
0.0026	0.9978	0.0084	1.557	0.9412	0.2055	42.22	0.9956	0.0083	34.93	0.9869	0.0082	0.483	0.9978	0.0084
0.0026	0.9978	0.0084	1.559	0.9412	0.2058	42.26	0.9956	0.0084	34.94	0.9869	0.0082	0.4831	0.9956	0.0084
0.0026	0.9978	0.0085	1.5625	0.9412	0.2059	42.29	0.9956	0.0084	34.95	0.9869	0.0082	0.4831	0.9956	0.0084
0.0026	0.9978	0.0085	1.5625	0.9412	0.2059	42.31	0.9956	0.0085	34.96	0.9869	0.0083	0.4831	0.9956	0.0085
0.0027	0.9978	0.0085	1.566	0.9412	0.206	42.3435	0.9956	0.0085	34.97	0.9869	0.0083	0.4831	0.9956	0.0085
0.0027	0.9978	0.0086	1.57254	0.9412	0.206	42.3488	0.9956	0.0085	34.98	0.9869	0.0084	0.4831	0.9956	0.0085
0.0027	0.9978	0.0086	1.573	0.9412	0.2061	42.37	0.9956	0.0086	35.02	0.9869	0.0084	0.4832	0.9956	0.0086
0.0027	0.9978	0.0087	1.577	0.9412	0.2061	42.37	0.9956	0.0086	35.04	0.9869	0.0085	0.4834	0.9956	0.0086
0.0027	0.9978	0.0087	1.587	0.9412	0.2062	42.3895	0.9956	0.0087	35.05	0.9869	0.0085	0.4834	0.9956	0.0087
0.00271	0.9978	0.0087	1.587	0.9412	0.2062	42.39	0.9956	0.0087	35.05	0.9869	0.0085	0.4834	0.9956	0.0087
0.0027	0.9978	0.0088	1.592	0.9412	0.2062	42.4	0.9956	0.0087	35.09	0.9869	0.0086	0.4835	0.9956	0.0087
0.0027	0.9978	0.0088	1.595	0.9412	0.2063	42.4	0.9956	0.0088	35.09	0.9869	0.0086	0.4835	0.9956	0.0088
0.0027	0.9978	0.0089	1.595	0.9412	0.2063	42.4	0.9956	0.0088	35.11	0.9869	0.0087	0.4835	0.9956	0.0088
0.0027	0.9978	0.0089	1.602	0.9412	0.2064	42.42	0.9956	0.0089	35.12	0.9869	0.0087	0.4836	0.9956	0.0089
0.0027	0.9978	0.009	1.604	0.9412	0.2065	42.43	0.9956	0.0089	35.14	0.9869	0.0087	0.4836	0.9956	0.0089
0.0027	0.9978	0.009	1.607	0.9412	0.2066	42.45	0.9956	0.009	35.15	0.9869	0.0088	0.4836	0.9956	0.009
0.0027	0.9978	0.009	1.621	0.9412	0.2066	42.46	0.9956	0.009	35.17	0.9869	0.0088	0.4837	0.9956	0.009
0.0027	0.9978	0.0091	1.622	0.9412	0.2067	42.47	0.9956	0.009	35.17	0.9869	0.0089	0.4837	0.9956	0.009
0.0027	0.9978	0.0091	1.627	0.9412	0.2067	42.52	0.9956	0.0091	35.18	0.9869	0.0089	0.4838	0.9956	0.0091
0.0027	0.9978	0.0092	1.62969	0.9412	0.2068	42.54	0.9956	0.0091	35.2	0.9869	0.009	0.4838	0.9956	0.0091
0.0027	0.9978	0.0092	1.637	0.9412	0.2069	42.54	0.9956	0.0092	35.22	0.9869	0.009	0.4839	0.9956	0.0092
0.0027	0.9978	0.0092	1.647	0.9412	0.2069	42.5757	0.9956	0.0092	35.25	0.9869	0.009	0.483943	0.9956	0.0092
0.0027	0.9978	0.0093	1.657	0.9412	0.2074	42.58	0.9956	0.0092	35.26	0.9869	0.0091	0.483949	0.9956	0.0092
0.0027	0.9978	0.0093	1.661	0.9412	0.2074	42.62	0.9956	0.0093	35.27	0.9869	0.0091	0.484	0.9956	0.0093
0.0027	0.9978	0.0094	1.661	0.9412	0.2075	42.63	0.9956	0.0093	35.28	0.9869	0.0092	0.484089	0.9956	0.0093
0.0027	0.9978	0.0094	1.661	0.9412	0.2076	42.63	0.9956	0.0094	35.3	0.9869	0.0092	0.4841	0.9956	0.0094
0.0027	0.9978	0.0095	1.666	0.9412	0.2077	42.65	0.9956	0.0094	35.31	0.9869	0.0092	0.4842	0.9956	0.0094
0.0027	0.9978	0.0095	1.678	0.9412	0.2077	42.66	0.9956	0.0095	35.31	0.9869	0.0093	0.4842	0.9956	0.0095
0.0027	0.9978	0.0095	1.682	0.9412	0.2077	42.67	0.9956	0.0095	35.31	0.9869	0.0093	0.4842	0.9956	0.0095
0.0027	0.9978	0.0096	1.688	0.9412	0.2078	42.6835	0.9956	0.0095	35.31	0.9869	0.0094	0.4843	0.9956	0.0095
0.0027	0.9978	0.0096	1.692	0.9412	0.2078	42.71	0.9956	0.0096	35.32	0.9869	0.0094	0.4844	0.9956	0.0096
0.0027	0.9978	0.0097	1.699	0.9412	0.2079	42.72	0.9956	0.0096	35.36	0.9869	0.0095	0.4845	0.9956	0.0096
0.0027	0.9978	0.0097	1.703	0.9412	0.2079	42.74	0.9956	0.0097	35.38	0.9847	0.0095	0.4847	0.9956	0.0097
0.0027	0.9978	0.0098	1.703	0.9412	0.208	42.74	0.9956	0.0097	35.4	0.9847	0.0095	0.4847	0.9956	0.0097
0.0027	0.9978	0.0098	1.70334	0.9412	0.208	42.78	0.9956	0.0098	35.4232	0.9847	0.0095	0.4848	0.9956	0.0098
0.0027	0.9978	0.0098	1.705	0.9412	0.208	42.79	0.9956	0.0098	35.42	0.9847	0.0096	0.4848	0.9956	0.0098
0.0027	0.9978	0.0099	1.711	0.9412	0.2081	42.8	0.9956	0.0098	35.43	0.9847	0.0096	0.4849	0.9956	0.0098
0.0027	0.9978	0.0099	1.716	0.9412	0.2081	42.8	0.9956	0.0099	35.44	0.9847	0.0097	0.485	0.9956	0.0099
0.0027	0.9978	0.01	1.716	0.9412	0.2082	42.8	0.9956	0.0099	35.44	0.9847	0.0097	0.4851	0.9956	0.0099
0.0027	0.9978	0.01	1.716	0.9412	0.2082	42.81	0.9956	0.01	35.45	0.9847	0.0098	0.4851	0.9956	0.01
0.0027	0.9978	0.01	1.719	0.9412	0.2083	42.83	0.9956	0.01	35.45	0.9847	0.0098	0.4851	0.9956	0.01
0.0027	0.9978	0.0101	1.722	0.9412	0.2083	42.84	0.9956	0.01	35.48	0.9847	0.0098	0.4851	0.9956	0.01
0.002754	0.9978	0.0101	1.73	0.9412	0.2084	42.84	0.9956	0.0101	35.48	0.9847	0.0099	0.4851	0.9956	0.0101
0.002754	0.9978	0.0102	1.738	0.9412	0.2086	42.85	0.9956	0.0101	35.48	0.9847	0.0099	0.4857	0.9956	0.0101
0.0027	0.9978	0.0102	1.74	0.9412	0.2086	42.86	0.9956	0.0102	35.58	0.9847	0.01	0.4857	0.9956	0.0102
0.0027	0.9978	0.0103	1.743	0.939	0.2088	42.87	0.9956	0.0102	35.58	0.9847	0.01	0.4859	0.9956	0.0102
0.002759	0.9978	0.0103	1.744	0.939	0.2088	42.88	0.9956	0.0103	35.5923	0.9847	0.0101	0.486	0.9956	0.0103
0.0027	0.9978	0.0103	1.744	0.939	0.2089	42.88	0.9956	0.0103	35.59	0.9847	0.0101	0.486303	0.9956	0.0103
0.0027	0.9978	0.0104	1.744	0.939	0.2089	42.89	0.9956	0.0103	35.6006	0.9847	0.0102	0.4863	0.9956	0.0103
0.0027	0.9978	0.0104	1.751	0.939	0.209	42.91	0.9956	0.0104	35.62	0.9847	0.0102	0.4863	0.9956	0.0104
0.002763	0.9978	0.0105	1.763	0.939	0.209	42.93	0.9956	0.0104	35.64	0.9847	0.0103	0.4863	0.9956	0.0104
0.0027	0.9978	0.0105	1.773	0.939	0.2091	42.94	0.9956	0.0105	35.66	0.9847	0.0103	0.4864	0.9956	0.0105
0.0027	0.9978	0.0105	1.774	0.939	0.2091	42.94	0.9956	0.0105	35.67	0.9847	0.0103	0.4866	0.9956	0.0105
0.0027	0.9978	0.0106	1.779	0.939	0.2092	42.98	0.9956	0.0105	35.67	0.9847	0.0104	0.4866	0.9956	0.0105
0.0027	0.9978	0.0106	1.78	0.939	0.2092	42.99	0.9956	0.0106	35.67	0.9847	0.0104	0.4867	0.9956	0.0106
0.0027	0.9978	0.0107	1.787	0.939	0.2092	42.99	0.9935	0.0106	35.6852	0.9847	0.0105	0.4867	0.9956	0.0106
0.0027	0.9978	0.0107	1.794	0.939	0.2093	43	0.9935	0.0106	35.69	0.9847	0.0105	0.4867	0.9956	0.0107
0.0027	0.9978	0.0108	1.805	0.939	0.2094	43	0.9935	0.0107	35.7	0.9847	0.0105	0.4868	0.9956	0.0107
0.0027	0.9978	0.0108	1.807	0.939	0.2095	43.01	0.9935	0.0107	35.72	0.9847	0.0106	0.4868	0.9956	0.0108
0.0027	0.9978	0.0108	1.817	0.939	0.2095	43.04	0.9935	0.0108	35.74	0.9847	0.0106	0.486854	0.9956	0.0108
0.0027	0.9978	0.0109	1.822	0.939	0.2095	43.05	0.9935	0.0108	35.75	0.9847	0.0107	0.4868	0.9956	0.0108
0.0027	0.9978	0.0109	1.822	0.939	0.2096	43.05	0.9935	0.0108	35.76	0.9847	0.0107	0.4869	0.9956	0.0109
0.0027	0.9978	0.011	1.826	0.939	0.2096	43.07	0.9935	0.0109	35.78	0.9847	0.0108	0.487	0.9956	0.0109
0.0027	0.9978	0.011	1.831	0.939	0.2097	43.08	0.9935	0.0109	35.8031	0.9847	0.0108	0.487304	0.9956	0.011
0.0027	0.9978	0.011	1.832	0.939	0.2097	43.1	0.9935	0.011	35.81	0.9847	0.0108	0.4873	0.9956	0.011
0.0027	0.9978	0.0111	1.836	0.939	0.2098	43.11	0.9935	0.011	35.83	0.9847	0.0109	0.4874	0.9956	0.011
0.0027	0.9978	0.0111	1.836	0.939	0.2099	43.13	0.9935	0.011	35.83	0.9847	0.0109	0.4875	0.9956	0.0111
0.0027	0.9978	0.0112	1.83741	0.939	0.2102	43.13	0.9935	0.0111	35.84	0.9847	0.011	0.4876	0.9956	0.0111
0.0027	0.9978	0.0112	1.8496	0.939	0.2103	43.13	0.9935	0.0111	35.87	0.9847	0.011	0.4876	0.9956	0.0112
0.002798	0.9978	0.0113	1.852	0.939	0.2104	43.16	0.9935	0.0112	35.87	0.9847	0.011	0.4877	0.9956	0.0112
0.0028	0.9978	0.0113	1.853	0.939	0.2104	43.18	0.9935	0.0112	35.88	0.9847	0.0111	0.4878	0.9956	0.0113
0.002801	0.9978	0.0113	1.855	0.939	0.2105	43.19	0.9935	0.0113	35.89	0.9847	0.0111	0.4879	0.9956	0.0113
0.0028	0.9978	0.0114	1.858	0.939	0.2106	43.1987	0.9935	0.0113	35.89	0.9826	0.0111	0.488	0.9956	0.0113
0.002807	0.9978	0.0114	1.865	0.939	0.2106	43.22	0.9935	0.0113	35.89	0.9826	0.0112	0.4881	0.9956	0.0114
0.0028	0.9978	0.0115	1.868	0.939	0.2107	43.2321	0.9935	0.0114	35.89	0.9826	0.0112	0.4881	0.9956	0.0114
0.0028	0.9978	0.0115	1.868	0.939	0.2107	43.23	0.9935	0.0114	35.9	0.9826	0.0113	0.4882	0.9956	0.0115
0.0028	0.9978	0.0116	1.869	0.939	0.2108	43.25	0.9935	0.0115	35.91	0.9826	0.0113	0.4882	0.9956	0.0115
0.002813	0.9978	0.0116	1.869	0.939	0.2109	43.26	0.9935	0.0115	35.92	0.9826	0.0113	0.488272	0.9956	0.0116
0.0028	0.9978	0.0116	1.871	0.939	0.2109	43.27	0.9935	0.0116	35.92	0.9826	0.0114	0.4882	0.9956	0.0116
0.0028	0.9978	0.0117	1.875	0.939	0.211	43.3	0.9935	0.0116	35.93	0.9826	0.0114	0.4884	0.9956	0.0116
0.0028	0.9978	0.0117	1.88	0.939	0.211	43.34	0.9935	0.0116	35.93	0.9826	0.0115	0.4884	0.9956	0.0117
0.0028	0.9978	0.0118	1.8809	0.939	0.211	43.3601	0.9935	0.0117	35.96	0.9826	0.0115	0.4884	0.9956	0.0117
0.0028	0.9978	0.0118	1.891	0.939	0.2111	43.36	0.9935	0.0117	35.97	0.9826	0.0116	0.4886	0.9956	0.0118
0.0028	0.9978	0.0118	1.901	0.939	0.2111	43.37	0.9935	0.0118	35.99	0.9826	0.0116	0.4887	0.9956	0.0118
0.0028	0.9978	0.0119	1.90928	0.939	0.2112	43.37	0.9935	0.0118	36	0.9826	0.0116	0.4887	0.9956	0.0118
0.0028	0.9978	0.0119	1.91217	0.939	0.2112	43.38	0.9935	0.0118	36	0.9826	0.0117	0.4888	0.9956	0.0119
0.0028	0.9978	0.012	1.914	0.939	0.2113	43.4	0.9935	0.0119	36	0.9826	0.0117	0.4888	0.9956	0.0119
0.0028	0.9978	0.012	1.915	0.939	0.2113	43.4	0.9935	0.0119	36.02	0.9826	0.0118	0.4888	0.9956	0.012
0.0028	0.9978	0.0121	1.92246	0.939	0.2114	43.43	0.9935	0.012	36.04	0.9826	0.0118	0.4889	0.9956	0.012
0.0028	0.9978	0.0121	1.924	0.939	0.2114	43.43	0.9935	0.012	36.06	0.9826	0.0118	0.489	0.9956	0.0121
0.0028	0.9978	0.0121	1.93	0.939	0.2115	43.43	0.9935	0.0121	36.0647	0.9826	0.0119	0.489	0.9956	0.0121
0.0028	0.9978	0.0122	1.934	0.939	0.2116	43.44	0.9935	0.0121	36.07	0.9826	0.0119	0.489	0.9956	0.0121
0.0028	0.9978	0.0122	1.934	0.939	0.2116	43.45	0.9935	0.0121	36.08	0.9826	0.012	0.4891	0.9956	0.0122
0.0028	0.9978	0.0123	1.938	0.939	0.2116	43.46	0.9935	0.0122	36.09	0.9826	0.012	0.4891	0.9956	0.0122
0.00284	0.9978	0.0123	1.94	0.939	0.2117	43.46	0.9935	0.0122	36.09	0.9826	0.0121	0.4892	0.9956	0.0123
0.0028	0.9978	0.0123	1.94	0.939	0.2117	43.47	0.9935	0.0123	36.1	0.9826	0.0121	0.4893	0.9956	0.0123
0.0028	0.9978	0.0124	1.947	0.939	0.2118	43.47	0.9935	0.0123	36.11	0.9826	0.0121	0.4894	0.9956	0.0123
0.0028	0.9978	0.0124	1.95	0.939	0.212	43.48	0.9935	0.0123	36.11	0.9826	0.0122	0.4894	0.9956	0.0124
0.0028	0.9978	0.0125	1.953	0.939	0.212	43.4861	0.9935	0.0124	36.12	0.9826	0.0122	0.4894	0.9956	0.0124
0.0028	0.9978	0.0125	1.953	0.939	0.2122	43.49	0.9935	0.0124	36.12	0.9826	0.0123	0.4895	0.9956	0.0125
0.0028	0.9978	0.0126	1.954	0.939	0.2123	43.49	0.9935	0.0125	36.12	0.9826	0.0123	0.4896	0.9956	0.0125
0.0028	0.9978	0.0126	1.95516	0.939	0.2123	43.51	0.9935	0.0125	36.14	0.9826	0.0123	0.489694	0.9956	0.0126
0.0028	0.9978	0.0126	1.958	0.939	0.2123	43.52	0.9935	0.0126	36.15	0.9826	0.0124	0.489722	0.9956	0.0126
0.0028	0.9978	0.0127	1.96493	0.939	0.2124	43.5279	0.9935	0.0126	36.16	0.9826	0.0124	0.489786	0.9956	0.0126
0.0028	0.9978	0.0127	1.965	0.939	0.2124	43.52	0.9935	0.0126	36.16	0.9826	0.0125	0.4898	0.9956	0.0127
0.0028	0.9978	0.0128	1.97184	0.939	0.2125	43.54	0.9935	0.0127	36.1662	0.9826	0.0125	0.49	0.9956	0.0127
0.002851	0.9978	0.0128	1.977	0.939	0.2125	43.54	0.9935	0.0127	36.16	0.9826	0.0126	0.49	0.9956	0.0128
0.0028	0.9978	0.0128	1.98	0.939	0.2127	43.54	0.9935	0.0128	36.19	0.9826	0.0126	0.4902	0.9956	0.0128
0.0028	0.9978	0.0129	1.98	0.939	0.2127	43.55	0.9935	0.0128	36.2	0.9826	0.0126	0.4902	0.9956	0.0128
0.0028	0.9978	0.0129	1.988	0.939	0.2128	43.57	0.9935	0.0128	36.2	0.9826	0.0127	0.4904	0.9956	0.0129
0.0028	0.9978	0.013	1.99	0.939	0.2128	43.58	0.9935	0.0129	36.2	0.9826	0.0127	0.4904	0.9956	0.0129
0.0028	0.9978	0.013	1.993	0.939	0.2128	43.58	0.9935	0.0129	36.21	0.9826	0.0128	0.4904	0.9956	0.013
0.0028	0.9978	0.0131	1.994	0.939	0.213	43.58	0.9935	0.013	36.21	0.9826	0.0128	0.4905	0.9956	0.013
0.0028	0.9978	0.0131	2.002	0.939	0.2131	43.59	0.9935	0.013	36.2189	0.9826	0.0128	0.4907	0.9956	0.0131
0.0028	0.9978	0.0131	2.003	0.939	0.2131	43.62	0.9935	0.0131	36.23	0.9826	0.0129	0.4907	0.9956	0.0131
0.0028	0.9978	0.0132	2.005	0.939	0.2131	43.63	0.9935	0.0131	36.27	0.9826	0.0129	0.4907	0.9956	0.0131
0.0028	0.9978	0.0132	2.005	0.939	0.2132	43.64	0.9935	0.0131	36.27	0.9826	0.013	0.4907	0.9956	0.0132
0.0028	0.9978	0.0133	2.008	0.939	0.2132	43.65	0.9935	0.0132	36.27	0.9826	0.013	0.49079	0.9956	0.0132
0.0028	0.9978	0.0133	2.021	0.939	0.2133	43.66	0.9935	0.0132	36.29	0.9804	0.013	0.491	0.9956	0.0133
0.0028	0.9978	0.0134	2.03	0.939	0.2133	43.6966	0.9935	0.0133	36.3	0.9804	0.0131	0.491046	0.9956	0.0133
0.0028	0.9978	0.0134	2.032	0.939	0.2134	43.72	0.9935	0.0133	36.3	0.9804	0.0131	0.491	0.9956	0.0134
0.0028	0.9978	0.0134	2.033	0.939	0.2134	43.73	0.9935	0.0134	36.31	0.9804	0.0131	0.4911	0.9956	0.0134
0.0028	0.9978	0.0135	2.034	0.939	0.2134	43.73	0.9935	0.0134	36.33	0.9804	0.0132	0.4911	0.9956	0.0134
0.0028	0.9978	0.0135	2.037	0.939	0.2136	43.74	0.9935	0.0134	36.34	0.9804	0.0132	0.4912	0.9956	0.0135
0.0028	0.9978	0.0136	2.039	0.939	0.2136	43.79	0.9935	0.0135	36.3506	0.9804	0.0133	0.4912	0.9956	0.0135
0.0028	0.9978	0.0136	2.044	0.939	0.2137	43.79	0.9935	0.0135	36.36	0.9804	0.0133	0.4912	0.9956	0.0136
0.002867	0.9978	0.0136	2.04469	0.939	0.2137	43.79	0.9935	0.0136	36.38	0.9804	0.0134	0.4914	0.9956	0.0136
0.0028	0.9978	0.0137	2.057	0.939	0.2138	43.8	0.9935	0.0136	36.4	0.9804	0.0134	0.4914	0.9956	0.0136
0.0028	0.9978	0.0137	2.059	0.939	0.2138	43.8	0.9935	0.0136	36.4	0.9804	0.0134	0.4914	0.9935	0.0136
0.0028	0.9978	0.0138	2.059	0.939	0.214	43.8	0.9935	0.0137	36.42	0.9804	0.0135	0.4915	0.9935	0.0137
0.0028	0.9978	0.0138	2.05994	0.939	0.2141	43.82	0.9935	0.0137	36.42	0.9804	0.0135	0.4915	0.9935	0.0137
0.0028	0.9978	0.0139	2.069	0.939	0.2141	43.82	0.9935	0.0138	36.43	0.9804	0.0136	0.4915	0.9935	0.0138
0.0028	0.9978	0.0139	2.07	0.939	0.2141	43.83	0.9935	0.0138	36.4719	0.9804	0.0136	0.4915	0.9935	0.0138
0.0028	0.9978	0.0139	2.07	0.939	0.2142	43.84	0.9935	0.0139	36.48	0.9804	0.0136	0.4916	0.9935	0.0139
0.002875	0.9978	0.014	2.076	0.939	0.2142	43.86	0.9935	0.0139	36.48	0.9804	0.0137	0.491731	0.9935	0.0139
0.0028	0.9978	0.014	2.077	0.939	0.2143	43.89	0.9935	0.0139	36.49	0.9804	0.0137	0.4917	0.9935	0.0139
0.0028	0.9978	0.0141	2.08	0.939	0.2144	43.89	0.9935	0.014	36.5	0.9804	0.0138	0.4917	0.9935	0.014
0.0028	0.9978	0.0141	2.083	0.939	0.2144	43.9	0.9935	0.014	36.5	0.9804	0.0138	0.4917	0.9935	0.014
0.0028	0.9978	0.0141	2.083	0.939	0.2145	43.92	0.9935	0.0141	36.5	0.9804	0.0139	0.491786	0.9935	0.0141
0.0028	0.9978	0.0142	2.088	0.939	0.2146	43.93	0.9935	0.0141	36.51	0.9804	0.0139	0.4918	0.9935	0.0141
0.0028	0.9978	0.0142	2.094	0.939	0.2146	43.93	0.9935	0.0141	36.51	0.9804	0.0139	0.4918	0.9935	0.0141
0.0028	0.9978	0.0143	2.094	0.939	0.2146	43.93	0.9935	0.0142	36.52	0.9804	0.014	0.491865	0.9935	0.0142
0.0028	0.9978	0.0143	2.096	0.939	0.2147	43.94	0.9935	0.0142	36.52	0.9804	0.014	0.4918	0.9935	0.0142
0.0028	0.9978	0.0144	2.09814	0.939	0.2147	43.95	0.9935	0.0143	36.52	0.9804	0.0141	0.4919	0.9935	0.0143
0.0028	0.9978	0.0144	2.109	0.939	0.2148	43.95	0.9935	0.0143	36.52	0.9804	0.0141	0.492	0.9935	0.0143
0.0028	0.9978	0.0144	2.111	0.939	0.2148	43.97	0.9935	0.0144	36.52	0.9804	0.0141	0.4921	0.9935	0.0144
0.0028	0.9978	0.0145	2.115	0.939	0.2149	44	0.9935	0.0144	36.53	0.9804	0.0142	0.4921	0.9935	0.0144
0.0028	0.9978	0.0145	2.116	0.939	0.2149	44	0.9935	0.0144	36.53	0.9804	0.0142	0.4921	0.9935	0.0144
0.0028	0.9978	0.0146	2.127	0.939	0.2149	44.01	0.9935	0.0145	36.54	0.9804	0.0143	0.4922	0.9913	0.0144
0.0028	0.9978	0.0146	2.127	0.939	0.215	44.01	0.9935	0.0145	36.5657	0.9804	0.0143	0.4922	0.9913	0.0145
0.0028	0.9978	0.0146	2.138	0.939	0.2151	44.0197	0.9935	0.0146	36.56	0.9804	0.0144	0.4922	0.9913	0.0145
0.0028	0.9978	0.0147	2.138	0.939	0.2152	44.02	0.9935	0.0146	36.58	0.9804	0.0144	0.4923	0.9913	0.0146
0.0028	0.9978	0.0147	2.143	0.939	0.2153	44.02	0.9935	0.0146	36.6	0.9804	0.0144	0.4923	0.9913	0.0146
0.0028	0.9978	0.0148	2.143	0.939	0.2153	44.02	0.9935	0.0147	36.61	0.9804	0.0145	0.4923	0.9913	0.0146
0.0028	0.9978	0.0148	2.153	0.939	0.2154	44.04	0.9935	0.0147	36.61	0.9804	0.0145	0.4924	0.9913	0.0147
0.0028	0.9978	0.0149	2.153	0.939	0.2154	44.06	0.9935	0.0148	36.64	0.9804	0.0146	0.492628	0.9913	0.0147
0.0028	0.9978	0.0149	2.158	0.939	0.2154	44.06	0.9935	0.0148	36.65	0.9804	0.0146	0.4926	0.9913	0.0148
0.0028	0.9978	0.0149	2.168	0.939	0.2155	44.0738	0.9935	0.0149	36.66	0.9804	0.0146	0.4927	0.9913	0.0148
0.0028	0.9978	0.015	2.175	0.939	0.2155	44.0797	0.9935	0.0149	36.66	0.9804	0.0147	0.4927	0.9913	0.0149
0.002896	0.9978	0.015	2.18	0.939	0.2157	44.08	0.9935	0.0149	36.67	0.9804	0.0147	0.492827	0.9913	0.0149
0.0028	0.9978	0.0151	2.18	0.939	0.2157	44.0844	0.9935	0.015	36.67	0.9804	0.0148	0.4928	0.9913	0.0149
0.0029	0.9978	0.0151	2.191	0.939	0.2158	44.09	0.9935	0.015	36.7	0.9804	0.0148	0.4929	0.9913	0.015
0.0029	0.9978	0.0151	2.191	0.939	0.2158	44.1	0.9935	0.0151	36.71	0.9804	0.0149	0.4929	0.9913	0.015
0.002905	0.9978	0.0152	2.193	0.939	0.2159	44.1	0.9935	0.0151	36.72	0.9804	0.0149	0.493	0.9913	0.0151
0.0029	0.9978	0.0152	2.199	0.939	0.216	44.1	0.9935	0.0151	36.73	0.9804	0.0149	0.493118	0.9913	0.0151
0.0029	0.9978	0.0153	2.203	0.939	0.216	44.11	0.9935	0.0152	36.73	0.9804	0.015	0.4931	0.9913	0.0151
0.0029	0.9978	0.0153	2.203	0.939	0.2162	44.11	0.9935	0.0152	36.73	0.9804	0.015	0.4932	0.9913	0.0152
0.0029	0.9978	0.0154	2.204	0.939	0.2162	44.12	0.9935	0.0153	36.73	0.9804	0.0151	0.4932	0.9891	0.0152
0.0029	0.9978	0.0154	2.204	0.939	0.2165	44.12	0.9935	0.0153	36.7416	0.9804	0.0151	0.4932	0.9891	0.0152
0.0029	0.9978	0.0154	2.207	0.939	0.2166	44.13	0.9935	0.0154	36.75	0.9804	0.0151	0.4933	0.9891	0.0153
0.002914	0.9978	0.0155	2.224	0.939	0.2166	44.13	0.9935	0.0154	36.75	0.9804	0.0152	0.4933	0.9891	0.0153
0.0029	0.9978	0.0155	2.22819	0.939	0.2167	44.1368	0.9935	0.0154	36.75	0.9804	0.0152	0.4934	0.9891	0.0154
0.002917	0.9978	0.0156	2.23	0.939	0.2167	44.15	0.9935	0.0155	36.76	0.9804	0.0153	0.4934	0.9891	0.0154
0.0029	0.9978	0.0156	2.235	0.939	0.2167	44.15	0.9935	0.0155	36.7672	0.9804	0.0153	0.4935	0.9869	0.0154
0.0029	0.9978	0.0157	2.243	0.939	0.2168	44.15	0.9935	0.0156	36.77	0.9804	0.0154	0.4935	0.9869	0.0154
0.0029	0.9978	0.0157	2.243	0.939	0.2168	44.18	0.9935	0.0156	36.77	0.9804	0.0154	0.4937	0.9869	0.0155
0.0029	0.9978	0.0157	2.243	0.939	0.2169	44.18	0.9935	0.0157	36.82	0.9804	0.0154	0.4937	0.9869	0.0155
0.0029	0.9978	0.0158	2.25	0.939	0.2169	44.18	0.9935	0.0157	36.83	0.9804	0.0155	0.4938	0.9869	0.0156
0.0029	0.9956	0.0158	2.256	0.939	0.217	44.18	0.9935	0.0157	36.85	0.9804	0.0155	0.4938	0.9869	0.0156
0.002921	0.9956	0.0158	2.258	0.939	0.217	44.19	0.9935	0.0158	36.86	0.9782	0.0155	0.4939	0.9869	0.0157
0.0029	0.9956	0.0159	2.273	0.939	0.2171	44.2	0.9935	0.0158	36.88	0.9782	0.0156	0.4941	0.9869	0.0157
0.0029	0.9956	0.0159	2.278	0.939	0.2171	44.21	0.9935	0.0159	36.91	0.9782	0.0156	0.4941	0.9869	0.0157
0.0029	0.9956	0.0159	2.281	0.939	0.2172	44.21	0.9935	0.0159	36.91	0.9782	0.0157	0.4943	0.9869	0.0158
0.0029	0.9956	0.016	2.2834	0.939	0.2172	44.21	0.9935	0.0159	36.92	0.9782	0.0157	0.4943	0.9869	0.0158
0.0029	0.9956	0.016	2.288	0.939	0.2173	44.21	0.9935	0.016	36.98	0.9782	0.0157	0.4943	0.9869	0.0159
0.0029	0.9956	0.0161	2.28882	0.939	0.2175	44.2185	0.9935	0.016	36.99	0.9782	0.0158	0.4943	0.9869	0.0159
0.0029	0.9956	0.0161	2.288	0.939	0.2175	44.22	0.9935	0.0161	36.99	0.9782	0.0158	0.494438	0.9869	0.0159
0.0029	0.9956	0.0162	2.292	0.939	0.2177	44.22	0.9935	0.0161	37	0.9782	0.0159	0.4945	0.9869	0.016
0.002933	0.9956	0.0162	2.295	0.939	0.2178	44.24	0.9935	0.0162	37	0.9782	0.0159	0.4946	0.9847	0.016
0.002935	0.9956	0.0162	2.296	0.939	0.2178	44.2496	0.9935	0.0162	37	0.9782	0.0159	0.4946	0.9847	0.016
0.0029	0.9956	0.0163	2.297	0.939	0.2179	44.25	0.9935	0.0162	37	0.9782	0.016	0.494735	0.9847	0.0161
0.0029	0.9956	0.0163	2.299	0.939	0.2179	44.26	0.9935	0.0163	37.01	0.9782	0.016	0.4947	0.9847	0.0161
0.0029	0.9956	0.0164	2.304	0.939	0.218	44.26	0.9935	0.0163	37.01	0.9782	0.0161	0.4948	0.9847	0.0162
0.0029	0.9956	0.0164	2.307	0.939	0.218	44.26	0.9935	0.0164	37.02	0.9782	0.0161	0.4948	0.9847	0.0162
0.0029	0.9956	0.0164	2.309	0.939	0.2182	44.26	0.9935	0.0164	37.02	0.9782	0.0162	0.494965	0.9847	0.0162
0.0029	0.9956	0.0165	2.31	0.939	0.2182	44.26	0.9935	0.0164	37.0638	0.9782	0.0162	0.495	0.9847	0.0163
0.0029	0.9956	0.0165	2.314	0.939	0.2182	44.27	0.9935	0.0165	37.08	0.9782	0.0162	0.4951	0.9847	0.0163
0.0029	0.9956	0.0166	2.317	0.939	0.2183	44.28	0.9935	0.0165	37.08	0.9782	0.0163	0.4951	0.9847	0.0164
0.0029	0.9956	0.0166	2.32	0.939	0.2183	44.29	0.9935	0.0166	37.1	0.9782	0.0163	0.4951	0.9847	0.0164
0.0029	0.9956	0.0167	2.323	0.939	0.2184	44.29	0.9935	0.0166	37.1	0.9782	0.0164	0.4951	0.9847	0.0164
0.0029	0.9956	0.0167	2.328	0.939	0.2184	44.3	0.9935	0.0167	37.1	0.9782	0.0164	0.4951	0.9847	0.0165
0.0029	0.9956	0.0167	2.334	0.939	0.2185	44.3	0.9935	0.0167	37.1	0.9782	0.0164	0.495212	0.9847	0.0165
0.0029	0.9956	0.0168	2.336	0.939	0.2185	44.3055	0.9935	0.0167	37.11	0.9782	0.0165	0.4952	0.9847	0.0166
0.002944	0.9956	0.0168	2.336	0.939	0.2186	44.31	0.9935	0.0168	37.12	0.9782	0.0165	0.495321	0.9847	0.0166
0.0029	0.9956	0.0169	2.34375	0.939	0.2186	44.33	0.9935	0.0168	37.12	0.9782	0.0166	0.4953	0.9847	0.0167
0.002947	0.9956	0.0169	2.349	0.939	0.2187	44.34	0.9935	0.0169	37.15	0.9782	0.0166	0.4953	0.9847	0.0167
0.0029	0.9956	0.0169	2.35	0.939	0.2187	44.34	0.9935	0.0169	37.16	0.9782	0.0167	0.4953	0.9847	0.0167
0.0029	0.9956	0.017	2.351	0.939	0.2187	44.35	0.9935	0.0169	37.1699	0.9782	0.0167	0.4953	0.9847	0.0168
0.0029	0.9956	0.017	2.351	0.939	0.2189	44.36	0.9935	0.017	37.18	0.9782	0.0167	0.495418	0.9847	0.0168
0.0029	0.9956	0.0171	2.352	0.939	0.219	44.37	0.9935	0.017	37.18	0.9782	0.0168	0.4954	0.9847	0.0169
0.0029	0.9956	0.0171	2.358	0.939	0.2191	44.37	0.9935	0.0171	37.18	0.9782	0.0168	0.4954	0.9847	0.0169
0.0029	0.9956	0.0172	2.363	0.939	0.2191	44.38	0.9935	0.0171	37.19	0.9782	0.0169	0.495549	0.9847	0.0169
0.0029	0.9956	0.0172	2.376	0.939	0.2192	44.39	0.9935	0.0172	37.2	0.9782	0.0169	0.495583	0.9847	0.017
0.0029	0.9956	0.0172	2.379	0.939	0.2192	44.39	0.9935	0.0172	37.22	0.9782	0.0169	0.4956	0.9847	0.017
0.0029	0.9956	0.0173	2.38127	0.939	0.2193	44.39	0.9935	0.0172	37.23	0.9782	0.017	0.4956	0.9847	0.0171
0.0029	0.9956	0.0173	2.381	0.939	0.2193	44.41	0.9913	0.0172	37.25	0.9782	0.017	0.4956	0.9847	0.0171
0.002952	0.9956	0.0174	2.385	0.939	0.2194	44.41	0.9913	0.0173	37.25	0.9782	0.0171	0.4956	0.9847	0.0172
0.0029	0.9956	0.0174	2.393	0.939	0.2194	44.4231	0.9913	0.0173	37.26	0.9782	0.0171	0.4956	0.9847	0.0172
0.0029	0.9956	0.0175	2.39507	0.939	0.2195	44.42	0.9913	0.0174	37.29	0.976	0.0171	0.4956	0.9847	0.0172
0.0029	0.9956	0.0175	2.40271	0.939	0.2195	44.43	0.9913	0.0174	37.3	0.976	0.0172	0.4959	0.9847	0.0173
0.0029	0.9956	0.0175	2.406	0.939	0.2195	44.44	0.9913	0.0175	37.31	0.976	0.0172	0.495962	0.9847	0.0173
0.002957	0.9956	0.0176	2.407	0.939	0.2196	44.4573	0.9913	0.0175	37.32	0.976	0.0172	0.496061	0.9847	0.0174
0.002961	0.9956	0.0176	2.408	0.939	0.2197	44.45	0.9913	0.0175	37.32	0.976	0.0173	0.496102	0.9847	0.0174
0.0029	0.9956	0.0177	2.409	0.939	0.2197	44.48	0.9913	0.0176	37.33	0.976	0.0173	0.4961	0.9847	0.0175
0.0029	0.9956	0.0177	2.41	0.939	0.2198	44.489	0.9913	0.0176	37.347	0.976	0.0174	0.4961	0.9847	0.0175
0.0029	0.9956	0.0177	2.41	0.939	0.2198	44.4909	0.9913	0.0177	37.3495	0.976	0.0174	0.4961	0.9847	0.0175
0.0029	0.9956	0.0178	2.412	0.939	0.2198	44.5	0.9913	0.0177	37.35	0.976	0.0175	0.4961	0.9847	0.0176
0.0029	0.9956	0.0178	2.417	0.939	0.2199	44.5	0.9913	0.0177	37.36	0.976	0.0175	0.496169	0.9847	0.0176
0.0029	0.9956	0.0179	2.423	0.939	0.22	44.5	0.9913	0.0178	37.36	0.976	0.0175	0.496198	0.9847	0.0177
0.0029	0.9956	0.0179	2.429	0.939	0.22	44.5	0.9913	0.0178	37.37	0.976	0.0176	0.4962	0.9847	0.0177
0.002969	0.9956	0.018	2.43	0.939	0.2201	44.5	0.9913	0.0179	37.38	0.976	0.0176	0.4962	0.9847	0.0177
0.002969	0.9956	0.018	2.432	0.939	0.2201	44.51	0.9913	0.0179	37.4	0.976	0.0177	0.4962	0.9847	0.0178
0.0029	0.9956	0.018	2.433	0.939	0.2202	44.52	0.9913	0.018	37.4117	0.976	0.0177	0.4962	0.9847	0.0178
0.0029	0.9956	0.0181	2.441	0.939	0.2202	44.52	0.9913	0.018	37.41	0.976	0.0177	0.4962	0.9847	0.0179
0.0029	0.9956	0.0181	2.442	0.939	0.2203	44.53	0.9913	0.018	37.42	0.976	0.0178	0.4962	0.9847	0.0179
0.0029	0.9956	0.0182	2.44395	0.939	0.2204	44.53	0.9913	0.0181	37.43	0.976	0.0178	0.4964	0.9847	0.018
0.0029	0.9956	0.0182	2.443	0.939	0.2205	44.54	0.9913	0.0181	37.43	0.976	0.0179	0.4964	0.9847	0.018
0.0029	0.9956	0.0182	2.444	0.939	0.2206	44.55	0.9913	0.0182	37.4408	0.976	0.0179	0.4965	0.9847	0.018
0.0029	0.9956	0.0183	2.447	0.939	0.2207	44.56	0.9913	0.0182	37.44	0.976	0.018	0.496535	0.9847	0.0181
0.0029	0.9956	0.0183	2.456	0.939	0.2207	44.56	0.9913	0.0182	37.44	0.976	0.018	0.4965	0.9847	0.0181
0.0029	0.9956	0.0184	2.463	0.939	0.2208	44.57	0.9913	0.0183	37.44	0.976	0.018	0.4965	0.9847	0.0182
0.0029	0.9956	0.0184	2.4642	0.939	0.2208	44.57	0.9913	0.0183	37.45	0.976	0.0181	0.496689	0.9847	0.0182
0.0029	0.9956	0.0185	2.471	0.939	0.2208	44.57	0.9913	0.0184	37.46	0.976	0.0181	0.4967	0.9847	0.0182
0.0029	0.9956	0.0185	2.471	0.939	0.221	44.58	0.9913	0.0184	37.47	0.976	0.0182	0.4967	0.9847	0.0183
0.0029	0.9956	0.0185	2.471	0.939	0.221	44.59	0.9913	0.0185	37.47	0.976	0.0182	0.4968	0.9847	0.0183
0.0029	0.9956	0.0186	2.475	0.939	0.2211	44.6	0.9913	0.0185	37.47	0.976	0.0182	0.4968	0.9847	0.0184
0.0029	0.9956	0.0186	2.47805	0.939	0.2211	44.6	0.9913	0.0185	37.48	0.976	0.0183	0.4969	0.9847	0.0184
0.0029	0.9956	0.0187	2.492	0.939	0.2211	44.61	0.9913	0.0186	37.48	0.976	0.0183	0.4969	0.9847	0.0185
0.0029	0.9956	0.0187	2.492	0.939	0.2212	44.62	0.9913	0.0186	37.49	0.976	0.0184	0.497	0.9847	0.0185
0.0029	0.9956	0.0187	2.492	0.939	0.2212	44.62	0.9913	0.0187	37.5	0.976	0.0184	0.497	0.9847	0.0185
0.0029	0.9956	0.0188	2.499	0.939	0.2213	44.63	0.9913	0.0187	37.5142	0.976	0.0185	0.497	0.9847	0.0186
0.0029	0.9956	0.0188	2.516	0.939	0.2213	44.64	0.9913	0.0187	37.51	0.976	0.0185	0.4971	0.9847	0.0186
0.0029	0.9956	0.0189	2.5177	0.939	0.2213	44.64	0.9913	0.0188	37.52	0.976	0.0185	0.49723	0.9847	0.0187
0.0029	0.9956	0.0189	2.517	0.939	0.2214	44.64	0.9913	0.0188	37.52	0.976	0.0186	0.4972	0.9847	0.0187
0.002987	0.9956	0.019	2.52	0.939	0.2215	44.64	0.9913	0.0189	37.53	0.976	0.0186	0.4974	0.9847	0.0187
0.0029	0.9956	0.019	2.523	0.939	0.2215	44.64	0.9913	0.0189	37.53	0.976	0.0187	0.4975	0.9847	0.0188
0.0029	0.9956	0.019	2.527	0.9368	0.2215	44.64	0.9913	0.019	37.54	0.976	0.0187	0.497535	0.9847	0.0188
0.0029	0.9956	0.0191	2.53125	0.9368	0.2216	44.65	0.9913	0.019	37.541	0.976	0.0187	0.4975	0.9847	0.0189
0.0029	0.9956	0.0191	2.543	0.9368	0.2216	44.6558	0.9913	0.019	37.56	0.976	0.0188	0.4975	0.9847	0.0189
0.0029	0.9956	0.0192	2.543	0.9368	0.2216	44.6631	0.9913	0.0191	37.56	0.976	0.0188	0.4976	0.9847	0.019
0.0029	0.9956	0.0192	2.549	0.9368	0.2217	44.67	0.9913	0.0191	37.5732	0.976	0.0189	0.4976	0.9847	0.019
0.0029	0.9956	0.0193	2.56036	0.9368	0.2217	44.67	0.9913	0.0192	37.6	0.976	0.0189	0.4976	0.9847	0.019
0.0029	0.9956	0.0193	2.563	0.9368	0.2218	44.68	0.9913	0.0192	37.61	0.976	0.019	0.4977	0.9847	0.0191
0.0029	0.9956	0.0193	2.568	0.9368	0.2218	44.689	0.9913	0.0193	37.61	0.976	0.019	0.4977	0.9847	0.0191
0.0029	0.9956	0.0194	2.57	0.9368	0.2218	44.69	0.9913	0.0193	37.6197	0.9739	0.019	0.4978	0.9847	0.0192
0.0029	0.9956	0.0194	2.57	0.9368	0.2219	44.7	0.9913	0.0193	37.62	0.9739	0.019	0.4978	0.9847	0.0192
0.0029	0.9956	0.0195	2.571	0.9368	0.2219	44.7	0.9891	0.0193	37.62	0.9739	0.0191	0.4978	0.9847	0.0193
0.003	0.9956	0.0195	2.572	0.9368	0.222	44.7063	0.9891	0.0194	37.62	0.9739	0.0191	0.4979	0.9847	0.0193
0.003	0.9956	0.0195	2.574	0.9368	0.2221	44.7	0.9891	0.0194	37.63	0.9739	0.0192	0.4979	0.9847	0.0193
0.003	0.9956	0.0196	2.578	0.9368	0.2222	44.71	0.9891	0.0195	37.63	0.9739	0.0192	0.4979	0.9847	0.0194
0.003001	0.9956	0.0196	2.581	0.9368	0.2223	44.72	0.9891	0.0195	37.64	0.9739	0.0193	0.498	0.9847	0.0194
0.003002	0.9956	0.0197	2.583	0.9368	0.2223	44.72	0.9891	0.0195	37.64	0.9739	0.0193	0.498	0.9847	0.0195
0.003	0.9956	0.0197	2.583	0.9368	0.2224	44.73	0.9891	0.0196	37.65	0.9739	0.0193	0.498	0.9847	0.0195
0.003	0.9956	0.0198	2.587	0.9368	0.2224	44.73	0.9891	0.0196	37.65	0.9739	0.0194	0.4981	0.9847	0.0195
0.003	0.9956	0.0198	2.59196	0.9368	0.2225	44.74	0.9891	0.0197	37.67	0.9739	0.0194	0.4981	0.9847	0.0196
0.003	0.9956	0.0198	2.594	0.9368	0.2225	44.77	0.9891	0.0197	37.68	0.9739	0.0195	0.4982	0.9847	0.0196
0.003	0.9956	0.0199	2.604	0.9368	0.2226	44.77	0.9891	0.0198	37.69	0.9739	0.0195	0.4982	0.9847	0.0197
0.003	0.9956	0.0199	2.625	0.9368	0.2228	44.77	0.9891	0.0198	37.7	0.9739	0.0195	0.4982	0.9847	0.0197
0.003	0.9956	0.02	2.63326	0.9368	0.2229	44.78	0.9891	0.0198	37.7	0.9739	0.0196	0.4982	0.9847	0.0198
0.003	0.9956	0.02	2.636	0.9368	0.2229	44.78	0.9891	0.0199	37.72	0.9739	0.0196	0.498274	0.9847	0.0198
0.003	0.9956	0.02	2.636	0.9368	0.2233	44.78	0.9891	0.0199	37.73	0.9739	0.0197	0.4982	0.9847	0.0198
0.003	0.9956	0.0201	2.644	0.9368	0.2233	44.81	0.9891	0.02	37.73	0.9739	0.0197	0.4982	0.9847	0.0199
0.003	0.9956	0.0201	2.645	0.9368	0.2234	44.84	0.9891	0.02	37.75	0.9739	0.0198	0.4982	0.9847	0.0199
0.003	0.9956	0.0202	2.647	0.9368	0.2234	44.84	0.9891	0.02	37.75	0.9739	0.0198	0.4984	0.9847	0.02
0.003	0.9956	0.0202	2.651	0.9368	0.2235	44.84	0.9891	0.0201	37.75	0.9739	0.0198	0.4984	0.9847	0.02
0.003	0.9956	0.0203	2.653	0.9368	0.2235	44.85	0.9891	0.0201	37.76	0.9739	0.0199	0.498465	0.9847	0.02
0.003	0.9956	0.0203	2.661	0.9368	0.2236	44.85	0.9891	0.0202	37.79	0.9739	0.0199	0.4984	0.9826	0.02
0.003	0.9956	0.0203	2.666	0.9368	0.2236	44.85	0.9891	0.0202	37.8	0.9739	0.02	0.4984	0.9826	0.0201
0.003	0.9956	0.0204	2.666	0.9368	0.2236	44.87	0.9891	0.0203	37.81	0.9739	0.02	0.4985	0.9826	0.0201
0.003	0.9956	0.0204	2.669	0.9368	0.2237	44.88	0.9891	0.0203	37.85	0.9739	0.02	0.4986	0.9826	0.0202
0.003	0.9956	0.0205	2.669	0.9368	0.2237	44.89	0.9891	0.0203	37.85	0.9739	0.0201	0.4986	0.9826	0.0202
0.003	0.9956	0.0205	2.669	0.9368	0.2238	44.89	0.9891	0.0204	37.85	0.9739	0.0201	0.4986	0.9826	0.0203
0.003	0.9956	0.0205	2.671	0.9368	0.2238	44.91	0.9891	0.0204	37.88	0.9739	0.0202	0.4986	0.9826	0.0203
0.003	0.9956	0.0206	2.673	0.9368	0.2239	44.91	0.9891	0.0205	37.89	0.9739	0.0202	0.4986	0.9826	0.0203
0.003	0.9956	0.0206	2.677	0.9368	0.2239	44.91	0.9891	0.0205	37.9	0.9739	0.0203	0.4987	0.9826	0.0204
0.003	0.9956	0.0207	2.677	0.9368	0.224	44.9253	0.9891	0.0205	37.9	0.9739	0.0203	0.4987	0.9826	0.0204
0.003	0.9956	0.0207	2.678	0.9368	0.224	44.93	0.9891	0.0206	37.91	0.9739	0.0203	0.4988	0.9826	0.0205
0.003	0.9956	0.0208	2.679	0.9368	0.2241	44.95	0.9891	0.0206	37.92	0.9739	0.0204	0.4988	0.9826	0.0205
0.003	0.9956	0.0208	2.688	0.9368	0.2241	44.96	0.9891	0.0207	37.92	0.9739	0.0204	0.4988	0.9826	0.0205
0.003	0.9956	0.0208	2.688	0.9368	0.2241	44.96	0.9891	0.0207	37.95	0.9739	0.0205	0.4989	0.9826	0.0206
0.003	0.9956	0.0209	2.688	0.9368	0.2243	44.97	0.9891	0.0208	37.96	0.9739	0.0205	0.4989	0.9826	0.0206
0.003	0.9956	0.0209	2.702	0.9368	0.2243	44.98	0.9891	0.0208	37.97	0.9739	0.0205	0.499091	0.9826	0.0207
0.003	0.9956	0.021	2.70274	0.9368	0.2244	44.98	0.9891	0.0208	37.98	0.9739	0.0206	0.499101	0.9826	0.0207
0.003	0.9956	0.021	2.714	0.9368	0.2244	45	0.9891	0.0209	37.99	0.9739	0.0206	0.4991	0.9826	0.0208
0.003	0.9956	0.0211	2.723	0.9368	0.2244	45.0078	0.9891	0.0209	38	0.9739	0.0207	0.4992	0.9826	0.0208
0.003	0.9956	0.0211	2.725	0.9368	0.2245	45.01	0.9891	0.021	38.0107	0.9739	0.0207	0.4992	0.9826	0.0208
0.003	0.9956	0.0211	2.725	0.9368	0.2246	45.02	0.9891	0.021	38.01	0.9739	0.0208	0.4992	0.9826	0.0209
0.003037	0.9956	0.0212	2.725	0.9368	0.2246	45.02	0.9891	0.0211	38.0218	0.9739	0.0208	0.4993	0.9826	0.0209
0.003	0.9956	0.0212	2.74	0.9368	0.2247	45.02	0.9891	0.0211	38.0224	0.9739	0.0208	0.4994	0.9826	0.021
0.003	0.9956	0.0213	2.741	0.9368	0.2247	45.02	0.9891	0.0211	38.03	0.9739	0.0209	0.4994	0.9826	0.021
0.003	0.9956	0.0213	2.741	0.9368	0.2248	45.03	0.9891	0.0212	38.04	0.9739	0.0209	0.4994	0.9826	0.0211
0.003	0.9956	0.0213	2.741	0.9368	0.2248	45.03	0.9891	0.0212	38.06	0.9739	0.021	0.4995	0.9826	0.0211
0.003	0.9956	0.0214	2.746	0.9368	0.2249	45.03	0.9891	0.0213	38.07	0.9739	0.021	0.4995	0.9826	0.0211
0.003	0.9956	0.0214	2.746	0.9368	0.2249	45.04	0.9891	0.0213	38.07	0.9739	0.0211	0.4995	0.9826	0.0212
0.003	0.9956	0.0215	2.749	0.9368	0.225	45.04	0.9891	0.0213	38.08	0.9739	0.0211	0.4995	0.9804	0.0212
0.003	0.9956	0.0215	2.754	0.9368	0.2251	45.04	0.9891	0.0214	38.1	0.9739	0.0211	0.4997	0.9804	0.0212
0.003	0.9956	0.0216	2.754	0.9368	0.2254	45.05	0.9891	0.0214	38.12	0.9739	0.0212	0.4997	0.9804	0.0213
0.003	0.9956	0.0216	2.756	0.9368	0.2255	45.06	0.9891	0.0215	38.13	0.9739	0.0212	0.4998	0.9804	0.0213
0.003	0.9956	0.0216	2.758	0.9346	0.2255	45.06	0.9891	0.0215	38.14	0.9739	0.0213	0.4998	0.9804	0.0213
0.003	0.9956	0.0217	2.767	0.9346	0.2255	45.06	0.9891	0.0216	38.16	0.9739	0.0213	0.4999	0.9804	0.0214
0.003	0.9956	0.0217	2.769	0.9346	0.2256	45.07	0.9891	0.0216	38.17	0.9739	0.0213	0.5	0.9804	0.0214
0.003	0.9956	0.0218	2.76947	0.9346	0.2258	45.07	0.9891	0.0216	38.17	0.9739	0.0214	0.5	0.9804	0.0215
0.003047	0.9956	0.0218	2.77	0.9346	0.2259	45.08	0.9891	0.0217	38.18	0.9739	0.0214	0.500107	0.9804	0.0215
0.003	0.9956	0.0218	2.78	0.9346	0.2259	45.1	0.9891	0.0217	38.19	0.9739	0.0215	0.5001	0.9804	0.0216
0.003	0.9956	0.0219	2.796	0.9346	0.2259	45.1	0.9891	0.0218	38.2	0.9739	0.0215	0.500133	0.9804	0.0216
0.003	0.9956	0.0219	2.798	0.9346	0.226	45.11	0.9891	0.0218	38.2	0.9739	0.0216	0.5001	0.9804	0.0216
0.003	0.9956	0.022	2.801	0.9346	0.2261	45.11	0.9891	0.0218	38.21	0.9739	0.0216	0.5003	0.9804	0.0217
0.003	0.9956	0.022	2.803	0.9346	0.2261	45.12	0.9891	0.0219	38.22	0.9739	0.0216	0.5003	0.9804	0.0217
0.003	0.9956	0.0221	2.803	0.9346	0.2262	45.14	0.9891	0.0219	38.22	0.9739	0.0217	0.5004	0.9782	0.0217
0.003	0.9956	0.0221	2.803	0.9346	0.2262	45.15	0.9891	0.022	38.22	0.9739	0.0217	0.5004	0.9782	0.0218
0.003	0.9956	0.0221	2.803	0.9346	0.2262	45.15	0.9891	0.022	38.23	0.9739	0.0218	0.5004	0.9782	0.0218
0.003	0.9956	0.0222	2.805	0.9346	0.2263	45.16	0.9891	0.0221	38.23	0.9739	0.0218	0.5004	0.9782	0.0218
0.003	0.9956	0.0222	2.808	0.9346	0.2263	45.17	0.9891	0.0221	38.23	0.9739	0.0218	0.5004	0.9782	0.0219
0.003	0.9956	0.0223	2.812	0.9346	0.2264	45.17	0.9891	0.0221	38.24	0.9739	0.0219	0.5005	0.9782	0.0219
0.003	0.9956	0.0223	2.81543	0.9346	0.2264	45.17	0.9891	0.0222	38.24	0.9739	0.0219	0.5005	0.9782	0.022
0.003	0.9956	0.0223	2.823	0.9346	0.2264	45.18	0.9891	0.0222	38.2469	0.9739	0.022	0.5006	0.9782	0.022
0.003	0.9956	0.0224	2.82889	0.9346	0.2265	45.2	0.9891	0.0223	38.25	0.9739	0.022	0.5007	0.9782	0.0221
0.003	0.9956	0.0224	2.837	0.9346	0.2265	45.21	0.9891	0.0223	38.25	0.9739	0.0221	0.5007	0.9782	0.0221
0.00306	0.9956	0.0225	2.848	0.9346	0.2266	45.21	0.9891	0.0223	38.25	0.9739	0.0221	0.5008	0.9782	0.0221
0.003	0.9956	0.0225	2.854	0.9346	0.2267	45.22	0.9891	0.0224	38.25	0.9739	0.0221	0.500887	0.9782	0.0222
0.003	0.9956	0.0226	2.85425	0.9346	0.2267	45.22	0.9891	0.0224	38.26	0.9739	0.0222	0.5009	0.9782	0.0222
0.003	0.9956	0.0226	2.864	0.9346	0.2268	45.23	0.9891	0.0225	38.27	0.9739	0.0222	0.501	0.9782	0.0223
0.003	0.9956	0.0226	2.87	0.9346	0.227	45.23	0.9891	0.0225	38.28	0.9739	0.0223	0.501	0.9782	0.0223
0.003	0.9956	0.0227	2.871	0.9346	0.227	45.24	0.9891	0.0226	38.28	0.9739	0.0223	0.501	0.9782	0.0223
0.003	0.9956	0.0227	2.871	0.9346	0.2271	45.25	0.9891	0.0226	38.28	0.9739	0.0223	0.5011	0.9782	0.0224
0.003064	0.9956	0.0228	2.883	0.9346	0.2271	45.25	0.9891	0.0226	38.29	0.9739	0.0224	0.5012	0.9782	0.0224
0.003	0.9956	0.0228	2.895	0.9346	0.2273	45.26	0.9891	0.0227	38.3	0.9739	0.0224	0.5012	0.9782	0.0225
0.003	0.9956	0.0228	2.9	0.9346	0.2274	45.27	0.9891	0.0227	38.3	0.9739	0.0225	0.5012	0.9782	0.0225
0.003065	0.9956	0.0229	2.901	0.9346	0.2274	45.28	0.9891	0.0228	38.31	0.9739	0.0225	0.5013	0.9782	0.0226
0.003	0.9956	0.0229	2.901	0.9346	0.2275	45.29	0.9891	0.0228	38.31	0.9739	0.0226	0.5014	0.9782	0.0226
0.003	0.9956	0.023	2.905	0.9346	0.2275	45.29	0.9891	0.0228	38.31	0.9739	0.0226	0.5014	0.9782	0.0226
0.003	0.9956	0.023	2.917	0.9346	0.2276	45.29	0.9891	0.0229	38.33	0.9739	0.0226	0.501466	0.9782	0.0227
0.003067	0.9956	0.0231	2.917	0.9346	0.2276	45.3	0.9891	0.0229	38.342	0.9739	0.0227	0.501498	0.9782	0.0227
0.003	0.9956	0.0231	2.918	0.9346	0.2277	45.311	0.9891	0.023	38.34	0.9739	0.0227	0.5015	0.9782	0.0228
0.003	0.9956	0.0231	2.929	0.9346	0.2277	45.3171	0.9891	0.023	38.35	0.9739	0.0228	0.5015	0.9782	0.0228
0.003	0.9956	0.0232	2.93274	0.9346	0.2277	45.31	0.9891	0.0231	38.35	0.9739	0.0228	0.5016	0.9782	0.0228
0.003	0.9956	0.0232	2.933	0.9346	0.2278	45.32	0.9891	0.0231	38.35	0.9739	0.0228	0.5017	0.9782	0.0229
0.003	0.9956	0.0233	2.93665	0.9346	0.2278	45.32	0.9891	0.0231	38.35	0.9739	0.0229	0.5018	0.9782	0.0229
0.003	0.9956	0.0233	2.937	0.9346	0.2279	45.32	0.9891	0.0232	38.36	0.9739	0.0229	0.501877	0.9782	0.023
0.003	0.9956	0.0234	2.937	0.9346	0.228	45.33	0.9891	0.0232	38.3711	0.9739	0.023	0.5019	0.9782	0.023
0.003	0.9956	0.0234	2.939	0.9346	0.228	45.33	0.9891	0.0233	38.38	0.9739	0.023	0.5019	0.9782	0.0231
0.003	0.9956	0.0234	2.93986	0.9346	0.2282	45.34	0.9891	0.0233	38.39	0.9739	0.0231	0.5019	0.9782	0.0231
0.003	0.9956	0.0235	2.948	0.9346	0.2283	45.34	0.9891	0.0234	38.39	0.9739	0.0231	0.501943	0.9782	0.0231
0.003	0.9956	0.0235	2.949	0.9346	0.2283	45.34	0.9891	0.0234	38.3998	0.9739	0.0231	0.502	0.9782	0.0232
0.003	0.9956	0.0236	2.954	0.9346	0.2284	45.35	0.9891	0.0234	38.41	0.9739	0.0232	0.502	0.9782	0.0232
0.003	0.9956	0.0236	2.964	0.9346	0.2284	45.35	0.9891	0.0235	38.41	0.9739	0.0232	0.502	0.9782	0.0233
0.003	0.9956	0.0236	2.966	0.9346	0.2285	45.3629	0.9891	0.0235	38.4198	0.9739	0.0233	0.502	0.9782	0.0233
0.003077	0.9935	0.0236	2.966	0.9346	0.2285	45.36	0.9891	0.0236	38.42	0.9739	0.0233	0.5021	0.9782	0.0234
0.003	0.9935	0.0237	2.973	0.9346	0.2286	45.36	0.9891	0.0236	38.42	0.9739	0.0234	0.5021	0.9782	0.0234
0.003	0.9935	0.0237	2.974	0.9346	0.2286	45.36	0.9891	0.0236	38.44	0.9739	0.0234	0.5022	0.9782	0.0234
0.003	0.9935	0.0238	2.975	0.9346	0.2287	45.37	0.9891	0.0237	38.45	0.9739	0.0234	0.5023	0.9782	0.0235
0.003	0.9935	0.0238	2.977	0.9346	0.2288	45.37	0.9891	0.0237	38.46	0.9739	0.0235	0.5023	0.9782	0.0235
0.003	0.9935	0.0239	2.981	0.9346	0.2288	45.39	0.9891	0.0238	38.49	0.9739	0.0235	0.5023	0.9782	0.0236
0.003	0.9935	0.0239	2.983	0.9346	0.2288	45.39	0.9891	0.0238	38.49	0.9739	0.0236	0.5023	0.9782	0.0236
0.003	0.9935	0.0239	2.985	0.9346	0.2289	45.39	0.9891	0.0239	38.49	0.9739	0.0236	0.5023	0.9782	0.0236
0.003	0.9935	0.024	2.99	0.9346	0.2289	45.39	0.9891	0.0239	38.49	0.9739	0.0236	0.5024	0.9782	0.0237
0.003	0.9935	0.024	2.99	0.9325	0.2289	45.4	0.9891	0.0239	38.49	0.9739	0.0237	0.502461	0.9782	0.0237
0.003	0.9935	0.0241	2.994	0.9325	0.2291	45.4	0.9891	0.024	38.5	0.9739	0.0237	0.5024	0.9782	0.0238
0.003	0.9935	0.0241	2.994	0.9325	0.2292	45.4	0.9891	0.024	38.5	0.9739	0.0238	0.5024	0.9782	0.0238
0.003	0.9935	0.0241	2.995	0.9325	0.2292	45.41	0.9891	0.0241	38.5	0.9739	0.0238	0.5025	0.9782	0.0239
0.003	0.9935	0.0242	3.002	0.9325	0.2293	45.41	0.9891	0.0241	38.51	0.9739	0.0239	0.5025	0.9782	0.0239
0.003	0.9935	0.0242	3.006	0.9325	0.2293	45.41	0.9891	0.0241	38.53	0.9739	0.0239	0.5025	0.9782	0.0239
0.003	0.9935	0.0243	3.007	0.9325	0.2293	45.42	0.9891	0.0242	38.55	0.9739	0.0239	0.5026	0.9782	0.024
0.003095	0.9935	0.0243	3.009	0.9325	0.2294	45.44	0.9891	0.0242	38.5592	0.9739	0.024	0.5027	0.9782	0.024
0.003	0.9935	0.0244	3.013	0.9325	0.2294	45.45	0.9891	0.0243	38.56	0.9739	0.024	0.5027	0.9782	0.0241
0.003	0.9935	0.0244	3.021	0.9325	0.2295	45.45	0.9891	0.0243	38.57	0.9739	0.0241	0.5027	0.9782	0.0241
0.0031	0.9935	0.0244	3.026	0.9325	0.2295	45.46	0.9891	0.0244	38.57	0.9739	0.0241	0.5028	0.9782	0.0241
0.0031	0.9935	0.0245	3.027	0.9325	0.2295	45.46	0.9891	0.0244	38.58	0.9739	0.0241	0.5029	0.9782	0.0242
0.003101	0.9935	0.0245	3.029	0.9325	0.2296	45.46	0.9891	0.0244	38.58	0.9739	0.0242	0.502959	0.9782	0.0242
0.0031	0.9935	0.0246	3.029	0.9325	0.2296	45.4647	0.9891	0.0245	38.6	0.9739	0.0242	0.5029	0.9782	0.0243
0.0031	0.9935	0.0246	3.036	0.9325	0.2297	45.46	0.9891	0.0245	38.6	0.9739	0.0243	0.503	0.9782	0.0243
0.0031	0.9935	0.0246	3.04	0.9325	0.2297	45.47	0.9891	0.0246	38.61	0.9739	0.0243	0.503	0.9782	0.0244
0.0031	0.9935	0.0247	3.043	0.9325	0.2298	45.47	0.9891	0.0246	38.64	0.9739	0.0244	0.5031	0.9782	0.0244
0.0031	0.9935	0.0247	3.044	0.9325	0.2298	45.47	0.9891	0.0246	38.64	0.9717	0.0244	0.5031	0.9782	0.0244
0.0031	0.9935	0.0248	3.046	0.9325	0.2298	45.4775	0.9891	0.0247	38.66	0.9717	0.0244	0.5032	0.9782	0.0245
0.0031	0.9935	0.0248	3.046	0.9325	0.2299	45.49	0.9891	0.0247	38.68	0.9717	0.0244	0.5032	0.9782	0.0245
0.0031	0.9935	0.0249	3.047	0.9325	0.23	45.5	0.9891	0.0248	38.68	0.9717	0.0245	0.5033	0.9782	0.0246
0.0031	0.9935	0.0249	3.051	0.9325	0.23	45.5	0.9891	0.0248	38.69	0.9717	0.0245	0.5033	0.9782	0.0246
0.00311	0.9935	0.0249	3.054	0.9325	0.2301	45.5	0.9891	0.0249	38.7	0.9717	0.0246	0.5033	0.9782	0.0246
0.0031	0.9935	0.025	3.054	0.9325	0.2301	45.5	0.9891	0.0249	38.7	0.9717	0.0246	0.5033	0.9782	0.0247
0.0031	0.9935	0.025	3.059	0.9325	0.2303	45.5	0.9891	0.0249	38.71	0.9717	0.0246	0.5034	0.9782	0.0247
0.0031	0.9935	0.0251	3.06601	0.9325	0.2304	45.5147	0.9891	0.025	38.72	0.9717	0.0247	0.5034	0.9782	0.0248
0.0031	0.9935	0.0251	3.074	0.9325	0.2305	45.52	0.9891	0.025	38.73	0.9717	0.0247	0.5035	0.9782	0.0248
0.0031	0.9935	0.0252	3.075	0.9325	0.2305	45.52	0.9891	0.0251	38.73	0.9717	0.0248	0.5035	0.9782	0.0249
0.0031	0.9935	0.0252	3.077	0.9325	0.2306	45.53	0.9891	0.0251	38.73	0.9717	0.0248	0.5035	0.9782	0.0249
0.003117	0.9935	0.0252	3.079	0.9325	0.2306	45.53	0.9891	0.0252	38.74	0.9717	0.0249	0.5035	0.9782	0.0249
0.0031	0.9935	0.0253	3.082	0.9325	0.2306	45.53	0.9891	0.0252	38.74	0.9717	0.0249	0.5036	0.9782	0.025
0.0031	0.9935	0.0253	3.08346	0.9325	0.2307	45.54	0.9891	0.0252	38.74	0.9717	0.0249	0.50365	0.9782	0.025
0.0031	0.9935	0.0254	3.089	0.9325	0.2307	45.54	0.9891	0.0253	38.74	0.9717	0.025	0.5037	0.9782	0.0251
0.0031	0.9935	0.0254	3.094	0.9325	0.2308	45.54	0.9891	0.0253	38.75	0.9717	0.025	0.5037	0.9782	0.0251
0.0031	0.9935	0.0254	3.09567	0.9325	0.2308	45.55	0.9891	0.0254	38.75	0.9717	0.0251	0.5037	0.9782	0.0252
0.0031	0.9935	0.0255	3.096	0.9325	0.2308	45.55	0.9891	0.0254	38.77	0.9717	0.0251	0.5038	0.9782	0.0252
0.0031	0.9935	0.0255	3.099	0.9325	0.2309	45.56	0.9891	0.0254	38.77	0.9717	0.0252	0.5038	0.976	0.0252
0.0031	0.9935	0.0256	3.114	0.9325	0.2309	45.57	0.9891	0.0255	38.77	0.9717	0.0252	0.5038	0.976	0.0252
0.003123	0.9935	0.0256	3.115	0.9325	0.231	45.58	0.9891	0.0255	38.7795	0.9717	0.0252	0.503875	0.976	0.0253
0.0031	0.9935	0.0257	3.115	0.9325	0.231	45.59	0.9891	0.0256	38.78	0.9717	0.0253	0.5039	0.976	0.0253
0.0031	0.9935	0.0257	3.115	0.9325	0.2311	45.6	0.9891	0.0256	38.79	0.9717	0.0253	0.5039	0.976	0.0254
0.0031	0.9935	0.0257	3.115	0.9325	0.2315	45.6	0.9891	0.0257	38.8	0.9717	0.0254	0.5039	0.976	0.0254
0.003128	0.9935	0.0258	3.123	0.9325	0.2315	45.6	0.9891	0.0257	38.8	0.9717	0.0254	0.504	0.976	0.0254
0.0031	0.9935	0.0258	3.123	0.9325	0.2316	45.61	0.9891	0.0257	38.81	0.9717	0.0254	0.50404	0.976	0.0255
0.0031	0.9935	0.0259	3.12375	0.9325	0.2316	45.61	0.9891	0.0258	38.83	0.9717	0.0255	0.504	0.976	0.0255
0.0031	0.9935	0.0259	3.125	0.9325	0.2316	45.61	0.9891	0.0258	38.83	0.9717	0.0255	0.504	0.976	0.0256
0.00313	0.9935	0.0259	3.13339	0.9325	0.2318	45.61	0.9891	0.0259	38.84	0.9717	0.0256	0.5041	0.976	0.0256
0.0031	0.9935	0.026	3.133	0.9325	0.2318	45.6253	0.9891	0.0259	38.84	0.9717	0.0256	0.5041	0.976	0.0257
0.0031	0.9935	0.026	3.143	0.9325	0.2319	45.63	0.9891	0.0259	38.84	0.9717	0.0257	0.5041	0.976	0.0257
0.0031	0.9935	0.0261	3.14713	0.9325	0.232	45.63	0.9891	0.026	38.86	0.9717	0.0257	0.5041	0.976	0.0257
0.0031	0.9935	0.0261	3.161	0.9325	0.2321	45.65	0.9891	0.026	38.88	0.9717	0.0257	0.5041	0.976	0.0258
0.0031	0.9935	0.0262	3.164	0.9325	0.2322	45.65	0.9891	0.0261	38.88	0.9717	0.0258	0.5044	0.976	0.0258
0.0031	0.9935	0.0262	3.177	0.9325	0.2322	45.66	0.9891	0.0261	38.89	0.9717	0.0258	0.5044	0.9739	0.0258
0.003136	0.9935	0.0262	3.179	0.9325	0.2323	45.66	0.9891	0.0262	38.89	0.9717	0.0259	0.5044	0.9739	0.0259
0.0031	0.9935	0.0263	3.19	0.9325	0.2323	45.66	0.9891	0.0262	38.89	0.9717	0.0259	0.5045	0.9739	0.0259
0.0031	0.9935	0.0263	3.193	0.9325	0.2324	45.66	0.9891	0.0262	38.89	0.9717	0.0259	0.5045	0.9739	0.0259
0.0031	0.9935	0.0264	3.194	0.9325	0.2324	45.66	0.9891	0.0263	38.89	0.9717	0.026	0.5045	0.9739	0.026
0.0031	0.9935	0.0264	3.203	0.9325	0.2325	45.67	0.9891	0.0263	38.9	0.9717	0.026	0.5045	0.9739	0.026
0.0031	0.9935	0.0264	3.204	0.9325	0.2325	45.67	0.9891	0.0264	38.9	0.9717	0.0261	0.504598	0.9739	0.0261
0.0031	0.9935	0.0265	3.204	0.9325	0.2326	45.68	0.9891	0.0264	38.91	0.9717	0.0261	0.5046	0.9739	0.0261
0.0031	0.9935	0.0265	3.206	0.9325	0.2326	45.68	0.9891	0.0264	38.92	0.9717	0.0262	0.5046	0.9739	0.0262
0.0031	0.9935	0.0266	3.208	0.9325	0.2326	45.68	0.9891	0.0265	38.92	0.9717	0.0262	0.5046	0.9739	0.0262
0.0031	0.9935	0.0266	3.213	0.9325	0.2327	45.7	0.9891	0.0265	38.93	0.9717	0.0262	0.5047	0.9739	0.0262
0.0031	0.9935	0.0267	3.216	0.9325	0.2329	45.7	0.9891	0.0266	38.93	0.9717	0.0263	0.5047	0.9739	0.0263
0.003149	0.9935	0.0267	3.218	0.9325	0.2329	45.7119	0.9891	0.0266	38.93	0.9717	0.0263	0.504837	0.9739	0.0263
0.0031	0.9935	0.0267	3.219	0.9325	0.233	45.71	0.9891	0.0267	38.94	0.9717	0.0264	0.5048	0.9739	0.0264
0.0031	0.9935	0.0268	3.223	0.9325	0.233	45.7248	0.9891	0.0267	38.94	0.9717	0.0264	0.505	0.9739	0.0264
0.0031	0.9935	0.0268	3.223	0.9325	0.2331	45.72	0.9891	0.0267	38.95	0.9717	0.0265	0.505	0.9739	0.0264
0.0031	0.9935	0.0269	3.22342	0.9325	0.2331	45.74	0.9891	0.0268	38.95	0.9717	0.0265	0.505	0.9739	0.0265
0.0031	0.9935	0.0269	3.225	0.9325	0.2331	45.74	0.9891	0.0268	38.96	0.9717	0.0266	0.505	0.9739	0.0265
0.0031	0.9935	0.027	3.231	0.9325	0.2332	45.75	0.9891	0.0269	38.96	0.9717	0.0266	0.505	0.9739	0.0266
0.003154	0.9935	0.027	3.233	0.9325	0.2332	45.7556	0.9891	0.0269	38.97	0.9717	0.0267	0.5051	0.9739	0.0266
0.0031	0.9935	0.027	3.23761	0.9325	0.2333	45.75	0.9891	0.027	38.97	0.9717	0.0267	0.5051	0.9739	0.0267
0.0031	0.9935	0.0271	3.239	0.9325	0.2333	45.76	0.9891	0.027	38.97	0.9717	0.0267	0.5051	0.9739	0.0267
0.0031	0.9935	0.0271	3.241	0.9325	0.2334	45.77	0.9891	0.027	38.98	0.9717	0.0268	0.5052	0.9739	0.0267
0.0031	0.9935	0.0272	3.241	0.9325	0.2334	45.77	0.9891	0.0271	38.98	0.9717	0.0268	0.5052	0.9739	0.0268
0.0031	0.9935	0.0272	3.243	0.9325	0.2334	45.78	0.9891	0.0271	38.98	0.9717	0.0269	0.5053	0.9739	0.0268
0.0031	0.9935	0.0272	3.245	0.9325	0.2335	45.78	0.9891	0.0272	38.98	0.9717	0.0269	0.5053	0.9739	0.0269
0.0031	0.9935	0.0273	3.249	0.9325	0.2335	45.78	0.9891	0.0272	38.99	0.9717	0.027	0.5053	0.9739	0.0269
0.0031	0.9935	0.0273	3.255	0.9325	0.2336	45.79	0.9891	0.0272	38.99	0.9717	0.027	0.5054	0.9739	0.027
0.0031	0.9935	0.0274	3.259	0.9325	0.2338	45.79	0.9891	0.0273	38.99	0.9717	0.027	0.5054	0.9739	0.027
0.0031	0.9935	0.0274	3.259	0.9325	0.2338	45.79	0.9891	0.0273	39	0.9717	0.0271	0.5054	0.9739	0.027
0.0031	0.9935	0.0275	3.281	0.9325	0.2339	45.8	0.9891	0.0274	39.01	0.9717	0.0271	0.5054	0.9739	0.0271
0.0031	0.9935	0.0275	3.28789	0.9325	0.2339	45.8	0.9891	0.0274	39.01	0.9717	0.0272	0.5055	0.9739	0.0271
0.0031	0.9935	0.0275	3.29	0.9325	0.2339	45.84	0.9891	0.0275	39.01	0.9717	0.0272	0.5056	0.9739	0.0272
0.003167	0.9935	0.0276	3.291	0.9325	0.234	45.85	0.9891	0.0275	39.02	0.9717	0.0272	0.5057	0.9717	0.0272
0.0031	0.9935	0.0276	3.291	0.9325	0.234	45.85	0.9891	0.0275	39.02	0.9717	0.0273	0.5057	0.9717	0.0272
0.0031	0.9935	0.0277	3.293	0.9325	0.2341	45.85	0.9891	0.0276	39.02	0.9717	0.0273	0.505835	0.9717	0.0272
0.0031	0.9935	0.0277	3.295	0.9325	0.2341	45.87	0.9891	0.0276	39.02	0.9717	0.0274	0.5058	0.9717	0.0273
0.0031	0.9935	0.0277	3.297	0.9325	0.2345	45.87	0.9891	0.0277	39.02	0.9717	0.0274	0.5058	0.9717	0.0273
0.0031	0.9935	0.0278	3.305	0.9325	0.2346	45.87	0.9891	0.0277	39.0311	0.9717	0.0275	0.505894	0.9717	0.0274
0.0031	0.9935	0.0278	3.305	0.9325	0.2346	45.87	0.9891	0.0277	39.03	0.9717	0.0275	0.5059	0.9717	0.0274
0.0031	0.9935	0.0279	3.305	0.9325	0.2347	45.87	0.9891	0.0278	39.04	0.9717	0.0275	0.5059	0.9717	0.0275
0.0031	0.9935	0.0279	3.307	0.9325	0.2347	45.87	0.9891	0.0278	39.04	0.9717	0.0276	0.5059	0.9717	0.0275
0.0031	0.9935	0.028	3.31	0.9325	0.2349	45.87	0.9891	0.0279	39.05	0.9717	0.0276	0.506	0.9717	0.0275
0.0031	0.9935	0.028	3.323	0.9325	0.235	45.88	0.9891	0.0279	39.05	0.9717	0.0277	0.506	0.9695	0.0275
0.0031	0.9935	0.028	3.323	0.9325	0.2351	45.89	0.9891	0.028	39.06	0.9717	0.0277	0.506	0.9695	0.0276
0.0031	0.9935	0.0281	3.32683	0.9325	0.2352	45.89	0.9891	0.028	39.06	0.9717	0.0277	0.506	0.9695	0.0276
0.0031	0.9935	0.0281	3.332	0.9325	0.2352	45.9	0.9891	0.028	39.06	0.9717	0.0278	0.506	0.9695	0.0277
0.003177	0.9935	0.0282	3.337	0.9325	0.2352	45.9	0.9891	0.0281	39.06	0.9717	0.0278	0.506	0.9695	0.0277
0.0031	0.9935	0.0282	3.339	0.9325	0.2353	45.91	0.9891	0.0281	39.08	0.9717	0.0279	0.506	0.9695	0.0277
0.00318	0.9935	0.0282	3.346	0.9325	0.2353	45.91	0.9891	0.0282	39.08	0.9717	0.0279	0.5061	0.9695	0.0278
0.0031	0.9935	0.0283	3.348	0.9325	0.2354	45.93	0.9891	0.0282	39.08	0.9717	0.028	0.5061	0.9695	0.0278
0.003182	0.9935	0.0283	3.349	0.9325	0.2354	45.94	0.9891	0.0282	39.157	0.9717	0.028	0.506133	0.9695	0.0279
0.0031	0.9935	0.0284	3.351	0.9325	0.2354	45.94	0.9891	0.0283	39.16	0.9717	0.028	0.5061	0.9695	0.0279
0.003184	0.9935	0.0284	3.356	0.9325	0.2355	45.95	0.9891	0.0283	39.17	0.9717	0.0281	0.5062	0.9695	0.028
0.0031	0.9935	0.0285	3.36	0.9325	0.2355	45.95	0.9891	0.0284	39.17	0.9717	0.0281	0.5062	0.9695	0.028
0.0031	0.9935	0.0285	3.363	0.9325	0.2356	45.98	0.9891	0.0284	39.17	0.9717	0.0282	0.5062	0.9695	0.028
0.0031	0.9935	0.0285	3.364	0.9325	0.2356	45.98	0.9891	0.0285	39.1982	0.9717	0.0282	0.5062	0.9695	0.0281
0.0031	0.9935	0.0286	3.364	0.9325	0.2357	45.98	0.9891	0.0285	39.2	0.9717	0.0282	0.5063	0.9695	0.0281
0.0031	0.9935	0.0286	3.375	0.9325	0.2357	45.98	0.9891	0.0285	39.21	0.9717	0.0283	0.5063	0.9695	0.0282
0.0031	0.9935	0.0287	3.384	0.9325	0.2358	45.99	0.9891	0.0286	39.22	0.9717	0.0283	0.5063	0.9695	0.0282
0.003189	0.9935	0.0287	3.385	0.9325	0.2359	45.99	0.9891	0.0286	39.22	0.9717	0.0284	0.5063	0.9695	0.0282
0.0031	0.9935	0.0288	3.386	0.9325	0.236	46	0.9891	0.0287	39.2325	0.9717	0.0284	0.5064	0.9695	0.0283
0.0031	0.9935	0.0288	3.386	0.9325	0.236	46.01	0.9891	0.0287	39.23	0.9717	0.0285	0.5065	0.9695	0.0283
0.0031	0.9935	0.0288	3.387	0.9325	0.2361	46.01	0.9891	0.0288	39.23	0.9717	0.0285	0.5065	0.9695	0.0284
0.0031	0.9935	0.0289	3.38809	0.9325	0.2361	46.01	0.9891	0.0288	39.25	0.9717	0.0285	0.506593	0.9695	0.0284
0.0031	0.9935	0.0289	3.389	0.9325	0.2362	46.02	0.9891	0.0288	39.27	0.9717	0.0286	0.5065	0.9695	0.0285
0.0031	0.9935	0.029	3.404	0.9325	0.2363	46.03	0.9891	0.0289	39.27	0.9717	0.0286	0.5066	0.9695	0.0285
0.0031	0.9935	0.029	3.406	0.9325	0.2363	46.04	0.9891	0.0289	39.27	0.9717	0.0287	0.506607	0.9695	0.0285
0.0031	0.9935	0.029	3.406	0.9325	0.2364	46.04	0.9891	0.029	39.29	0.9717	0.0287	0.5066	0.9695	0.0286
0.0031	0.9935	0.0291	3.41	0.9325	0.2364	46.04	0.9891	0.029	39.3	0.9717	0.0288	0.5066	0.9695	0.0286
0.0031	0.9935	0.0291	3.421	0.9325	0.2365	46.05	0.9891	0.029	39.31	0.9717	0.0288	0.5066	0.9695	0.0287
0.0031	0.9935	0.0292	3.421	0.9325	0.2365	46.06	0.9891	0.0291	39.31	0.9717	0.0288	0.5066	0.9695	0.0287
0.0031	0.9935	0.0292	3.422	0.9325	0.2366	46.07	0.9891	0.0291	39.32	0.9717	0.0289	0.5066	0.9695	0.0288
0.0031	0.9935	0.0293	3.42532	0.9325	0.2367	46.07	0.9891	0.0292	39.32	0.9717	0.0289	0.5066	0.9695	0.0288
0.0032	0.9935	0.0293	3.433	0.9325	0.2367	46.07	0.9891	0.0292	39.33	0.9717	0.029	0.5067	0.9695	0.0288
0.0032	0.9935	0.0293	3.436	0.9325	0.2368	46.08	0.9891	0.0293	39.33	0.9717	0.029	0.506731	0.9695	0.0289
0.0032	0.9935	0.0294	3.438	0.9325	0.2369	46.08	0.9891	0.0293	39.34	0.9717	0.029	0.5067	0.9695	0.0289
0.0032	0.9935	0.0294	3.438	0.9325	0.2369	46.09	0.9891	0.0293	39.35	0.9717	0.0291	0.5067	0.9695	0.029
0.0032	0.9935	0.0295	3.439	0.9325	0.237	46.09	0.9891	0.0294	39.36	0.9717	0.0291	0.5068	0.9695	0.029
0.0032	0.9935	0.0295	3.44	0.9325	0.237	46.09	0.9891	0.0294	39.37	0.9717	0.0292	0.5068	0.9695	0.029
0.0032	0.9935	0.0295	3.441	0.9325	0.237	46.09	0.9891	0.0295	39.37	0.9717	0.0292	0.5068	0.9695	0.0291
0.0032	0.9935	0.0296	3.442	0.9325	0.2371	46.09	0.9891	0.0295	39.38	0.9717	0.0293	0.5069	0.9695	0.0291
0.0032	0.9935	0.0296	3.461	0.9325	0.2371	46.09	0.9891	0.0295	39.38	0.9717	0.0293	0.5069	0.9695	0.0292
0.0032	0.9935	0.0297	3.462	0.9325	0.2372	46.1055	0.9891	0.0296	39.3901	0.9717	0.0293	0.5069	0.9695	0.0292
0.0032	0.9935	0.0297	3.475	0.9325	0.2372	46.1	0.9891	0.0296	39.39	0.9717	0.0294	0.507	0.9695	0.0293
0.0032	0.9935	0.0298	3.48	0.9325	0.2373	46.1	0.9891	0.0297	39.39	0.9717	0.0294	0.507	0.9695	0.0293
0.0032	0.9935	0.0298	3.481	0.9325	0.2373	46.1	0.9891	0.0297	39.4	0.9717	0.0295	0.507	0.9695	0.0293
0.0032	0.9935	0.0298	3.481	0.9325	0.2374	46.11	0.9891	0.0298	39.4	0.9717	0.0295	0.507045	0.9695	0.0294
0.0032	0.9935	0.0299	3.481	0.9325	0.2375	46.12	0.9891	0.0298	39.4	0.9717	0.0295	0.507	0.9695	0.0294
0.0032	0.9935	0.0299	3.482	0.9325	0.2376	46.12	0.9891	0.0298	39.42	0.9717	0.0296	0.507	0.9695	0.0295
0.0032	0.9935	0.03	3.489	0.9325	0.2376	46.12	0.9891	0.0299	39.42	0.9717	0.0296	0.507	0.9695	0.0295
0.003209	0.9935	0.03	3.489	0.9325	0.2378	46.13	0.9891	0.0299	39.43	0.9717	0.0297	0.5071	0.9695	0.0295
0.0032	0.9935	0.03	3.496	0.9325	0.2378	46.13	0.9891	0.03	39.43	0.9717	0.0297	0.5072	0.9695	0.0296
0.0032	0.9935	0.0301	3.504	0.9325	0.2379	46.14	0.9891	0.03	39.44	0.9717	0.0298	0.5072	0.9695	0.0296
0.0032	0.9935	0.0301	3.515	0.9325	0.238	46.14	0.9891	0.03	39.45	0.9717	0.0298	0.5072	0.9695	0.0297
0.0032	0.9935	0.0302	3.525	0.9325	0.238	46.15	0.9891	0.0301	39.47	0.9717	0.0298	0.5072	0.9695	0.0297
0.0032	0.9935	0.0302	3.527	0.9303	0.238	46.16	0.9891	0.0301	39.47	0.9717	0.0299	0.5072	0.9695	0.0298
0.0032	0.9935	0.0303	3.527	0.9303	0.2382	46.167	0.9891	0.0302	39.48	0.9717	0.0299	0.5073	0.9695	0.0298
0.0032	0.9935	0.0303	3.535	0.9303	0.2384	46.17	0.9891	0.0302	39.48	0.9717	0.03	0.5073	0.9695	0.0298
0.0032	0.9935	0.0303	3.536	0.9303	0.2385	46.17	0.9891	0.0303	39.5	0.9717	0.03	0.5073	0.9695	0.0299
0.003215	0.9935	0.0304	3.538	0.9303	0.2385	46.17	0.9891	0.0303	39.5022	0.9717	0.03	0.5073	0.9695	0.0299
0.0032	0.9935	0.0304	3.54627	0.9303	0.2385	46.17	0.9891	0.0303	39.5	0.9717	0.0301	0.5073	0.9695	0.03
0.0032	0.9935	0.0305	3.546	0.9303	0.2386	46.17	0.9891	0.0304	39.51	0.9717	0.0301	0.5073	0.9695	0.03
0.0032	0.9935	0.0305	3.555	0.9303	0.2387	46.18	0.9891	0.0304	39.52	0.9717	0.0302	0.5073	0.9695	0.03
0.0032	0.9935	0.0306	3.557	0.9303	0.2387	46.1933	0.9891	0.0305	39.52	0.9717	0.0302	0.5074	0.9695	0.0301
0.0032	0.9935	0.0306	3.56	0.9303	0.2388	46.19	0.9891	0.0305	39.53	0.9717	0.0303	0.5074	0.9695	0.0301
0.0032	0.9935	0.0306	3.56485	0.9303	0.2388	46.19	0.9891	0.0306	39.5374	0.9717	0.0303	0.5074	0.9695	0.0302
0.0032	0.9935	0.0307	3.565	0.9303	0.2388	46.21	0.9891	0.0306	39.54	0.9717	0.0303	0.5074	0.9695	0.0302
0.0032	0.9935	0.0307	3.57193	0.9303	0.2389	46.22	0.9891	0.0306	39.54	0.9717	0.0304	0.5074	0.9695	0.0303
0.0032	0.9935	0.0308	3.578	0.9303	0.2389	46.23	0.9891	0.0307	39.56	0.9717	0.0304	0.5075	0.9695	0.0303
0.0032	0.9935	0.0308	3.58	0.9303	0.239	46.23	0.9891	0.0307	39.56	0.9717	0.0305	0.5075	0.9695	0.0303
0.0032	0.9935	0.0308	3.588	0.9303	0.239	46.24	0.9891	0.0308	39.56	0.9717	0.0305	0.5075	0.9695	0.0304
0.0032	0.9935	0.0309	3.59531	0.9303	0.2391	46.24	0.9891	0.0308	39.57	0.9717	0.0306	0.5075	0.9695	0.0304
0.0032	0.9935	0.0309	3.595	0.9303	0.2391	46.25	0.9891	0.0308	39.57	0.9717	0.0306	0.5075	0.9695	0.0305
0.0032	0.9935	0.031	3.6	0.9303	0.2392	46.26	0.9891	0.0309	39.58	0.9717	0.0306	0.5075	0.9695	0.0305
0.0032	0.9935	0.031	3.6	0.9303	0.2392	46.2705	0.9891	0.0309	39.59	0.9717	0.0307	0.5076	0.9695	0.0306
0.0032	0.9935	0.0311	3.6056	0.9303	0.2393	46.27	0.9891	0.031	39.59	0.9717	0.0307	0.5076	0.9695	0.0306
0.0032	0.9935	0.0311	3.608	0.9303	0.2393	46.28	0.9891	0.031	39.59	0.9717	0.0308	0.5076	0.9695	0.0306
0.0032	0.9935	0.0311	3.613	0.9303	0.2393	46.2924	0.9891	0.0311	39.59	0.9717	0.0308	0.5076	0.9695	0.0307
0.0032	0.9935	0.0312	3.614	0.9303	0.2394	46.294	0.9891	0.0311	39.59	0.9717	0.0308	0.5077	0.9695	0.0307
0.0032	0.9935	0.0312	3.618	0.9303	0.2394	46.29	0.9891	0.0311	39.6	0.9717	0.0309	0.5078	0.9695	0.0308
0.003227	0.9935	0.0313	3.625	0.9303	0.2395	46.29	0.9891	0.0312	39.62	0.9717	0.0309	0.5078	0.9695	0.0308
0.0032	0.9935	0.0313	3.625	0.9303	0.2396	46.3	0.9891	0.0312	39.63	0.9717	0.031	0.5078	0.9695	0.0308
0.0032	0.9935	0.0313	3.631	0.9303	0.2397	46.3	0.9891	0.0313	39.63	0.9717	0.031	0.507857	0.9695	0.0309
0.0032	0.9935	0.0314	3.633	0.9303	0.2397	46.3	0.9891	0.0313	39.63	0.9717	0.0311	0.5078	0.9695	0.0309
0.0032	0.9935	0.0314	3.634	0.9303	0.2398	46.32	0.9891	0.0313	39.64	0.9717	0.0311	0.5078	0.9695	0.031
0.0032	0.9935	0.0315	3.635	0.9303	0.2398	46.32	0.9891	0.0314	39.64	0.9717	0.0311	0.5079	0.9695	0.031
0.0032	0.9935	0.0315	3.635	0.9303	0.2398	46.32	0.9891	0.0314	39.65	0.9717	0.0312	0.5079	0.9695	0.0311
0.0032	0.9935	0.0316	3.635	0.9303	0.2399	46.3373	0.9891	0.0315	39.66	0.9717	0.0312	0.5079	0.9695	0.0311
0.0032	0.9935	0.0316	3.64	0.9303	0.2399	46.34	0.9891	0.0315	39.66	0.9717	0.0313	0.5079	0.9695	0.0311
0.0032	0.9935	0.0316	3.642	0.9303	0.24	46.3459	0.9891	0.0316	39.66	0.9717	0.0313	0.508	0.9695	0.0312
0.0032	0.9935	0.0317	3.645	0.9303	0.24	46.34	0.9891	0.0316	39.67	0.9717	0.0313	0.5081	0.9695	0.0312
0.0032	0.9935	0.0317	3.645	0.9303	0.2401	46.353	0.9891	0.0316	39.68	0.9717	0.0314	0.5081	0.9695	0.0313
0.0032	0.9935	0.0318	3.648	0.9303	0.2402	46.35	0.9891	0.0317	39.68	0.9717	0.0314	0.5081	0.9695	0.0313
0.0032	0.9935	0.0318	3.653	0.9303	0.2402	46.35	0.9891	0.0317	39.68	0.9717	0.0315	0.5081	0.9695	0.0313
0.0032	0.9935	0.0318	3.662	0.9303	0.2403	46.35	0.9891	0.0318	39.69	0.9717	0.0315	0.5081	0.9695	0.0314
0.0032	0.9935	0.0319	3.662	0.9303	0.2403	46.36	0.9891	0.0318	39.7	0.9717	0.0316	0.5081	0.9695	0.0314
0.0032	0.9935	0.0319	3.662	0.9303	0.2403	46.36	0.9891	0.0318	39.7	0.9717	0.0316	0.5082	0.9695	0.0315
0.0032	0.9935	0.032	3.665	0.9303	0.2404	46.36	0.9891	0.0319	39.71	0.9717	0.0316	0.5082	0.9695	0.0315
0.0032	0.9935	0.032	3.665	0.9303	0.2405	46.36	0.9891	0.0319	39.71	0.9717	0.0317	0.5083	0.9695	0.0316
0.0032	0.9935	0.0321	3.666	0.9303	0.2406	46.37	0.9891	0.032	39.73	0.9717	0.0317	0.5083	0.9695	0.0316
0.0032	0.9935	0.0321	3.672	0.9303	0.2407	46.38	0.9891	0.032	39.73	0.9717	0.0318	0.5083	0.9695	0.0316
0.0032	0.9935	0.0321	3.672	0.9303	0.2409	46.39	0.9891	0.0321	39.73	0.9717	0.0318	0.508362	0.9695	0.0317
0.0032	0.9935	0.0322	3.67482	0.9303	0.2411	46.3914	0.9891	0.0321	39.73	0.9717	0.0318	0.5084	0.9695	0.0317
0.0032	0.9935	0.0322	3.68	0.9303	0.2413	46.39	0.9891	0.0321	39.73	0.9717	0.0319	0.5084	0.9695	0.0318
0.0032	0.9935	0.0323	3.68	0.9303	0.2414	46.3965	0.9891	0.0322	39.7556	0.9717	0.0319	0.5084	0.9695	0.0318
0.0032	0.9935	0.0323	3.689	0.9303	0.2414	46.39	0.9891	0.0322	39.75	0.9717	0.032	0.5084	0.9695	0.0318
0.0032	0.9935	0.0323	3.689	0.9303	0.2415	46.4	0.9891	0.0323	39.75	0.9717	0.032	0.5085	0.9695	0.0319
0.0032	0.9935	0.0324	3.691	0.9303	0.2415	46.4	0.9891	0.0323	39.75	0.9717	0.0321	0.5086	0.9695	0.0319
0.0032	0.9935	0.0324	3.70423	0.9303	0.2416	46.41	0.9891	0.0323	39.7639	0.9717	0.0321	0.5086	0.9695	0.032
0.0032	0.9935	0.0325	3.707	0.9303	0.2416	46.41	0.9891	0.0324	39.76	0.9717	0.0321	0.508648	0.9695	0.032
0.0032	0.9935	0.0325	3.707	0.9303	0.2416	46.41	0.9891	0.0324	39.77	0.9717	0.0322	0.5086	0.9695	0.0321
0.0032	0.9935	0.0326	3.707	0.9303	0.2417	46.41	0.9891	0.0325	39.7795	0.9717	0.0322	0.5086	0.9695	0.0321
0.0032	0.9935	0.0326	3.707	0.9281	0.2417	46.41	0.9891	0.0325	39.78	0.9717	0.0323	0.5086	0.9695	0.0321
0.0032	0.9935	0.0326	3.71	0.9281	0.2418	46.41	0.9891	0.0326	39.78	0.9717	0.0323	0.508677	0.9695	0.0322
0.0032	0.9935	0.0327	3.713	0.9281	0.2418	46.42	0.9891	0.0326	39.78	0.9717	0.0323	0.5086	0.9695	0.0322
0.0032	0.9935	0.0327	3.717	0.9281	0.2419	46.43	0.9891	0.0326	39.8	0.9717	0.0324	0.5087	0.9695	0.0323
0.0032	0.9935	0.0328	3.718	0.9281	0.2419	46.43	0.9891	0.0327	39.8	0.9717	0.0324	0.5087	0.9695	0.0323
0.0032	0.9935	0.0328	3.719	0.9281	0.242	46.44	0.9891	0.0327	39.81	0.9717	0.0325	0.5087	0.9695	0.0323
0.0032	0.9935	0.0329	3.721	0.9281	0.2421	46.44	0.9891	0.0328	39.81	0.9717	0.0325	0.5087	0.9695	0.0324
0.003268	0.9935	0.0329	3.738	0.9281	0.2421	46.44	0.9891	0.0328	39.82	0.9717	0.0326	0.5087	0.9695	0.0324
0.0032	0.9935	0.0329	3.738	0.9281	0.2422	46.44	0.9891	0.0329	39.83	0.9717	0.0326	0.5088	0.9695	0.0325
0.0032	0.9935	0.033	3.738	0.9281	0.2423	46.44	0.9891	0.0329	39.83	0.9717	0.0326	0.5088	0.9695	0.0325
0.0032	0.9935	0.033	3.742	0.9281	0.2424	46.45	0.9891	0.0329	39.84	0.9717	0.0327	0.5088	0.9695	0.0326
0.0032	0.9935	0.0331	3.747	0.9281	0.2425	46.45	0.9891	0.033	39.8461	0.9717	0.0327	0.5088	0.9695	0.0326
0.0032	0.9935	0.0331	3.75	0.9281	0.2425	46.45	0.9891	0.033	39.84	0.9717	0.0328	0.508867	0.9695	0.0326
0.0032	0.9935	0.0331	3.762	0.9281	0.2426	46.46	0.9891	0.0331	39.84	0.9717	0.0328	0.508898	0.9695	0.0327
0.0032	0.9935	0.0332	3.763	0.9281	0.2426	46.46	0.9891	0.0331	39.84	0.9717	0.0329	0.5089	0.9695	0.0327
0.0032	0.9935	0.0332	3.768	0.9281	0.2426	46.47	0.9891	0.0331	39.86	0.9717	0.0329	0.5089	0.9695	0.0328
0.0032	0.9935	0.0333	3.78125	0.9281	0.2427	46.47	0.9891	0.0332	39.87	0.9717	0.0329	0.5089	0.9695	0.0328
0.0032	0.9935	0.0333	3.788	0.9281	0.2427	46.47	0.9891	0.0332	39.87	0.9717	0.033	0.5089	0.9695	0.0329
0.0032	0.9935	0.0334	3.789	0.9281	0.2428	46.48	0.9891	0.0333	39.8855	0.9717	0.033	0.5089	0.9695	0.0329
0.0032	0.9935	0.0334	3.79	0.9281	0.2429	46.48	0.9891	0.0333	39.8933	0.9717	0.0331	0.509	0.9695	0.0329
0.003275	0.9935	0.0334	3.795	0.9281	0.2429	46.485	0.9891	0.0334	39.89	0.9717	0.0331	0.509	0.9695	0.033
0.0032	0.9935	0.0335	3.808	0.9281	0.2429	46.48	0.9891	0.0334	39.89	0.9717	0.0331	0.509	0.9695	0.033
0.0032	0.9935	0.0335	3.808	0.9281	0.243	46.4861	0.9891	0.0334	39.9	0.9717	0.0332	0.5091	0.9695	0.0331
0.0032	0.9935	0.0336	3.80921	0.9281	0.243	46.48	0.9891	0.0335	39.91	0.9717	0.0332	0.509159	0.9695	0.0331
0.0032	0.9935	0.0336	3.821	0.9281	0.2431	46.5	0.9891	0.0335	39.91	0.9717	0.0333	0.5091	0.9695	0.0331
0.0032	0.9935	0.0336	3.824	0.9281	0.2431	46.5	0.9891	0.0336	39.91	0.9717	0.0333	0.5091	0.9695	0.0332
0.0032	0.9935	0.0337	3.828	0.9281	0.2431	46.51	0.9891	0.0336	39.91	0.9717	0.0334	0.5091	0.9695	0.0332
0.0032	0.9935	0.0337	3.833	0.9281	0.2432	46.52	0.9891	0.0336	39.93	0.9717	0.0334	0.509207	0.9695	0.0333
0.0032	0.9935	0.0338	3.843	0.9281	0.2432	46.5276	0.9891	0.0337	39.94	0.9717	0.0334	0.5092	0.9695	0.0333
0.0032	0.9935	0.0338	3.846	0.9281	0.2433	46.52	0.9891	0.0337	39.94	0.9717	0.0335	0.5092	0.9695	0.0334
0.0032	0.9935	0.0339	3.847	0.9281	0.2433	46.52	0.9891	0.0338	39.94	0.9717	0.0335	0.5093	0.9695	0.0334
0.0032	0.9935	0.0339	3.849	0.9281	0.2434	46.53	0.9891	0.0338	39.95	0.9717	0.0336	0.5093	0.9695	0.0334
0.003283	0.9935	0.0339	3.849	0.9281	0.2434	46.53	0.9891	0.0339	39.96	0.9717	0.0336	0.5093	0.9695	0.0335
0.0032	0.9935	0.034	3.852	0.9281	0.2434	46.53	0.9891	0.0339	39.96	0.9717	0.0336	0.509384	0.9695	0.0335
0.0032	0.9935	0.034	3.8562	0.9281	0.2435	46.54	0.9891	0.0339	39.96	0.9717	0.0337	0.5094	0.9695	0.0336
0.0032	0.9935	0.0341	3.857	0.9281	0.2435	46.5442	0.9891	0.034	39.97	0.9717	0.0337	0.509418	0.9695	0.0336
0.0032	0.9935	0.0341	3.858	0.9281	0.2436	46.54	0.9891	0.034	39.97	0.9717	0.0338	0.5094	0.9695	0.0336
0.0032	0.9935	0.0341	3.858	0.9281	0.2436	46.5467	0.9891	0.0341	39.97	0.9717	0.0338	0.5094	0.9695	0.0337
0.0032	0.9935	0.0342	3.867	0.9281	0.2436	46.55	0.9891	0.0341	39.98	0.9717	0.0339	0.5094	0.9695	0.0337
0.0032	0.9935	0.0342	3.868	0.9281	0.2437	46.55	0.9891	0.0341	39.98	0.9717	0.0339	0.5094	0.9695	0.0338
0.0032	0.9935	0.0343	3.868	0.9281	0.2438	46.56	0.9891	0.0342	39.9931	0.9717	0.0339	0.5094	0.9695	0.0338
0.0032	0.9935	0.0343	3.873	0.9281	0.2438	46.56	0.9891	0.0342	39.99	0.9717	0.034	0.5095	0.9695	0.0339
0.0032	0.9935	0.0344	3.877	0.9281	0.2439	46.56	0.9891	0.0343	39.99	0.9717	0.034	0.5095	0.9695	0.0339
0.0032	0.9935	0.0344	3.889	0.9281	0.2439	46.56	0.9891	0.0343	39.99	0.9717	0.0341	0.50958	0.9695	0.0339
0.0032	0.9935	0.0344	3.89	0.9281	0.2439	46.56	0.9891	0.0344	40	0.9717	0.0341	0.5095	0.9695	0.034
0.0032	0.9935	0.0345	3.89	0.9281	0.244	46.56	0.9891	0.0344	40	0.9717	0.0341	0.5096	0.9695	0.034
0.0032	0.9935	0.0345	3.89417	0.9281	0.2441	46.56	0.9891	0.0344	40	0.9717	0.0342	0.5096	0.9695	0.0341
0.0032	0.9935	0.0346	3.894	0.9281	0.2441	46.57	0.9891	0.0345	40	0.9717	0.0342	0.5096	0.9695	0.0341
0.0032	0.9935	0.0346	3.901	0.9281	0.2442	46.57	0.9891	0.0345	40.01	0.9717	0.0343	0.5096	0.9695	0.0341
0.0032	0.9935	0.0347	3.903	0.9281	0.2442	46.58	0.9891	0.0346	40.02	0.9717	0.0343	0.5097	0.9695	0.0342
0.0032	0.9935	0.0347	3.90625	0.9281	0.2442	46.59	0.9891	0.0346	40.02	0.9717	0.0344	0.5097	0.9695	0.0342
0.0032	0.9935	0.0347	3.91032	0.9281	0.2447	46.6	0.9891	0.0347	40.02	0.9717	0.0344	0.5097	0.9695	0.0343
0.0032	0.9935	0.0348	3.91	0.9281	0.2447	46.6	0.9891	0.0347	40.03	0.9717	0.0344	0.5098	0.9695	0.0343
0.0033	0.9935	0.0348	3.912	0.9281	0.2448	46.6	0.9891	0.0347	40.03	0.9717	0.0345	0.5098	0.9695	0.0344
0.0033	0.9935	0.0349	3.913	0.9281	0.2449	46.6	0.9891	0.0348	40.03	0.9717	0.0345	0.5098	0.9695	0.0344
0.003302	0.9935	0.0349	3.913	0.9281	0.2449	46.6	0.9891	0.0348	40.03	0.9717	0.0346	0.5098	0.9695	0.0344
0.0033	0.9935	0.0349	3.916	0.9281	0.245	46.6	0.9891	0.0349	40.03	0.9717	0.0346	0.5098	0.9673	0.0344
0.0033	0.9935	0.035	3.924	0.9281	0.245	46.61	0.9891	0.0349	40.04	0.9717	0.0347	0.5098	0.9673	0.0345
0.0033	0.9935	0.035	3.924	0.9281	0.2451	46.61	0.9891	0.0349	40.04	0.9717	0.0347	0.5098	0.9673	0.0345
0.0033	0.9935	0.0351	3.925	0.9281	0.2451	46.62	0.9891	0.035	40.06	0.9717	0.0347	0.5099	0.9673	0.0346
0.0033	0.9935	0.0351	3.943	0.9281	0.2452	46.62	0.9891	0.035	40.0624	0.9717	0.0348	0.51	0.9673	0.0346
0.0033	0.9935	0.0352	3.947	0.9281	0.2452	46.63	0.9891	0.0351	40.06	0.9717	0.0348	0.51	0.9673	0.0347
0.0033	0.9935	0.0352	3.949	0.9281	0.2452	46.63	0.9891	0.0351	40.07	0.9717	0.0349	0.510098	0.9673	0.0347
0.0033	0.9935	0.0352	3.952	0.9281	0.2453	46.63	0.9891	0.0352	40.08	0.9717	0.0349	0.5101	0.9673	0.0347
0.0033	0.9935	0.0353	3.955	0.9281	0.2453	46.64	0.9891	0.0352	40.08	0.9717	0.0349	0.5101	0.9673	0.0348
0.003306	0.9935	0.0353	3.95523	0.9281	0.2457	46.64	0.9891	0.0352	40.08	0.9717	0.035	0.5101	0.9673	0.0348
0.0033	0.9935	0.0354	3.959	0.9281	0.2457	46.6453	0.9891	0.0353	40.08	0.9717	0.035	0.5101	0.9673	0.0349
0.0033	0.9935	0.0354	3.966	0.9281	0.2457	46.64	0.9891	0.0353	40.08	0.9717	0.0351	0.5102	0.9673	0.0349
0.0033	0.9935	0.0354	3.966	0.9281	0.2458	46.64	0.9891	0.0354	40.09	0.9717	0.0351	0.510231	0.9673	0.0349
0.0033	0.9935	0.0355	3.971	0.9281	0.2458	46.66	0.9891	0.0354	40.0993	0.9717	0.0352	0.5102	0.9673	0.035
0.00331	0.9935	0.0355	3.981	0.9281	0.2459	46.6632	0.9891	0.0354	40.1	0.9717	0.0352	0.5102	0.9673	0.035
0.0033	0.9935	0.0356	3.986	0.9281	0.246	46.66	0.9891	0.0355	40.11	0.9717	0.0352	0.5102	0.9673	0.0351
0.0033	0.9935	0.0356	3.98763	0.9281	0.246	46.66	0.9891	0.0355	40.12	0.9717	0.0353	0.5103	0.9673	0.0351
0.0033	0.9935	0.0357	3.988	0.9281	0.2462	46.67	0.9891	0.0356	40.12	0.9717	0.0353	0.5103	0.9673	0.0352
0.0033	0.9935	0.0357	3.997	0.9281	0.2462	46.68	0.9891	0.0356	40.12	0.9717	0.0354	0.5103	0.9651	0.0352
0.0033	0.9935	0.0357	3.999	0.9281	0.2463	46.69	0.9891	0.0357	40.13	0.9717	0.0354	0.5103	0.9651	0.0352
0.0033	0.9935	0.0358	4.004	0.9281	0.2463	46.69	0.9891	0.0357	40.14	0.9717	0.0354	0.5103	0.9651	0.0352
0.0033	0.9935	0.0358	4.004	0.9281	0.2464	46.7	0.9891	0.0357	40.16	0.9717	0.0355	0.5103	0.9651	0.0353
0.0033	0.9935	0.0359	4.005	0.9281	0.2464	46.7	0.9891	0.0358	40.16	0.9717	0.0355	0.5103	0.9651	0.0353
0.0033	0.9935	0.0359	4.006	0.9281	0.2465	46.7	0.9891	0.0358	40.17	0.9717	0.0356	0.5103	0.9651	0.0354
0.0033	0.9935	0.0359	4.009	0.9281	0.2466	46.71	0.9891	0.0359	40.17	0.9717	0.0356	0.5103	0.9651	0.0354
0.0033	0.9935	0.036	4.01	0.9281	0.2466	46.71	0.9891	0.0359	40.17	0.9717	0.0357	0.5104	0.9651	0.0354
0.0033	0.9935	0.036	4.032	0.9281	0.2467	46.71	0.9891	0.0359	40.17	0.9717	0.0357	0.5104	0.9651	0.0355
0.003316	0.9935	0.0361	4.036	0.9281	0.2467	46.71	0.9891	0.036	40.17	0.9717	0.0357	0.5104	0.9651	0.0355
0.0033	0.9935	0.0361	4.03653	0.9281	0.2467	46.72	0.9891	0.036	40.17	0.9717	0.0358	0.510473	0.9651	0.0356
0.0033	0.9935	0.0362	4.037	0.9281	0.2468	46.73	0.9891	0.0361	40.18	0.9717	0.0358	0.5105	0.9651	0.0356
0.0033	0.9935	0.0362	4.03951	0.9281	0.2468	46.73	0.9891	0.0361	40.18	0.9717	0.0359	0.5105	0.9651	0.0357
0.0033	0.9935	0.0362	4.039	0.9281	0.2469	46.74	0.9891	0.0362	40.18	0.9717	0.0359	0.5106	0.9651	0.0357
0.0033	0.9935	0.0363	4.042	0.9281	0.2469	46.755	0.9891	0.0362	40.18	0.9717	0.0359	0.510621	0.9651	0.0357
0.0033	0.9935	0.0363	4.043	0.9281	0.247	46.75	0.9891	0.0362	40.18	0.9717	0.036	0.5106	0.9651	0.0358
0.0033	0.9935	0.0364	4.04478	0.9281	0.247	46.75	0.9891	0.0363	40.19	0.9717	0.036	0.5107	0.9651	0.0358
0.0033	0.9935	0.0364	4.045	0.9281	0.2471	46.76	0.9891	0.0363	40.19	0.9717	0.0361	0.5107	0.9651	0.0359
0.0033	0.9935	0.0365	4.049	0.9281	0.2471	46.77	0.9891	0.0364	40.2	0.9717	0.0361	0.5107	0.9651	0.0359
0.0033	0.9935	0.0365	4.049	0.9281	0.2472	46.77	0.9891	0.0364	40.2	0.9717	0.0362	0.5107	0.9651	0.0359
0.0033	0.9935	0.0365	4.065	0.9281	0.2472	46.7776	0.9891	0.0365	40.2	0.9717	0.0362	0.5107	0.9651	0.036
0.0033	0.9935	0.0366	4.067	0.9281	0.2472	46.78	0.9891	0.0365	40.2	0.9717	0.0362	0.5108	0.9651	0.036
0.0033	0.9935	0.0366	4.067	0.9281	0.2473	46.78	0.9891	0.0365	40.21	0.9717	0.0363	0.5108	0.9651	0.0361
0.0033	0.9935	0.0367	4.06901	0.9281	0.2473	46.79	0.9891	0.0366	40.22	0.9717	0.0363	0.5108	0.9651	0.0361
0.0033	0.9935	0.0367	4.078	0.9281	0.2475	46.79	0.9891	0.0366	40.22	0.9717	0.0364	0.5108	0.9651	0.0362
0.0033	0.9935	0.0367	4.079	0.9281	0.2475	46.79	0.9891	0.0367	40.23	0.9717	0.0364	0.5108	0.9651	0.0362
0.0033	0.9935	0.0368	4.088	0.9281	0.2476	46.8	0.9891	0.0367	40.23	0.9717	0.0365	0.5109	0.9651	0.0362
0.0033	0.9935	0.0368	4.088	0.9281	0.2476	46.81	0.9891	0.0367	40.24	0.9717	0.0365	0.5109	0.9651	0.0363
0.0033	0.9935	0.0369	4.09	0.9281	0.2477	46.81	0.9891	0.0368	40.25	0.9717	0.0365	0.5109	0.9651	0.0363
0.0033	0.9935	0.0369	4.1	0.9281	0.2477	46.82	0.9891	0.0368	40.25	0.9717	0.0366	0.5109	0.9651	0.0364
0.0033	0.9935	0.037	4.115	0.9281	0.2478	46.8238	0.9891	0.0369	40.28	0.9717	0.0366	0.5109	0.9651	0.0364
0.0033	0.9935	0.037	4.119	0.9281	0.2478	46.82	0.9891	0.0369	40.28	0.9717	0.0367	0.5109	0.9651	0.0365
0.0033	0.9935	0.037	4.119	0.9281	0.2479	46.83	0.9891	0.037	40.3	0.9717	0.0367	0.5109	0.9651	0.0365
0.0033	0.9935	0.0371	4.11988	0.9281	0.2482	46.83	0.9891	0.037	40.3	0.9717	0.0367	0.510988	0.9651	0.0365
0.0033	0.9935	0.0371	4.131	0.9281	0.2483	46.83	0.9891	0.037	40.3	0.9717	0.0368	0.511	0.9651	0.0366
0.0033	0.9935	0.0372	4.132	0.9281	0.2483	46.83	0.9891	0.0371	40.3131	0.9717	0.0368	0.511	0.9651	0.0366
0.0033	0.9935	0.0372	4.134	0.9281	0.2484	46.8439	0.9891	0.0371	40.31	0.9717	0.0369	0.511	0.9651	0.0367
0.0033	0.9935	0.0372	4.14	0.9281	0.2485	46.84	0.9891	0.0372	40.32	0.9717	0.0369	0.511	0.9651	0.0367
0.0033	0.9935	0.0373	4.15283	0.9281	0.2485	46.84	0.9891	0.0372	40.33	0.9717	0.037	0.511	0.9651	0.0367
0.0033	0.9935	0.0373	4.154	0.9281	0.2485	46.84	0.9891	0.0372	40.34	0.9717	0.037	0.511	0.9651	0.0368
0.0033	0.9935	0.0374	4.154	0.9281	0.2487	46.8504	0.9891	0.0373	40.34	0.9717	0.037	0.511	0.9651	0.0368
0.0033	0.9935	0.0374	4.154	0.9281	0.2488	46.85	0.9891	0.0373	40.34	0.9717	0.0371	0.511	0.9651	0.0369
0.0033	0.9935	0.0375	4.162	0.9281	0.2488	46.85	0.9891	0.0374	40.3499	0.9717	0.0371	0.5111	0.9651	0.0369
0.0033	0.9935	0.0375	4.166	0.9281	0.2488	46.87	0.9891	0.0374	40.36	0.9717	0.0372	0.5111	0.9651	0.037
0.0033	0.9935	0.0375	4.167	0.9281	0.2489	46.87	0.9891	0.0375	40.36	0.9717	0.0372	0.5111	0.9651	0.037
0.0033	0.9935	0.0376	4.174	0.9281	0.249	46.87	0.9891	0.0375	40.37	0.9717	0.0372	0.5111	0.9651	0.037
0.0033	0.9935	0.0376	4.175	0.9281	0.249	46.88	0.9891	0.0375	40.3751	0.9717	0.0373	0.5112	0.9651	0.0371
0.0033	0.9935	0.0377	4.177	0.9281	0.249	46.88	0.9891	0.0376	40.39	0.9717	0.0373	0.5112	0.9651	0.0371
0.0033	0.9935	0.0377	4.177	0.9281	0.2491	46.8884	0.9891	0.0376	40.4086	0.9717	0.0374	0.511319	0.9651	0.0372
0.0033	0.9935	0.0377	4.179	0.9281	0.2492	46.89	0.9891	0.0377	40.42	0.9717	0.0374	0.5113	0.9651	0.0372
0.0033	0.9935	0.0378	4.179	0.9281	0.2493	46.89	0.9891	0.0377	40.42	0.9717	0.0375	0.5113	0.9651	0.0372
0.0033	0.9935	0.0378	4.188	0.9281	0.2493	46.89	0.9891	0.0377	40.42	0.9717	0.0375	0.5113	0.9651	0.0373
0.0033	0.9935	0.0379	4.188	0.9281	0.2493	46.9	0.9891	0.0378	40.43	0.9717	0.0375	0.5114	0.9651	0.0373
0.0033	0.9935	0.0379	4.189	0.9281	0.2494	46.903	0.9891	0.0378	40.43	0.9717	0.0376	0.5114	0.9651	0.0374
0.0033	0.9935	0.038	4.205	0.9281	0.2495	46.9	0.9891	0.0379	40.44	0.9717	0.0376	0.5114	0.9651	0.0374
0.0033	0.9935	0.038	4.205	0.9281	0.2495	46.9	0.9891	0.0379	40.44	0.9717	0.0377	0.5115	0.963	0.0374
0.0033	0.9935	0.038	4.212	0.9281	0.2496	46.9	0.9891	0.038	40.45	0.9717	0.0377	0.511527	0.963	0.0375
0.0033	0.9935	0.0381	4.213	0.9281	0.2496	46.9	0.9891	0.038	40.46	0.9717	0.0377	0.5115	0.963	0.0375
0.0033	0.9935	0.0381	4.221	0.9281	0.2496	46.91	0.9891	0.038	40.4634	0.9717	0.0378	0.5115	0.963	0.0375
0.0033	0.9935	0.0382	4.223	0.9281	0.2497	46.91	0.9891	0.0381	40.46	0.9717	0.0378	0.5115	0.963	0.0376
0.0033	0.9935	0.0382	4.226	0.9281	0.2497	46.9161	0.9891	0.0381	40.47	0.9717	0.0379	0.5115	0.963	0.0376
0.0033	0.9935	0.0383	4.23	0.9281	0.2498	46.91	0.9891	0.0382	40.47	0.9717	0.0379	0.5116	0.963	0.0377
0.0033	0.9935	0.0383	4.231	0.9281	0.2498	46.92	0.9891	0.0382	40.47	0.9717	0.038	0.5116	0.963	0.0377
0.0033	0.9935	0.0383	4.234	0.9281	0.2499	46.92	0.9891	0.0383	40.47	0.9717	0.038	0.5116	0.963	0.0377
0.0033	0.9935	0.0384	4.234	0.9281	0.2499	46.92	0.9891	0.0383	40.47	0.9717	0.038	0.5116	0.963	0.0378
0.0033	0.9935	0.0384	4.234	0.9281	0.25	46.92	0.9891	0.0383	40.48	0.9717	0.0381	0.5117	0.963	0.0378
0.0033	0.9935	0.0385	4.237	0.9281	0.25	46.93	0.9891	0.0384	40.48	0.9717	0.0381	0.5117	0.963	0.0379
0.0033	0.9935	0.0385	4.23991	0.9281	0.2501	46.94	0.9891	0.0384	40.48	0.9717	0.0382	0.5117	0.963	0.0379
0.0033	0.9935	0.0385	4.245	0.9281	0.2501	46.95	0.9891	0.0385	40.49	0.9717	0.0382	0.5117	0.963	0.038
0.0033	0.9935	0.0386	4.247	0.9281	0.2501	46.95	0.9891	0.0385	40.5	0.9717	0.0383	0.5118	0.9608	0.038
0.0033	0.9935	0.0386	4.247	0.9281	0.2502	46.95	0.9891	0.0385	40.5	0.9717	0.0383	0.5118	0.9608	0.038
0.0033	0.9935	0.0387	4.251	0.9281	0.2502	46.95	0.9891	0.0386	40.5	0.9717	0.0383	0.5118	0.9608	0.038
0.0033	0.9935	0.0387	4.258	0.9281	0.2503	46.95	0.9891	0.0386	40.5	0.9717	0.0384	0.5118	0.9608	0.0381
0.0033	0.9935	0.0388	4.261	0.9281	0.2503	46.95	0.9869	0.0386	40.5	0.9717	0.0384	0.5118	0.9608	0.0381
0.0033	0.9913	0.0388	4.262	0.9281	0.2503	46.96	0.9869	0.0387	40.51	0.9717	0.0385	0.5119	0.9608	0.0382
0.0033	0.9913	0.0388	4.271	0.9281	0.2504	46.96	0.9869	0.0387	40.5129	0.9717	0.0385	0.5119	0.9608	0.0382
0.0033	0.9913	0.0388	4.276	0.9281	0.2504	46.97	0.9869	0.0388	40.51	0.9717	0.0385	0.5119	0.9608	0.0383
0.0033	0.9913	0.0389	4.277	0.9281	0.2505	46.97	0.9869	0.0388	40.52	0.9717	0.0386	0.5119	0.9608	0.0383
0.0033	0.9913	0.0389	4.277	0.9281	0.2506	46.97	0.9869	0.0388	40.52	0.9717	0.0386	0.5119	0.9608	0.0383
0.0033	0.9913	0.039	4.277	0.9281	0.2506	46.98	0.9869	0.0389	40.54	0.9717	0.0387	0.5119	0.9608	0.0384
0.0033	0.9913	0.039	4.279	0.9281	0.2507	46.98	0.9869	0.0389	40.54	0.9717	0.0387	0.512	0.9608	0.0384
0.0033	0.9913	0.039	4.28359	0.9281	0.2507	46.98	0.9869	0.039	40.54	0.9717	0.0388	0.512092	0.9608	0.0385
0.0033	0.9913	0.0391	4.284	0.9281	0.2508	46.98	0.9869	0.039	40.54	0.9717	0.0388	0.5121	0.9608	0.0385
0.0033	0.9913	0.0391	4.286	0.9281	0.251	46.99	0.9869	0.039	40.55	0.9717	0.0388	0.5121	0.9608	0.0385
0.0033	0.9913	0.0392	4.29	0.9281	0.2511	46.99	0.9869	0.0391	40.55	0.9717	0.0389	0.5121	0.9608	0.0386
0.0033	0.9913	0.0392	4.291	0.9281	0.2511	46.99	0.9869	0.0391	40.55	0.9717	0.0389	0.5122	0.9608	0.0386
0.0033	0.9913	0.0393	4.306	0.9281	0.2512	47	0.9869	0.0392	40.56	0.9717	0.039	0.5122	0.9608	0.0387
0.0033	0.9913	0.0393	4.316	0.9281	0.2513	47.01	0.9869	0.0392	40.56	0.9717	0.039	0.5123	0.9608	0.0387
0.0033	0.9913	0.0393	4.3186	0.9281	0.2514	47.01	0.9869	0.0393	40.5699	0.9717	0.039	0.512398	0.9608	0.0388
0.0033	0.9913	0.0394	4.324	0.9281	0.2514	47.01	0.9869	0.0393	40.57	0.9717	0.0391	0.5124	0.9608	0.0388
0.0033	0.9913	0.0394	4.327	0.9281	0.2515	47.01	0.9869	0.0393	40.57	0.9717	0.0391	0.5124	0.9608	0.0388
0.0033	0.9913	0.0395	4.328	0.9281	0.2515	47.0307	0.9869	0.0394	40.58	0.9717	0.0392	0.5124	0.9608	0.0389
0.0033	0.9913	0.0395	4.328	0.9281	0.2516	47.03	0.9869	0.0394	40.59	0.9717	0.0392	0.5125	0.9608	0.0389
0.0033	0.9913	0.0395	4.332	0.9281	0.2516	47.03	0.9869	0.0395	40.59	0.9717	0.0393	0.5125	0.9608	0.039
0.0033	0.9913	0.0396	4.333	0.9281	0.2516	47.03	0.9869	0.0395	40.59	0.9717	0.0393	0.5125	0.9608	0.039
0.0033	0.9913	0.0396	4.336	0.9281	0.2517	47.03	0.9869	0.0395	40.61	0.9717	0.0393	0.5126	0.9608	0.039
0.003369	0.9913	0.0397	4.336	0.9281	0.2517	47.04	0.9869	0.0396	40.61	0.9717	0.0394	0.512644	0.9608	0.0391
0.0033	0.9913	0.0397	4.33822	0.9281	0.2518	47.04	0.9869	0.0396	40.61	0.9717	0.0394	0.5126	0.9608	0.0391
0.0033	0.9913	0.0398	4.338	0.9281	0.2518	47.05	0.9869	0.0397	40.62	0.9717	0.0395	0.5126	0.9608	0.0392
0.0033	0.9913	0.0398	4.342	0.9281	0.2519	47.05	0.9869	0.0397	40.62	0.9717	0.0395	0.5126	0.9608	0.0392
0.0033	0.9913	0.0398	4.342	0.9281	0.2519	47.05	0.9869	0.0398	40.63	0.9717	0.0395	0.512751	0.9608	0.0393
0.0033	0.9913	0.0399	4.343	0.9281	0.252	47.05	0.9869	0.0398	40.63	0.9717	0.0396	0.5127	0.9608	0.0393
0.0033	0.9913	0.0399	4.348	0.9281	0.252	47.05	0.9869	0.0398	40.63	0.9717	0.0396	0.5127	0.9608	0.0393
0.0033	0.9913	0.04	4.348	0.9281	0.2521	47.06	0.9869	0.0399	40.64	0.9717	0.0397	0.5127	0.9608	0.0394
0.0033	0.9913	0.04	4.351	0.9259	0.2521	47.0696	0.9869	0.0399	40.64	0.9717	0.0397	0.5127	0.9608	0.0394
0.003374	0.9913	0.0401	4.351	0.9259	0.2522	47.08	0.9869	0.04	40.64	0.9717	0.0398	0.512808	0.9608	0.0395
0.0033	0.9913	0.0401	4.351	0.9259	0.2523	47.08	0.9869	0.04	40.65	0.9717	0.0398	0.5128	0.9608	0.0395
0.0033	0.9913	0.0401	4.35512	0.9259	0.2523	47.09	0.9869	0.0401	40.66	0.9717	0.0398	0.5129	0.9608	0.0395
0.0033	0.9913	0.0402	4.356	0.9259	0.2524	47.09	0.9869	0.0401	40.66	0.9717	0.0399	0.5129	0.9608	0.0396
0.0033	0.9913	0.0402	4.36084	0.9259	0.2524	47.09	0.9869	0.0401	40.6709	0.9717	0.0399	0.5129	0.9608	0.0396
0.0033	0.9913	0.0403	4.361	0.9259	0.2524	47.09	0.9869	0.0402	40.67	0.9717	0.04	0.5129	0.9608	0.0397
0.0033	0.9913	0.0403	4.366	0.9259	0.2525	47.1	0.9869	0.0402	40.67	0.9717	0.04	0.513023	0.9608	0.0397
0.0033	0.9913	0.0403	4.375	0.9259	0.2525	47.1	0.9869	0.0403	40.67	0.9717	0.0401	0.513	0.9608	0.0398
0.0033	0.9891	0.0403	4.38	0.9259	0.2526	47.11	0.9869	0.0403	40.68	0.9717	0.0401	0.513103	0.9608	0.0398
0.0033	0.9891	0.0404	4.386	0.9259	0.2526	47.11	0.9869	0.0403	40.69	0.9717	0.0401	0.5131	0.9608	0.0398
0.0033	0.9891	0.0404	4.38643	0.9259	0.2527	47.11	0.9869	0.0404	40.7035	0.9717	0.0402	0.5131	0.9608	0.0399
0.0033	0.9891	0.0405	4.391	0.9259	0.2527	47.12	0.9869	0.0404	40.7	0.9717	0.0402	0.5131	0.9608	0.0399
0.0033	0.9891	0.0405	4.399	0.9259	0.2528	47.12	0.9869	0.0405	40.71	0.9717	0.0403	0.5131	0.9608	0.04
0.0033	0.9891	0.0406	4.39911	0.9259	0.2529	47.12	0.9869	0.0405	40.71	0.9717	0.0403	0.5131	0.9608	0.04
0.0033	0.9891	0.0406	4.399	0.9259	0.2529	47.12	0.9869	0.0406	40.72	0.9717	0.0403	0.5131	0.9608	0.0401
0.0033	0.9891	0.0406	4.406	0.9259	0.253	47.12	0.9869	0.0406	40.72	0.9717	0.0404	0.5132	0.9608	0.0401
0.0033	0.9891	0.0407	4.406	0.9259	0.253	47.12	0.9869	0.0406	40.73	0.9717	0.0404	0.5132	0.9608	0.0401
0.0033	0.9891	0.0407	4.409	0.9259	0.2531	47.12	0.9869	0.0407	40.73	0.9717	0.0405	0.5132	0.9608	0.0402
0.0033	0.9891	0.0408	4.40979	0.9259	0.2533	47.13	0.9869	0.0407	40.74	0.9717	0.0405	0.5132	0.9608	0.0402
0.0033	0.9891	0.0408	4.426	0.9259	0.2534	47.13	0.9869	0.0408	40.74	0.9717	0.0406	0.513241	0.9608	0.0403
0.0033	0.9891	0.0408	4.427	0.9259	0.2534	47.14	0.9869	0.0408	40.7499	0.9717	0.0406	0.5132	0.9608	0.0403
0.0033	0.9891	0.0409	4.427	0.9259	0.2536	47.14	0.9869	0.0408	40.75	0.9717	0.0406	0.5132	0.9608	0.0403
0.0033	0.9891	0.0409	4.429	0.9259	0.2536	47.1556	0.9869	0.0409	40.76	0.9717	0.0407	0.5133	0.9608	0.0404
0.0033	0.9891	0.041	4.431	0.9259	0.2537	47.15	0.9869	0.0409	40.77	0.9717	0.0407	0.5133	0.9608	0.0404
0.003389	0.9891	0.041	4.431	0.9259	0.2537	47.16	0.9869	0.041	40.77	0.9717	0.0408	0.5133	0.9608	0.0405
0.003389	0.9891	0.0411	4.431	0.9259	0.2538	47.16	0.9869	0.041	40.77	0.9717	0.0408	0.5133	0.9608	0.0405
0.0033	0.9891	0.0411	4.44346	0.9259	0.2538	47.17	0.9869	0.0411	40.77	0.9717	0.0408	0.5133	0.9608	0.0406
0.0033	0.9891	0.0411	4.448	0.9259	0.2539	47.17	0.9869	0.0411	40.77	0.9717	0.0409	0.5133	0.9608	0.0406
0.0033	0.9891	0.0412	4.45	0.9259	0.2539	47.17	0.9869	0.0411	40.78	0.9717	0.0409	0.5133	0.9608	0.0406
0.0033	0.9891	0.0412	4.46	0.9259	0.2539	47.18	0.9869	0.0412	40.78	0.9717	0.041	0.5134	0.9608	0.0407
0.0033	0.9891	0.0413	4.464	0.9259	0.254	47.18	0.9869	0.0412	40.7946	0.9717	0.041	0.5134	0.9608	0.0407
0.003392	0.9891	0.0413	4.465	0.9259	0.2541	47.19	0.9869	0.0413	40.79	0.9717	0.0411	0.5134	0.9608	0.0408
0.0033	0.9891	0.0413	4.475	0.9259	0.2541	47.19	0.9869	0.0413	40.8	0.9717	0.0411	0.5134	0.9608	0.0408
0.0033	0.9891	0.0414	4.477	0.9259	0.2542	47.19	0.9869	0.0413	40.8	0.9717	0.0411	0.5135	0.9608	0.0408
0.0033	0.9891	0.0414	4.481	0.9259	0.2542	47.19	0.9869	0.0414	40.8	0.9717	0.0412	0.5135	0.9608	0.0409
0.0033	0.9891	0.0415	4.485	0.9259	0.2542	47.19	0.9869	0.0414	40.81	0.9717	0.0412	0.5135	0.9608	0.0409
0.0033	0.9891	0.0415	4.486	0.9259	0.2543	47.2	0.9869	0.0415	40.81	0.9717	0.0413	0.5135	0.9608	0.041
0.0033	0.9891	0.0416	4.491	0.9259	0.2544	47.2056	0.9869	0.0415	40.81	0.9717	0.0413	0.5135	0.9608	0.041
0.0033	0.9869	0.0416	4.497	0.9259	0.2544	47.2	0.9869	0.0416	40.81	0.9717	0.0413	0.5136	0.9608	0.0411
0.0033	0.9869	0.0416	4.499	0.9259	0.2545	47.21	0.9869	0.0416	40.81	0.9717	0.0414	0.5137	0.9608	0.0411
0.0033	0.9869	0.0416	4.5	0.9259	0.2545	47.21	0.9869	0.0416	40.82	0.9717	0.0414	0.5137	0.9608	0.0411
0.0033	0.9869	0.0417	4.512	0.9259	0.2547	47.2165	0.9869	0.0417	40.82	0.9717	0.0415	0.5137	0.9608	0.0412
0.0033	0.9869	0.0417	4.513	0.9259	0.2547	47.22	0.9869	0.0417	40.82	0.9717	0.0415	0.5137	0.9608	0.0412
0.0033	0.9869	0.0418	4.513	0.9259	0.2547	47.22	0.9869	0.0418	40.82	0.9717	0.0416	0.5137	0.9608	0.0413
0.0033	0.9869	0.0418	4.523	0.9259	0.2548	47.22	0.9869	0.0418	40.82	0.9717	0.0416	0.5137	0.9608	0.0413
0.0033	0.9869	0.0418	4.526	0.9259	0.2548	47.23	0.9869	0.0418	40.82	0.9717	0.0416	0.5137	0.9608	0.0413
0.0033	0.9869	0.0419	4.53186	0.9259	0.2549	47.23	0.9869	0.0419	40.83	0.9717	0.0417	0.5137	0.9608	0.0414
0.0033	0.9869	0.0419	4.531	0.9259	0.255	47.23	0.9869	0.0419	40.83	0.9717	0.0417	0.5138	0.9608	0.0414
0.0033	0.9869	0.042	4.54	0.9259	0.2551	47.24	0.9869	0.042	40.83	0.9717	0.0418	0.5138	0.9608	0.0415
0.0033	0.9869	0.042	4.54	0.9259	0.2551	47.24	0.9869	0.042	40.8396	0.9717	0.0418	0.5138	0.9608	0.0415
0.0033	0.9869	0.0421	4.542	0.9237	0.2551	47.25	0.9869	0.0421	40.84	0.9717	0.0418	0.5138	0.9586	0.0415
0.0033	0.9869	0.0421	4.542	0.9237	0.2552	47.25	0.9869	0.0421	40.84	0.9717	0.0419	0.5138	0.9586	0.0416
0.0034	0.9869	0.0421	4.54216	0.9237	0.2552	47.25	0.9869	0.0421	40.84	0.9717	0.0419	0.5139	0.9586	0.0416
0.0034	0.9869	0.0422	4.54489	0.9237	0.2552	47.26	0.9869	0.0422	40.84	0.9717	0.042	0.514	0.9586	0.0416
0.0034	0.9869	0.0422	4.546	0.9237	0.2553	47.26	0.9869	0.0422	40.85	0.9717	0.042	0.514	0.9586	0.0417
0.0034	0.9869	0.0423	4.554	0.9237	0.2553	47.27	0.9869	0.0423	40.85	0.9717	0.0421	0.514	0.9586	0.0417
0.0034	0.9869	0.0423	4.557	0.9237	0.2554	47.27	0.9869	0.0423	40.85	0.9717	0.0421	0.514	0.9586	0.0418
0.003406	0.9869	0.0424	4.575	0.9237	0.2556	47.27	0.9869	0.0424	40.85	0.9717	0.0421	0.514	0.9586	0.0418
0.0034	0.9869	0.0424	4.577	0.9237	0.2557	47.29	0.9869	0.0424	40.86	0.9717	0.0422	0.514	0.9586	0.0418
0.0034	0.9869	0.0424	4.577	0.9237	0.2557	47.29	0.9869	0.0424	40.86	0.9717	0.0422	0.514	0.9586	0.0419
0.0034	0.9869	0.0425	4.578	0.9237	0.256	47.29	0.9869	0.0425	40.86	0.9717	0.0423	0.514113	0.9586	0.0419
0.0034	0.9869	0.0425	4.582	0.9237	0.256	47.29	0.9869	0.0425	40.87	0.9717	0.0423	0.5141	0.9586	0.042
0.0034	0.9869	0.0426	4.582	0.9237	0.256	47.3	0.9869	0.0426	40.87	0.9717	0.0424	0.5141	0.9586	0.042
0.0034	0.9869	0.0426	4.582	0.9237	0.2561	47.3	0.9869	0.0426	40.88	0.9717	0.0424	0.5141	0.9586	0.0421
0.00341	0.9869	0.0426	4.585	0.9237	0.2562	47.31	0.9869	0.0426	40.88	0.9717	0.0424	0.5142	0.9586	0.0421
0.0034	0.9869	0.0427	4.59	0.9237	0.2562	47.31	0.9869	0.0427	40.89	0.9717	0.0425	0.5142	0.9586	0.0421
0.003412	0.9869	0.0427	4.59	0.9237	0.2563	47.31	0.9869	0.0427	40.89	0.9717	0.0425	0.5143	0.9586	0.0422
0.0034	0.9869	0.0428	4.59375	0.9237	0.2564	47.31	0.9869	0.0428	40.89	0.9717	0.0426	0.5143	0.9586	0.0422
0.0034	0.9869	0.0428	4.597	0.9216	0.2564	47.32	0.9869	0.0428	40.8991	0.9717	0.0426	0.5143	0.9586	0.0423
0.003413	0.9869	0.0429	4.614	0.9216	0.2565	47.32	0.9869	0.0429	40.9	0.9717	0.0426	0.514392	0.9586	0.0423
0.0034	0.9869	0.0429	4.61426	0.9216	0.2565	47.33	0.9869	0.0429	40.91	0.9717	0.0427	0.5144	0.9586	0.0424
0.0034	0.9869	0.0429	4.614	0.9216	0.2565	47.3341	0.9869	0.0429	40.91	0.9717	0.0427	0.5144	0.9586	0.0424
0.0034	0.9869	0.043	4.615	0.9216	0.2566	47.33	0.9869	0.043	40.92	0.9717	0.0428	0.5144	0.9586	0.0424
0.0034	0.9869	0.043	4.619	0.9216	0.2566	47.33	0.9869	0.043	40.92	0.9717	0.0428	0.5145	0.9586	0.0425
0.003417	0.9869	0.0431	4.619	0.9216	0.2567	47.33	0.9869	0.0431	40.9308	0.9717	0.0429	0.5145	0.9586	0.0425
0.0034	0.9869	0.0431	4.623	0.9216	0.2567	47.34	0.9869	0.0431	40.93	0.9717	0.0429	0.5145	0.9586	0.0426
0.0034	0.9869	0.0431	4.625	0.9216	0.2567	47.34	0.9869	0.0431	40.93	0.9695	0.0429	0.5145	0.9586	0.0426
0.003419	0.9869	0.0432	4.627	0.9216	0.2568	47.3483	0.9869	0.0432	40.93	0.9695	0.0429	0.5145	0.9586	0.0426
0.0034	0.9869	0.0432	4.634	0.9216	0.2568	47.34	0.9869	0.0432	40.93	0.9695	0.043	0.5145	0.9586	0.0427
0.0034	0.9869	0.0433	4.638	0.9216	0.2569	47.34	0.9869	0.0433	40.93	0.9695	0.043	0.5146	0.9586	0.0427
0.0034	0.9869	0.0433	4.638	0.9216	0.2569	47.3561	0.9869	0.0433	40.94	0.9695	0.0431	0.5146	0.9586	0.0428
0.0034	0.9869	0.0434	4.643	0.9216	0.257	47.35	0.9869	0.0434	40.94	0.9695	0.0431	0.5147	0.9586	0.0428
0.0034	0.9869	0.0434	4.643	0.9216	0.257	47.35	0.9869	0.0434	40.95	0.9695	0.0431	0.5147	0.9586	0.0429
0.003425	0.9869	0.0434	4.646	0.9216	0.257	47.36	0.9869	0.0434	40.95	0.9695	0.0432	0.5147	0.9586	0.0429
0.0034	0.9869	0.0435	4.648	0.9216	0.2571	47.36	0.9869	0.0435	40.9566	0.9695	0.0432	0.5147	0.9586	0.0429
0.0034	0.9869	0.0435	4.665	0.9216	0.2572	47.36	0.9869	0.0435	40.9571	0.9695	0.0433	0.5147	0.9586	0.043
0.0034	0.9869	0.0436	4.673	0.9216	0.2572	47.37	0.9869	0.0436	40.95	0.9695	0.0433	0.5147	0.9586	0.043
0.0034	0.9869	0.0436	4.673	0.9216	0.2574	47.37	0.9869	0.0436	40.96	0.9695	0.0434	0.514799	0.9586	0.0431
0.0034	0.9869	0.0436	4.676	0.9216	0.2575	47.37	0.9869	0.0436	40.96	0.9695	0.0434	0.5148	0.9586	0.0431
0.003429	0.9869	0.0437	4.6875	0.9216	0.2575	47.3782	0.9869	0.0437	40.97	0.9695	0.0434	0.5148	0.9586	0.0431
0.0034	0.9869	0.0437	4.691	0.9216	0.2577	47.38	0.9869	0.0437	40.97	0.9695	0.0435	0.5148	0.9586	0.0432
0.0034	0.9869	0.0438	4.693	0.9216	0.2577	47.39	0.9869	0.0438	40.97	0.9695	0.0435	0.5149	0.9586	0.0432
0.0034	0.9869	0.0438	4.693	0.9216	0.2578	47.39	0.9869	0.0438	40.98	0.9695	0.0436	0.5149	0.9586	0.0433
0.0034	0.9869	0.0439	4.70225	0.9216	0.2578	47.3943	0.9869	0.0439	40.98	0.9695	0.0436	0.5149	0.9586	0.0433
0.0034	0.9869	0.0439	4.703	0.9216	0.2578	47.39	0.9869	0.0439	40.9944	0.9695	0.0436	0.515	0.9586	0.0434
0.003433	0.9869	0.0439	4.703	0.9216	0.2579	47.4	0.9869	0.0439	40.99	0.9695	0.0437	0.515	0.9586	0.0434
0.0034	0.9869	0.044	4.703	0.9216	0.2579	47.4	0.9869	0.044	40.99	0.9695	0.0437	0.515	0.9586	0.0434
0.0034	0.9869	0.044	4.705	0.9216	0.258	47.4	0.9869	0.044	41	0.9695	0.0438	0.515	0.9586	0.0435
0.0034	0.9869	0.0441	4.705	0.9216	0.258	47.4	0.9869	0.0441	41	0.9695	0.0438	0.515	0.9586	0.0435
0.0034	0.9869	0.0441	4.708	0.9216	0.2581	47.41	0.9869	0.0441	41.01	0.9695	0.0439	0.515	0.9586	0.0436
0.0034	0.9869	0.0442	4.709	0.9194	0.2581	47.42	0.9869	0.0442	41.01	0.9695	0.0439	0.515	0.9586	0.0436
0.0034	0.9869	0.0442	4.709	0.9194	0.2582	47.42	0.9869	0.0442	41.01	0.9695	0.0439	0.515	0.9586	0.0436
0.0034	0.9847	0.0442	4.71	0.9194	0.2583	47.42	0.9869	0.0442	41.0165	0.9695	0.044	0.515	0.9586	0.0437
0.0034	0.9847	0.0442	4.717	0.9194	0.2583	47.42	0.9869	0.0443	41.01	0.9695	0.044	0.5151	0.9586	0.0437
0.0034	0.9847	0.0443	4.72	0.9194	0.2583	47.42	0.9869	0.0443	41.02	0.9695	0.0441	0.5151	0.9586	0.0438
0.0034	0.9847	0.0443	4.726	0.9194	0.2584	47.42	0.9869	0.0444	41.02	0.9695	0.0441	0.5152	0.9586	0.0438
0.0034	0.9847	0.0444	4.727	0.9194	0.2584	47.43	0.9869	0.0444	41.03	0.9695	0.0442	0.5152	0.9586	0.0439
0.0034	0.9847	0.0444	4.731	0.9194	0.2585	47.4362	0.9869	0.0444	41.03	0.9695	0.0442	0.5153	0.9586	0.0439
0.0034	0.9847	0.0444	4.735	0.9194	0.2585	47.4372	0.9869	0.0445	41.04	0.9695	0.0442	0.5153	0.9586	0.0439
0.0034	0.9847	0.0445	4.739	0.9194	0.2586	47.44	0.9869	0.0445	41.04	0.9695	0.0443	0.5153	0.9586	0.044
0.0034	0.9847	0.0445	4.744	0.9194	0.2586	47.45	0.9869	0.0446	41.04	0.9695	0.0443	0.5153	0.9586	0.044
0.003438	0.9847	0.0446	4.746	0.9194	0.2587	47.45	0.9847	0.0446	41.05	0.9695	0.0444	0.515406	0.9586	0.0441
0.0034	0.9847	0.0446	4.752	0.9194	0.2587	47.45	0.9847	0.0446	41.05	0.9695	0.0444	0.5154	0.9586	0.0441
0.0034	0.9847	0.0447	4.759	0.9194	0.2588	47.45	0.9847	0.0447	41.07	0.9695	0.0444	0.5154	0.9586	0.0442
0.0034	0.9847	0.0447	4.762	0.9194	0.2588	47.45	0.9847	0.0447	41.07	0.9695	0.0445	0.5154	0.9586	0.0442
0.0034	0.9847	0.0447	4.762	0.9194	0.2588	47.45	0.9847	0.0447	41.08	0.9695	0.0445	0.5154	0.9586	0.0442
0.0034	0.9847	0.0448	4.762	0.9194	0.2589	47.45	0.9847	0.0448	41.08	0.9695	0.0446	0.5154	0.9586	0.0443
0.0034	0.9847	0.0448	4.766	0.9194	0.2589	47.45	0.9847	0.0448	41.08	0.9695	0.0446	0.515491	0.9586	0.0443
0.0034	0.9847	0.0449	4.773	0.9194	0.259	47.45	0.9847	0.0449	41.08	0.9695	0.0447	0.5155	0.9586	0.0444
0.0034	0.9847	0.0449	4.773	0.9194	0.2591	47.45	0.9847	0.0449	41.09	0.9695	0.0447	0.5155	0.9586	0.0444
0.0034	0.9847	0.0449	4.77678	0.9194	0.2592	47.46	0.9847	0.0449	41.1	0.9695	0.0447	0.5155	0.9586	0.0444
0.0034	0.9847	0.045	4.777	0.9194	0.2592	47.46	0.9847	0.045	41.1	0.9695	0.0448	0.5155	0.9586	0.0445
0.0034	0.9847	0.045	4.779	0.9194	0.2593	47.46	0.9847	0.045	41.1	0.9695	0.0448	0.5155	0.9586	0.0445
0.0034	0.9847	0.0451	4.78	0.9194	0.2593	47.46	0.9847	0.0451	41.11	0.9695	0.0449	0.5155	0.9586	0.0446
0.0034	0.9847	0.0451	4.785	0.9194	0.2593	47.46	0.9847	0.0451	41.12	0.9695	0.0449	0.5156	0.9586	0.0446
0.0034	0.9847	0.0452	4.788	0.9194	0.2594	47.46	0.9847	0.0452	41.13	0.9695	0.0449	0.5156	0.9586	0.0447
0.0034	0.9847	0.0452	4.791	0.9194	0.2595	47.47	0.9847	0.0452	41.14	0.9695	0.045	0.5156	0.9586	0.0447
0.0034	0.9847	0.0452	4.79337	0.9194	0.2595	47.47	0.9847	0.0452	41.14	0.9695	0.045	0.5156	0.9586	0.0447
0.0034	0.9847	0.0453	4.794	0.9194	0.2596	47.48	0.9847	0.0453	41.15	0.9695	0.0451	0.5157	0.9586	0.0448
0.0034	0.9847	0.0453	4.799	0.9194	0.2596	47.48	0.9847	0.0453	41.15	0.9695	0.0451	0.5157	0.9586	0.0448
0.0034	0.9847	0.0454	4.806	0.9194	0.2596	47.48	0.9847	0.0454	41.15	0.9695	0.0452	0.5157	0.9586	0.0449
0.003455	0.9847	0.0454	4.812	0.9194	0.2597	47.48	0.9847	0.0454	41.16	0.9695	0.0452	0.5157	0.9586	0.0449
0.0034	0.9847	0.0454	4.813	0.9194	0.2598	47.49	0.9847	0.0454	41.16	0.9695	0.0452	0.5158	0.9586	0.0449
0.0034	0.9847	0.0455	4.819	0.9194	0.2598	47.5	0.9847	0.0455	41.1716	0.9695	0.0453	0.5158	0.9586	0.045
0.0034	0.9847	0.0455	4.821	0.9194	0.2599	47.51	0.9847	0.0455	41.1758	0.9695	0.0453	0.515899	0.9586	0.045
0.0034	0.9847	0.0456	4.823	0.9194	0.2599	47.51	0.9847	0.0456	41.17	0.9695	0.0454	0.5159	0.9586	0.0451
0.0034	0.9847	0.0456	4.823	0.9194	0.26	47.51	0.9847	0.0456	41.17	0.9695	0.0454	0.5159	0.9586	0.0451
0.0034	0.9847	0.0457	4.825	0.9194	0.26	47.51	0.9847	0.0457	41.18	0.9695	0.0454	0.5159	0.9586	0.0452
0.0034	0.9847	0.0457	4.835	0.9194	0.2601	47.5243	0.9847	0.0457	41.19	0.9695	0.0455	0.5159	0.9586	0.0452
0.0034	0.9847	0.0457	4.838	0.9194	0.2601	47.52	0.9847	0.0457	41.19	0.9695	0.0455	0.5159	0.9586	0.0452
0.0034	0.9847	0.0458	4.839	0.9194	0.2601	47.53	0.9847	0.0458	41.19	0.9695	0.0456	0.5159	0.9586	0.0453
0.0034	0.9847	0.0458	4.846	0.9194	0.2602	47.53	0.9847	0.0458	41.19	0.9695	0.0456	0.5159	0.9586	0.0453
0.0034	0.9847	0.0459	4.851	0.9194	0.2603	47.53	0.9847	0.0459	41.2	0.9695	0.0457	0.516	0.9586	0.0454
0.0034	0.9847	0.0459	4.863	0.9194	0.2603	47.54	0.9847	0.0459	41.2	0.9695	0.0457	0.516	0.9586	0.0454
0.0034	0.9847	0.046	4.864	0.9194	0.2604	47.54	0.9847	0.046	41.2	0.9695	0.0457	0.516	0.9586	0.0454
0.0034	0.9847	0.046	4.87082	0.9194	0.2604	47.54	0.9847	0.046	41.2	0.9695	0.0458	0.516	0.9586	0.0455
0.0034	0.9847	0.046	4.879	0.9194	0.2605	47.55	0.9847	0.046	41.2	0.9695	0.0458	0.5161	0.9586	0.0455
0.0034	0.9847	0.0461	4.882	0.9194	0.2605	47.55	0.9847	0.0461	41.2	0.9695	0.0459	0.5161	0.9586	0.0456
0.003464	0.9847	0.0461	4.884	0.9194	0.2608	47.55	0.9847	0.0461	41.21	0.9695	0.0459	0.516121	0.9586	0.0456
0.0034	0.9847	0.0462	4.88531	0.9194	0.2608	47.5603	0.9847	0.0462	41.21	0.9695	0.046	0.516128	0.9586	0.0457
0.0034	0.9847	0.0462	4.887	0.9194	0.2608	47.56	0.9847	0.0462	41.21	0.9695	0.046	0.516137	0.9586	0.0457
0.003465	0.9847	0.0462	4.89648	0.9194	0.261	47.56	0.9847	0.0462	41.2158	0.9695	0.046	0.5161	0.9586	0.0457
0.0034	0.9847	0.0463	4.90313	0.9194	0.261	47.56	0.9847	0.0463	41.21	0.9695	0.0461	0.5161	0.9586	0.0458
0.0034	0.9847	0.0463	4.909	0.9194	0.2611	47.57	0.9847	0.0463	41.22	0.9695	0.0461	0.5162	0.9586	0.0458
0.0034	0.9847	0.0464	4.919	0.9194	0.2611	47.57	0.9847	0.0464	41.2338	0.9695	0.0462	0.5162	0.9586	0.0459
0.0034	0.9847	0.0464	4.919	0.9194	0.2612	47.57	0.9847	0.0464	41.23	0.9695	0.0462	0.5162	0.9586	0.0459
0.0034	0.9847	0.0465	4.924	0.9194	0.2612	47.57	0.9847	0.0465	41.23	0.9695	0.0462	0.5162	0.9586	0.046
0.0034	0.9847	0.0465	4.943	0.9194	0.2613	47.58	0.9847	0.0465	41.24	0.9695	0.0463	0.5162	0.9586	0.046
0.003474	0.9847	0.0465	4.943	0.9194	0.2613	47.58	0.9847	0.0465	41.24	0.9695	0.0463	0.516268	0.9586	0.046
0.0034	0.9847	0.0466	4.943	0.9194	0.2618	47.58	0.9847	0.0466	41.25	0.9695	0.0464	0.5162	0.9586	0.0461
0.0034	0.9847	0.0466	4.947	0.9194	0.2619	47.58	0.9847	0.0466	41.26	0.9695	0.0464	0.5163	0.9586	0.0461
0.0034	0.9847	0.0467	4.951	0.9194	0.2621	47.58	0.9847	0.0467	41.27	0.9695	0.0465	0.5163	0.9586	0.0462
0.003476	0.9847	0.0467	4.952	0.9194	0.2621	47.59	0.9847	0.0467	41.27	0.9695	0.0465	0.51641	0.9586	0.0462
0.0034	0.9847	0.0467	4.968	0.9194	0.2621	47.59	0.9847	0.0467	41.27	0.9695	0.0465	0.5164	0.9586	0.0462
0.0034	0.9847	0.0468	4.9686	0.9194	0.2622	47.59	0.9847	0.0468	41.27	0.9695	0.0466	0.5164	0.9586	0.0463
0.0034	0.9847	0.0468	4.982	0.9194	0.2622	47.6	0.9847	0.0468	41.27	0.9695	0.0466	0.5164	0.9586	0.0463
0.0034	0.9847	0.0469	4.984	0.9194	0.2623	47.61	0.9847	0.0469	41.28	0.9695	0.0467	0.5164	0.9586	0.0464
0.0034	0.9847	0.0469	4.984	0.9194	0.2625	47.61	0.9847	0.0469	41.29	0.9695	0.0467	0.5164	0.9586	0.0464
0.0034	0.9847	0.047	4.984	0.9194	0.2625	47.61	0.9847	0.047	41.3	0.9695	0.0467	0.5164	0.9586	0.0465
0.0034	0.9847	0.047	4.985	0.9194	0.2626	47.62	0.9847	0.047	41.3	0.9695	0.0468	0.5165	0.9586	0.0465
0.0034	0.9847	0.047	4.985	0.9194	0.2626	47.62	0.9847	0.047	41.3	0.9695	0.0468	0.5165	0.9586	0.0465
0.0034	0.9847	0.0471	4.985	0.9194	0.2627	47.63	0.9847	0.0471	41.3	0.9695	0.0469	0.5165	0.9586	0.0466
0.0034	0.9847	0.0471	4.985	0.9194	0.2628	47.63	0.9847	0.0471	41.31	0.9695	0.0469	0.5165	0.9586	0.0466
0.0034	0.9847	0.0472	4.997	0.9194	0.2628	47.6311	0.9847	0.0472	41.32	0.9695	0.047	0.5165	0.9586	0.0467
0.0034	0.9847	0.0472	5	0.9194	0.2629	47.64	0.9847	0.0472	41.32	0.9695	0.047	0.5165	0.9586	0.0467
0.0034	0.9847	0.0472	5.005	0.9194	0.2629	47.64	0.9847	0.0472	41.33	0.9695	0.047	0.5166	0.9586	0.0467
0.0034	0.9847	0.0473	5.024	0.9194	0.2629	47.64	0.9847	0.0473	41.33	0.9695	0.0471	0.516657	0.9586	0.0468
0.0034	0.9847	0.0473	5.027	0.9194	0.263	47.64	0.9847	0.0473	41.33	0.9695	0.0471	0.5166	0.9586	0.0468
0.0034	0.9847	0.0474	5.028	0.9194	0.263	47.64	0.9847	0.0474	41.33	0.9695	0.0472	0.5166	0.9586	0.0469
0.0034	0.9847	0.0474	5.028	0.9194	0.2631	47.6515	0.9847	0.0474	41.34	0.9695	0.0472	0.516697	0.9586	0.0469
0.0034	0.9847	0.0475	5.035	0.9194	0.2631	47.65	0.9847	0.0475	41.34	0.9695	0.0472	0.5167	0.9586	0.047
0.0034	0.9847	0.0475	5.035	0.9194	0.2632	47.65	0.9847	0.0475	41.34	0.9695	0.0473	0.5167	0.9586	0.047
0.0034	0.9847	0.0475	5.036	0.9194	0.2632	47.65	0.9847	0.0475	41.34	0.9695	0.0473	0.5168	0.9586	0.047
0.003488	0.9847	0.0476	5.041	0.9194	0.2632	47.66	0.9847	0.0476	41.343	0.9695	0.0474	0.5168	0.9586	0.0471
0.0034	0.9847	0.0476	5.045	0.9194	0.2633	47.66	0.9847	0.0476	41.34	0.9695	0.0474	0.5168	0.9586	0.0471
0.0034	0.9847	0.0477	5.046	0.9194	0.2633	47.66	0.9847	0.0477	41.35	0.9695	0.0475	0.51684	0.9586	0.0472
0.0034	0.9847	0.0477	5.046	0.9194	0.2634	47.66	0.9847	0.0477	41.35	0.9695	0.0475	0.5168	0.9586	0.0472
0.0034	0.9847	0.0478	5.047	0.9194	0.2634	47.67	0.9847	0.0478	41.36	0.9695	0.0475	0.5168	0.9586	0.0472
0.0034	0.9847	0.0478	5.049	0.9194	0.2634	47.67	0.9847	0.0478	41.36	0.9695	0.0476	0.5169	0.9586	0.0473
0.0034	0.9847	0.0478	5.054	0.9194	0.2635	47.67	0.9847	0.0478	41.37	0.9695	0.0476	0.5169	0.9586	0.0473
0.0034	0.9847	0.0479	5.05521	0.9194	0.2635	47.67	0.9847	0.0479	41.37	0.9695	0.0477	0.5169	0.9586	0.0474
0.0034	0.9847	0.0479	5.078	0.9194	0.2636	47.67	0.9847	0.0479	41.38	0.9695	0.0477	0.5169	0.9586	0.0474
0.0034	0.9847	0.048	5.079	0.9194	0.2636	47.68	0.9847	0.048	41.38	0.9695	0.0478	0.5169	0.9586	0.0475
0.0034	0.9847	0.048	5.098	0.9194	0.2637	47.68	0.9847	0.048	41.39	0.9695	0.0478	0.5169	0.9586	0.0475
0.003491	0.9847	0.048	5.101	0.9194	0.2637	47.68	0.9847	0.048	41.39	0.9695	0.0478	0.5169	0.9586	0.0475
0.0034	0.9847	0.0481	5.102	0.9194	0.2637	47.69	0.9847	0.0481	41.3917	0.9695	0.0479	0.5169	0.9586	0.0476
0.0034	0.9847	0.0481	5.11	0.9194	0.2638	47.69	0.9847	0.0481	41.39	0.9695	0.0479	0.5169	0.9586	0.0476
0.0034	0.9847	0.0482	5.114	0.9194	0.2638	47.7019	0.9847	0.0482	41.4	0.9695	0.048	0.5169	0.9586	0.0477
0.0034	0.9847	0.0482	5.122	0.9194	0.2639	47.7	0.9847	0.0482	41.4	0.9695	0.048	0.517	0.9586	0.0477
0.0034	0.9847	0.0483	5.132	0.9194	0.2639	47.7	0.9847	0.0483	41.41	0.9695	0.048	0.517	0.9586	0.0478
0.0034	0.9847	0.0483	5.137	0.9194	0.2639	47.71	0.9847	0.0483	41.41	0.9695	0.0481	0.517	0.9586	0.0478
0.0034	0.9847	0.0483	5.139	0.9194	0.264	47.71	0.9847	0.0483	41.43	0.9695	0.0481	0.517	0.9586	0.0478
0.0034	0.9847	0.0484	5.142	0.9194	0.264	47.72	0.9847	0.0484	41.43	0.9695	0.0482	0.517	0.9586	0.0479
0.0034	0.9847	0.0484	5.144	0.9194	0.2641	47.72	0.9847	0.0484	41.44	0.9695	0.0482	0.517	0.9586	0.0479
0.0034	0.9847	0.0485	5.144	0.9194	0.2642	47.73	0.9847	0.0485	41.45	0.9695	0.0483	0.517	0.9586	0.048
0.0034	0.9847	0.0485	5.14985	0.9194	0.2642	47.74	0.9847	0.0485	41.46	0.9695	0.0483	0.517068	0.9586	0.048
0.0035	0.9847	0.0485	5.155	0.9194	0.2643	47.74	0.9847	0.0485	41.46	0.9695	0.0483	0.517	0.9586	0.048
0.0035	0.9847	0.0486	5.165	0.9194	0.2643	47.74	0.9847	0.0486	41.46	0.9695	0.0484	0.517102	0.9586	0.0481
0.0035	0.9847	0.0486	5.165	0.9194	0.2644	47.74	0.9847	0.0486	41.47	0.9695	0.0484	0.5171	0.9586	0.0481
0.0035	0.9847	0.0487	5.167	0.9194	0.2644	47.7489	0.9847	0.0487	41.47	0.9695	0.0485	0.5171	0.9586	0.0482
0.0035	0.9847	0.0487	5.175	0.9194	0.2644	47.74	0.9847	0.0487	41.48	0.9695	0.0485	0.5171	0.9586	0.0482
0.0035	0.9847	0.0488	5.192	0.9194	0.2645	47.75	0.9847	0.0488	41.48	0.9695	0.0485	0.5171	0.9586	0.0483
0.0035	0.9847	0.0488	5.197	0.9194	0.2647	47.75	0.9847	0.0488	41.48	0.9695	0.0486	0.5171	0.9586	0.0483
0.0035	0.9847	0.0488	5.198	0.9194	0.2647	47.75	0.9847	0.0488	41.49	0.9695	0.0486	0.5171	0.9586	0.0483
0.0035	0.9847	0.0489	5.2	0.9194	0.2648	47.75	0.9847	0.0489	41.49	0.9695	0.0487	0.5171	0.9586	0.0484
0.003505	0.9847	0.0489	5.205	0.9172	0.2648	47.75	0.9847	0.0489	41.5	0.9695	0.0487	0.5172	0.9586	0.0484
0.0035	0.9847	0.049	5.208	0.9172	0.2648	47.75	0.9847	0.049	41.5	0.9695	0.0488	0.5172	0.9586	0.0485
0.0035	0.9847	0.049	5.222	0.9172	0.2652	47.75	0.9847	0.049	41.5	0.9695	0.0488	0.5172	0.9586	0.0485
0.0035	0.9847	0.049	5.228	0.9172	0.2652	47.76	0.9847	0.049	41.5	0.9695	0.0488	0.5172	0.9586	0.0485
0.0035	0.9847	0.0491	5.23	0.9172	0.2652	47.7736	0.9847	0.0491	41.51	0.9695	0.0489	0.5172	0.9586	0.0486
0.0035	0.9847	0.0491	5.233	0.9172	0.2653	47.77	0.9847	0.0491	41.51	0.9695	0.0489	0.517266	0.9586	0.0486
0.0035	0.9847	0.0492	5.238	0.9172	0.2653	47.78	0.9847	0.0492	41.51	0.9695	0.049	0.5172	0.9564	0.0486
0.003507	0.9847	0.0492	5.24	0.9172	0.2654	47.78	0.9847	0.0492	41.51	0.9695	0.049	0.5173	0.9564	0.0487
0.0035	0.9847	0.0493	5.261	0.9172	0.2654	47.79	0.9847	0.0493	41.52	0.9695	0.049	0.5173	0.9564	0.0487
0.0035	0.9847	0.0493	5.261	0.9172	0.2655	47.79	0.9847	0.0493	41.52	0.9695	0.0491	0.5173	0.9564	0.0488
0.0035	0.9847	0.0493	5.263	0.9172	0.2655	47.79	0.9847	0.0493	41.53	0.9695	0.0491	0.5173	0.9564	0.0488
0.0035	0.9847	0.0494	5.264	0.9172	0.2655	47.79	0.9847	0.0494	41.5332	0.9695	0.0492	0.5173	0.9564	0.0488
0.0035	0.9847	0.0494	5.26652	0.9172	0.2656	47.79	0.9847	0.0494	41.53	0.9695	0.0492	0.5174	0.9564	0.0489
0.0035	0.9847	0.0495	5.266	0.9172	0.2656	47.7952	0.9847	0.0495	41.54	0.9695	0.0493	0.5174	0.9564	0.0489
0.0035	0.9847	0.0495	5.273	0.9172	0.2657	47.79	0.9847	0.0495	41.54	0.9695	0.0493	0.517438	0.9564	0.049
0.0035	0.9847	0.0496	5.278	0.9172	0.2657	47.79	0.9847	0.0496	41.54	0.9695	0.0493	0.5174	0.9564	0.049
0.0035	0.9847	0.0496	5.278	0.9172	0.2657	47.8	0.9847	0.0496	41.54	0.9695	0.0494	0.5174	0.9564	0.049
0.0035	0.9847	0.0496	5.281	0.9172	0.2658	47.8	0.9847	0.0496	41.56	0.9695	0.0494	0.517509	0.9564	0.0491
0.0035	0.9847	0.0497	5.288	0.9172	0.2658	47.81	0.9847	0.0497	41.56	0.9695	0.0495	0.5175	0.9564	0.0491
0.0035	0.9847	0.0497	5.289	0.9172	0.2659	47.811	0.9847	0.0497	41.56	0.9695	0.0495	0.5175	0.9564	0.0492
0.0035	0.9847	0.0498	5.291	0.9172	0.2659	47.83	0.9847	0.0498	41.56	0.9695	0.0496	0.5175	0.9564	0.0492
0.0035	0.9847	0.0498	5.29174	0.9172	0.266	47.83	0.9847	0.0498	41.5752	0.9695	0.0496	0.5175	0.9564	0.0493
0.0035	0.9847	0.0498	5.291	0.9172	0.266	47.83	0.9826	0.0498	41.57	0.9695	0.0496	0.5176	0.9564	0.0493
0.0035	0.9847	0.0499	5.3016	0.9172	0.2661	47.83	0.9826	0.0498	41.59	0.9695	0.0497	0.5176	0.9564	0.0493
0.0035	0.9847	0.0499	5.318	0.9172	0.2662	47.83	0.9826	0.0499	41.59	0.9695	0.0497	0.5176	0.9564	0.0494
0.0035	0.9847	0.05	5.322	0.9172	0.2662	47.84	0.9826	0.0499	41.59	0.9695	0.0498	0.5177	0.9564	0.0494
0.0035	0.9847	0.05	5.327	0.9172	0.2663	47.84	0.9826	0.05	41.59	0.9695	0.0498	0.517725	0.9542	0.0494
0.0035	0.9847	0.0501	5.327	0.9172	0.2663	47.84	0.9826	0.05	41.6011	0.9695	0.0498	0.5177	0.9542	0.0495
0.0035	0.9847	0.0501	5.332	0.9172	0.2664	47.84	0.9826	0.0501	41.6	0.9695	0.0499	0.517738	0.9542	0.0495
0.0035	0.9847	0.0501	5.335	0.9172	0.2664	47.85	0.9826	0.0501	41.61	0.9695	0.0499	0.5177	0.9542	0.0496
0.0035	0.9847	0.0502	5.339	0.9172	0.2665	47.857	0.9826	0.0501	41.61	0.9695	0.05	0.5177	0.9542	0.0496
0.0035	0.9847	0.0502	5.339	0.9172	0.2665	47.86	0.9826	0.0502	41.61	0.9695	0.05	0.5177	0.9542	0.0496
0.0035	0.9847	0.0503	5.3395	0.9172	0.2666	47.86	0.9826	0.0502	41.61	0.9695	0.0501	0.5177	0.9542	0.0497
0.0035	0.9847	0.0503	5.346	0.9172	0.2666	47.87	0.9826	0.0503	41.61	0.9695	0.0501	0.5177	0.9542	0.0497
0.0035	0.9847	0.0503	5.354	0.9172	0.2667	47.8773	0.9826	0.0503	41.62	0.9695	0.0501	0.5177	0.9542	0.0498
0.0035	0.9847	0.0504	5.355	0.9172	0.2667	47.87	0.9826	0.0503	41.63	0.9695	0.0502	0.5177	0.9542	0.0498
0.0035	0.9847	0.0504	5.359	0.9172	0.267	47.87	0.9826	0.0504	41.65	0.9695	0.0502	0.5178	0.9542	0.0498
0.0035	0.9847	0.0505	5.363	0.9172	0.267	47.87	0.9826	0.0504	41.65	0.9695	0.0503	0.5178	0.9542	0.0499
0.0035	0.9847	0.0505	5.363	0.9172	0.267	47.88	0.9826	0.0505	41.6552	0.9695	0.0503	0.5178	0.9542	0.0499
0.0035	0.9847	0.0506	5.376	0.9172	0.2671	47.88	0.9826	0.0505	41.66	0.9695	0.0503	0.5178	0.9542	0.05
0.0035	0.9847	0.0506	5.37669	0.9172	0.2671	47.89	0.9826	0.0506	41.66	0.9695	0.0504	0.5178	0.9542	0.05
0.0035	0.9847	0.0506	5.376	0.9172	0.2673	47.89	0.9826	0.0506	41.66	0.9695	0.0504	0.5178	0.9542	0.0501
0.0035	0.9847	0.0507	5.389	0.9172	0.2673	47.8941	0.9826	0.0506	41.66	0.9695	0.0505	0.517862	0.9542	0.0501
0.0035	0.9826	0.0507	5.39	0.9172	0.2673	47.89	0.9826	0.0507	41.66	0.9673	0.0505	0.5178	0.9542	0.0501
0.0035	0.9826	0.0507	5.39	0.9172	0.2674	47.9028	0.9826	0.0507	41.6671	0.9673	0.0505	0.5178	0.9542	0.0502
0.0035	0.9826	0.0508	5.402	0.9172	0.2674	47.9	0.9826	0.0508	41.66	0.9673	0.0506	0.5179	0.9542	0.0502
0.0035	0.9826	0.0508	5.405	0.9172	0.2675	47.91	0.9826	0.0508	41.66	0.9673	0.0506	0.5179	0.9542	0.0503
0.0035	0.9826	0.0508	5.415	0.9172	0.2675	47.91	0.9826	0.0508	41.6709	0.9673	0.0506	0.5179	0.9542	0.0503
0.0035	0.9826	0.0509	5.415	0.9172	0.2675	47.91	0.9826	0.0509	41.67	0.9673	0.0507	0.5179	0.9542	0.0503
0.0035	0.9826	0.0509	5.42093	0.9172	0.2676	47.91	0.9826	0.0509	41.675	0.9673	0.0507	0.5179	0.9542	0.0504
0.0035	0.9826	0.051	5.435	0.9172	0.2676	47.91	0.9826	0.051	41.6767	0.9673	0.0508	0.518	0.9542	0.0504
0.0035	0.9826	0.051	5.439	0.9172	0.2678	47.92	0.9826	0.051	41.6888	0.9673	0.0508	0.518	0.9542	0.0505
0.0035	0.9826	0.0511	5.451	0.9172	0.2678	47.93	0.9826	0.0511	41.68	0.9673	0.0508	0.518	0.9542	0.0505
0.0035	0.9826	0.0511	5.456	0.9172	0.268	47.93	0.9826	0.0511	41.7	0.9673	0.0509	0.518	0.9542	0.0506
0.0035	0.9826	0.0511	5.458	0.9172	0.268	47.9369	0.9826	0.0511	41.7	0.9673	0.0509	0.518	0.9542	0.0506
0.0035	0.9826	0.0512	5.46	0.9172	0.268	47.93	0.9826	0.0512	41.7	0.9673	0.051	0.518	0.9542	0.0506
0.0035	0.9826	0.0512	5.46875	0.9172	0.2681	47.93	0.9826	0.0512	41.7076	0.9673	0.051	0.518089	0.9542	0.0507
0.0035	0.9826	0.0513	5.472	0.9172	0.2682	47.93	0.9826	0.0513	41.7	0.9673	0.0511	0.5181	0.9542	0.0507
0.0035	0.9826	0.0513	5.479	0.9172	0.2682	47.94	0.9826	0.0513	41.712	0.9673	0.0511	0.5181	0.9542	0.0508
0.0035	0.9826	0.0513	5.487	0.9172	0.2683	47.94	0.9826	0.0513	41.72	0.9673	0.0511	0.5181	0.9542	0.0508
0.0035	0.9826	0.0514	5.493	0.9172	0.2683	47.94	0.9826	0.0514	41.72	0.9673	0.0512	0.5181	0.9542	0.0508
0.0035	0.9826	0.0514	5.498	0.9172	0.2683	47.94	0.9826	0.0514	41.72	0.9673	0.0512	0.5181	0.9542	0.0509
0.0035	0.9826	0.0515	5.499	0.9172	0.2684	47.95	0.9826	0.0515	41.72	0.9673	0.0513	0.5182	0.9542	0.0509
0.0035	0.9826	0.0515	5.501	0.9172	0.2684	47.96	0.9826	0.0515	41.73	0.9673	0.0513	0.5182	0.9542	0.051
0.0035	0.9826	0.0516	5.50542	0.9172	0.2685	47.96	0.9826	0.0516	41.73	0.9673	0.0513	0.5182	0.9542	0.051
0.003533	0.9826	0.0516	5.508	0.9172	0.2685	47.9678	0.9826	0.0516	41.73	0.9673	0.0514	0.5182	0.9542	0.0511
0.003533	0.9826	0.0516	5.50843	0.9172	0.2687	47.96	0.9826	0.0516	41.7463	0.9673	0.0514	0.5182	0.9542	0.0511
0.0035	0.9826	0.0517	5.51223	0.9172	0.2688	47.97	0.9826	0.0517	41.74	0.9673	0.0515	0.5183	0.9521	0.0511
0.0035	0.9826	0.0517	5.512	0.9172	0.2688	47.97	0.9826	0.0517	41.7551	0.9673	0.0515	0.5183	0.9521	0.0511
0.0035	0.9826	0.0518	5.514	0.9172	0.2689	47.97	0.9826	0.0518	41.76	0.9673	0.0516	0.5184	0.9521	0.0512
0.0035	0.9826	0.0518	5.522	0.9172	0.269	47.98	0.9826	0.0518	41.76	0.9673	0.0516	0.518466	0.9499	0.0512
0.0035	0.9826	0.0519	5.526	0.9172	0.269	47.99	0.9826	0.0519	41.76	0.9673	0.0516	0.5185	0.9499	0.0512
0.0035	0.9826	0.0519	5.529	0.9172	0.2691	48	0.9826	0.0519	41.76	0.9673	0.0517	0.5185	0.9499	0.0513
0.0035	0.9826	0.0519	5.533	0.9172	0.2691	48	0.9826	0.0519	41.7773	0.9673	0.0517	0.5185	0.9499	0.0513
0.0035	0.9826	0.052	5.53536	0.9172	0.2691	48	0.9826	0.052	41.78	0.9673	0.0518	0.5185	0.9499	0.0513
0.0035	0.9826	0.052	5.537	0.9172	0.2692	48	0.9826	0.052	41.79	0.9673	0.0518	0.5185	0.9499	0.0514
0.003537	0.9826	0.0521	5.538	0.9172	0.2692	48	0.9826	0.0521	41.8	0.9673	0.0519	0.5185	0.9499	0.0514
0.0035	0.9826	0.0521	5.545	0.9172	0.2693	48	0.9826	0.0521	41.8	0.9673	0.0519	0.5186	0.9477	0.0514
0.0035	0.9826	0.0521	5.55	0.9172	0.2694	48.01	0.9826	0.0521	41.8	0.9673	0.0519	0.518633	0.9477	0.0515
0.0035	0.9826	0.0522	5.561	0.9172	0.2694	48.01	0.9826	0.0522	41.81	0.9673	0.052	0.5186	0.9477	0.0515
0.0035	0.9826	0.0522	5.56424	0.9172	0.2695	48.02	0.9826	0.0522	41.81	0.9673	0.052	0.5186	0.9477	0.0516
0.0035	0.9826	0.0523	5.57	0.9172	0.2695	48.02	0.9826	0.0523	41.81	0.9673	0.0521	0.5186	0.9477	0.0516
0.0035	0.9826	0.0523	5.57	0.9172	0.2696	48.0287	0.9826	0.0523	41.81	0.9673	0.0521	0.5186	0.9477	0.0516
0.00354	0.9826	0.0524	5.575	0.9172	0.2696	48.0294	0.9826	0.0524	41.82	0.9673	0.0521	0.5186	0.9477	0.0517
0.00354	0.9826	0.0524	5.57568	0.9172	0.2696	48.03	0.9826	0.0524	41.83	0.9673	0.0522	0.5187	0.9477	0.0517
0.0035	0.9826	0.0524	5.578	0.9172	0.2697	48.0387	0.9826	0.0524	41.84	0.9673	0.0522	0.5187	0.9477	0.0518
0.0035	0.9826	0.0525	5.582	0.915	0.2697	48.04	0.9826	0.0525	41.84	0.9673	0.0523	0.5187	0.9477	0.0518
0.0035	0.9826	0.0525	5.585	0.915	0.2697	48.04	0.9826	0.0525	41.84	0.9673	0.0523	0.5188	0.9477	0.0519
0.003541	0.9826	0.0526	5.587	0.915	0.2698	48.05	0.9826	0.0526	41.84	0.9673	0.0524	0.5188	0.9477	0.0519
0.0035	0.9826	0.0526	5.596	0.915	0.2698	48.05	0.9826	0.0526	41.84	0.9673	0.0524	0.5188	0.9477	0.0519
0.0035	0.9826	0.0526	5.603	0.915	0.2699	48.05	0.9826	0.0526	41.85	0.9673	0.0524	0.5189	0.9477	0.052
0.0035	0.9826	0.0527	5.606	0.915	0.2699	48.05	0.9826	0.0527	41.85	0.9673	0.0525	0.5189	0.9477	0.052
0.0035	0.9826	0.0527	5.607	0.915	0.27	48.0586	0.9826	0.0527	41.85	0.9673	0.0525	0.5189	0.9477	0.0521
0.0035	0.9826	0.0528	5.607	0.915	0.2701	48.06	0.9826	0.0528	41.86	0.9673	0.0526	0.5189	0.9477	0.0521
0.0035	0.9826	0.0528	5.614	0.915	0.2701	48.06	0.9826	0.0528	41.86	0.9673	0.0526	0.5189	0.9477	0.0521
0.0035	0.9826	0.0529	5.618	0.915	0.2701	48.07	0.9826	0.0529	41.86	0.9673	0.0526	0.5189	0.9477	0.0522
0.0035	0.9826	0.0529	5.621	0.915	0.2702	48.0749	0.9826	0.0529	41.86	0.9673	0.0527	0.5189	0.9477	0.0522
0.0035	0.9826	0.0529	5.621	0.915	0.2702	48.07	0.9826	0.0529	41.88	0.9673	0.0527	0.5189	0.9477	0.0523
0.0035	0.9826	0.053	5.624	0.915	0.2703	48.08	0.9826	0.053	41.88	0.9673	0.0528	0.5189	0.9477	0.0523
0.0035	0.9826	0.053	5.642	0.915	0.2703	48.08	0.9826	0.053	41.89	0.9673	0.0528	0.519	0.9477	0.0524
0.0035	0.9826	0.0531	5.651	0.915	0.2703	48.08	0.9826	0.0531	41.8952	0.9673	0.0529	0.519	0.9477	0.0524
0.0035	0.9826	0.0531	5.653	0.915	0.2704	48.09	0.9826	0.0531	41.89	0.9673	0.0529	0.519	0.9477	0.0524
0.0035	0.9826	0.0531	5.655	0.915	0.2704	48.1	0.9826	0.0531	41.89	0.9673	0.0529	0.5191	0.9477	0.0525
0.0035	0.9826	0.0532	5.65751	0.915	0.2705	48.1	0.9826	0.0532	41.89	0.9673	0.053	0.5191	0.9477	0.0525
0.0035	0.9826	0.0532	5.671	0.915	0.2705	48.1	0.9826	0.0532	41.9	0.9673	0.053	0.5191	0.9477	0.0526
0.0035	0.9826	0.0533	5.675	0.915	0.2706	48.11	0.9826	0.0533	41.9	0.9673	0.0531	0.5192	0.9477	0.0526
0.0035	0.9826	0.0533	5.696	0.915	0.2706	48.11	0.9826	0.0533	41.9	0.9673	0.0531	0.5192	0.9477	0.0526
0.0035	0.9826	0.0534	5.708	0.915	0.2707	48.11	0.9826	0.0534	41.91	0.9673	0.0531	0.5192	0.9477	0.0527
0.0035	0.9826	0.0534	5.7085	0.915	0.2707	48.11	0.9826	0.0534	41.91	0.9673	0.0532	0.5192	0.9477	0.0527
0.003557	0.9826	0.0534	5.713	0.915	0.2708	48.11	0.9826	0.0534	41.91	0.9673	0.0532	0.5192	0.9477	0.0528
0.0035	0.9826	0.0535	5.722	0.915	0.2708	48.12	0.9826	0.0535	41.92	0.9673	0.0533	0.5193	0.9477	0.0528
0.0035	0.9826	0.0535	5.722	0.915	0.2709	48.14	0.9826	0.0535	41.92	0.9673	0.0533	0.5193	0.9477	0.0529
0.0035	0.9826	0.0536	5.728	0.915	0.271	48.14	0.9826	0.0536	41.92	0.9673	0.0534	0.5193	0.9477	0.0529
0.003559	0.9826	0.0536	5.729	0.915	0.2711	48.14	0.9826	0.0536	41.93	0.9673	0.0534	0.5193	0.9477	0.0529
0.0035	0.9826	0.0537	5.743	0.915	0.2713	48.16	0.9826	0.0537	41.93	0.9673	0.0534	0.5193	0.9477	0.053
0.0035	0.9826	0.0537	5.746	0.915	0.2713	48.17	0.9826	0.0537	41.93	0.9673	0.0535	0.5193	0.9477	0.053
0.0035	0.9826	0.0537	5.747	0.915	0.2714	48.1736	0.9826	0.0537	41.9387	0.9673	0.0535	0.5193	0.9477	0.0531
0.0035	0.9826	0.0538	5.758	0.915	0.2714	48.17	0.9826	0.0538	41.94	0.9673	0.0536	0.5194	0.9477	0.0531
0.0035	0.9826	0.0538	5.767	0.915	0.2714	48.17	0.9826	0.0538	41.94	0.9673	0.0536	0.5194	0.9477	0.0531
0.0035	0.9826	0.0539	5.769	0.915	0.2716	48.17	0.9826	0.0539	41.94	0.9673	0.0537	0.5194	0.9477	0.0532
0.0035	0.9826	0.0539	5.773	0.915	0.2716	48.17	0.9826	0.0539	41.95	0.9673	0.0537	0.5194	0.9477	0.0532
0.0035	0.9826	0.0539	5.77861	0.915	0.2717	48.17	0.9826	0.0539	41.9614	0.9673	0.0537	0.5194	0.9477	0.0533
0.0035	0.9826	0.054	5.78	0.915	0.2717	48.18	0.9826	0.054	41.96	0.9673	0.0538	0.5194	0.9477	0.0533
0.0035	0.9826	0.054	5.791	0.915	0.2718	48.18	0.9826	0.054	41.96	0.9673	0.0538	0.5195	0.9477	0.0534
0.0035	0.9826	0.0541	5.798	0.915	0.2718	48.18	0.9826	0.0541	41.96	0.9673	0.0539	0.5195	0.9477	0.0534
0.0035	0.9826	0.0541	5.798	0.915	0.2719	48.18	0.9826	0.0541	41.96	0.9673	0.0539	0.5195	0.9477	0.0534
0.003567	0.9826	0.0542	5.801	0.915	0.2719	48.18	0.9826	0.0542	41.96	0.9673	0.0539	0.5195	0.9477	0.0535
0.0035	0.9826	0.0542	5.804	0.915	0.2719	48.19	0.9826	0.0542	41.97	0.9673	0.054	0.5195	0.9477	0.0535
0.0035	0.9826	0.0542	5.813	0.915	0.272	48.2	0.9826	0.0542	41.9916	0.9673	0.054	0.5196	0.9477	0.0536
0.0035	0.9826	0.0543	5.832	0.915	0.272	48.2	0.9826	0.0543	41.9947	0.9673	0.0541	0.5196	0.9477	0.0536
0.0035	0.9826	0.0543	5.832	0.915	0.2721	48.2	0.9826	0.0543	41.99	0.9673	0.0541	0.5196	0.9477	0.0537
0.0035	0.9826	0.0544	5.832	0.915	0.2721	48.21	0.9826	0.0544	41.99	0.9673	0.0542	0.5196	0.9477	0.0537
0.003573	0.9826	0.0544	5.841	0.915	0.2721	48.21	0.9826	0.0544	42	0.9673	0.0542	0.5196	0.9477	0.0537
0.003573	0.9826	0.0544	5.853	0.915	0.2722	48.21	0.9826	0.0544	42	0.9673	0.0542	0.5196	0.9477	0.0538
0.0035	0.9826	0.0545	5.859	0.915	0.2722	48.2197	0.9826	0.0545	42	0.9673	0.0543	0.5196	0.9477	0.0538
0.0035	0.9826	0.0545	5.864	0.915	0.2724	48.22	0.9826	0.0545	42	0.9673	0.0543	0.5197	0.9477	0.0539
0.003575	0.9826	0.0546	5.865	0.915	0.2725	48.22	0.9826	0.0546	42.01	0.9673	0.0544	0.5197	0.9477	0.0539
0.0035	0.9826	0.0546	5.875	0.915	0.2725	48.22	0.9826	0.0546	42.02	0.9673	0.0544	0.5198	0.9477	0.0539
0.0035	0.9826	0.0547	5.875	0.915	0.2727	48.22	0.9826	0.0547	42.02	0.9673	0.0544	0.5198	0.9477	0.054
0.0035	0.9826	0.0547	5.879	0.915	0.2727	48.23	0.9826	0.0547	42.03	0.9673	0.0545	0.5198	0.9477	0.054
0.0035	0.9826	0.0547	5.87972	0.915	0.273	48.2328	0.9826	0.0547	42.03	0.9673	0.0545	0.5199	0.9477	0.0541
0.0035	0.9826	0.0548	5.886	0.915	0.273	48.23	0.9826	0.0548	42.03	0.9673	0.0546	0.5199	0.9477	0.0541
0.0035	0.9826	0.0548	5.89479	0.915	0.2731	48.23	0.9826	0.0548	42.05	0.9673	0.0546	0.5199	0.9477	0.0542
0.0035	0.9826	0.0549	5.904	0.915	0.2732	48.24	0.9826	0.0549	42.05	0.9673	0.0547	0.5199	0.9477	0.0542
0.0035	0.9826	0.0549	5.90625	0.915	0.2732	48.24	0.9826	0.0549	42.0605	0.9673	0.0547	0.5199	0.9477	0.0542
0.0035	0.9826	0.0549	5.914	0.915	0.2732	48.25	0.9826	0.0549	42.06	0.9673	0.0547	0.52	0.9477	0.0543
0.0035	0.9826	0.055	5.918	0.915	0.2733	48.26	0.9826	0.055	42.07	0.9673	0.0548	0.52	0.9477	0.0543
0.0035	0.9826	0.055	5.918	0.915	0.2734	48.26	0.9826	0.055	42.0783	0.9673	0.0548	0.52	0.9477	0.0544
0.0035	0.9826	0.0551	5.91863	0.915	0.2734	48.27	0.9826	0.0551	42.08	0.9673	0.0549	0.52	0.9477	0.0544
0.0035	0.9826	0.0551	5.919	0.915	0.2734	48.275	0.9826	0.0551	42.08	0.9673	0.0549	0.5201	0.9477	0.0544
0.0035	0.9826	0.0552	5.92	0.915	0.2735	48.2751	0.9826	0.0552	42.08	0.9673	0.0549	0.5201	0.9477	0.0545
0.0035	0.9826	0.0552	5.932	0.915	0.2735	48.27	0.9826	0.0552	42.09	0.9673	0.055	0.5201	0.9477	0.0545
0.0035	0.9826	0.0552	5.932	0.915	0.2737	48.28	0.9826	0.0552	42.09	0.9673	0.055	0.5201	0.9477	0.0546
0.0035	0.9826	0.0553	5.941	0.915	0.2737	48.28	0.9826	0.0553	42.09	0.9673	0.0551	0.5201	0.9477	0.0546
0.0035	0.9826	0.0553	5.942	0.915	0.2737	48.28	0.9826	0.0553	42.1	0.9673	0.0551	0.5201	0.9477	0.0547
0.0035	0.9826	0.0554	5.943	0.915	0.2738	48.28	0.9826	0.0554	42.1	0.9673	0.0552	0.5201	0.9477	0.0547
0.0035	0.9826	0.0554	5.944	0.915	0.2738	48.28	0.9826	0.0554	42.1	0.9673	0.0552	0.5202	0.9477	0.0547
0.0035	0.9826	0.0555	5.948	0.915	0.2739	48.2874	0.9826	0.0555	42.1	0.9673	0.0552	0.5202	0.9477	0.0548
0.0035	0.9826	0.0555	5.95	0.915	0.2739	48.29	0.9826	0.0555	42.1	0.9673	0.0553	0.520264	0.9477	0.0548
0.0035	0.9826	0.0555	5.952	0.915	0.274	48.3	0.9826	0.0555	42.11	0.9673	0.0553	0.5202	0.9477	0.0549
0.0035	0.9826	0.0556	5.967	0.915	0.274	48.3	0.9826	0.0556	42.11	0.9673	0.0554	0.5202	0.9477	0.0549
0.0035	0.9826	0.0556	5.967	0.915	0.2741	48.3	0.9826	0.0556	42.11	0.9673	0.0554	0.5203	0.9477	0.0549
0.0035	0.9826	0.0557	5.968	0.915	0.2741	48.3	0.9826	0.0557	42.12	0.9673	0.0555	0.5203	0.9477	0.055
0.0035	0.9826	0.0557	5.971	0.915	0.2742	48.31	0.9826	0.0557	42.12	0.9673	0.0555	0.5203	0.9477	0.055
0.0035	0.9826	0.0557	5.981	0.915	0.2742	48.31	0.9826	0.0557	42.13	0.9673	0.0555	0.5203	0.9477	0.0551
0.0035	0.9826	0.0558	5.984	0.915	0.2742	48.31	0.9826	0.0558	42.13	0.9673	0.0556	0.5203	0.9477	0.0551
0.003596	0.9826	0.0558	5.988	0.915	0.2743	48.32	0.9826	0.0558	42.13	0.9673	0.0556	0.5204	0.9477	0.0552
0.0035	0.9826	0.0559	5.993	0.915	0.2744	48.33	0.9826	0.0559	42.14	0.9673	0.0557	0.5204	0.9477	0.0552
0.0035	0.9826	0.0559	6.005	0.915	0.2744	48.33	0.9826	0.0559	42.14	0.9673	0.0557	0.5204	0.9477	0.0552
0.0035	0.9826	0.056	6.008	0.915	0.2745	48.33	0.9826	0.056	42.1532	0.9673	0.0557	0.5204	0.9477	0.0553
0.0035	0.9826	0.056	6.008	0.915	0.2745	48.34	0.9826	0.056	42.15	0.9673	0.0558	0.520524	0.9477	0.0553
0.0035	0.9826	0.056	6.015	0.915	0.2745	48.34	0.9826	0.056	42.15	0.9673	0.0558	0.5205	0.9477	0.0554
0.0036	0.9826	0.0561	6.019	0.915	0.2746	48.3425	0.9826	0.0561	42.16	0.9673	0.0559	0.5205	0.9477	0.0554
0.0036	0.9826	0.0561	6.044	0.915	0.2746	48.34	0.9826	0.0561	42.18	0.9673	0.0559	0.5205	0.9477	0.0555
0.0036	0.9826	0.0562	6.06561	0.915	0.2747	48.34	0.9826	0.0562	42.18	0.9673	0.056	0.5206	0.9477	0.0555
0.0036	0.9826	0.0562	6.07	0.915	0.2747	48.34	0.9826	0.0562	42.1834	0.9673	0.056	0.5206	0.9477	0.0555
0.0036	0.9826	0.0562	6.072	0.915	0.2747	48.34	0.9826	0.0562	42.18	0.9673	0.056	0.5206	0.9477	0.0556
0.0036	0.9826	0.0563	6.088	0.915	0.2748	48.35	0.9826	0.0563	42.18	0.9673	0.0561	0.5206	0.9477	0.0556
0.0036	0.9826	0.0563	6.089	0.915	0.2748	48.35	0.9826	0.0563	42.19	0.9673	0.0561	0.5206	0.9477	0.0557
0.0036	0.9826	0.0564	6.092	0.915	0.2749	48.35	0.9826	0.0564	42.19	0.9673	0.0562	0.5206	0.9477	0.0557
0.0036	0.9826	0.0564	6.09283	0.915	0.2749	48.35	0.9826	0.0564	42.19	0.9673	0.0562	0.5206	0.9477	0.0557
0.0036	0.9826	0.0565	6.094	0.915	0.275	48.35	0.9826	0.0565	42.2	0.9673	0.0562	0.5207	0.9477	0.0558
0.0036	0.9826	0.0565	6.103	0.915	0.275	48.36	0.9826	0.0565	42.2	0.9673	0.0563	0.5208	0.9477	0.0558
0.0036	0.9826	0.0565	6.108	0.915	0.2752	48.36	0.9826	0.0565	42.21	0.9673	0.0563	0.5208	0.9477	0.0559
0.0036	0.9826	0.0566	6.109	0.915	0.2752	48.37	0.9826	0.0566	42.21	0.9673	0.0564	0.5208	0.9477	0.0559
0.0036	0.9826	0.0566	6.109	0.915	0.2752	48.37	0.9826	0.0566	42.22	0.9673	0.0564	0.5208	0.9477	0.056
0.0036	0.9826	0.0567	6.109	0.915	0.2753	48.38	0.9826	0.0567	42.22	0.9673	0.0565	0.520912	0.9477	0.056
0.0036	0.9826	0.0567	6.118	0.915	0.2754	48.38	0.9826	0.0567	42.23	0.9673	0.0565	0.5209	0.9477	0.056
0.0036	0.9826	0.0567	6.123	0.915	0.2754	48.38	0.9826	0.0567	42.23	0.9673	0.0565	0.5209	0.9477	0.0561
0.0036	0.9826	0.0568	6.124	0.9129	0.2754	48.38	0.9826	0.0568	42.2417	0.9673	0.0566	0.5209	0.9477	0.0561
0.0036	0.9826	0.0568	6.125	0.9129	0.2755	48.38	0.9826	0.0568	42.24	0.9673	0.0566	0.5209	0.9477	0.0562
0.0036	0.9826	0.0569	6.126	0.9129	0.2755	48.38	0.9826	0.0569	42.25	0.9673	0.0567	0.5209	0.9477	0.0562
0.0036	0.9826	0.0569	6.127	0.9129	0.2755	48.39	0.9826	0.0569	42.25	0.9673	0.0567	0.520964	0.9477	0.0562
0.0036	0.9826	0.057	6.14025	0.9129	0.2756	48.3949	0.9826	0.057	42.25	0.9673	0.0567	0.5209	0.9477	0.0563
0.0036	0.9826	0.057	6.151	0.9129	0.2756	48.39	0.9826	0.057	42.26	0.9673	0.0568	0.5209	0.9477	0.0563
0.0036	0.9826	0.057	6.154	0.9129	0.2757	48.39	0.9826	0.057	42.26	0.9673	0.0568	0.5209	0.9477	0.0564
0.0036	0.9826	0.0571	6.158	0.9129	0.2757	48.4	0.9826	0.0571	42.27	0.9673	0.0569	0.521	0.9477	0.0564
0.0036	0.9826	0.0571	6.161	0.9129	0.2757	48.4	0.9826	0.0571	42.2848	0.9673	0.0569	0.521	0.9477	0.0565
0.0036	0.9826	0.0572	6.168	0.9129	0.2758	48.4	0.9826	0.0572	42.28	0.9673	0.057	0.521	0.9477	0.0565
0.0036	0.9826	0.0572	6.173	0.9129	0.2758	48.4	0.9826	0.0572	42.29	0.9673	0.057	0.521093	0.9477	0.0565
0.0036	0.9826	0.0573	6.177	0.9129	0.2759	48.41	0.9826	0.0573	42.3008	0.9673	0.057	0.5211	0.9477	0.0566
0.0036	0.9826	0.0573	6.17981	0.9129	0.276	48.41	0.9826	0.0573	42.3	0.9673	0.0571	0.5211	0.9477	0.0566
0.0036	0.9826	0.0573	6.17982	0.9129	0.2761	48.41	0.9826	0.0573	42.3	0.9673	0.0571	0.521136	0.9477	0.0567
0.0036	0.9826	0.0574	6.18	0.9129	0.2761	48.41	0.9826	0.0574	42.3	0.9673	0.0572	0.5211	0.9477	0.0567
0.0036	0.9826	0.0574	6.181	0.9129	0.2762	48.4208	0.9826	0.0574	42.3155	0.9673	0.0572	0.5211	0.9477	0.0567
0.0036	0.9826	0.0575	6.184	0.9129	0.2762	48.42	0.9826	0.0575	42.31	0.9673	0.0573	0.5211	0.9477	0.0568
0.0036	0.9826	0.0575	6.188	0.9129	0.2763	48.42	0.9826	0.0575	42.33	0.9673	0.0573	0.5212	0.9477	0.0568
0.0036	0.9826	0.0575	6.188	0.9129	0.2763	48.42	0.9826	0.0575	42.33	0.9673	0.0573	0.5212	0.9477	0.0569
0.0036	0.9826	0.0576	6.225	0.9129	0.2764	48.42	0.9826	0.0576	42.33	0.9673	0.0574	0.5212	0.9477	0.0569
0.0036	0.9826	0.0576	6.226	0.9129	0.2764	48.4265	0.9826	0.0576	42.33	0.9673	0.0574	0.5213	0.9477	0.057
0.0036	0.9826	0.0577	6.227	0.9129	0.2765	48.42	0.9826	0.0577	42.33	0.9673	0.0575	0.5213	0.9477	0.057
0.0036	0.9826	0.0577	6.23	0.9129	0.2765	48.43	0.9826	0.0577	42.34	0.9673	0.0575	0.5213	0.9477	0.057
0.0036	0.9826	0.0578	6.23	0.9129	0.2766	48.43	0.9826	0.0578	42.34	0.9673	0.0575	0.5213	0.9477	0.0571
0.0036	0.9826	0.0578	6.231	0.9129	0.2767	48.43	0.9826	0.0578	42.35	0.9673	0.0576	0.5213	0.9477	0.0571
0.003622	0.9826	0.0578	6.242	0.9129	0.2768	48.44	0.9826	0.0578	42.35	0.9673	0.0576	0.5214	0.9477	0.0572
0.0036	0.9826	0.0579	6.245	0.9129	0.2768	48.44	0.9826	0.0579	42.35	0.9673	0.0577	0.5214	0.9477	0.0572
0.0036	0.9826	0.0579	6.247	0.9129	0.2769	48.44	0.9826	0.0579	42.36	0.9673	0.0577	0.5214	0.9477	0.0573
0.0036	0.9826	0.058	6.25	0.9129	0.277	48.44	0.9826	0.058	42.36	0.9673	0.0578	0.5214	0.9477	0.0573
0.0036	0.9826	0.058	6.25	0.9129	0.2771	48.44	0.9826	0.058	42.36	0.9673	0.0578	0.5215	0.9477	0.0573
0.0036	0.9826	0.058	6.262	0.9129	0.2771	48.44	0.9826	0.058	42.36	0.9673	0.0578	0.5215	0.9477	0.0574
0.0036	0.9826	0.0581	6.262	0.9129	0.2772	48.44	0.9826	0.0581	42.36	0.9673	0.0579	0.521573	0.9477	0.0574
0.003624	0.9826	0.0581	6.262	0.9129	0.2773	48.45	0.9826	0.0581	42.36	0.9673	0.0579	0.5215	0.9477	0.0575
0.0036	0.9826	0.0582	6.262	0.9129	0.2773	48.45	0.9826	0.0582	42.37	0.9673	0.058	0.5215	0.9477	0.0575
0.0036	0.9826	0.0582	6.26856	0.9129	0.2774	48.45	0.9826	0.0582	42.38	0.9673	0.058	0.5215	0.9477	0.0575
0.0036	0.9826	0.0583	6.283	0.9129	0.2774	48.46	0.9826	0.0583	42.38	0.9673	0.058	0.5215	0.9477	0.0576
0.0036	0.9826	0.0583	6.285	0.9129	0.2775	48.46	0.9826	0.0583	42.38	0.9673	0.0581	0.5216	0.9477	0.0576
0.0036	0.9826	0.0583	6.287	0.9129	0.2775	48.46	0.9826	0.0583	42.39	0.9673	0.0581	0.5216	0.9477	0.0577
0.003625	0.9826	0.0584	6.289	0.9129	0.2775	48.4662	0.9826	0.0584	42.4	0.9673	0.0582	0.5216	0.9477	0.0577
0.0036	0.9826	0.0584	6.289	0.9129	0.2776	48.46	0.9826	0.0584	42.41	0.9673	0.0582	0.5216	0.9477	0.0578
0.0036	0.9826	0.0585	6.294	0.9129	0.2776	48.46	0.9826	0.0585	42.41	0.9673	0.0583	0.5216	0.9477	0.0578
0.0036	0.9826	0.0585	6.297	0.9129	0.2778	48.47	0.9826	0.0585	42.41	0.9673	0.0583	0.5216	0.9477	0.0578
0.0036	0.9826	0.0585	6.302	0.9129	0.2778	48.47	0.9826	0.0585	42.42	0.9673	0.0583	0.5216	0.9477	0.0579
0.0036	0.9826	0.0586	6.307	0.9129	0.2779	48.47	0.9826	0.0586	42.42	0.9673	0.0584	0.5216	0.9477	0.0579
0.0036	0.9826	0.0586	6.348	0.9129	0.2779	48.47	0.9826	0.0586	42.42	0.9673	0.0584	0.5217	0.9477	0.058
0.0036	0.9826	0.0587	6.35	0.9129	0.278	48.47	0.9826	0.0587	42.4291	0.9673	0.0585	0.5217	0.9477	0.058
0.0036	0.9826	0.0587	6.35	0.9129	0.278	48.47	0.9826	0.0587	42.43	0.9673	0.0585	0.5217	0.9477	0.058
0.0036	0.9826	0.0588	6.354	0.9129	0.278	48.47	0.9826	0.0588	42.44	0.9673	0.0585	0.5217	0.9477	0.0581
0.0036	0.9826	0.0588	6.357	0.9129	0.2781	48.47	0.9826	0.0588	42.45	0.9673	0.0586	0.5218	0.9477	0.0581
0.0036	0.9826	0.0588	6.359	0.9129	0.2781	48.47	0.9826	0.0588	42.45	0.9673	0.0586	0.5218	0.9455	0.0581
0.0036	0.9826	0.0589	6.369	0.9129	0.2782	48.48	0.9826	0.0589	42.45	0.9673	0.0587	0.5218	0.9455	0.0582
0.003631	0.9826	0.0589	6.36978	0.9129	0.2782	48.48	0.9826	0.0589	42.46	0.9673	0.0587	0.5218	0.9455	0.0582
0.0036	0.9826	0.059	6.369	0.9129	0.2783	48.49	0.9826	0.059	42.47	0.9673	0.0588	0.5218	0.9455	0.0583
0.0036	0.9826	0.059	6.38	0.9129	0.2783	48.49	0.9826	0.059	42.47	0.9673	0.0588	0.5218	0.9455	0.0583
0.0036	0.9826	0.0591	6.385	0.9129	0.2783	48.49	0.9826	0.0591	42.48	0.9673	0.0588	0.5218	0.9455	0.0583
0.0036	0.9826	0.0591	6.385	0.9129	0.2784	48.5	0.9826	0.0591	42.48	0.9673	0.0589	0.5218	0.9455	0.0584
0.0036	0.9826	0.0591	6.387	0.9129	0.2784	48.5	0.9826	0.0591	42.48	0.9673	0.0589	0.5218	0.9455	0.0584
0.0036	0.9826	0.0592	6.388	0.9129	0.2785	48.5039	0.9826	0.0592	42.48	0.9673	0.059	0.5218	0.9455	0.0585
0.003638	0.9826	0.0592	6.392	0.9129	0.2785	48.5071	0.9826	0.0592	42.48	0.9673	0.059	0.5219	0.9455	0.0585
0.0036	0.9826	0.0593	6.403	0.9129	0.2786	48.51	0.9826	0.0593	42.4924	0.9673	0.0591	0.5219	0.9455	0.0585
0.0036	0.9826	0.0593	6.412	0.9129	0.2786	48.51	0.9826	0.0593	42.49	0.9673	0.0591	0.5219	0.9455	0.0586
0.0036	0.9826	0.0593	6.415	0.9129	0.2787	48.51	0.9826	0.0593	42.49	0.9673	0.0591	0.5219	0.9455	0.0586
0.0036	0.9826	0.0594	6.416	0.9129	0.2787	48.51	0.9826	0.0594	42.49	0.9673	0.0592	0.522	0.9455	0.0587
0.0036	0.9826	0.0594	6.419	0.9129	0.2788	48.51	0.9826	0.0594	42.49	0.9673	0.0592	0.522	0.9455	0.0587
0.0036	0.9826	0.0595	6.426	0.9129	0.2789	48.52	0.9826	0.0595	42.49	0.9673	0.0593	0.522	0.9455	0.0588
0.0036	0.9826	0.0595	6.429	0.9129	0.279	48.52	0.9826	0.0595	42.49	0.9673	0.0593	0.522	0.9455	0.0588
0.0036	0.9826	0.0596	6.437	0.9129	0.2791	48.52	0.9826	0.0596	42.49	0.9673	0.0593	0.522	0.9455	0.0588
0.003641	0.9826	0.0596	6.446	0.9129	0.2792	48.52	0.9826	0.0596	42.49	0.9673	0.0594	0.522056	0.9455	0.0589
0.0036	0.9826	0.0596	6.459	0.9129	0.2792	48.52	0.9826	0.0596	42.5	0.9673	0.0594	0.522	0.9455	0.0589
0.003644	0.9826	0.0597	6.467	0.9129	0.2793	48.53	0.9826	0.0597	42.51	0.9673	0.0595	0.522	0.9455	0.059
0.0036	0.9826	0.0597	6.467	0.9129	0.2793	48.53	0.9826	0.0597	42.51	0.9673	0.0595	0.5221	0.9455	0.059
0.0036	0.9826	0.0598	6.469	0.9129	0.2793	48.54	0.9826	0.0598	42.52	0.9673	0.0596	0.5221	0.9455	0.0591
0.0036	0.9826	0.0598	6.477	0.9129	0.2794	48.54	0.9826	0.0598	42.53	0.9673	0.0596	0.522157	0.9455	0.0591
0.003645	0.9826	0.0598	6.479	0.9129	0.2794	48.54	0.9826	0.0598	42.53	0.9673	0.0596	0.5221	0.9455	0.0591
0.0036	0.9826	0.0599	6.488	0.9129	0.2795	48.55	0.9826	0.0599	42.54	0.9673	0.0597	0.5221	0.9455	0.0592
0.0036	0.9826	0.0599	6.488	0.9129	0.2795	48.55	0.9826	0.0599	42.5414	0.9673	0.0597	0.5221	0.9455	0.0592
0.0036	0.9826	0.06	6.498	0.9129	0.2796	48.55	0.9826	0.06	42.54	0.9673	0.0598	0.5222	0.9455	0.0593
0.0036	0.9826	0.06	6.51	0.9129	0.2796	48.56	0.9826	0.06	42.54	0.9673	0.0598	0.5222	0.9455	0.0593
0.0036	0.9826	0.0601	6.517	0.9129	0.2798	48.56	0.9826	0.0601	42.5509	0.9673	0.0598	0.5222	0.9455	0.0593
0.0036	0.9826	0.0601	6.518	0.9129	0.2798	48.5648	0.9826	0.0601	42.55	0.9673	0.0599	0.5222	0.9455	0.0594
0.0036	0.9826	0.0601	6.518	0.9129	0.2799	48.56	0.9826	0.0601	42.55	0.9673	0.0599	0.5222	0.9455	0.0594
0.0036	0.9826	0.0602	6.519	0.9129	0.2799	48.57	0.9826	0.0602	42.55	0.9673	0.06	0.5222	0.9455	0.0595
0.0036	0.9826	0.0602	6.523	0.9129	0.28	48.57	0.9826	0.0602	42.55	0.9673	0.06	0.5222	0.9455	0.0595
0.0036	0.9826	0.0603	6.527	0.9129	0.28	48.57	0.9826	0.0603	42.55	0.9673	0.0601	0.5223	0.9455	0.0596
0.0036	0.9826	0.0603	6.532	0.9129	0.2801	48.57	0.9826	0.0603	42.56	0.9673	0.0601	0.5223	0.9455	0.0596
0.0036	0.9826	0.0603	6.54071	0.9129	0.2802	48.58	0.9826	0.0603	42.57	0.9673	0.0601	0.5223	0.9455	0.0596
0.0036	0.9826	0.0604	6.543	0.9129	0.2802	48.58	0.9826	0.0604	42.5753	0.9673	0.0602	0.5223	0.9455	0.0597
0.0036	0.9826	0.0604	6.544	0.9129	0.2803	48.59	0.9826	0.0604	42.57	0.9673	0.0602	0.5223	0.9455	0.0597
0.0036	0.9826	0.0605	6.544	0.9129	0.2803	48.59	0.9826	0.0605	42.58	0.9673	0.0603	0.5223	0.9455	0.0598
0.0036	0.9826	0.0605	6.548	0.9129	0.2804	48.59	0.9826	0.0605	42.58	0.9673	0.0603	0.522401	0.9455	0.0598
0.0036	0.9826	0.0606	6.549	0.9129	0.2804	48.59	0.9826	0.0606	42.58	0.9673	0.0603	0.522432	0.9455	0.0598
0.003653	0.9826	0.0606	6.562	0.9129	0.2804	48.59	0.9826	0.0606	42.58	0.9673	0.0604	0.5224	0.9455	0.0599
0.0036	0.9826	0.0606	6.575	0.9129	0.2805	48.6	0.9826	0.0606	42.59	0.9673	0.0604	0.5224	0.9455	0.0599
0.0036	0.9826	0.0607	6.58	0.9129	0.2805	48.6	0.9826	0.0607	42.59	0.9673	0.0605	0.5224	0.9455	0.06
0.0036	0.9826	0.0607	6.582	0.9129	0.2806	48.6087	0.9826	0.0607	42.6	0.9673	0.0605	0.5224	0.9455	0.06
0.0036	0.9826	0.0608	6.58667	0.9129	0.2806	48.6	0.9826	0.0608	42.6	0.9673	0.0606	0.5224	0.9455	0.0601
0.0036	0.9826	0.0608	6.591	0.9129	0.2806	48.61	0.9826	0.0608	42.609	0.9673	0.0606	0.5224	0.9455	0.0601
0.0036	0.9826	0.0608	6.591	0.9129	0.2807	48.61	0.9826	0.0608	42.61	0.9673	0.0606	0.5225	0.9455	0.0601
0.0036	0.9826	0.0609	6.5918	0.9129	0.2811	48.61	0.9826	0.0609	42.62	0.9673	0.0607	0.5225	0.9455	0.0602
0.0036	0.9826	0.0609	6.592	0.9129	0.2811	48.62	0.9826	0.0609	42.63	0.9673	0.0607	0.5225	0.9455	0.0602
0.0036	0.9826	0.061	6.606	0.9129	0.2811	48.62	0.9826	0.061	42.63	0.9673	0.0608	0.5225	0.9455	0.0603
0.0036	0.9826	0.061	6.61	0.9129	0.2812	48.62	0.9826	0.061	42.63	0.9673	0.0608	0.5226	0.9455	0.0603
0.0036	0.9826	0.0611	6.614	0.9129	0.2813	48.62	0.9826	0.0611	42.64	0.9673	0.0608	0.5226	0.9455	0.0603
0.0036	0.9826	0.0611	6.62	0.9129	0.2813	48.62	0.9826	0.0611	42.6502	0.9673	0.0609	0.5226	0.9455	0.0604
0.0036	0.9826	0.0611	6.637	0.9129	0.2814	48.63	0.9826	0.0611	42.65	0.9673	0.0609	0.5226	0.9455	0.0604
0.0036	0.9826	0.0612	6.646	0.9129	0.2814	48.63	0.9826	0.0612	42.65	0.9673	0.061	0.5226	0.9434	0.0604
0.0036	0.9826	0.0612	6.65747	0.9129	0.2814	48.63	0.9826	0.0612	42.65	0.9673	0.061	0.5227	0.9434	0.0605
0.0036	0.9826	0.0613	6.6742	0.9129	0.2815	48.63	0.9826	0.0613	42.66	0.9673	0.0611	0.5227	0.9434	0.0605
0.0036	0.9826	0.0613	6.678	0.9129	0.2815	48.63	0.9826	0.0613	42.6617	0.9673	0.0611	0.5227	0.9434	0.0606
0.0036	0.9826	0.0614	6.679	0.9129	0.2816	48.64	0.9826	0.0614	42.66	0.9673	0.0611	0.5227	0.9434	0.0606
0.0036	0.9826	0.0614	6.684	0.9129	0.2816	48.64	0.9826	0.0614	42.66	0.9673	0.0612	0.5227	0.9434	0.0606
0.0036	0.9826	0.0614	6.686	0.9129	0.2816	48.64	0.9826	0.0614	42.66	0.9673	0.0612	0.5227	0.9434	0.0607
0.003662	0.9826	0.0615	6.689	0.9129	0.2817	48.65	0.9826	0.0615	42.66	0.9673	0.0613	0.5227	0.9434	0.0607
0.003664	0.9826	0.0615	6.692	0.9129	0.2817	48.65	0.9826	0.0615	42.685	0.9673	0.0613	0.5228	0.9434	0.0608
0.003664	0.9826	0.0616	6.707	0.9129	0.2818	48.65	0.9826	0.0616	42.6919	0.9673	0.0614	0.5228	0.9434	0.0608
0.0036	0.9826	0.0616	6.708	0.9129	0.2818	48.65	0.9826	0.0616	42.69	0.9673	0.0614	0.5228	0.9434	0.0608
0.0036	0.9826	0.0616	6.714	0.9129	0.2819	48.66	0.9826	0.0616	42.69	0.9673	0.0614	0.5228	0.9434	0.0609
0.0036	0.9826	0.0617	6.714	0.9129	0.2819	48.66	0.9826	0.0617	42.7	0.9673	0.0615	0.5229	0.9434	0.0609
0.0036	0.9826	0.0617	6.715	0.9129	0.2819	48.6653	0.9826	0.0617	42.71	0.9673	0.0615	0.5229	0.9434	0.061
0.003667	0.9826	0.0618	6.719	0.9129	0.282	48.66	0.9826	0.0618	42.71	0.9673	0.0616	0.5229	0.9434	0.061
0.003667	0.9826	0.0618	6.721	0.9129	0.282	48.67	0.9826	0.0618	42.71	0.9673	0.0616	0.5229	0.9434	0.0611
0.0036	0.9826	0.0619	6.729	0.9129	0.2821	48.67	0.9826	0.0619	42.71	0.9673	0.0616	0.5229	0.9434	0.0611
0.0036	0.9826	0.0619	6.729	0.9129	0.2821	48.68	0.9826	0.0619	42.72	0.9673	0.0617	0.5229	0.9434	0.0611
0.0036	0.9826	0.0619	6.731	0.9129	0.2822	48.68	0.9826	0.0619	42.72	0.9673	0.0617	0.5229	0.9434	0.0612
0.0036	0.9826	0.062	6.731	0.9129	0.2822	48.68	0.9826	0.062	42.72	0.9673	0.0618	0.5229	0.9434	0.0612
0.0036	0.9826	0.062	6.734	0.9129	0.2823	48.68	0.9804	0.062	42.72	0.9673	0.0618	0.5229	0.9434	0.0613
0.0036	0.9826	0.0621	6.739	0.9129	0.2823	48.68	0.9804	0.062	42.72	0.9673	0.0619	0.523	0.9434	0.0613
0.0036	0.9826	0.0621	6.745	0.9129	0.2824	48.68	0.9804	0.0621	42.72	0.9673	0.0619	0.523	0.9434	0.0614
0.0036	0.9826	0.0621	6.761	0.9129	0.2824	48.68	0.9804	0.0621	42.73	0.9673	0.0619	0.523	0.9434	0.0614
0.0036	0.9826	0.0622	6.761	0.9129	0.2826	48.69	0.9804	0.0621	42.73	0.9673	0.062	0.523	0.9434	0.0614
0.0036	0.9826	0.0622	6.768	0.9129	0.2826	48.69	0.9804	0.0622	42.74	0.9673	0.062	0.5231	0.9434	0.0615
0.0036	0.9826	0.0623	6.769	0.9129	0.2827	48.69	0.9804	0.0622	42.75	0.9673	0.0621	0.5231	0.9434	0.0615
0.003676	0.9826	0.0623	6.77	0.9129	0.2827	48.69	0.9804	0.0623	42.75	0.9673	0.0621	0.5231	0.9434	0.0616
0.003676	0.9826	0.0624	6.78	0.9129	0.2828	48.69	0.9804	0.0623	42.76	0.9673	0.0621	0.5231	0.9434	0.0616
0.0036	0.9826	0.0624	6.781	0.9129	0.2828	48.69	0.9804	0.0624	42.7627	0.9673	0.0622	0.5231	0.9412	0.0616
0.0036	0.9826	0.0624	6.787	0.9129	0.2829	48.7	0.9804	0.0624	42.76	0.9673	0.0622	0.5231	0.9412	0.0616
0.0036	0.9826	0.0625	6.797	0.9129	0.2829	48.7013	0.9804	0.0624	42.77	0.9673	0.0623	0.5232	0.9412	0.0617
0.0036	0.9826	0.0625	6.818	0.9129	0.2829	48.7	0.9804	0.0625	42.77	0.9673	0.0623	0.5232	0.939	0.0617
0.0036	0.9826	0.0626	6.82	0.9129	0.283	48.7	0.9804	0.0625	42.79	0.9673	0.0624	0.5232	0.939	0.0617
0.0036	0.9826	0.0626	6.82	0.9129	0.283	48.7	0.9804	0.0626	42.79	0.9673	0.0624	0.5232	0.939	0.0618
0.0036	0.9826	0.0626	6.822	0.9129	0.2831	48.71	0.9804	0.0626	42.79	0.9673	0.0624	0.5232	0.939	0.0618
0.0036	0.9826	0.0627	6.823	0.9129	0.2831	48.71	0.9804	0.0626	42.79	0.9673	0.0625	0.5233	0.939	0.0619
0.0036	0.9826	0.0627	6.835	0.9129	0.2832	48.72	0.9804	0.0627	42.8	0.9673	0.0625	0.5233	0.939	0.0619
0.0036	0.9826	0.0628	6.84	0.9129	0.2832	48.72	0.9804	0.0627	42.81	0.9673	0.0626	0.5233	0.939	0.0619
0.0036	0.9826	0.0628	6.853	0.9129	0.2833	48.72	0.9804	0.0628	42.81	0.9673	0.0626	0.5233	0.939	0.062
0.0036	0.9826	0.0629	6.856	0.9129	0.2834	48.72	0.9804	0.0628	42.818	0.9673	0.0626	0.523339	0.939	0.062
0.0036	0.9826	0.0629	6.85959	0.9129	0.2834	48.72	0.9804	0.0629	42.8199	0.9673	0.0627	0.52334	0.939	0.0621
0.0036	0.9826	0.0629	6.866	0.9129	0.2834	48.7263	0.9804	0.0629	42.82	0.9673	0.0627	0.5233	0.939	0.0621
0.0036	0.9826	0.063	6.866	0.9129	0.2835	48.73	0.9804	0.0629	42.82	0.9673	0.0628	0.523422	0.939	0.0621
0.0036	0.9826	0.063	6.872	0.9129	0.2836	48.73	0.9804	0.063	42.8249	0.9673	0.0628	0.5234	0.939	0.0622
0.003689	0.9826	0.0631	6.877	0.9129	0.2837	48.73	0.9804	0.063	42.82	0.9673	0.0629	0.5234	0.939	0.0622
0.0036	0.9826	0.0631	6.885	0.9129	0.2837	48.73	0.9804	0.0631	42.83	0.9673	0.0629	0.5234	0.939	0.0623
0.0036	0.9826	0.0632	6.89	0.9129	0.2837	48.73	0.9804	0.0631	42.83	0.9673	0.0629	0.5234	0.939	0.0623
0.0036	0.9826	0.0632	6.894	0.9129	0.2838	48.73	0.9804	0.0632	42.8399	0.9673	0.063	0.5234	0.939	0.0624
0.0036	0.9826	0.0632	6.898	0.9129	0.2838	48.73	0.9804	0.0632	42.84	0.9673	0.063	0.5235	0.939	0.0624
0.0036	0.9826	0.0633	6.905	0.9129	0.2839	48.74	0.9804	0.0632	42.85	0.9673	0.0631	0.5235	0.939	0.0624
0.0036	0.9826	0.0633	6.912	0.9129	0.2839	48.74	0.9804	0.0633	42.85	0.9673	0.0631	0.5235	0.939	0.0625
0.0036	0.9826	0.0634	6.917	0.9129	0.284	48.74	0.9804	0.0633	42.85	0.9673	0.0632	0.5235	0.939	0.0625
0.0036	0.9826	0.0634	6.919	0.9129	0.284	48.7471	0.9804	0.0634	42.86	0.9673	0.0632	0.523561	0.9368	0.0625
0.0036	0.9826	0.0634	6.921	0.9129	0.284	48.75	0.9804	0.0634	42.86	0.9673	0.0632	0.5235	0.9368	0.0626
0.003695	0.9826	0.0635	6.923	0.9129	0.2841	48.75	0.9804	0.0634	42.86	0.9673	0.0633	0.5235	0.9368	0.0626
0.0036	0.9826	0.0635	6.923	0.9129	0.2842	48.75	0.9804	0.0635	42.87	0.9673	0.0633	0.5235	0.9346	0.0626
0.0036	0.9826	0.0636	6.9312	0.9129	0.2842	48.75	0.9804	0.0635	42.87	0.9673	0.0634	0.5236	0.9346	0.0626
0.0036	0.9826	0.0636	6.951	0.9129	0.2842	48.75	0.9804	0.0636	42.88	0.9673	0.0634	0.5236	0.9346	0.0627
0.0036	0.9826	0.0637	6.952	0.9129	0.2843	48.7599	0.9804	0.0636	42.89	0.9673	0.0634	0.5236	0.9346	0.0627
0.0036	0.9826	0.0637	6.977	0.9129	0.2844	48.76	0.9804	0.0637	42.89	0.9673	0.0635	0.5236	0.9346	0.0628
0.0036	0.9826	0.0637	6.977	0.9129	0.2845	48.76	0.9804	0.0637	42.9	0.9673	0.0635	0.523677	0.9346	0.0628
0.0036	0.9826	0.0638	6.982	0.9129	0.2845	48.77	0.9804	0.0637	42.91	0.9673	0.0636	0.5236	0.9346	0.0629
0.0036	0.9826	0.0638	7.001	0.9129	0.2846	48.77	0.9804	0.0638	42.91	0.9673	0.0636	0.523703	0.9346	0.0629
0.0036	0.9826	0.0639	7.001	0.9129	0.2846	48.78	0.9804	0.0638	42.92	0.9673	0.0637	0.523704	0.9346	0.0629
0.003699	0.9826	0.0639	7.003	0.9129	0.2847	48.78	0.9804	0.0639	42.92	0.9673	0.0637	0.5237	0.9346	0.063
0.0037	0.9826	0.0639	7.009	0.9129	0.2847	48.78	0.9804	0.0639	42.92	0.9673	0.0637	0.5237	0.9346	0.063
0.0037	0.9826	0.064	7.009	0.9129	0.2849	48.78	0.9804	0.0639	42.92	0.9673	0.0638	0.5237	0.9346	0.0631
0.0037	0.9826	0.064	7.014	0.9129	0.2849	48.79	0.9804	0.064	42.92	0.9673	0.0638	0.5237	0.9346	0.0631
0.0037	0.9826	0.0641	7.02	0.9129	0.285	48.79	0.9804	0.064	42.9316	0.9673	0.0639	0.5237	0.9346	0.0632
0.0037	0.9826	0.0641	7.03125	0.9129	0.285	48.79	0.9804	0.0641	42.93	0.9673	0.0639	0.5238	0.9346	0.0632
0.003702	0.9826	0.0642	7.038	0.9129	0.285	48.79	0.9804	0.0641	42.94	0.9673	0.0639	0.523816	0.9346	0.0632
0.0037	0.9826	0.0642	7.038	0.9129	0.2851	48.8014	0.9804	0.0642	42.94	0.9673	0.064	0.5238	0.9346	0.0633
0.0037	0.9826	0.0642	7.041	0.9129	0.2851	48.8	0.9804	0.0642	42.95	0.9673	0.064	0.5238	0.9346	0.0633
0.0037	0.9826	0.0643	7.041	0.9129	0.2852	48.8	0.9804	0.0642	42.95	0.9673	0.0641	0.5238	0.9346	0.0634
0.0037	0.9826	0.0643	7.04962	0.9129	0.2852	48.8	0.9804	0.0643	42.95	0.9673	0.0641	0.523868	0.9346	0.0634
0.0037	0.9826	0.0644	7.053	0.9129	0.2853	48.81	0.9804	0.0643	42.95	0.9673	0.0642	0.5238	0.9346	0.0634
0.0037	0.9826	0.0644	7.055	0.9129	0.2853	48.81	0.9804	0.0644	42.95	0.9673	0.0642	0.5238	0.9346	0.0635
0.0037	0.9826	0.0644	7.055	0.9129	0.2854	48.81	0.9804	0.0644	42.96	0.9673	0.0642	0.5238	0.9346	0.0635
0.0037	0.9826	0.0645	7.057	0.9129	0.2854	48.82	0.9804	0.0644	42.96	0.9673	0.0643	0.5238	0.9346	0.0636
0.0037	0.9826	0.0645	7.065	0.9129	0.2855	48.82	0.9804	0.0645	42.96	0.9673	0.0643	0.5239	0.9346	0.0636
0.0037	0.9826	0.0646	7.072	0.9129	0.2855	48.82	0.9804	0.0645	42.96	0.9673	0.0644	0.5239	0.9346	0.0637
0.0037	0.9826	0.0646	7.077	0.9129	0.2855	48.82	0.9804	0.0646	42.97	0.9673	0.0644	0.5239	0.9346	0.0637
0.003707	0.9826	0.0647	7.08	0.9129	0.2856	48.83	0.9804	0.0646	42.97	0.9673	0.0644	0.5239	0.9346	0.0637
0.0037	0.9826	0.0647	7.092	0.9129	0.2856	48.83	0.9804	0.0647	42.98	0.9673	0.0645	0.5239	0.9346	0.0638
0.0037	0.9826	0.0647	7.103	0.9129	0.2857	48.83	0.9782	0.0647	42.98	0.9673	0.0645	0.524	0.9346	0.0638
0.003708	0.9826	0.0648	7.113	0.9129	0.2857	48.83	0.9782	0.0647	42.98	0.9673	0.0646	0.524	0.9346	0.0639
0.0037	0.9826	0.0648	7.11731	0.9129	0.2858	48.83	0.9782	0.0647	42.99	0.9673	0.0646	0.524	0.9346	0.0639
0.0037	0.9826	0.0649	7.1286	0.9129	0.2858	48.84	0.9782	0.0648	43	0.9673	0.0647	0.524	0.9346	0.0639
0.00371	0.9826	0.0649	7.141	0.9129	0.2858	48.84	0.9782	0.0648	43	0.9673	0.0647	0.524	0.9346	0.064
0.0037	0.9826	0.065	7.14742	0.9129	0.2859	48.84	0.9782	0.0649	43	0.9673	0.0647	0.524	0.9346	0.064
0.0037	0.9826	0.065	7.152	0.9129	0.2859	48.8439	0.9782	0.0649	43	0.9673	0.0648	0.524	0.9346	0.0641
0.0037	0.9826	0.065	7.155	0.9129	0.286	48.84	0.9782	0.065	43	0.9673	0.0648	0.524	0.9346	0.0641
0.0037	0.9826	0.0651	7.161	0.9129	0.286	48.84	0.9782	0.065	43.01	0.9673	0.0649	0.524	0.9346	0.0642
0.0037	0.9826	0.0651	7.165	0.9129	0.2862	48.85	0.9782	0.065	43.01	0.9673	0.0649	0.524	0.9346	0.0642
0.0037	0.9826	0.0652	7.165	0.9129	0.2863	48.85	0.9782	0.0651	43.01	0.9673	0.065	0.5241	0.9346	0.0642
0.0037	0.9826	0.0652	7.172	0.9129	0.2863	48.85	0.9782	0.0651	43.01	0.9673	0.065	0.5241	0.9346	0.0643
0.0037	0.9826	0.0652	7.176	0.9129	0.2863	48.85	0.9782	0.0652	43.02	0.9673	0.065	0.5241	0.9346	0.0643
0.0037	0.9826	0.0653	7.177	0.9129	0.2864	48.86	0.976	0.0652	43.02	0.9673	0.0651	0.5241	0.9346	0.0644
0.0037	0.9826	0.0653	7.2	0.9129	0.2864	48.86	0.976	0.0652	43.03	0.9673	0.0651	0.5241	0.9346	0.0644
0.0037	0.9826	0.0654	7.2	0.9129	0.2865	48.86	0.976	0.0652	43.04	0.9673	0.0652	0.5242	0.9346	0.0644
0.0037	0.9826	0.0654	7.20422	0.9129	0.2865	48.87	0.976	0.0653	43.045	0.9673	0.0652	0.5242	0.9346	0.0645
0.0037	0.9826	0.0655	7.206	0.9129	0.2865	48.87	0.976	0.0653	43.04	0.9673	0.0652	0.5242	0.9346	0.0645
0.0037	0.9826	0.0655	7.218	0.9129	0.2866	48.87	0.976	0.0654	43.04	0.9673	0.0653	0.5242	0.9346	0.0646
0.0037	0.9826	0.0655	7.222	0.9129	0.2866	48.87	0.976	0.0654	43.04	0.9673	0.0653	0.5242	0.9346	0.0646
0.0037	0.9826	0.0656	7.232	0.9129	0.2867	48.8761	0.976	0.0655	43.05	0.9673	0.0654	0.5242	0.9346	0.0647
0.0037	0.9826	0.0656	7.237	0.9129	0.2867	48.87	0.976	0.0655	43.05	0.9673	0.0654	0.5243	0.9346	0.0647
0.0037	0.9826	0.0657	7.247	0.9129	0.2868	48.8785	0.976	0.0655	43.0594	0.9673	0.0655	0.5243	0.9346	0.0647
0.0037	0.9826	0.0657	7.248	0.9129	0.2868	48.88	0.976	0.0656	43.0625	0.9673	0.0655	0.52433	0.9346	0.0648
0.003721	0.9826	0.0657	7.25	0.9129	0.2868	48.88	0.976	0.0656	43.0636	0.9673	0.0655	0.5243	0.9346	0.0648
0.0037	0.9826	0.0658	7.252	0.9129	0.287	48.8897	0.976	0.0657	43.06	0.9673	0.0656	0.5243	0.9346	0.0649
0.0037	0.9826	0.0658	7.263	0.9129	0.287	48.89	0.976	0.0657	43.06	0.9673	0.0656	0.5243	0.9346	0.0649
0.0037	0.9826	0.0659	7.263	0.9129	0.287	48.9	0.976	0.0657	43.07	0.9673	0.0657	0.5244	0.9346	0.065
0.0037	0.9826	0.0659	7.264	0.9129	0.2871	48.9	0.976	0.0658	43.08	0.9673	0.0657	0.5244	0.9346	0.065
0.0037	0.9826	0.066	7.269	0.9129	0.2871	48.9	0.976	0.0658	43.08	0.9673	0.0657	0.524487	0.9346	0.065
0.0037	0.9826	0.066	7.271	0.9129	0.2872	48.9	0.976	0.0659	43.08	0.9673	0.0658	0.5245	0.9346	0.0651
0.0037	0.9826	0.066	7.271	0.9129	0.2873	48.9	0.976	0.0659	43.09	0.9673	0.0658	0.5245	0.9346	0.0651
0.0037	0.9826	0.0661	7.27183	0.9129	0.2873	48.9	0.976	0.066	43.09	0.9673	0.0659	0.5245	0.9346	0.0652
0.0037	0.9826	0.0661	7.28	0.9129	0.2874	48.91	0.976	0.066	43.09	0.9673	0.0659	0.5245	0.9346	0.0652
0.0037	0.9826	0.0662	7.291	0.9129	0.2874	48.91	0.976	0.066	43.11	0.9673	0.066	0.5245	0.9346	0.0652
0.0037	0.9826	0.0662	7.3	0.9129	0.2875	48.91	0.976	0.0661	43.11	0.9673	0.066	0.5245	0.9346	0.0653
0.0037	0.9826	0.0662	7.306	0.9129	0.2876	48.91	0.976	0.0661	43.11	0.9673	0.066	0.5245	0.9346	0.0653
0.0037	0.9826	0.0663	7.318	0.9129	0.2876	48.91	0.976	0.0662	43.12	0.9673	0.0661	0.5246	0.9346	0.0654
0.0037	0.9826	0.0663	7.324	0.9129	0.2877	48.9192	0.976	0.0662	43.12	0.9673	0.0661	0.5246	0.9346	0.0654
0.0037	0.9826	0.0664	7.324	0.9129	0.2877	48.92	0.976	0.0662	43.12	0.9673	0.0662	0.5246	0.9346	0.0655
0.0037	0.9826	0.0664	7.324	0.9129	0.2878	48.92	0.976	0.0663	43.13	0.9673	0.0662	0.5247	0.9346	0.0655
0.0037	0.9826	0.0665	7.33185	0.9129	0.2878	48.92	0.976	0.0663	43.134	0.9673	0.0662	0.5247	0.9346	0.0655
0.0037	0.9826	0.0665	7.331	0.9129	0.2878	48.92	0.976	0.0664	43.13	0.9673	0.0663	0.5247	0.9346	0.0656
0.0037	0.9826	0.0665	7.332	0.9129	0.2879	48.92	0.976	0.0664	43.13	0.9673	0.0663	0.5247	0.9346	0.0656
0.0037	0.9826	0.0666	7.333	0.9129	0.2879	48.92	0.976	0.0665	43.13	0.9673	0.0664	0.5247	0.9346	0.0657
0.0037	0.9826	0.0666	7.344	0.9129	0.288	48.93	0.976	0.0665	43.13	0.9673	0.0664	0.5247	0.9346	0.0657
0.0037	0.9826	0.0667	7.344	0.9129	0.2881	48.93	0.976	0.0665	43.1489	0.9673	0.0665	0.5247	0.9346	0.0657
0.0037	0.9826	0.0667	7.34964	0.9129	0.2883	48.94	0.976	0.0666	43.15	0.9673	0.0665	0.5247	0.9346	0.0658
0.0037	0.9826	0.0668	7.358	0.9129	0.2886	48.94	0.976	0.0666	43.15	0.9673	0.0665	0.5248	0.9346	0.0658
0.0037	0.9826	0.0668	7.381	0.9129	0.2886	48.94	0.976	0.0667	43.16	0.9673	0.0666	0.5248	0.9346	0.0659
0.0037	0.9826	0.0668	7.39	0.9129	0.2886	48.94	0.976	0.0667	43.16	0.9673	0.0666	0.5248	0.9346	0.0659
0.0037	0.9826	0.0669	7.398	0.9129	0.2887	48.94	0.976	0.0668	43.16	0.9673	0.0667	0.5248	0.9346	0.066
0.0037	0.9826	0.0669	7.398	0.9129	0.2887	48.9491	0.976	0.0668	43.16	0.9673	0.0667	0.524852	0.9346	0.066
0.0037	0.9826	0.067	7.4	0.9129	0.2888	48.94	0.976	0.0668	43.16	0.9673	0.0668	0.5248	0.9346	0.066
0.0037	0.9826	0.067	7.415	0.9129	0.2888	48.95	0.976	0.0669	43.16	0.9673	0.0668	0.5249	0.9346	0.0661
0.0037	0.9826	0.067	7.415	0.9129	0.2889	48.9566	0.976	0.0669	43.1702	0.9673	0.0668	0.5249	0.9346	0.0661
0.0037	0.9826	0.0671	7.415	0.9129	0.2893	48.95	0.976	0.067	43.17	0.9673	0.0669	0.5249	0.9346	0.0662
0.0037	0.9826	0.0671	7.415	0.9129	0.2893	48.96	0.9739	0.067	43.17	0.9673	0.0669	0.5249	0.9346	0.0662
0.0037	0.9826	0.0672	7.421	0.9129	0.2893	48.9616	0.9739	0.067	43.1772	0.9673	0.067	0.5249	0.9346	0.0662
0.0037	0.9826	0.0672	7.429	0.9129	0.2894	48.96	0.9739	0.067	43.17	0.9673	0.067	0.5249	0.9346	0.0663
0.0037	0.9826	0.0673	7.429	0.9129	0.2894	48.97	0.9739	0.0671	43.18	0.9673	0.067	0.5249	0.9346	0.0663
0.0037	0.9826	0.0673	7.432	0.9129	0.2895	48.97	0.9739	0.0671	43.18	0.9673	0.0671	0.5249	0.9346	0.0664
0.0037	0.9826	0.0673	7.436	0.9129	0.2895	48.97	0.9739	0.0672	43.18	0.9673	0.0671	0.5249	0.9346	0.0664
0.0037	0.9826	0.0674	7.438	0.9129	0.2896	48.97	0.9739	0.0672	43.1932	0.9673	0.0672	0.5249	0.9346	0.0665
0.0037	0.9826	0.0674	7.462	0.9129	0.2896	48.97	0.9739	0.0673	43.1943	0.9673	0.0672	0.525	0.9346	0.0665
0.003745	0.9826	0.0675	7.476	0.9129	0.2896	48.97	0.9739	0.0673	43.19	0.9673	0.0673	0.525	0.9346	0.0665
0.0037	0.9826	0.0675	7.476	0.9129	0.2898	48.98	0.9739	0.0673	43.19	0.9673	0.0673	0.525	0.9346	0.0666
0.0037	0.9826	0.0675	7.485	0.9129	0.2899	48.98	0.9739	0.0674	43.19	0.9673	0.0673	0.525	0.9346	0.0666
0.0037	0.9826	0.0676	7.486	0.9129	0.2899	48.98	0.9739	0.0674	43.2	0.9673	0.0674	0.525	0.9346	0.0667
0.0037	0.9826	0.0676	7.489	0.9129	0.29	48.98	0.9739	0.0675	43.2	0.9673	0.0674	0.525	0.9346	0.0667
0.0037	0.9826	0.0677	7.494	0.9129	0.2901	48.98	0.9739	0.0675	43.21	0.9673	0.0675	0.525	0.9346	0.0668
0.0037	0.9826	0.0677	7.507	0.9129	0.2901	48.98	0.9739	0.0675	43.21	0.9673	0.0675	0.5251	0.9346	0.0668
0.0037	0.9826	0.0678	7.508	0.9129	0.2901	48.99	0.9739	0.0676	43.21	0.9673	0.0675	0.5251	0.9346	0.0668
0.0037	0.9826	0.0678	7.519	0.9129	0.2902	48.99	0.9739	0.0676	43.21	0.9673	0.0676	0.5251	0.9346	0.0669
0.0037	0.9826	0.0678	7.522	0.9129	0.2902	48.99	0.9739	0.0677	43.22	0.9673	0.0676	0.5251	0.9346	0.0669
0.0037	0.9826	0.0679	7.552	0.9129	0.2903	48.99	0.9739	0.0677	43.22	0.9673	0.0677	0.5251	0.9346	0.067
0.0037	0.9826	0.0679	7.553	0.9129	0.2904	49	0.9739	0.0678	43.22	0.9673	0.0677	0.5251	0.9346	0.067
0.0037	0.9826	0.068	7.556	0.9129	0.2905	49	0.9739	0.0678	43.23	0.9673	0.0678	0.5251	0.9346	0.067
0.0037	0.9826	0.068	7.563	0.9129	0.2905	49	0.9739	0.0678	43.2373	0.9673	0.0678	0.5251	0.9346	0.0671
0.0037	0.9826	0.068	7.564	0.9129	0.2906	49.0034	0.9739	0.0679	43.23	0.9673	0.0678	0.5251	0.9346	0.0671
0.0037	0.9826	0.0681	7.568	0.9129	0.2906	49	0.9739	0.0679	43.25	0.9673	0.0679	0.5251	0.9346	0.0672
0.003758	0.9826	0.0681	7.571	0.9129	0.2907	49	0.9739	0.068	43.25	0.9673	0.0679	0.5251	0.9346	0.0672
0.003758	0.9826	0.0682	7.575	0.9129	0.2907	49	0.9739	0.068	43.25	0.9673	0.068	0.5251	0.9346	0.0673
0.0037	0.9826	0.0682	7.576	0.9129	0.2908	49.0114	0.9739	0.068	43.25	0.9673	0.068	0.5252	0.9346	0.0673
0.0037	0.9826	0.0683	7.576	0.9129	0.2909	49.01	0.9739	0.0681	43.25	0.9673	0.068	0.525238	0.9346	0.0673
0.0037	0.9826	0.0683	7.578	0.9129	0.2909	49.01	0.9739	0.0681	43.262	0.9673	0.0681	0.5252	0.9346	0.0674
0.0037	0.9826	0.0683	7.581	0.9129	0.291	49.01	0.9739	0.0682	43.2657	0.9673	0.0681	0.5253	0.9346	0.0674
0.0037	0.9826	0.0684	7.583	0.9129	0.291	49.02	0.9739	0.0682	43.26	0.9673	0.0682	0.5253	0.9346	0.0675
0.0037	0.9826	0.0684	7.59375	0.9129	0.2911	49.02	0.9739	0.0683	43.26	0.9673	0.0682	0.5253	0.9346	0.0675
0.0037	0.9826	0.0685	7.601	0.9129	0.2911	49.03	0.9739	0.0683	43.27	0.9673	0.0683	0.5253	0.9346	0.0675
0.0037	0.9826	0.0685	7.606	0.9129	0.2911	49.03	0.9739	0.0683	43.27	0.9673	0.0683	0.5254	0.9346	0.0676
0.0037	0.9826	0.0685	7.62	0.9129	0.2912	49.03	0.9739	0.0684	43.27	0.9673	0.0683	0.5254	0.9346	0.0676
0.0037	0.9826	0.0686	7.621	0.9129	0.2912	49.03	0.9739	0.0684	43.27	0.9673	0.0684	0.5254	0.9346	0.0677
0.0037	0.9826	0.0686	7.626	0.9129	0.2913	49.03	0.9739	0.0685	43.28	0.9673	0.0684	0.5254	0.9346	0.0677
0.003765	0.9826	0.0687	7.628	0.9129	0.2913	49.03	0.9739	0.0685	43.29	0.9673	0.0685	0.5254	0.9346	0.0678
0.0037	0.9826	0.0687	7.629	0.9129	0.2914	49.03	0.9739	0.0685	43.29	0.9673	0.0685	0.5254	0.9325	0.0678
0.0037	0.9826	0.0688	7.632	0.9129	0.2914	49.03	0.9739	0.0686	43.29	0.9673	0.0685	0.5254	0.9325	0.0678
0.0037	0.9826	0.0688	7.634	0.9129	0.2915	49.04	0.9739	0.0686	43.29	0.9673	0.0686	0.5254	0.9325	0.0678
0.0037	0.9826	0.0688	7.637	0.9129	0.2915	49.05	0.9739	0.0687	43.3	0.9673	0.0686	0.5254	0.9325	0.0679
0.0037	0.9826	0.0689	7.643	0.9129	0.2916	49.05	0.9739	0.0687	43.3	0.9673	0.0687	0.5254	0.9325	0.0679
0.0037	0.9826	0.0689	7.643	0.9129	0.2918	49.06	0.9739	0.0688	43.31	0.9673	0.0687	0.5255	0.9325	0.068
0.0037	0.9826	0.069	7.648	0.9129	0.2918	49.06	0.9739	0.0688	43.31	0.9673	0.0688	0.5255	0.9325	0.068
0.0037	0.9826	0.069	7.66	0.9129	0.2919	49.07	0.9739	0.0688	43.31	0.9673	0.0688	0.5255	0.9325	0.068
0.0037	0.9826	0.0691	7.665	0.9129	0.2919	49.07	0.9739	0.0689	43.31	0.9673	0.0688	0.525598	0.9325	0.0681
0.0037	0.9826	0.0691	7.687	0.9129	0.292	49.07	0.9739	0.0689	43.32	0.9673	0.0689	0.5256	0.9325	0.0681
0.0037	0.9826	0.0691	7.696	0.9129	0.292	49.078	0.9717	0.0689	43.32	0.9673	0.0689	0.5256	0.9325	0.0682
0.0037	0.9826	0.0692	7.699	0.9129	0.2921	49.07	0.9717	0.069	43.32	0.9673	0.069	0.525642	0.9325	0.0682
0.0037	0.9826	0.0692	7.704	0.9129	0.2921	49.08	0.9717	0.069	43.33	0.9673	0.069	0.5256	0.9325	0.0683
0.0037	0.9826	0.0693	7.704	0.9129	0.2922	49.08	0.9717	0.0691	43.33	0.9673	0.0691	0.525653	0.9325	0.0683
0.0037	0.9826	0.0693	7.706	0.9107	0.2922	49.08	0.9717	0.0691	43.33	0.9673	0.0691	0.5256	0.9325	0.0683
0.0037	0.9826	0.0693	7.711	0.9107	0.2922	49.08	0.9717	0.0691	43.33	0.9673	0.0691	0.5256	0.9325	0.0684
0.0037	0.9826	0.0694	7.712	0.9107	0.2923	49.09	0.9717	0.0692	43.33	0.9673	0.0692	0.5257	0.9325	0.0684
0.0037	0.9826	0.0694	7.715	0.9107	0.2924	49.09	0.9717	0.0692	43.33	0.9673	0.0692	0.5257	0.9325	0.0685
0.0037	0.9826	0.0695	7.715	0.9107	0.2924	49.09	0.9717	0.0693	43.34	0.9673	0.0693	0.5257	0.9325	0.0685
0.0037	0.9826	0.0695	7.715	0.9107	0.2925	49.09	0.9717	0.0693	43.34	0.9673	0.0693	0.5258	0.9325	0.0685
0.0037	0.9826	0.0696	7.716	0.9107	0.2925	49.1	0.9717	0.0693	43.3448	0.9673	0.0693	0.5258	0.9325	0.0686
0.0037	0.9826	0.0696	7.717	0.9107	0.2926	49.1	0.9717	0.0694	43.34	0.9673	0.0694	0.5258	0.9325	0.0686
0.0037	0.9826	0.0696	7.722	0.9107	0.2926	49.1075	0.9717	0.0694	43.34	0.9673	0.0694	0.5258	0.9303	0.0686
0.0037	0.9826	0.0697	7.724	0.9107	0.2927	49.1	0.9717	0.0695	43.34	0.9673	0.0695	0.5258	0.9303	0.0687
0.0037	0.9826	0.0697	7.726	0.9107	0.2927	49.1	0.9717	0.0695	43.34	0.9673	0.0695	0.5259	0.9303	0.0687
0.0037	0.9826	0.0698	7.733	0.9107	0.2928	49.1	0.9717	0.0696	43.35	0.9673	0.0696	0.5259	0.9303	0.0688
0.0037	0.9826	0.0698	7.735	0.9107	0.2928	49.1099	0.9717	0.0696	43.35	0.9673	0.0696	0.5259	0.9303	0.0688
0.0037	0.9826	0.0698	7.736	0.9107	0.2929	49.12	0.9717	0.0696	43.3575	0.9673	0.0696	0.526	0.9303	0.0688
0.0037	0.9826	0.0699	7.736	0.9107	0.2929	49.12	0.9717	0.0697	43.368	0.9673	0.0697	0.526	0.9303	0.0689
0.0037	0.9826	0.0699	7.742	0.9107	0.2931	49.1225	0.9717	0.0697	43.37	0.9673	0.0697	0.526	0.9303	0.0689
0.0037	0.9826	0.07	7.742	0.9107	0.2931	49.13	0.9717	0.0698	43.37	0.9673	0.0698	0.526	0.9303	0.069
0.0037	0.9826	0.07	7.747	0.9107	0.2932	49.13	0.9717	0.0698	43.38	0.9673	0.0698	0.526	0.9303	0.069
0.0037	0.9826	0.0701	7.751	0.9107	0.2932	49.14	0.9717	0.0698	43.38	0.9673	0.0698	0.526	0.9303	0.0691
0.0037	0.9826	0.0701	7.755	0.9107	0.2932	49.14	0.9717	0.0699	43.3881	0.9673	0.0699	0.5261	0.9303	0.0691
0.0037	0.9826	0.0701	7.77079	0.9107	0.2933	49.15	0.9717	0.0699	43.4	0.9673	0.0699	0.5261	0.9303	0.0691
0.0037	0.9826	0.0702	7.781	0.9107	0.2933	49.1524	0.9717	0.07	43.4	0.9673	0.07	0.5261	0.9303	0.0692
0.0037	0.9826	0.0702	7.781	0.9107	0.2934	49.15	0.9717	0.07	43.4	0.9673	0.07	0.5261	0.9303	0.0692
0.0037	0.9826	0.0703	7.781	0.9107	0.2934	49.15	0.9717	0.0701	43.4	0.9673	0.0701	0.5262	0.9303	0.0693
0.0037	0.9826	0.0703	7.788	0.9107	0.2936	49.15	0.9717	0.0701	43.41	0.9673	0.0701	0.5262	0.9303	0.0693
0.0037	0.9826	0.0703	7.789	0.9107	0.2937	49.15	0.9717	0.0701	43.42	0.9673	0.0701	0.5262	0.9303	0.0693
0.0037	0.9826	0.0704	7.798	0.9107	0.2938	49.16	0.9717	0.0702	43.42	0.9673	0.0702	0.5262	0.9303	0.0694
0.0037	0.9826	0.0704	7.801	0.9107	0.2938	49.16	0.9717	0.0702	43.43	0.9673	0.0702	0.5262	0.9303	0.0694
0.0037	0.9826	0.0705	7.803	0.9107	0.2939	49.16	0.9717	0.0703	43.44	0.9673	0.0703	0.526293	0.9303	0.0695
0.0037	0.9826	0.0705	7.8125	0.9107	0.294	49.16	0.9717	0.0703	43.44	0.9673	0.0703	0.5262	0.9303	0.0695
0.0037	0.9826	0.0706	7.82064	0.9107	0.2942	49.16	0.9717	0.0703	43.44	0.9673	0.0703	0.5263	0.9303	0.0696
0.003787	0.9826	0.0706	7.82	0.9107	0.2943	49.16	0.9717	0.0704	43.44	0.9673	0.0704	0.526306	0.9303	0.0696
0.003787	0.9826	0.0706	7.824	0.9107	0.2943	49.16	0.9717	0.0704	43.45	0.9673	0.0704	0.5263	0.9303	0.0696
0.0037	0.9826	0.0707	7.827	0.9107	0.2944	49.1679	0.9717	0.0705	43.45	0.9673	0.0705	0.5263	0.9303	0.0697
0.0037	0.9826	0.0707	7.848	0.9107	0.2946	49.16	0.9717	0.0705	43.45	0.9673	0.0705	0.5263	0.9303	0.0697
0.0037	0.9826	0.0708	7.848	0.9107	0.2946	49.17	0.9717	0.0706	43.45	0.9673	0.0706	0.5264	0.9303	0.0698
0.003788	0.9826	0.0708	7.85	0.9107	0.2947	49.17	0.9717	0.0706	43.47	0.9673	0.0706	0.5264	0.9303	0.0698
0.0037	0.9826	0.0709	7.85	0.9107	0.2947	49.17	0.9717	0.0706	43.484	0.9673	0.0706	0.5264	0.9303	0.0698
0.0037	0.9826	0.0709	7.859	0.9107	0.2947	49.17	0.9717	0.0707	43.4884	0.9673	0.0707	0.5264	0.9303	0.0699
0.0037	0.9826	0.0709	7.8608	0.9107	0.2948	49.18	0.9717	0.0707	43.48	0.9673	0.0707	0.5264	0.9303	0.0699
0.0037	0.9826	0.071	7.87	0.9107	0.2948	49.18	0.9717	0.0708	43.49	0.9673	0.0708	0.5264	0.9303	0.07
0.0037	0.9826	0.071	7.875	0.9107	0.2949	49.18	0.9717	0.0708	43.4925	0.9673	0.0708	0.5265	0.9303	0.07
0.0037	0.9826	0.0711	7.877	0.9107	0.2949	49.19	0.9717	0.0709	43.4935	0.9673	0.0709	0.5265	0.9303	0.0701
0.0037	0.9826	0.0711	7.879	0.9107	0.295	49.19	0.9717	0.0709	43.5	0.9673	0.0709	0.5265	0.9303	0.0701
0.0037	0.9826	0.0711	7.886	0.9107	0.295	49.19	0.9717	0.0709	43.5	0.9673	0.0709	0.5265	0.9303	0.0701
0.0037	0.9826	0.0712	7.895	0.9107	0.295	49.2	0.9717	0.071	43.5	0.9673	0.071	0.5266	0.9303	0.0702
0.0037	0.9826	0.0712	7.904	0.9107	0.2951	49.2	0.9717	0.071	43.51	0.9673	0.071	0.526631	0.9303	0.0702
0.0037	0.9826	0.0713	7.91	0.9107	0.2951	49.2062	0.9717	0.0711	43.51	0.9673	0.0711	0.5266	0.9303	0.0703
0.0037	0.9826	0.0713	7.914	0.9107	0.2953	49.2	0.9717	0.0711	43.52	0.9673	0.0711	0.5266	0.9303	0.0703
0.003793	0.9826	0.0714	7.926	0.9107	0.2954	49.2	0.9717	0.0711	43.5355	0.9673	0.0712	0.5266	0.9303	0.0703
0.0037	0.9826	0.0714	7.929	0.9107	0.2954	49.21	0.9717	0.0712	43.5357	0.9673	0.0712	0.5266	0.9303	0.0704
0.0037	0.9826	0.0714	7.932	0.9107	0.2955	49.21	0.9717	0.0712	43.5397	0.9673	0.0713	0.5266	0.9303	0.0704
0.0037	0.9826	0.0715	7.937	0.9107	0.2955	49.21	0.9717	0.0713	43.54	0.9673	0.0713	0.5267	0.9303	0.0705
0.0037	0.9826	0.0715	7.937	0.9107	0.2955	49.2203	0.9717	0.0713	43.54	0.9673	0.0714	0.5267	0.9303	0.0705
0.0037	0.9826	0.0716	7.938	0.9107	0.2956	49.22	0.9717	0.0714	43.54	0.9673	0.0714	0.5267	0.9303	0.0706
0.0037	0.9826	0.0716	7.945	0.9107	0.2956	49.22	0.9717	0.0714	43.54	0.9673	0.0714	0.5267	0.9303	0.0706
0.0037	0.9826	0.0716	7.953	0.9107	0.2957	49.23	0.9717	0.0714	43.54	0.9673	0.0715	0.5268	0.9303	0.0706
0.0037	0.9826	0.0717	7.961	0.9107	0.2957	49.24	0.9717	0.0715	43.55	0.9673	0.0715	0.5268	0.9303	0.0707
0.0037	0.9826	0.0717	7.962	0.9107	0.2958	49.2471	0.9717	0.0715	43.55	0.9673	0.0716	0.5268	0.9303	0.0707
0.003798	0.9826	0.0718	7.97526	0.9107	0.2958	49.2501	0.9717	0.0716	43.55	0.9673	0.0716	0.5268	0.9303	0.0708
0.0037	0.9826	0.0718	7.976	0.9107	0.296	49.25	0.9717	0.0716	43.56	0.9673	0.0716	0.5268	0.9303	0.0708
0.0037	0.9826	0.0719	7.976	0.9107	0.296	49.25	0.9717	0.0716	43.56	0.9673	0.0717	0.5269	0.9303	0.0709
0.0037	0.9826	0.0719	7.988	0.9107	0.296	49.25	0.9717	0.0717	43.56	0.9673	0.0717	0.5269	0.9303	0.0709
0.0037	0.9826	0.0719	7.991	0.9107	0.2961	49.25	0.9717	0.0717	43.57	0.9673	0.0718	0.52691	0.9303	0.0709
0.0037	0.9826	0.072	7.9919	0.9107	0.2961	49.25	0.9717	0.0718	43.57	0.9673	0.0718	0.5269	0.9281	0.0709
0.0037	0.9826	0.072	8.00553	0.9107	0.2962	49.25	0.9717	0.0718	43.58	0.9673	0.0719	0.5269	0.9281	0.071
0.0037	0.9826	0.0721	8.007	0.9107	0.2962	49.25	0.9717	0.0719	43.58	0.9673	0.0719	0.5269	0.9281	0.071
0.0037	0.9826	0.0721	8.00758	0.9107	0.2963	49.26	0.9717	0.0719	43.58	0.9673	0.0719	0.527	0.9281	0.0711
0.0038	0.9826	0.0721	8.009	0.9107	0.2963	49.26	0.9717	0.0719	43.58	0.9673	0.072	0.527	0.9281	0.0711
0.0038	0.9826	0.0722	8.01	0.9107	0.2963	49.2641	0.9717	0.072	43.59	0.9673	0.072	0.527	0.9281	0.0711
0.0038	0.9826	0.0722	8.01	0.9107	0.2965	49.26	0.9695	0.072	43.6103	0.9673	0.0721	0.527053	0.9259	0.0711
0.0038	0.9826	0.0723	8.021	0.9107	0.2967	49.26	0.9695	0.072	43.61	0.9673	0.0721	0.527	0.9259	0.0712
0.003803	0.9826	0.0723	8.031	0.9107	0.2967	49.27	0.9695	0.0721	43.61	0.9673	0.0721	0.527	0.9259	0.0712
0.0038	0.9826	0.0724	8.032	0.9107	0.2968	49.28	0.9695	0.0721	43.61	0.9673	0.0722	0.5271	0.9259	0.0713
0.0038	0.9826	0.0724	8.032	0.9107	0.2968	49.28	0.9695	0.0721	43.61	0.9673	0.0722	0.5271	0.9259	0.0713
0.0038	0.9826	0.0724	8.036	0.9107	0.2968	49.28	0.9695	0.0722	43.6196	0.9673	0.0723	0.5271	0.9259	0.0714
0.0038	0.9826	0.0725	8.065	0.9107	0.2969	49.28	0.9695	0.0722	43.62	0.9673	0.0723	0.5271	0.9259	0.0714
0.0038	0.9826	0.0725	8.077	0.9107	0.297	49.28	0.9695	0.0723	43.6212	0.9673	0.0724	0.527152	0.9259	0.0714
0.0038	0.9826	0.0726	8.07902	0.9107	0.297	49.28	0.9695	0.0723	43.62	0.9673	0.0724	0.5271	0.9259	0.0715
0.003809	0.9826	0.0726	8.08	0.9107	0.297	49.29	0.9695	0.0724	43.62	0.9673	0.0724	0.5271	0.9259	0.0715
0.0038	0.9826	0.0727	8.081	0.9107	0.2971	49.29	0.9695	0.0724	43.62	0.9673	0.0725	0.5271	0.9259	0.0716
0.0038	0.9826	0.0727	8.084	0.9107	0.2971	49.29	0.9695	0.0724	43.62	0.9673	0.0725	0.5271	0.9259	0.0716
0.0038	0.9826	0.0727	8.0896	0.9107	0.2973	49.29	0.9695	0.0725	43.63	0.9673	0.0726	0.5272	0.9259	0.0716
0.0038	0.9826	0.0728	8.097	0.9107	0.2973	49.3	0.9695	0.0725	43.63	0.9673	0.0726	0.5272	0.9259	0.0717
0.0038	0.9826	0.0728	8.09988	0.9107	0.2974	49.3	0.9695	0.0726	43.63	0.9673	0.0727	0.5272	0.9259	0.0717
0.0038	0.9826	0.0729	8.111	0.9107	0.2974	49.3	0.9695	0.0726	43.63	0.9673	0.0727	0.5272	0.9259	0.0718
0.0038	0.9826	0.0729	8.114	0.9107	0.2975	49.3	0.9695	0.0727	43.64	0.9673	0.0727	0.5272	0.9259	0.0718
0.0038	0.9826	0.0729	8.118	0.9107	0.2975	49.3	0.9695	0.0727	43.64	0.9673	0.0728	0.527297	0.9259	0.0719
0.0038	0.9826	0.073	8.12	0.9107	0.2976	49.3114	0.9695	0.0727	43.65	0.9673	0.0728	0.5272	0.9259	0.0719
0.0038	0.9826	0.073	8.125	0.9107	0.2976	49.31	0.9695	0.0728	43.65	0.9673	0.0729	0.5273	0.9259	0.0719
0.0038	0.9826	0.0731	8.125	0.9107	0.2976	49.31	0.9695	0.0728	43.66	0.9673	0.0729	0.5273	0.9259	0.072
0.0038	0.9826	0.0731	8.129	0.9107	0.2977	49.31	0.9695	0.0729	43.66	0.9673	0.0729	0.5273	0.9259	0.072
0.0038	0.9826	0.0732	8.13	0.9107	0.2977	49.32	0.9695	0.0729	43.67	0.9673	0.073	0.5273	0.9259	0.0721
0.0038	0.9826	0.0732	8.133	0.9107	0.2978	49.32	0.9673	0.0729	43.67	0.9673	0.073	0.5273	0.9259	0.0721
0.0038	0.9826	0.0732	8.136	0.9107	0.2978	49.32	0.9673	0.0729	43.67	0.9673	0.0731	0.527383	0.9259	0.0721
0.0038	0.9826	0.0733	8.138	0.9107	0.2979	49.32	0.9673	0.073	43.67	0.9673	0.0731	0.5273	0.9237	0.0721
0.0038	0.9826	0.0733	8.148	0.9107	0.2979	49.32	0.9673	0.073	43.67	0.9673	0.0732	0.5273	0.9237	0.0722
0.0038	0.9826	0.0734	8.15735	0.9107	0.298	49.32	0.9673	0.0731	43.68	0.9673	0.0732	0.5273	0.9237	0.0722
0.0038	0.9826	0.0734	8.174	0.9107	0.298	49.32	0.9673	0.0731	43.68	0.9673	0.0732	0.5273	0.9237	0.0723
0.0038	0.9826	0.0734	8.175	0.9107	0.2981	49.33	0.9673	0.0732	43.68	0.9673	0.0733	0.5274	0.9237	0.0723
0.0038	0.9826	0.0735	8.177	0.9107	0.2981	49.33	0.9673	0.0732	43.68	0.9673	0.0733	0.5274	0.9237	0.0724
0.0038	0.9826	0.0735	8.186	0.9107	0.2982	49.34	0.9673	0.0732	43.68	0.9673	0.0734	0.527447	0.9237	0.0724
0.0038	0.9826	0.0736	8.194	0.9107	0.2983	49.34	0.9673	0.0733	43.69	0.9673	0.0734	0.527477	0.9237	0.0724
0.0038	0.9826	0.0736	8.201	0.9107	0.2983	49.35	0.9673	0.0733	43.69	0.9673	0.0734	0.527504	0.9237	0.0725
0.0038	0.9826	0.0737	8.219	0.9107	0.2983	49.35	0.9673	0.0734	43.69	0.9673	0.0735	0.5275	0.9237	0.0725
0.0038	0.9826	0.0737	8.22	0.9107	0.2984	49.35	0.9673	0.0734	43.69	0.9673	0.0735	0.5275	0.9237	0.0726
0.0038	0.9826	0.0737	8.224	0.9107	0.2984	49.36	0.9673	0.0734	43.69	0.9673	0.0736	0.5275	0.9237	0.0726
0.0038	0.9826	0.0738	8.225	0.9107	0.2985	49.36	0.9673	0.0735	43.69	0.9673	0.0736	0.5275	0.9237	0.0727
0.0038	0.9826	0.0738	8.226	0.9107	0.2985	49.3666	0.9673	0.0735	43.69	0.9673	0.0737	0.5275	0.9237	0.0727
0.0038	0.9826	0.0739	8.231	0.9107	0.2986	49.3672	0.9673	0.0736	43.6997	0.9673	0.0737	0.5275	0.9237	0.0727
0.0038	0.9826	0.0739	8.231	0.9107	0.2986	49.36	0.9673	0.0736	43.7	0.9673	0.0737	0.5275	0.9237	0.0728
0.0038	0.9826	0.0739	8.231	0.9107	0.2986	49.36	0.9673	0.0737	43.71	0.9673	0.0738	0.5276	0.9237	0.0728
0.0038	0.9826	0.074	8.239	0.9107	0.2988	49.37	0.9673	0.0737	43.71	0.9673	0.0738	0.5276	0.9237	0.0729
0.0038	0.9826	0.074	8.239	0.9107	0.2988	49.37	0.9673	0.0737	43.71	0.9673	0.0739	0.5276	0.9237	0.0729
0.0038	0.9826	0.0741	8.23975	0.9107	0.299	49.37	0.9673	0.0738	43.71	0.9673	0.0739	0.5276	0.9237	0.0729
0.0038	0.9826	0.0741	8.248	0.9107	0.2991	49.37	0.9673	0.0738	43.71	0.9673	0.0739	0.5276	0.9237	0.073
0.0038	0.9826	0.0742	8.251	0.9107	0.2991	49.38	0.9673	0.0739	43.71	0.9673	0.074	0.5276	0.9237	0.073
0.0038	0.9826	0.0742	8.253	0.9107	0.2991	49.38	0.9673	0.0739	43.71	0.9673	0.074	0.5276	0.9237	0.0731
0.0038	0.9826	0.0742	8.254	0.9107	0.2992	49.38	0.9673	0.0739	43.71	0.9673	0.0741	0.527726	0.9237	0.0731
0.0038	0.9826	0.0743	8.255	0.9107	0.2992	49.38	0.9673	0.074	43.72	0.9673	0.0741	0.5277	0.9237	0.0732
0.0038	0.9826	0.0743	8.25813	0.9107	0.2993	49.38	0.9673	0.074	43.72	0.9673	0.0742	0.5277	0.9237	0.0732
0.0038	0.9826	0.0744	8.262	0.9107	0.2993	49.38	0.9673	0.0741	43.72	0.9651	0.0742	0.5277	0.9237	0.0732
0.0038	0.9826	0.0744	8.283	0.9107	0.2994	49.39	0.9673	0.0741	43.73	0.9651	0.0742	0.527754	0.9237	0.0733
0.0038	0.9826	0.0745	8.287	0.9107	0.2994	49.39	0.9673	0.0742	43.73	0.9651	0.0742	0.5277	0.9237	0.0733
0.0038	0.9826	0.0745	8.306	0.9107	0.2995	49.4	0.9673	0.0742	43.73	0.9651	0.0743	0.5277	0.9237	0.0734
0.0038	0.9826	0.0745	8.308	0.9107	0.2995	49.4	0.9673	0.0742	43.74	0.9651	0.0743	0.5277	0.9237	0.0734
0.0038	0.9826	0.0746	8.309	0.9107	0.2996	49.41	0.9673	0.0743	43.74	0.9651	0.0744	0.5277	0.9237	0.0734
0.0038	0.9826	0.0746	8.31492	0.9107	0.2997	49.419	0.9673	0.0743	43.74	0.9651	0.0744	0.5277	0.9237	0.0735
0.0038	0.9826	0.0747	8.314	0.9107	0.2997	49.41	0.9673	0.0744	43.74	0.9651	0.0745	0.5277	0.9237	0.0735
0.00383	0.9826	0.0747	8.329	0.9107	0.2998	49.41	0.9673	0.0744	43.74	0.9651	0.0745	0.5278	0.9237	0.0736
0.0038	0.9826	0.0747	8.33	0.9107	0.2998	49.42	0.9673	0.0745	43.75	0.9651	0.0745	0.5278	0.9237	0.0736
0.0038	0.9826	0.0748	8.332	0.9107	0.2999	49.42	0.9673	0.0745	43.75	0.9651	0.0746	0.5278	0.9237	0.0737
0.0038	0.9826	0.0748	8.333	0.9107	0.2999	49.43	0.9673	0.0745	43.75	0.9651	0.0746	0.5278	0.9237	0.0737
0.0038	0.9826	0.0749	8.334	0.9107	0.3	49.4321	0.9673	0.0746	43.75	0.9651	0.0747	0.5278	0.9237	0.0737
0.0038	0.9826	0.0749	8.342	0.9107	0.3001	49.43	0.9673	0.0746	43.75	0.9651	0.0747	0.5278	0.9237	0.0738
0.0038	0.9826	0.075	8.355	0.9107	0.3001	49.43	0.9673	0.0747	43.76	0.9651	0.0747	0.5278	0.9237	0.0738
0.0038	0.9826	0.075	8.364	0.9107	0.3001	49.43	0.9673	0.0747	43.76	0.963	0.0747	0.5278	0.9237	0.0739
0.003834	0.9826	0.075	8.372	0.9107	0.3002	49.44	0.9673	0.0747	43.76	0.963	0.0748	0.5278	0.9237	0.0739
0.003834	0.9826	0.0751	8.377	0.9107	0.3002	49.44	0.9673	0.0748	43.76	0.963	0.0748	0.5278	0.9237	0.0739
0.0038	0.9826	0.0751	8.40094	0.9107	0.3003	49.44	0.9673	0.0748	43.77	0.963	0.0749	0.5278	0.9237	0.074
0.0038	0.9826	0.0752	8.401	0.9107	0.3003	49.44	0.9673	0.0749	43.78	0.963	0.0749	0.5279	0.9237	0.074
0.0038	0.9826	0.0752	8.403	0.9107	0.3004	49.44	0.9673	0.0749	43.78	0.963	0.075	0.5279	0.9237	0.0741
0.0038	0.9826	0.0752	8.409	0.9107	0.3004	49.4496	0.9673	0.075	43.78	0.963	0.075	0.5279	0.9237	0.0741
0.0038	0.9826	0.0753	8.409	0.9107	0.3004	49.45	0.9673	0.075	43.78	0.963	0.075	0.527969	0.9237	0.0742
0.0038	0.9826	0.0753	8.409	0.9107	0.3005	49.46	0.9673	0.075	43.78	0.963	0.0751	0.5279	0.9237	0.0742
0.0038	0.9826	0.0754	8.411	0.9107	0.3005	49.46	0.9673	0.0751	43.79	0.963	0.0751	0.528	0.9237	0.0742
0.0038	0.9826	0.0754	8.411	0.9107	0.3006	49.46	0.9673	0.0751	43.79	0.963	0.0752	0.528	0.9237	0.0743
0.0038	0.9826	0.0755	8.413	0.9107	0.3006	49.46	0.9673	0.0752	43.79	0.963	0.0752	0.528	0.9237	0.0743
0.0038	0.9826	0.0755	8.42388	0.9107	0.3007	49.47	0.9673	0.0752	43.79	0.963	0.0752	0.528	0.9237	0.0744
0.00384	0.9826	0.0755	8.426	0.9107	0.3007	49.47	0.9673	0.0752	43.79	0.963	0.0753	0.528	0.9237	0.0744
0.0038	0.9826	0.0756	8.431	0.9107	0.3008	49.4742	0.9673	0.0753	43.79	0.963	0.0753	0.528084	0.9237	0.0745
0.0038	0.9826	0.0756	8.4375	0.9107	0.3008	49.47	0.9673	0.0753	43.79	0.963	0.0754	0.528	0.9237	0.0745
0.0038	0.9826	0.0757	8.437	0.9107	0.3009	49.48	0.9673	0.0754	43.8	0.963	0.0754	0.5281	0.9237	0.0745
0.0038	0.9826	0.0757	8.446	0.9107	0.3009	49.48	0.9673	0.0754	43.8	0.963	0.0755	0.5281	0.9237	0.0746
0.0038	0.9826	0.0757	8.446	0.9107	0.3009	49.48	0.9673	0.0755	43.81	0.963	0.0755	0.5281	0.9237	0.0746
0.0038	0.9826	0.0758	8.452	0.9107	0.301	49.48	0.9673	0.0755	43.81	0.963	0.0755	0.5281	0.9237	0.0747
0.0038	0.9826	0.0758	8.46	0.9107	0.301	49.4886	0.9673	0.0755	43.82	0.963	0.0756	0.5281	0.9237	0.0747
0.0038	0.9826	0.0759	8.463	0.9107	0.3011	49.48	0.9673	0.0756	43.82	0.963	0.0756	0.5281	0.9237	0.0747
0.0038	0.9826	0.0759	8.473	0.9107	0.3012	49.49	0.9673	0.0756	43.82	0.963	0.0757	0.528181	0.9237	0.0748
0.0038	0.9826	0.076	8.476	0.9085	0.3012	49.49	0.9673	0.0757	43.82	0.963	0.0757	0.5281	0.9237	0.0748
0.0038	0.9826	0.076	8.525	0.9085	0.3013	49.4966	0.9673	0.0757	43.82	0.963	0.0757	0.5282	0.9237	0.0749
0.0038	0.9826	0.076	8.528	0.9085	0.3013	49.49	0.9673	0.0757	43.82	0.963	0.0758	0.5282	0.9237	0.0749
0.0038	0.9826	0.0761	8.537	0.9085	0.3014	49.49	0.9673	0.0758	43.83	0.963	0.0758	0.5282	0.9237	0.075
0.0038	0.9826	0.0761	8.537	0.9085	0.3014	49.5	0.9673	0.0758	43.83	0.963	0.0759	0.52828	0.9237	0.075
0.0038	0.9826	0.0762	8.553	0.9085	0.3014	49.5	0.9673	0.0759	43.84	0.963	0.0759	0.5282	0.9237	0.075
0.0038	0.9826	0.0762	8.553	0.9085	0.3015	49.51	0.9673	0.0759	43.84	0.963	0.076	0.5283	0.9237	0.0751
0.0038	0.9826	0.0763	8.55383	0.9085	0.3015	49.51	0.9673	0.076	43.84	0.963	0.076	0.5283	0.9237	0.0751
0.0038	0.9826	0.0763	8.555	0.9085	0.3016	49.51	0.9673	0.076	43.84	0.963	0.076	0.5283	0.9237	0.0752
0.0038	0.9826	0.0763	8.555	0.9085	0.3017	49.51	0.9673	0.076	43.84	0.963	0.0761	0.5283	0.9237	0.0752
0.0038	0.9826	0.0764	8.555	0.9085	0.3017	49.51	0.9673	0.0761	43.86	0.963	0.0761	0.5283	0.9237	0.0752
0.0038	0.9826	0.0764	8.562	0.9085	0.3018	49.5223	0.9673	0.0761	43.86	0.963	0.0762	0.5283	0.9237	0.0753
0.0038	0.9826	0.0765	8.563	0.9085	0.3018	49.53	0.9673	0.0762	43.86	0.963	0.0762	0.5284	0.9237	0.0753
0.003853	0.9826	0.0765	8.56718	0.9085	0.3019	49.53	0.9673	0.0762	43.86	0.9608	0.0762	0.5284	0.9237	0.0754
0.0038	0.9826	0.0765	8.569	0.9085	0.3019	49.54	0.9673	0.0763	43.87	0.9608	0.0763	0.5285	0.9237	0.0754
0.0038	0.9826	0.0766	8.573	0.9085	0.3021	49.54	0.9673	0.0763	43.87	0.9608	0.0763	0.5285	0.9237	0.0755
0.0038	0.9826	0.0766	8.583	0.9085	0.3022	49.54	0.9673	0.0763	43.87	0.9608	0.0763	0.5285	0.9237	0.0755
0.0038	0.9826	0.0767	8.585	0.9085	0.3022	49.54	0.9673	0.0764	43.87	0.9608	0.0764	0.5285	0.9237	0.0755
0.0038	0.9826	0.0767	8.593	0.9063	0.3022	49.5505	0.9673	0.0764	43.87	0.9608	0.0764	0.5285	0.9237	0.0756
0.0038	0.9826	0.0768	8.59375	0.9063	0.3023	49.55	0.9673	0.0765	43.87	0.9608	0.0765	0.5285	0.9237	0.0756
0.0038	0.9826	0.0768	8.606	0.9063	0.3024	49.55	0.9673	0.0765	43.87	0.9608	0.0765	0.5285	0.9237	0.0757
0.003859	0.9826	0.0768	8.612	0.9063	0.3024	49.55	0.9673	0.0765	43.87	0.9608	0.0765	0.5285	0.9237	0.0757
0.0038	0.9826	0.0769	8.62619	0.9063	0.3024	49.55	0.9673	0.0766	43.88	0.9608	0.0766	0.5285	0.9237	0.0757
0.0038	0.9826	0.0769	8.626	0.9063	0.3025	49.55	0.9673	0.0766	43.88	0.9608	0.0766	0.5285	0.9237	0.0758
0.0038	0.9826	0.077	8.639	0.9063	0.3025	49.56	0.9673	0.0767	43.88	0.9608	0.0767	0.5285	0.9237	0.0758
0.003862	0.9826	0.077	8.648	0.9063	0.3026	49.56	0.9673	0.0767	43.89	0.9608	0.0767	0.5286	0.9237	0.0759
0.0038	0.9804	0.077	8.654	0.9063	0.3026	49.56	0.9673	0.0768	43.89	0.9608	0.0768	0.5286	0.9237	0.0759
0.0038	0.9804	0.077	8.664	0.9063	0.3027	49.56	0.9673	0.0768	43.89	0.9608	0.0768	0.5286	0.9237	0.076
0.0038	0.9804	0.0771	8.664	0.9063	0.3027	49.56	0.9673	0.0768	43.89	0.9608	0.0768	0.5286	0.9237	0.076
0.0038	0.9804	0.0771	8.671	0.9063	0.3028	49.56	0.9673	0.0769	43.89	0.9608	0.0769	0.5286	0.9237	0.076
0.0038	0.9804	0.0772	8.671	0.9063	0.3028	49.57	0.9673	0.0769	43.89	0.9608	0.0769	0.5286	0.9237	0.0761
0.0038	0.9804	0.0772	8.675	0.9063	0.3029	49.57	0.9673	0.077	43.9	0.9608	0.077	0.5286	0.9237	0.0761
0.0038	0.9804	0.0773	8.697	0.9063	0.3029	49.57	0.9673	0.077	43.9	0.9608	0.077	0.5286	0.9237	0.0762
0.0038	0.9804	0.0773	8.703	0.9063	0.303	49.57	0.9673	0.077	43.9057	0.9608	0.077	0.5286	0.9216	0.0762
0.0038	0.9804	0.0773	8.703	0.9063	0.303	49.57	0.9673	0.0771	43.9	0.9608	0.0771	0.5286	0.9216	0.0762
0.0038	0.9804	0.0774	8.716	0.9063	0.303	49.58	0.9673	0.0771	43.91	0.9608	0.0771	0.5286	0.9216	0.0763
0.0038	0.9804	0.0774	8.717	0.9063	0.3031	49.58	0.9673	0.0772	43.91	0.9608	0.0772	0.5287	0.9216	0.0763
0.0038	0.9804	0.0775	8.721	0.9063	0.3031	49.58	0.9673	0.0772	43.92	0.9608	0.0772	0.5287	0.9216	0.0763
0.0038	0.9804	0.0775	8.722	0.9063	0.3032	49.5898	0.9673	0.0773	43.9211	0.9608	0.0773	0.5287	0.9216	0.0764
0.003868	0.9804	0.0775	8.73	0.9063	0.3032	49.59	0.9673	0.0773	43.92	0.9608	0.0773	0.5287	0.9216	0.0764
0.0038	0.9804	0.0776	8.731	0.9063	0.3032	49.59	0.9673	0.0773	43.92	0.9608	0.0773	0.5287	0.9216	0.0765
0.0038	0.9804	0.0776	8.768	0.9063	0.3033	49.59	0.9673	0.0774	43.9262	0.9608	0.0774	0.5287	0.9216	0.0765
0.0038	0.9804	0.0777	8.778	0.9063	0.3034	49.59	0.9673	0.0774	43.93	0.9608	0.0774	0.5287	0.9216	0.0765
0.0038	0.9804	0.0777	8.798	0.9063	0.3034	49.59	0.9673	0.0775	43.93	0.9608	0.0775	0.5287	0.9216	0.0766
0.0038	0.9804	0.0778	8.798	0.9063	0.3035	49.59	0.9673	0.0775	43.94	0.9608	0.0775	0.5287	0.9216	0.0766
0.0038	0.9804	0.0778	8.8	0.9063	0.3035	49.601	0.9673	0.0775	43.94	0.9608	0.0775	0.5288	0.9216	0.0767
0.0038	0.9804	0.0778	8.81	0.9063	0.3035	49.6	0.9673	0.0776	43.94	0.9608	0.0776	0.5288	0.9216	0.0767
0.0038	0.9804	0.0779	8.813	0.9063	0.3036	49.6	0.9673	0.0776	43.95	0.9608	0.0776	0.5288	0.9216	0.0768
0.0038	0.9804	0.0779	8.813	0.9063	0.3036	49.6	0.9673	0.0777	43.95	0.9608	0.0777	0.5288	0.9216	0.0768
0.0038	0.9804	0.078	8.813	0.9063	0.3037	49.6	0.9673	0.0777	43.95	0.9608	0.0777	0.5288	0.9216	0.0768
0.0038	0.9804	0.078	8.819	0.9063	0.3037	49.61	0.9673	0.0778	43.95	0.9608	0.0778	0.5288	0.9216	0.0769
0.0038	0.9804	0.078	8.835	0.9063	0.3038	49.61	0.9673	0.0778	43.96	0.9608	0.0778	0.5288	0.9216	0.0769
0.003876	0.9804	0.0781	8.843	0.9063	0.3038	49.61	0.9673	0.0778	43.96	0.9608	0.0778	0.52889	0.9216	0.077
0.0038	0.9804	0.0781	8.854	0.9063	0.3039	49.61	0.9673	0.0779	43.96	0.9586	0.0778	0.5289	0.9216	0.077
0.0038	0.9804	0.0782	8.857	0.9063	0.304	49.61	0.9673	0.0779	43.96	0.9586	0.0779	0.5289	0.9216	0.077
0.0038	0.9804	0.0782	8.857	0.9063	0.3041	49.61	0.9673	0.078	43.97	0.9586	0.0779	0.5289	0.9216	0.0771
0.0038	0.9804	0.0783	8.862	0.9063	0.3041	49.62	0.9673	0.078	43.97	0.9586	0.078	0.5289	0.9216	0.0771
0.003877	0.9804	0.0783	8.862	0.9063	0.3042	49.62	0.9673	0.078	43.97	0.9586	0.078	0.5289	0.9216	0.0772
0.0038	0.9804	0.0783	8.869	0.9063	0.3042	49.62	0.9673	0.0781	43.98	0.9586	0.078	0.5289	0.9216	0.0772
0.0038	0.9804	0.0784	8.892	0.9063	0.3042	49.62	0.9673	0.0781	43.98	0.9586	0.0781	0.5289	0.9216	0.0773
0.0038	0.9804	0.0784	8.893	0.9063	0.3043	49.63	0.9673	0.0782	43.98	0.9564	0.0781	0.5289	0.9216	0.0773
0.0038	0.9804	0.0785	8.898	0.9063	0.3044	49.63	0.9673	0.0782	43.98	0.9564	0.0781	0.529	0.9216	0.0773
0.0038	0.9804	0.0785	8.91276	0.9063	0.3045	49.6363	0.9673	0.0783	43.99	0.9564	0.0782	0.529	0.9216	0.0774
0.0038	0.9804	0.0786	8.916	0.9063	0.3045	49.63	0.9673	0.0783	43.99	0.9564	0.0782	0.529024	0.9216	0.0774
0.0038	0.9804	0.0786	8.93	0.9063	0.3045	49.63	0.9673	0.0783	43.99	0.9564	0.0783	0.529	0.9216	0.0775
0.0038	0.9804	0.0786	8.931	0.9063	0.3046	49.63	0.9673	0.0784	44	0.9564	0.0783	0.529	0.9216	0.0775
0.0038	0.9804	0.0787	8.939	0.9063	0.3046	49.64	0.9673	0.0784	44.0049	0.9564	0.0783	0.529	0.9216	0.0775
0.0038	0.9804	0.0787	8.93976	0.9063	0.3047	49.64	0.9673	0.0785	44	0.9564	0.0784	0.529	0.9216	0.0776
0.0038	0.9804	0.0788	8.9407	0.9063	0.3047	49.64	0.9673	0.0785	44	0.9564	0.0784	0.529	0.9216	0.0776
0.0038	0.9804	0.0788	8.942	0.9063	0.3047	49.64	0.9673	0.0786	44.01	0.9564	0.0785	0.529	0.9216	0.0777
0.0038	0.9804	0.0788	8.942	0.9063	0.3048	49.64	0.9673	0.0786	44.01	0.9564	0.0785	0.529	0.9216	0.0777
0.003884	0.9804	0.0789	8.94348	0.9063	0.3048	49.66	0.9673	0.0786	44.01	0.9564	0.0786	0.529	0.9216	0.0778
0.0038	0.9804	0.0789	8.951	0.9063	0.3049	49.66	0.9673	0.0787	44.01	0.9564	0.0786	0.5291	0.9216	0.0778
0.0038	0.9804	0.079	8.972	0.9063	0.305	49.66	0.9673	0.0787	44.01	0.9564	0.0786	0.5291	0.9216	0.0778
0.0038	0.9804	0.079	8.973	0.9063	0.305	49.66	0.9673	0.0788	44.02	0.9564	0.0787	0.5292	0.9216	0.0779
0.0038	0.9804	0.0791	8.991	0.9063	0.3051	49.66	0.9673	0.0788	44.0236	0.9564	0.0787	0.5292	0.9216	0.0779
0.0038	0.9804	0.0791	9	0.9063	0.3052	49.66	0.9673	0.0788	44.03	0.9564	0.0788	0.529227	0.9216	0.078
0.0038	0.9804	0.0791	9.00593	0.9063	0.3052	49.67	0.9673	0.0789	44.0365	0.9564	0.0788	0.529234	0.9216	0.078
0.0038	0.9804	0.0792	9.006	0.9063	0.3053	49.67	0.9673	0.0789	44.0375	0.9564	0.0788	0.5292	0.9216	0.078
0.0038	0.9804	0.0792	9.007	0.9063	0.3053	49.67	0.9673	0.079	44.03	0.9564	0.0789	0.5292	0.9216	0.0781
0.00389	0.9804	0.0793	9.01	0.9063	0.3053	49.67	0.9673	0.079	44.03	0.9564	0.0789	0.5293	0.9216	0.0781
0.0038	0.9804	0.0793	9.01344	0.9063	0.3054	49.68	0.9673	0.0791	44.04	0.9564	0.079	0.5293	0.9216	0.0782
0.0038	0.9804	0.0793	9.02418	0.9063	0.3054	49.68	0.9673	0.0791	44.0448	0.9564	0.079	0.5293	0.9216	0.0782
0.0038	0.9804	0.0794	9.024	0.9063	0.3055	49.68	0.9673	0.0791	44.04	0.9564	0.0791	0.5293	0.9216	0.0783
0.003892	0.9804	0.0794	9.02832	0.9063	0.3055	49.6844	0.9673	0.0792	44.05	0.9564	0.0791	0.5293	0.9216	0.0783
0.0038	0.9804	0.0795	9.034	0.9063	0.3055	49.68	0.9673	0.0792	44.05	0.9564	0.0791	0.5293	0.9216	0.0783
0.0038	0.9804	0.0795	9.036	0.9063	0.3056	49.68	0.9673	0.0793	44.05	0.9564	0.0792	0.52935	0.9216	0.0784
0.0038	0.9804	0.0796	9.04262	0.9063	0.3056	49.69	0.9673	0.0793	44.05	0.9564	0.0792	0.5293	0.9216	0.0784
0.0038	0.9804	0.0796	9.047	0.9063	0.3057	49.69	0.9673	0.0793	44.05	0.9564	0.0793	0.5293	0.9216	0.0785
0.003895	0.9804	0.0796	9.052	0.9063	0.3057	49.69	0.9673	0.0794	44.06	0.9564	0.0793	0.5293	0.9216	0.0785
[truncated: 22,442 more rows]
