# Supplementary material for: Predicting mortality from AI cardiac volumes mass and coronary calcium on chest computed tomography
Source: Nat Commun. 2024 Mar 29;15:2747. doi: 10.1038/s41467-024-46977-3 (PMC10980695; doi:10.1038/s41467-024-46977-3)
Supplement: Supplementary file 4 — Source Data [file 41467_2024_46977_MOESM4_ESM.zip › Figure 6.xlsx]

## Sheet: Figure 6A
Combined model			Clinical			Imaging
Threshold	Sensitivity	Specificity	Threshold	Sensitivity	Specificity	Threshold	Sensitivity	Specificity
0.0041	1	0	0.0234	1	0	0.0031	1	0
0.0068	1	0	0.0242	1	0	0.0057	1	0
0.0069	1	0.0001	0.0243	0.9989	0.0013	0.0058	1	0.0001
0.0078	1	0.0001	0.0243	0.9989	0.0014	0.008749	1	0.0001
0.0118	1	0.0002	0.024362	0.9989	0.0015	0.0099	1	0.0002
0.0128	1	0.0002	0.0243	0.9989	0.0016	0.0103	1	0.0002
0.0132	1	0.0003	0.0244	0.9989	0.0022	0.0104	1	0.0003
0.0136	1	0.0003	0.0244	0.9989	0.0023	0.010634	1	0.0003
0.0137	1	0.0004	0.0244	0.9989	0.0024	0.0115	1	0.0004
0.0142	1	0.0004	0.0245	0.9989	0.0027	0.0115	1	0.0004
0.0144	1	0.0004	0.024594	0.9989	0.0031	0.0125	1	0.0004
0.0145	1	0.0005	0.0246	0.9989	0.0031	0.0131	1	0.0005
0.0145	1	0.0005	0.0247	0.9989	0.0032	0.014	1	0.0005
0.0145	1	0.0006	0.024812	0.9983	0.0043	0.0144	0.9994	0.0005
0.014629	1	0.0006	0.0248	0.9983	0.0043	0.0145	0.9994	0.0006
0.0146	1	0.0007	0.0248	0.9983	0.0044	0.015	0.9994	0.0006
0.0147	1	0.0007	0.0249	0.9983	0.0056	0.0155	0.9994	0.0007
0.014974	1	0.0008	0.02504	0.9983	0.0058	0.016581	0.9994	0.0007
0.015	1	0.0008	0.0252	0.9967	0.0072	0.0177	0.9994	0.0008
0.0152	1	0.0008	0.0252	0.9967	0.0086	0.0178	0.9994	0.0008
0.0152	0.9994	0.0008	0.0253	0.9967	0.0086	0.0185	0.9994	0.0008
0.0153	0.9994	0.0009	0.0253	0.9967	0.0087	0.0186	0.9994	0.0009
0.0153	0.9994	0.0009	0.0254	0.9961	0.0107	0.0187	0.9994	0.0009
0.015433	0.9994	0.001	0.0255	0.9961	0.0112	0.0188	0.9994	0.001
0.0154	0.9994	0.001	0.0256	0.9961	0.0125	0.0189	0.9994	0.001
0.0155	0.9994	0.0011	0.0257	0.9961	0.0125	0.019	0.9994	0.0011
0.0155	0.9994	0.0011	0.025871	0.9961	0.0139	0.0191	0.9994	0.0011
0.0155	0.9994	0.0012	0.0259	0.9961	0.0152	0.019267	0.9994	0.0012
0.0156	0.9994	0.0012	0.0259	0.9955	0.0164	0.0192	0.9994	0.0012
0.0156	0.9994	0.0012	0.026	0.9955	0.0166	0.0193	0.9994	0.0012
0.0157	0.9994	0.0013	0.026	0.9955	0.0167	0.0193	0.9994	0.0013
0.0158	0.9994	0.0013	0.026	0.9955	0.0175	0.01952	0.9994	0.0013
0.0159	0.9994	0.0014	0.026083	0.9955	0.0181	0.0195	0.9994	0.0014
0.015923	0.9994	0.0014	0.0261	0.9955	0.0183	0.0195	0.9994	0.0014
0.0159	0.9994	0.0015	0.0261	0.9955	0.0184	0.0196	0.9994	0.0015
0.016	0.9994	0.0015	0.0262	0.9955	0.0185	0.0196	0.9994	0.0015
0.016101	0.9994	0.0016	0.02623	0.9955	0.0192	0.0197	0.9994	0.0016
0.0161	0.9994	0.0016	0.0262	0.9955	0.0193	0.0197	0.9994	0.0016
0.0161	0.9994	0.0016	0.02629	0.9944	0.0197	0.0198	0.9994	0.0016
0.0161	0.9994	0.0017	0.0262	0.9944	0.0198	0.02	0.9994	0.0017
0.016191	0.9994	0.0017	0.0262	0.9944	0.0199	0.020052	0.9994	0.0017
0.0162	0.9994	0.0018	0.0263	0.9944	0.02	0.0202	0.9994	0.0018
0.0165	0.9994	0.0018	0.0263	0.9944	0.02	0.0202	0.9994	0.0018
0.0165	0.9994	0.0019	0.0263	0.9944	0.0202	0.0202	0.9994	0.0019
0.0165	0.9994	0.0019	0.0263	0.9944	0.0207	0.0202	0.9994	0.0019
0.0165	0.9994	0.002	0.0263	0.9944	0.0207	0.0203	0.9994	0.002
0.016663	0.9994	0.002	0.0263	0.9939	0.0211	0.0203	0.9994	0.002
0.0166	0.9994	0.002	0.0264	0.9939	0.0211	0.0203	0.9994	0.002
0.0166	0.9989	0.002	0.0264	0.9939	0.0221	0.0204	0.9994	0.0021
0.0168	0.9989	0.0021	0.0264	0.9939	0.0222	0.0204	0.9994	0.0021
0.0168	0.9989	0.0021	0.026462	0.9939	0.0222	0.0204	0.9994	0.0022
0.0168	0.9989	0.0022	0.0264	0.9939	0.0223	0.0204	0.9994	0.0022
0.0168	0.9989	0.0022	0.0265	0.9939	0.0227	0.0206	0.9994	0.0023
0.0168	0.9989	0.0023	0.0265	0.9939	0.0227	0.0207	0.9994	0.0023
0.0168	0.9989	0.0023	0.0265	0.9939	0.023	0.0207	0.9994	0.0023
0.0168	0.9989	0.0023	0.0265	0.9939	0.023	0.0207	0.9994	0.0024
0.0169	0.9989	0.0024	0.0265	0.9939	0.0232	0.0207	0.9994	0.0024
0.0169	0.9989	0.0024	0.0265	0.9939	0.0234	0.0207	0.9994	0.0025
0.0169	0.9989	0.0025	0.0265	0.9939	0.0236	0.0209	0.9994	0.0025
0.0169	0.9989	0.0025	0.0265	0.9939	0.0236	0.0209	0.9994	0.0026
0.0169	0.9989	0.0026	0.0265	0.9939	0.0245	0.0209	0.9994	0.0026
0.0169	0.9989	0.0026	0.0266	0.9939	0.0245	0.021	0.9994	0.0027
0.017	0.9989	0.0027	0.0266	0.9939	0.0247	0.021	0.9989	0.0027
0.017	0.9989	0.0027	0.0266	0.9939	0.0248	0.021	0.9989	0.0027
0.017	0.9989	0.0027	0.0266	0.9933	0.0249	0.021069	0.9989	0.0027
0.017	0.9989	0.0028	0.0267	0.9933	0.0251	0.021	0.9989	0.0028
0.017	0.9989	0.0028	0.0267	0.9933	0.0254	0.021	0.9989	0.0028
0.017	0.9989	0.0029	0.0267	0.9933	0.0255	0.021	0.9989	0.0029
0.0171	0.9989	0.0029	0.0267	0.9933	0.0255	0.0211	0.9989	0.0029
0.0171	0.9989	0.003	0.0267	0.9933	0.0256	0.0211	0.9989	0.003
0.0171	0.9989	0.003	0.0268	0.9928	0.0269	0.0211	0.9989	0.003
0.0171	0.9989	0.0031	0.0268	0.9928	0.027	0.0212	0.9989	0.0031
0.0171	0.9989	0.0031	0.0269	0.9928	0.0273	0.0212	0.9989	0.0031
0.0172	0.9989	0.0031	0.0269	0.9928	0.0274	0.0212	0.9989	0.0031
0.0172	0.9989	0.0032	0.0269	0.9916	0.0289	0.0212	0.9989	0.0032
0.0172	0.9989	0.0032	0.0269	0.9916	0.029	0.0212	0.9989	0.0032
0.0172	0.9989	0.0033	0.0269	0.9916	0.0292	0.0212	0.9989	0.0033
0.0172	0.9989	0.0033	0.027	0.9916	0.0293	0.0213	0.9989	0.0033
0.0173	0.9989	0.0034	0.027	0.9916	0.0296	0.021317	0.9989	0.0034
0.0173	0.9989	0.0034	0.0271	0.9916	0.0297	0.0213	0.9989	0.0034
0.0173	0.9989	0.0035	0.027124	0.9905	0.0311	0.0213	0.9989	0.0035
0.017445	0.9989	0.0035	0.0271	0.9905	0.0312	0.0213	0.9989	0.0035
0.0174	0.9989	0.0035	0.0271	0.9905	0.0312	0.021403	0.9989	0.0035
0.0174	0.9989	0.0036	0.0272	0.9905	0.0313	0.0214	0.9989	0.0036
0.017474	0.9989	0.0036	0.0272	0.9905	0.032	0.0214	0.9989	0.0036
0.0174	0.9989	0.0037	0.0272	0.9905	0.0326	0.021581	0.9989	0.0037
0.017492	0.9989	0.0037	0.0272	0.9905	0.0331	0.0216	0.9989	0.0037
0.0175	0.9989	0.0038	0.0273	0.99	0.0342	0.0216	0.9989	0.0038
0.0175	0.9989	0.0038	0.0273	0.99	0.0343	0.021674	0.9989	0.0038
0.0175	0.9989	0.0039	0.0274	0.99	0.0345	0.0216	0.9989	0.0039
0.0175	0.9989	0.0039	0.027441	0.9889	0.0346	0.0217	0.9989	0.0039
0.0175	0.9989	0.0039	0.0274	0.9889	0.0347	0.0217	0.9989	0.0039
0.0176	0.9989	0.004	0.0275	0.9877	0.0353	0.0217	0.9989	0.004
0.0176	0.9989	0.004	0.0275	0.9877	0.0355	0.0217	0.9989	0.004
0.0176	0.9989	0.0041	0.0276	0.9872	0.036	0.0217	0.9989	0.0041
0.0176	0.9989	0.0041	0.0276	0.9872	0.0361	0.0218	0.9989	0.0041
0.017677	0.9989	0.0042	0.0276	0.9872	0.0381	0.021888	0.9989	0.0042
0.017678	0.9989	0.0042	0.0277	0.9866	0.0394	0.0218	0.9989	0.0042
0.0176	0.9989	0.0043	0.0277	0.9866	0.0395	0.0219	0.9989	0.0043
0.0176	0.9989	0.0043	0.0277	0.9866	0.0395	0.0219	0.9989	0.0043
0.0176	0.9989	0.0043	0.0277	0.9866	0.0396	0.0219	0.9989	0.0043
0.0177	0.9989	0.0044	0.0277	0.9866	0.0399	0.022	0.9989	0.0044
0.0177	0.9989	0.0044	0.027795	0.9866	0.0399	0.022012	0.9989	0.0044
0.0177	0.9989	0.0045	0.0277	0.9866	0.0402	0.022	0.9989	0.0045
0.0177	0.9989	0.0045	0.0278	0.9866	0.0403	0.022	0.9989	0.0045
0.0177	0.9989	0.0046	0.0278	0.9866	0.0403	0.022	0.9989	0.0046
0.0178	0.9989	0.0046	0.0278	0.9861	0.0417	0.022	0.9989	0.0046
0.0178	0.9989	0.0047	0.0278	0.9861	0.0418	0.022039	0.9989	0.0047
0.017898	0.9989	0.0047	0.0278	0.9861	0.0418	0.022	0.9989	0.0047
0.0179	0.9989	0.0047	0.0278	0.9861	0.0421	0.022	0.9989	0.0047
0.0179	0.9989	0.0048	0.0278	0.9861	0.0422	0.0221	0.9989	0.0048
0.0179	0.9989	0.0048	0.0279	0.9861	0.0422	0.0221	0.9989	0.0048
0.0179	0.9989	0.0049	0.027917	0.9861	0.0422	0.0221	0.9989	0.0049
0.0179	0.9989	0.0049	0.0279	0.9861	0.0423	0.0222	0.9989	0.0049
0.0179	0.9989	0.005	0.0279	0.9861	0.043	0.0222	0.9989	0.005
0.018	0.9989	0.005	0.0279	0.9861	0.0432	0.0222	0.9989	0.005
0.018	0.9989	0.0051	0.028	0.9861	0.0433	0.0222	0.9989	0.0051
0.018	0.9989	0.0051	0.028	0.9861	0.0442	0.0223	0.9989	0.0051
0.018	0.9989	0.0051	0.028	0.9861	0.0448	0.0223	0.9989	0.0051
0.018053	0.9989	0.0052	0.0281	0.9855	0.0452	0.0223	0.9989	0.0052
0.018	0.9989	0.0052	0.0281	0.9855	0.0453	0.0223	0.9989	0.0052
0.018	0.9989	0.0053	0.0281	0.9855	0.0453	0.0223	0.9989	0.0053
0.018	0.9989	0.0053	0.0281	0.9855	0.0457	0.0223	0.9989	0.0053
0.018	0.9989	0.0054	0.0281	0.9855	0.0458	0.0223	0.9989	0.0054
0.018	0.9989	0.0054	0.0281	0.9855	0.0458	0.0224	0.9989	0.0054
0.0181	0.9983	0.0054	0.0281	0.9855	0.0461	0.0224	0.9989	0.0055
0.0181	0.9983	0.0055	0.0281	0.9855	0.0462	0.0224	0.9989	0.0055
0.0181	0.9983	0.0055	0.0282	0.9855	0.0465	0.0224	0.9989	0.0055
0.0181	0.9983	0.0055	0.028237	0.9855	0.0465	0.0224	0.9989	0.0056
0.0181	0.9983	0.0056	0.0282	0.985	0.0473	0.0224	0.9989	0.0056
0.0181	0.9983	0.0056	0.0282	0.985	0.0474	0.0224	0.9989	0.0057
0.0181	0.9983	0.0057	0.0282	0.985	0.0475	0.0225	0.9989	0.0057
0.018211	0.9983	0.0057	0.0283	0.985	0.0476	0.0225	0.9989	0.0058
0.0182	0.9983	0.0058	0.0283	0.985	0.0477	0.0225	0.9989	0.0058
0.0182	0.9983	0.0058	0.0283	0.985	0.0478	0.0225	0.9989	0.0059
0.0182	0.9983	0.0059	0.0283	0.985	0.048	0.0225	0.9983	0.0059
0.018221	0.9983	0.0059	0.0283	0.9838	0.0486	0.0225	0.9983	0.0059
0.0182	0.9983	0.0059	0.0283	0.9838	0.0487	0.0225	0.9983	0.0059
0.0182	0.9983	0.006	0.0283	0.9838	0.0488	0.0225	0.9983	0.006
0.0182	0.9983	0.006	0.0283	0.9838	0.0488	0.0225	0.9983	0.006
0.0182	0.9983	0.0061	0.0284	0.9838	0.0489	0.0226	0.9978	0.006
0.0182	0.9983	0.0061	0.0284	0.9833	0.0496	0.0226	0.9978	0.0061
0.0183	0.9983	0.0062	0.0284	0.9833	0.0497	0.0226	0.9978	0.0061
0.018307	0.9983	0.0062	0.0285	0.9833	0.0498	0.0226	0.9978	0.0062
0.0183	0.9983	0.0063	0.0285	0.9833	0.0499	0.0226	0.9972	0.0062
0.0183	0.9983	0.0063	0.0285	0.9833	0.0501	0.0226	0.9972	0.0062
0.0183	0.9983	0.0063	0.0285	0.9827	0.0508	0.0227	0.9972	0.0063
0.0183	0.9983	0.0064	0.0286	0.9827	0.0508	0.02272	0.9972	0.0063
0.018335	0.9983	0.0064	0.0286	0.9827	0.0508	0.0227	0.9972	0.0063
0.0183	0.9983	0.0065	0.0286	0.9816	0.0517	0.0228	0.9972	0.0064
0.0183	0.9983	0.0065	0.0286	0.9811	0.0522	0.0228	0.9972	0.0064
0.0183	0.9983	0.0066	0.0286	0.9811	0.0522	0.0228	0.9972	0.0065
0.0183	0.9983	0.0066	0.0287	0.9811	0.0523	0.0228	0.9967	0.0065
0.0183	0.9983	0.0066	0.0287	0.9811	0.0526	0.0228	0.9967	0.0065
0.0183	0.9983	0.0067	0.0287	0.9811	0.0528	0.0229	0.9967	0.0066
0.0183	0.9983	0.0067	0.0287	0.9811	0.053	0.0229	0.9967	0.0066
0.0184	0.9983	0.0068	0.0287	0.9811	0.0531	0.0229	0.9967	0.0066
0.0184	0.9983	0.0068	0.0288	0.9811	0.054	0.0229	0.9967	0.0067
0.018446	0.9983	0.0069	0.0288	0.9811	0.0542	0.0229	0.9967	0.0067
0.0184	0.9983	0.0069	0.0288	0.9811	0.0543	0.0229	0.9967	0.0068
0.0184	0.9983	0.007	0.028848	0.9811	0.0544	0.022949	0.9967	0.0068
0.0184	0.9983	0.007	0.0289	0.9811	0.0547	0.0229	0.9967	0.0069
0.0184	0.9983	0.007	0.0289	0.9811	0.055	0.022988	0.9967	0.0069
0.0184	0.9983	0.0071	0.028963	0.9811	0.0554	0.0229	0.9967	0.007
0.0184	0.9983	0.0071	0.0289	0.9811	0.0554	0.023	0.9967	0.007
0.0184	0.9983	0.0072	0.0289	0.9805	0.0561	0.023	0.9967	0.007
0.0185	0.9983	0.0072	0.0289	0.9805	0.0562	0.023	0.9967	0.0071
0.0185	0.9983	0.0073	0.029	0.9805	0.0562	0.023	0.9967	0.0071
0.0185	0.9983	0.0073	0.029	0.9805	0.0563	0.023	0.9967	0.0072
0.0185	0.9983	0.0074	0.029	0.9799	0.0564	0.023	0.9967	0.0072
0.0185	0.9983	0.0074	0.029	0.9799	0.0567	0.0231	0.9967	0.0073
0.018607	0.9983	0.0074	0.029	0.9794	0.0571	0.023137	0.9967	0.0073
0.0186	0.9983	0.0075	0.0291	0.9794	0.0573	0.0231	0.9967	0.0074
0.01869	0.9983	0.0075	0.0291	0.9794	0.0574	0.0231	0.9967	0.0074
0.0186	0.9983	0.0076	0.0291	0.9794	0.0576	0.0231	0.9967	0.0074
0.0187	0.9983	0.0076	0.0291	0.9794	0.0576	0.0231	0.9967	0.0075
0.0187	0.9983	0.0077	0.029171	0.9794	0.0577	0.0231	0.9967	0.0075
0.0187	0.9983	0.0077	0.0291	0.9788	0.0585	0.023213	0.9967	0.0076
0.018729	0.9983	0.0078	0.0292	0.9788	0.0591	0.0232	0.9967	0.0076
0.0187	0.9983	0.0078	0.0292	0.9788	0.0592	0.0232	0.9967	0.0077
0.0187	0.9983	0.0078	0.0292	0.9788	0.0593	0.0232	0.9967	0.0077
0.0187	0.9983	0.0079	0.0293	0.9788	0.0597	0.0232	0.9967	0.0078
0.0187	0.9983	0.0079	0.0293	0.9788	0.0598	0.0232	0.9967	0.0078
0.0187	0.9983	0.008	0.0293	0.9788	0.0598	0.0232	0.9967	0.0078
0.0187	0.9983	0.008	0.0293	0.9788	0.0599	0.023252	0.9967	0.0079
0.01879	0.9983	0.0081	0.0293	0.9783	0.0614	0.0232	0.9967	0.0079
0.0187	0.9983	0.0081	0.0294	0.9783	0.0614	0.0232	0.9967	0.008
0.018809	0.9983	0.0082	0.0294	0.9783	0.0615	0.0232	0.9967	0.008
0.0188	0.9983	0.0082	0.0294	0.9783	0.0618	0.023306	0.9967	0.0081
0.0188	0.9983	0.0082	0.0295	0.9772	0.0625	0.0233	0.9961	0.0081
0.018829	0.9978	0.0082	0.0295	0.9772	0.0627	0.0233	0.9961	0.0081
0.0188	0.9978	0.0083	0.0295	0.9766	0.0644	0.0233	0.9961	0.0082
0.0188	0.9978	0.0083	0.0295	0.9766	0.0645	0.02333	0.9961	0.0082
0.0188	0.9978	0.0084	0.0296	0.976	0.0657	0.0233	0.9961	0.0082
0.018857	0.9978	0.0084	0.0296	0.976	0.0658	0.0233	0.9961	0.0083
0.0188	0.9978	0.0085	0.029663	0.976	0.066	0.0233	0.9961	0.0083
0.0188	0.9978	0.0085	0.0296	0.9755	0.0664	0.0233	0.9961	0.0084
0.0188	0.9978	0.0086	0.0297	0.9755	0.0664	0.0233	0.9961	0.0084
0.0188	0.9978	0.0086	0.0297	0.9755	0.0667	0.0233	0.9961	0.0085
0.0188	0.9978	0.0086	0.0297	0.9755	0.0668	0.0234	0.9961	0.0085
0.0188	0.9978	0.0087	0.0297	0.9755	0.0668	0.0234	0.9961	0.0086
0.0189	0.9978	0.0087	0.0297	0.9755	0.0669	0.02346	0.9961	0.0086
0.0189	0.9978	0.0088	0.0297	0.9755	0.0678	0.0234	0.9961	0.0086
0.0189	0.9978	0.0088	0.0297	0.9749	0.0679	0.0234	0.9961	0.0087
0.0189	0.9978	0.0089	0.0297	0.9744	0.0681	0.0234	0.9961	0.0087
0.0189	0.9978	0.0089	0.0297	0.9744	0.0684	0.0234	0.9961	0.0088
0.0189	0.9978	0.009	0.0297	0.9744	0.0684	0.0235	0.9961	0.0088
0.0189	0.9978	0.009	0.0297	0.9744	0.0685	0.0235	0.9961	0.0089
0.0189	0.9978	0.009	0.0298	0.9744	0.0685	0.0235	0.9961	0.0089
0.019	0.9978	0.0091	0.0298	0.9744	0.0686	0.0235	0.9961	0.009
0.019	0.9978	0.0091	0.0298	0.9744	0.069	0.0235	0.9961	0.009
0.019	0.9978	0.0092	0.0298	0.9744	0.0692	0.0235	0.9961	0.009
0.019	0.9978	0.0092	0.0298	0.9744	0.0694	0.0235	0.9961	0.0091
0.019	0.9978	0.0093	0.0299	0.9744	0.0695	0.023548	0.9961	0.0091
0.019	0.9978	0.0093	0.0299	0.9744	0.0696	0.0235	0.9961	0.0092
0.019	0.9978	0.0094	0.0299	0.9744	0.0702	0.023576	0.9961	0.0092
0.019	0.9978	0.0094	0.029996	0.9744	0.0705	0.0235	0.9961	0.0093
0.019	0.9978	0.0094	0.03	0.9744	0.0711	0.0235	0.9961	0.0093
0.0191	0.9978	0.0095	0.03	0.9744	0.0711	0.023592	0.9961	0.0094
0.0191	0.9978	0.0095	0.03	0.9744	0.0712	0.0235	0.9961	0.0094
0.01913	0.9978	0.0096	0.03	0.9738	0.0721	0.0236	0.9961	0.0094
0.0191	0.9978	0.0096	0.03	0.9738	0.0724	0.0236	0.9961	0.0095
0.0191	0.9978	0.0097	0.03	0.9738	0.0724	0.023618	0.9961	0.0095
0.0191	0.9978	0.0097	0.0301	0.9738	0.0727	0.023631	0.9961	0.0096
0.0191	0.9978	0.0098	0.0301	0.9738	0.0727	0.0236	0.9961	0.0096
0.0192	0.9978	0.0098	0.0301	0.9738	0.0733	0.0236	0.9961	0.0097
0.0192	0.9978	0.0098	0.030233	0.9738	0.0736	0.0236	0.9961	0.0097
0.019223	0.9978	0.0099	0.0302	0.9738	0.0738	0.0236	0.9961	0.0098
0.0192	0.9978	0.0099	0.0302	0.9738	0.0739	0.023667	0.9961	0.0098
0.019226	0.9978	0.01	0.0302	0.9738	0.0739	0.0236	0.9961	0.0098
0.0192	0.9978	0.01	0.0302	0.9738	0.074	0.0236	0.9961	0.0099
0.0192	0.9978	0.0101	0.0302	0.9738	0.0742	0.0237	0.9961	0.0099
0.0192	0.9978	0.0101	0.0302	0.9738	0.0744	0.0237	0.9961	0.01
0.0192	0.9978	0.0102	0.0302	0.9738	0.0744	0.0237	0.9961	0.01
0.019257	0.9978	0.0102	0.0302	0.9738	0.0745	0.0237	0.9961	0.0101
0.0192	0.9978	0.0102	0.0302	0.9738	0.0745	0.0237	0.9961	0.0101
0.0192	0.9978	0.0103	0.0302	0.9738	0.0746	0.0237	0.9961	0.0102
0.0193	0.9978	0.0103	0.0302	0.9738	0.0752	0.0237	0.9961	0.0102
0.0193	0.9978	0.0104	0.0303	0.9738	0.0752	0.0237	0.9961	0.0102
0.0193	0.9978	0.0104	0.0303	0.9738	0.0753	0.0237	0.9961	0.0103
0.01932	0.9978	0.0105	0.0303	0.9738	0.0757	0.0237	0.9961	0.0103
0.0193	0.9978	0.0105	0.0303	0.9738	0.0757	0.0237	0.9961	0.0104
0.0193	0.9978	0.0106	0.0303	0.9738	0.0759	0.023796	0.9961	0.0104
0.0193	0.9978	0.0106	0.0304	0.9738	0.0759	0.0238	0.9961	0.0105
0.0193	0.9978	0.0106	0.0304	0.9738	0.0762	0.0238	0.9961	0.0105
0.019354	0.9978	0.0107	0.0304	0.9738	0.0765	0.0238	0.9961	0.0106
0.0193	0.9978	0.0107	0.0305	0.9733	0.0766	0.0238	0.9955	0.0106
0.0193	0.9978	0.0108	0.0305	0.9733	0.0768	0.0238	0.9955	0.0106
0.0193	0.9978	0.0108	0.030571	0.9733	0.0775	0.0238	0.9955	0.0106
0.0193	0.9978	0.0109	0.0305	0.9733	0.0779	0.0238	0.9955	0.0107
0.0193	0.9978	0.0109	0.0306	0.9733	0.0784	0.0238	0.9955	0.0107
0.0193	0.9978	0.0109	0.0306	0.9733	0.0785	0.0238	0.9955	0.0108
0.0193	0.9978	0.011	0.0306	0.9733	0.0788	0.0238	0.9955	0.0108
0.0194	0.9978	0.011	0.0306	0.9733	0.0789	0.0238	0.995	0.0108
0.0194	0.9978	0.0111	0.030728	0.9733	0.0791	0.0238	0.995	0.0109
0.0194	0.9978	0.0111	0.0307	0.9733	0.0792	0.0238	0.995	0.0109
0.0194	0.9978	0.0112	0.0307	0.9733	0.0793	0.0239	0.995	0.0109
0.0194	0.9978	0.0112	0.0307	0.9733	0.0793	0.0239	0.995	0.011
0.0194	0.9978	0.0113	0.0308	0.9727	0.0797	0.0239	0.995	0.011
0.0194	0.9978	0.0113	0.0308	0.9727	0.0798	0.0239	0.995	0.0111
0.0194	0.9978	0.0113	0.030828	0.9727	0.0799	0.0239	0.995	0.0111
0.0194	0.9978	0.0114	0.0308	0.9727	0.08	0.023963	0.995	0.0112
0.0194	0.9978	0.0114	0.0308	0.9727	0.0801	0.0239	0.995	0.0112
0.0194	0.9978	0.0115	0.0308	0.9727	0.0802	0.0239	0.995	0.0113
0.019466	0.9978	0.0115	0.0309	0.9727	0.0807	0.0239	0.995	0.0113
0.0194	0.9978	0.0116	0.0309	0.9727	0.0808	0.023989	0.995	0.0113
0.019488	0.9978	0.0116	0.0309	0.9727	0.0808	0.024	0.995	0.0114
0.0195	0.9978	0.0117	0.0309	0.9727	0.0809	0.024	0.995	0.0114
0.0195	0.9978	0.0117	0.0309	0.9727	0.0817	0.024	0.995	0.0115
0.0195	0.9978	0.0117	0.031	0.9727	0.0818	0.024	0.995	0.0115
0.0195	0.9978	0.0118	0.031	0.9727	0.0819	0.024	0.995	0.0116
0.0195	0.9978	0.0118	0.031	0.9727	0.0821	0.024067	0.995	0.0116
0.0195	0.9978	0.0119	0.031	0.9727	0.0824	0.024	0.995	0.0117
0.0195	0.9978	0.0119	0.031	0.9727	0.0825	0.024	0.995	0.0117
0.0195	0.9978	0.012	0.031087	0.9727	0.0828	0.024	0.995	0.0117
0.0195	0.9978	0.012	0.0311	0.9727	0.0828	0.024	0.995	0.0118
0.0195	0.9978	0.0121	0.0311	0.9727	0.0829	0.0241	0.995	0.0118
0.0195	0.9978	0.0121	0.0311	0.9727	0.0832	0.0241	0.995	0.0119
0.01959	0.9978	0.0121	0.0311	0.9727	0.0841	0.0241	0.995	0.0119
0.0195	0.9978	0.0122	0.0312	0.9727	0.0847	0.0241	0.995	0.012
0.0195	0.9978	0.0122	0.0312	0.9727	0.0848	0.0241	0.995	0.012
0.0195	0.9978	0.0123	0.0312	0.9727	0.0848	0.0241	0.995	0.0121
0.019612	0.9978	0.0123	0.0312	0.9727	0.0848	0.0241	0.995	0.0121
0.0196	0.9978	0.0124	0.0312	0.9727	0.085	0.0241	0.995	0.0121
0.0196	0.9978	0.0124	0.0312	0.9727	0.0852	0.0241	0.995	0.0122
0.0196	0.9978	0.0125	0.0313	0.9727	0.0853	0.0241	0.995	0.0122
0.0196	0.9978	0.0125	0.0313	0.9727	0.0853	0.0241	0.995	0.0123
0.0196	0.9978	0.0125	0.0313	0.9727	0.0854	0.0241	0.995	0.0123
0.0196	0.9978	0.0126	0.0313	0.9727	0.0854	0.0241	0.995	0.0124
0.0196	0.9978	0.0126	0.0314	0.9727	0.0861	0.024196	0.995	0.0124
0.0196	0.9978	0.0127	0.0314	0.9727	0.0861	0.0242	0.995	0.0125
0.0196	0.9978	0.0127	0.0314	0.9727	0.0862	0.024222	0.995	0.0125
0.0196	0.9978	0.0128	0.0314	0.9727	0.0863	0.024225	0.995	0.0125
0.0196	0.9978	0.0128	0.0314	0.9721	0.0866	0.0242	0.995	0.0126
0.0196	0.9978	0.0129	0.0314	0.9721	0.0869	0.0242	0.995	0.0126
0.0196	0.9978	0.0129	0.0315	0.9721	0.0878	0.0242	0.995	0.0127
0.0196	0.9978	0.0129	0.0315	0.9721	0.0879	0.0242	0.995	0.0127
0.0197	0.9978	0.013	0.0315	0.9721	0.088	0.0242	0.995	0.0128
0.0197	0.9978	0.013	0.0315	0.9716	0.0895	0.0242	0.995	0.0128
0.0197	0.9978	0.0131	0.0316	0.9716	0.0897	0.0242	0.995	0.0129
0.0197	0.9978	0.0131	0.0316	0.9716	0.0898	0.0243	0.995	0.0129
0.0197	0.9978	0.0132	0.0316	0.9716	0.0906	0.0243	0.995	0.0129
0.0197	0.9978	0.0132	0.031656	0.9716	0.0907	0.0243	0.995	0.013
0.0197	0.9978	0.0133	0.0316	0.9716	0.0907	0.0243	0.995	0.013
0.0197	0.9978	0.0133	0.0316	0.9716	0.0907	0.0243	0.995	0.0131
0.0197	0.9978	0.0133	0.0317	0.9716	0.0909	0.0243	0.995	0.0131
0.0197	0.9978	0.0134	0.031713	0.9716	0.0909	0.024404	0.995	0.0132
0.0197	0.9978	0.0134	0.0317	0.971	0.0911	0.0244	0.995	0.0132
0.0197	0.9978	0.0135	0.0317	0.971	0.0911	0.0244	0.995	0.0133
0.0198	0.9978	0.0135	0.0317	0.971	0.0911	0.0244	0.995	0.0133
0.0198	0.9978	0.0136	0.0317	0.9699	0.0917	0.0244	0.995	0.0133
0.0198	0.9978	0.0136	0.0318	0.9699	0.0918	0.0244	0.995	0.0134
0.0198	0.9978	0.0137	0.0318	0.9699	0.0922	0.024432	0.995	0.0134
0.0198	0.9978	0.0137	0.0318	0.9699	0.0922	0.0244	0.995	0.0135
0.0198	0.9978	0.0137	0.0318	0.9699	0.0925	0.0244	0.995	0.0135
0.0198	0.9978	0.0138	0.0318	0.9699	0.0926	0.0244	0.995	0.0136
0.0198	0.9978	0.0138	0.0318	0.9699	0.0929	0.0244	0.995	0.0136
0.0198	0.9978	0.0139	0.0319	0.9699	0.0929	0.0244	0.995	0.0137
0.0198	0.9978	0.0139	0.0319	0.9694	0.0933	0.0244	0.995	0.0137
0.0198	0.9978	0.014	0.0319	0.9694	0.0935	0.0244	0.995	0.0137
0.0198	0.9978	0.014	0.0319	0.9694	0.0936	0.0244	0.995	0.0138
0.0199	0.9978	0.0141	0.0319	0.9694	0.0937	0.0244	0.995	0.0138
0.0199	0.9978	0.0141	0.0319	0.9694	0.0938	0.0244	0.995	0.0139
0.0199	0.9978	0.0141	0.0319	0.9694	0.0938	0.0244	0.995	0.0139
0.0199	0.9978	0.0142	0.032	0.9688	0.0955	0.0245	0.9944	0.0139
0.0199	0.9978	0.0142	0.032	0.9688	0.0955	0.0245	0.9944	0.014
0.0199	0.9978	0.0143	0.032	0.9688	0.0956	0.0245	0.9944	0.014
0.0199	0.9978	0.0143	0.032036	0.9682	0.0957	0.0245	0.9944	0.0141
0.019948	0.9978	0.0144	0.032	0.9682	0.0961	0.0245	0.9944	0.0141
0.0199	0.9978	0.0144	0.032067	0.9682	0.0965	0.0245	0.9944	0.0141
0.0199	0.9978	0.0145	0.032088	0.9682	0.0965	0.0245	0.9944	0.0142
0.019954	0.9978	0.0145	0.032111	0.9682	0.0967	0.0245	0.9944	0.0142
0.0199	0.9978	0.0145	0.0321	0.9682	0.0969	0.0246	0.9944	0.0143
0.0199	0.9978	0.0146	0.0321	0.9682	0.0972	0.0246	0.9944	0.0143
0.0199	0.9978	0.0146	0.0321	0.9682	0.0972	0.0246	0.9944	0.0144
0.02	0.9978	0.0147	0.0321	0.9682	0.0976	0.0246	0.9944	0.0144
0.02	0.9978	0.0147	0.0322	0.9682	0.0977	0.0246	0.9944	0.0145
0.02	0.9978	0.0148	0.0322	0.9682	0.098	0.0246	0.9944	0.0145
0.02003	0.9978	0.0148	0.0322	0.9682	0.0981	0.0246	0.9944	0.0145
0.02	0.9978	0.0148	0.0322	0.9677	0.0985	0.0246	0.9944	0.0146
0.020042	0.9978	0.0149	0.0322	0.9677	0.0986	0.0246	0.9944	0.0146
0.02	0.9978	0.0149	0.0323	0.9677	0.0988	0.0246	0.9944	0.0147
0.02	0.9978	0.015	0.032313	0.9677	0.0989	0.0246	0.9944	0.0147
0.02	0.9978	0.015	0.0323	0.9677	0.0991	0.0246	0.9944	0.0148
0.02	0.9978	0.0151	0.0323	0.9677	0.0994	0.0246	0.9944	0.0148
0.02	0.9978	0.0151	0.0323	0.9677	0.0996	0.0246	0.9944	0.0148
0.020064	0.9978	0.0152	0.0323	0.9677	0.0997	0.0246	0.9944	0.0149
0.02	0.9978	0.0152	0.0323	0.9671	0.0998	0.0247	0.9944	0.0149
0.02	0.9978	0.0152	0.0323	0.9671	0.0999	0.0247	0.9944	0.015
0.02	0.9978	0.0153	0.0323	0.9671	0.1002	0.0247	0.9944	0.015
0.02	0.9978	0.0153	0.0324	0.9671	0.1003	0.0247	0.9944	0.0151
0.02	0.9978	0.0154	0.0324	0.9671	0.1004	0.0247	0.9944	0.0151
0.02	0.9978	0.0154	0.0324	0.9671	0.1005	0.0247	0.9944	0.0152
0.0201	0.9978	0.0155	0.0324	0.9671	0.1006	0.0247	0.9944	0.0152
0.0201	0.9978	0.0155	0.0324	0.9671	0.1007	0.0247	0.9944	0.0152
0.0201	0.9978	0.0156	0.0324	0.9671	0.1011	0.0247	0.9944	0.0153
0.020134	0.9978	0.0156	0.0324	0.9671	0.1012	0.0247	0.9944	0.0153
0.0201	0.9978	0.0156	0.0324	0.9671	0.1012	0.0247	0.9944	0.0154
0.020141	0.9978	0.0157	0.0325	0.9671	0.1014	0.0247	0.9944	0.0154
0.0201	0.9978	0.0157	0.0325	0.9671	0.1016	0.0247	0.9944	0.0155
0.0201	0.9978	0.0158	0.0325	0.9671	0.1017	0.0247	0.9944	0.0155
0.0201	0.9978	0.0158	0.0325	0.9671	0.1017	0.0248	0.9944	0.0156
0.020164	0.9978	0.0159	0.0326	0.9671	0.102	0.0248	0.9944	0.0156
0.0201	0.9978	0.0159	0.0326	0.9666	0.1023	0.0248	0.9944	0.0156
0.0202	0.9978	0.016	0.0326	0.9666	0.1024	0.0248	0.9944	0.0157
0.0202	0.9978	0.016	0.0326	0.9666	0.1024	0.0248	0.9944	0.0157
0.0202	0.9978	0.016	0.0326	0.966	0.1025	0.0248	0.9944	0.0158
0.0202	0.9978	0.0161	0.0326	0.966	0.1031	0.0248	0.9944	0.0158
0.0202	0.9978	0.0161	0.0326	0.966	0.1034	0.0248	0.9944	0.0159
0.0202	0.9978	0.0162	0.0326	0.966	0.1035	0.0248	0.9944	0.0159
0.0202	0.9978	0.0162	0.0327	0.966	0.1038	0.0249	0.9944	0.016
0.0202	0.9978	0.0163	0.0327	0.966	0.1042	0.0249	0.9944	0.016
0.0202	0.9978	0.0163	0.0327	0.9655	0.1045	0.0249	0.9944	0.016
0.0202	0.9978	0.0164	0.0327	0.9655	0.1049	0.0249	0.9944	0.0161
0.0202	0.9978	0.0164	0.0328	0.9655	0.105	0.0249	0.9944	0.0161
0.0202	0.9978	0.0164	0.0328	0.9655	0.1053	0.0249	0.9944	0.0162
0.0202	0.9978	0.0165	0.032848	0.9655	0.1054	0.0249	0.9944	0.0162
0.0202	0.9978	0.0165	0.0328	0.9655	0.1056	0.0249	0.9944	0.0163
0.0202	0.9978	0.0166	0.0328	0.9655	0.1056	0.0249	0.9944	0.0163
0.0202	0.9978	0.0166	0.0328	0.9655	0.1064	0.0249	0.9944	0.0164
0.0202	0.9978	0.0167	0.0329	0.9655	0.1066	0.0249	0.9944	0.0164
0.0202	0.9978	0.0167	0.0329	0.9655	0.1067	0.0249	0.9944	0.0164
0.0202	0.9978	0.0168	0.0329	0.9649	0.1067	0.0249	0.9944	0.0165
0.0202	0.9978	0.0168	0.0329	0.9649	0.1067	0.0249	0.9944	0.0165
0.0203	0.9978	0.0168	0.0329	0.9649	0.1069	0.0249	0.9944	0.0166
0.0203	0.9978	0.0169	0.033	0.9649	0.1073	0.0249	0.9944	0.0166
0.0203	0.9978	0.017	0.033	0.9649	0.1076	0.025	0.9944	0.0167
0.0203	0.9978	0.017	0.03307	0.9649	0.1076	0.025	0.9944	0.0167
0.0203	0.9978	0.0171	0.033	0.9649	0.1077	0.025	0.9944	0.0168
0.0203	0.9978	0.0171	0.0331	0.9649	0.1082	0.025022	0.9944	0.0168
0.0203	0.9978	0.0172	0.0331	0.9649	0.1082	0.025	0.9944	0.0168
0.0203	0.9978	0.0172	0.0331	0.9649	0.1084	0.025	0.9944	0.0169
0.0203	0.9978	0.0172	0.0331	0.9649	0.1085	0.025	0.9944	0.0169
0.0203	0.9978	0.0173	0.0331	0.9649	0.1086	0.025	0.9944	0.017
0.0203	0.9978	0.0173	0.0332	0.9649	0.1086	0.025	0.9944	0.017
0.020354	0.9978	0.0174	0.0332	0.9649	0.1089	0.025	0.9944	0.0171
0.0203	0.9978	0.0174	0.0332	0.9649	0.109	0.025	0.9944	0.0171
0.0203	0.9978	0.0175	0.0332	0.9649	0.109	0.025	0.9944	0.0172
0.0203	0.9978	0.0175	0.0332	0.9649	0.1094	0.025	0.9944	0.0172
0.0203	0.9978	0.0176	0.0332	0.9649	0.1094	0.025	0.9944	0.0172
0.0203	0.9978	0.0176	0.0333	0.9649	0.1095	0.025	0.9944	0.0173
0.0203	0.9978	0.0176	0.0333	0.9649	0.1104	0.025	0.9944	0.0173
0.0203	0.9978	0.0177	0.0333	0.9638	0.111	0.0251	0.9944	0.0174
0.0204	0.9978	0.0177	0.0333	0.9638	0.1112	0.0251	0.9944	0.0174
0.0204	0.9978	0.0178	0.0333	0.9638	0.1112	0.0251	0.9944	0.0175
0.0204	0.9978	0.0178	0.0334	0.9638	0.1113	0.0251	0.9944	0.0175
0.0204	0.9978	0.0179	0.0334	0.9638	0.1113	0.0251	0.9944	0.0176
0.0204	0.9978	0.0179	0.0334	0.9638	0.1115	0.0251	0.9944	0.0176
0.0204	0.9978	0.018	0.0335	0.9638	0.1115	0.0251	0.9944	0.0176
0.0204	0.9972	0.018	0.0335	0.9632	0.1125	0.0251	0.9944	0.0177
0.0204	0.9972	0.018	0.0335	0.9632	0.1128	0.02514	0.9944	0.0177
0.0204	0.9972	0.018	0.0335	0.9632	0.113	0.0251	0.9944	0.0178
0.0204	0.9972	0.0181	0.0336	0.9632	0.1132	0.025146	0.9944	0.0178
0.0204	0.9972	0.0181	0.0336	0.9632	0.1134	0.0251	0.9944	0.0179
0.0204	0.9972	0.0182	0.0336	0.9632	0.1135	0.0251	0.9944	0.0179
0.0204	0.9972	0.0182	0.0336	0.9632	0.1137	0.0251	0.9944	0.018
0.0205	0.9972	0.0183	0.0336	0.9632	0.1142	0.0251	0.9944	0.018
0.0205	0.9972	0.0183	0.0336	0.9632	0.1143	0.0251	0.9944	0.018
0.0205	0.9972	0.0184	0.0337	0.9632	0.1143	0.0251	0.9944	0.0181
0.0205	0.9972	0.0184	0.0337	0.9632	0.1144	0.0251	0.9944	0.0181
0.0205	0.9972	0.0184	0.0337	0.9632	0.1155	0.0251	0.9944	0.0182
0.0205	0.9972	0.0185	0.0337	0.9632	0.1156	0.025199	0.9944	0.0182
0.0205	0.9972	0.0185	0.0337	0.9632	0.1156	0.0252	0.9944	0.0183
0.0205	0.9972	0.0186	0.0337	0.9632	0.1157	0.0252	0.9944	0.0183
0.020533	0.9972	0.0186	0.0338	0.9632	0.1162	0.0252	0.9944	0.0184
0.0205	0.9972	0.0187	0.0338	0.9632	0.1163	0.0252	0.9944	0.0184
0.0205	0.9972	0.0187	0.0338	0.9632	0.1165	0.0252	0.9944	0.0184
0.0205	0.9972	0.0188	0.0338	0.9632	0.1167	0.025217	0.9944	0.0185
0.0205	0.9972	0.0188	0.0339	0.9632	0.1168	0.0252	0.9944	0.0185
0.0205	0.9972	0.0188	0.0339	0.9632	0.1169	0.0252	0.9944	0.0186
0.0205	0.9972	0.0189	0.0339	0.9632	0.1169	0.0252	0.9944	0.0186
0.0205	0.9972	0.0189	0.0339	0.9627	0.1179	0.0252	0.9944	0.0187
0.0205	0.9972	0.019	0.0339	0.9627	0.1179	0.0252	0.9944	0.0187
0.0205	0.9972	0.019	0.0339	0.9627	0.118	0.025245	0.9944	0.0188
0.0205	0.9972	0.0191	0.0339	0.9627	0.1183	0.0252	0.9944	0.0188
0.0205	0.9972	0.0191	0.0339	0.9627	0.1184	0.0252	0.9944	0.0188
0.0205	0.9972	0.0191	0.0339	0.9627	0.1184	0.0252	0.9944	0.0189
0.0205	0.9972	0.0192	0.034	0.9627	0.1186	0.0252	0.9944	0.0189
0.0205	0.9972	0.0192	0.034	0.9627	0.1189	0.0252	0.9944	0.019
0.0205	0.9972	0.0193	0.034	0.9627	0.1191	0.0252	0.9944	0.019
0.0205	0.9972	0.0193	0.034087	0.9627	0.1193	0.0252	0.9944	0.0191
0.0206	0.9972	0.0194	0.0341	0.9627	0.1195	0.0252	0.9944	0.0191
0.0206	0.9972	0.0194	0.0341	0.9627	0.1195	0.0252	0.9944	0.0191
0.0206	0.9972	0.0195	0.0341	0.9627	0.1196	0.0252	0.9944	0.0192
0.0206	0.9972	0.0195	0.0341	0.9616	0.1196	0.0252	0.9944	0.0192
0.0206	0.9972	0.0195	0.0341	0.9616	0.1196	0.0252	0.9944	0.0193
0.0206	0.9972	0.0196	0.0341	0.9616	0.1197	0.0253	0.9944	0.0193
0.0206	0.9972	0.0196	0.0341	0.9616	0.1198	0.0253	0.9944	0.0194
0.0206	0.9972	0.0197	0.0341	0.9616	0.12	0.0253	0.9944	0.0194
0.020641	0.9972	0.0197	0.0341	0.9616	0.1207	0.0253	0.9944	0.0195
0.020641	0.9972	0.0198	0.0342	0.9616	0.1208	0.0253	0.9944	0.0195
0.0206	0.9972	0.0198	0.0342	0.9616	0.1209	0.0253	0.9944	0.0195
0.0206	0.9972	0.0199	0.0342	0.9616	0.1214	0.0253	0.9944	0.0196
0.0206	0.9972	0.0199	0.0342	0.961	0.1218	0.0253	0.9944	0.0196
0.0206	0.9972	0.0199	0.0342	0.961	0.1218	0.0253	0.9944	0.0197
0.0206	0.9972	0.02	0.034307	0.961	0.1219	0.0253	0.9944	0.0197
0.0206	0.9972	0.02	0.0343	0.961	0.1223	0.0253	0.9944	0.0198
0.0206	0.9972	0.0201	0.0343	0.961	0.1225	0.0253	0.9944	0.0198
0.0207	0.9972	0.0201	0.034338	0.961	0.1225	0.0253	0.9944	0.0199
0.0207	0.9972	0.0202	0.034354	0.961	0.1226	0.0253	0.9944	0.0199
0.0207	0.9972	0.0202	0.0344	0.9604	0.1227	0.025399	0.9944	0.0199
0.0207	0.9972	0.0203	0.0344	0.9599	0.1237	0.025401	0.9944	0.02
0.0207	0.9972	0.0203	0.0344	0.9599	0.1238	0.0254	0.9944	0.02
0.0207	0.9972	0.0203	0.0344	0.9599	0.1238	0.0254	0.9944	0.0201
0.0207	0.9972	0.0204	0.0344	0.9593	0.1241	0.0254	0.9944	0.0201
0.0207	0.9972	0.0204	0.0344	0.9593	0.1242	0.0254	0.9944	0.0202
0.0207	0.9972	0.0205	0.0344	0.9593	0.1245	0.0254	0.9944	0.0202
0.0207	0.9972	0.0205	0.0345	0.9593	0.1246	0.0254	0.9944	0.0203
0.0207	0.9972	0.0206	0.0345	0.9593	0.1246	0.0254	0.9944	0.0203
0.0207	0.9972	0.0206	0.0345	0.9593	0.1249	0.0254	0.9944	0.0203
0.0207	0.9972	0.0207	0.0345	0.9593	0.125	0.0254	0.9944	0.0204
0.0207	0.9972	0.0207	0.0345	0.9593	0.125	0.0254	0.9944	0.0204
0.0207	0.9972	0.0207	0.034531	0.9588	0.125	0.0254	0.9944	0.0205
0.0207	0.9972	0.0208	0.034547	0.9588	0.1251	0.0254	0.9944	0.0205
0.0207	0.9972	0.0208	0.034577	0.9588	0.1251	0.0254	0.9944	0.0206
0.0207	0.9972	0.0209	0.0345	0.9588	0.1253	0.0254	0.9944	0.0206
0.0207	0.9972	0.0209	0.0345	0.9582	0.1255	0.0254	0.9944	0.0207
0.0207	0.9972	0.021	0.0346	0.9582	0.1256	0.0254	0.9944	0.0207
0.0208	0.9972	0.021	0.0346	0.9582	0.1258	0.0254	0.9944	0.0207
0.0208	0.9972	0.0211	0.0346	0.9577	0.1262	0.0254	0.9944	0.0208
0.0208	0.9972	0.0211	0.0346	0.9577	0.1264	0.0254	0.9944	0.0208
0.0208	0.9972	0.0211	0.0346	0.9577	0.1269	0.0254	0.9944	0.0209
0.0208	0.9972	0.0212	0.0347	0.9577	0.1279	0.0255	0.9944	0.0209
0.0208	0.9972	0.0212	0.0347	0.9577	0.128	0.0255	0.9944	0.021
0.0208	0.9972	0.0213	0.0347	0.9571	0.128	0.0255	0.9944	0.021
0.0208	0.9972	0.0213	0.0347	0.9571	0.1281	0.0255	0.9944	0.0211
0.0208	0.9972	0.0214	0.0347	0.9571	0.1285	0.0255	0.9944	0.0211
0.0208	0.9972	0.0214	0.0347	0.9571	0.1285	0.0255	0.9944	0.0211
0.0208	0.9972	0.0215	0.0348	0.9565	0.1285	0.0255	0.9944	0.0212
0.0208	0.9972	0.0215	0.0348	0.9565	0.1286	0.0255	0.9944	0.0212
0.0208	0.9972	0.0215	0.0348	0.9565	0.1287	0.0255	0.9944	0.0213
0.020892	0.9972	0.0216	0.0348	0.9565	0.1288	0.0255	0.9944	0.0213
0.0209	0.9972	0.0216	0.0348	0.9565	0.1288	0.0255	0.9944	0.0214
0.0209	0.9972	0.0217	0.0348	0.9565	0.129	0.0255	0.9944	0.0214
0.0209	0.9972	0.0217	0.034864	0.956	0.1297	0.0255	0.9944	0.0215
0.02092	0.9972	0.0218	0.0348	0.956	0.1298	0.0256	0.9944	0.0215
0.020922	0.9972	0.0218	0.0348	0.956	0.1298	0.0256	0.9944	0.0215
0.0209	0.9972	0.0219	0.0348	0.9554	0.1299	0.0256	0.9944	0.0216
0.0209	0.9972	0.0219	0.0348	0.9554	0.13	0.025613	0.9944	0.0216
0.0209	0.9972	0.0219	0.0349	0.9554	0.1306	0.0256	0.9944	0.0217
0.0209	0.9972	0.022	0.0349	0.9554	0.1312	0.0256	0.9944	0.0217
0.0209	0.9972	0.022	0.0349	0.9554	0.1313	0.0256	0.9944	0.0218
0.0209	0.9972	0.0221	0.0349	0.9554	0.1314	0.0256	0.9944	0.0218
0.0209	0.9972	0.0221	0.0349	0.9554	0.1318	0.025664	0.9944	0.0219
0.0209	0.9972	0.0222	0.0349	0.9554	0.1319	0.0256	0.9944	0.0219
0.0209	0.9972	0.0222	0.0349	0.9554	0.1321	0.0256	0.9944	0.0219
0.021011	0.9972	0.0223	0.0349	0.9554	0.1324	0.0256	0.9944	0.022
0.021	0.9972	0.0223	0.0349	0.9554	0.1324	0.0256	0.9944	0.022
0.021	0.9972	0.0223	0.035	0.9554	0.1325	0.0256	0.9944	0.0221
0.021	0.9972	0.0224	0.035	0.9554	0.1325	0.0256	0.9944	0.0221
0.021	0.9972	0.0224	0.035	0.9554	0.1328	0.0256	0.9944	0.0222
0.021	0.9967	0.0224	0.035	0.9554	0.1329	0.0256	0.9944	0.0222
0.021	0.9967	0.0225	0.035	0.9554	0.1331	0.0257	0.9944	0.0223
0.021	0.9967	0.0225	0.035	0.9554	0.1332	0.0257	0.9944	0.0223
0.021	0.9967	0.0226	0.035	0.9554	0.1333	0.0257	0.9944	0.0223
0.021	0.9967	0.0226	0.035	0.9554	0.1334	0.0257	0.9944	0.0224
0.021	0.9967	0.0227	0.035	0.9554	0.1334	0.0257	0.9944	0.0224
0.021	0.9967	0.0227	0.0351	0.9554	0.1335	0.0257	0.9944	0.0225
0.021	0.9967	0.0227	0.0351	0.9554	0.1336	0.0257	0.9944	0.0225
0.021	0.9967	0.0228	0.0351	0.9554	0.1336	0.0257	0.9944	0.0226
0.021	0.9967	0.0228	0.035132	0.9549	0.134	0.0257	0.9944	0.0226
0.021	0.9967	0.0229	0.035133	0.9543	0.1345	0.0257	0.9944	0.0227
0.021	0.9967	0.0229	0.0351	0.9543	0.1346	0.025759	0.9944	0.0227
0.021	0.9967	0.023	0.0351	0.9543	0.1348	0.0257	0.9944	0.0227
0.021	0.9967	0.023	0.0351	0.9543	0.1348	0.0257	0.9939	0.0227
0.021	0.9967	0.0231	0.0352	0.9543	0.135	0.0257	0.9939	0.0228
0.021	0.9967	0.0231	0.035223	0.9538	0.1352	0.0257	0.9939	0.0228
0.021	0.9967	0.0231	0.0352	0.9538	0.1352	0.0257	0.9939	0.0229
0.021	0.9967	0.0232	0.0352	0.9538	0.1353	0.0257	0.9939	0.0229
0.0211	0.9967	0.0232	0.0352	0.9538	0.1354	0.0257	0.9939	0.023
0.0211	0.9967	0.0233	0.0352	0.9538	0.1355	0.0257	0.9939	0.023
0.0211	0.9967	0.0233	0.0352	0.9538	0.1358	0.0258	0.9939	0.0231
0.0211	0.9967	0.0234	0.0353	0.9538	0.1359	0.0258	0.9939	0.0231
0.0211	0.9967	0.0234	0.0353	0.9538	0.136	0.0258	0.9939	0.0231
0.0211	0.9967	0.0234	0.0353	0.9532	0.136	0.025817	0.9939	0.0232
0.0211	0.9967	0.0235	0.0353	0.9532	0.1361	0.0258	0.9939	0.0232
0.0211	0.9967	0.0235	0.035352	0.9532	0.1362	0.0258	0.9939	0.0233
0.0211	0.9967	0.0236	0.0353	0.9532	0.1366	0.0258	0.9939	0.0233
0.021147	0.9967	0.0236	0.0353	0.9521	0.1373	0.0258	0.9939	0.0234
0.0211	0.9967	0.0237	0.0353	0.9521	0.1374	0.0258	0.9939	0.0234
0.0211	0.9967	0.0237	0.0353	0.9521	0.1375	0.0258	0.9939	0.0234
0.0211	0.9967	0.0238	0.0353	0.9521	0.1375	0.0258	0.9939	0.0235
0.021155	0.9967	0.0238	0.0353	0.9521	0.1376	0.0258	0.9939	0.0235
0.0211	0.9967	0.0238	0.0353	0.9521	0.1379	0.0258	0.9939	0.0236
0.02119	0.9967	0.0239	0.035395	0.9521	0.1379	0.025887	0.9939	0.0236
0.0212	0.9967	0.0239	0.0354	0.9521	0.138	0.025895	0.9939	0.0237
0.0212	0.9967	0.024	0.0354	0.9521	0.138	0.0258	0.9939	0.0237
0.0212	0.9967	0.024	0.0354	0.9521	0.1381	0.0259	0.9939	0.0238
0.0212	0.9967	0.0241	0.0354	0.9521	0.1382	0.0259	0.9933	0.0238
0.0212	0.9967	0.0241	0.0354	0.9521	0.1383	0.0259	0.9928	0.0238
0.0212	0.9967	0.0242	0.0354	0.9521	0.1387	0.0259	0.9928	0.0238
0.021229	0.9967	0.0242	0.0354	0.9521	0.1387	0.025934	0.9928	0.0238
0.0212	0.9967	0.0242	0.0354	0.9521	0.1388	0.0259	0.9928	0.0239
0.0212	0.9967	0.0243	0.0354	0.9521	0.1389	0.0259	0.9928	0.0239
0.0212	0.9967	0.0243	0.0354	0.9521	0.139	0.0259	0.9928	0.024
0.0212	0.9967	0.0244	0.0355	0.9521	0.139	0.0259	0.9928	0.024
0.0212	0.9967	0.0244	0.0355	0.9521	0.1391	0.0259	0.9928	0.0241
0.0212	0.9967	0.0245	0.0355	0.9521	0.1391	0.0259	0.9928	0.0241
0.0212	0.9967	0.0245	0.0355	0.9521	0.1391	0.0259	0.9928	0.0242
0.0212	0.9967	0.0246	0.0355	0.9521	0.1392	0.02596	0.9928	0.0242
0.0212	0.9967	0.0246	0.0355	0.9521	0.1393	0.0259	0.9928	0.0242
0.021266	0.9967	0.0246	0.035567	0.9521	0.1395	0.0259	0.9928	0.0243
0.0212	0.9967	0.0247	0.0355	0.9521	0.1396	0.0259	0.9928	0.0243
0.0212	0.9967	0.0247	0.0355	0.9515	0.1401	0.0259	0.9928	0.0244
0.021287	0.9967	0.0248	0.0355	0.9515	0.1409	0.02597	0.9922	0.0244
0.0212	0.9967	0.0248	0.0356	0.951	0.141	0.0259	0.9922	0.0244
0.0212	0.9967	0.0249	0.0356	0.951	0.141	0.0259	0.9922	0.0245
0.021297	0.9967	0.0249	0.0356	0.951	0.1411	0.0259	0.9922	0.0245
0.0213	0.9967	0.025	0.0356	0.951	0.1411	0.0259	0.9922	0.0246
0.0213	0.9967	0.025	0.0357	0.951	0.1411	0.0259	0.9922	0.0246
0.0213	0.9967	0.025	0.0357	0.951	0.1414	0.0259	0.9922	0.0246
0.0213	0.9967	0.0251	0.035713	0.951	0.1415	0.026	0.9922	0.0247
0.0213	0.9967	0.0251	0.0357	0.9504	0.1416	0.026	0.9922	0.0247
0.0213	0.9967	0.0252	0.0357	0.9504	0.1416	0.026	0.9922	0.0248
0.0213	0.9967	0.0252	0.0357	0.9504	0.1419	0.026	0.9922	0.0248
0.0213	0.9967	0.0253	0.0358	0.9504	0.1419	0.026	0.9922	0.0249
0.0213	0.9967	0.0253	0.0358	0.9504	0.1426	0.026	0.9922	0.0249
0.0213	0.9967	0.0254	0.0358	0.9493	0.1443	0.026	0.9922	0.025
0.0213	0.9967	0.0254	0.0358	0.9493	0.1443	0.026	0.9922	0.025
0.0213	0.9967	0.0254	0.0358	0.9493	0.1445	0.026	0.9922	0.025
0.0213	0.9967	0.0255	0.0358	0.9487	0.1448	0.026	0.9922	0.0251
0.0213	0.9967	0.0255	0.0358	0.9487	0.145	0.026	0.9922	0.0251
0.0213	0.9967	0.0256	0.0358	0.9487	0.145	0.026051	0.9922	0.0252
0.0213	0.9967	0.0256	0.0359	0.9487	0.1454	0.026	0.9916	0.0252
0.0213	0.9967	0.0257	0.0359	0.9487	0.1454	0.026	0.9916	0.0252
0.0213	0.9967	0.0257	0.0359	0.9487	0.1454	0.026	0.9911	0.0252
0.0213	0.9967	0.0258	0.0359	0.9487	0.1457	0.026	0.9911	0.0253
0.0213	0.9967	0.0258	0.0359	0.9482	0.1461	0.026	0.9911	0.0253
0.021397	0.9967	0.0258	0.0359	0.9482	0.1461	0.026	0.9911	0.0254
0.0213	0.9967	0.0259	0.036	0.9482	0.1463	0.026	0.9911	0.0254
0.0214	0.9967	0.0259	0.036044	0.9482	0.1463	0.026	0.9911	0.0254
0.0214	0.9967	0.026	0.036052	0.9482	0.1476	0.026	0.9911	0.0255
0.0214	0.9967	0.026	0.036	0.9476	0.149	0.026	0.9911	0.0255
0.0214	0.9967	0.0261	0.036	0.9476	0.1491	0.026	0.9911	0.0256
0.0214	0.9967	0.0261	0.036	0.9476	0.1492	0.026	0.9911	0.0256
0.0214	0.9967	0.0262	0.0361	0.9476	0.1495	0.0261	0.9911	0.0257
0.0214	0.9967	0.0262	0.036128	0.9476	0.1496	0.0261	0.9905	0.0257
0.0214	0.9967	0.0262	0.0361	0.9476	0.1496	0.0261	0.9905	0.0257
0.0214	0.9967	0.0263	0.0361	0.9476	0.1497	0.0261	0.9905	0.0258
0.0214	0.9967	0.0263	0.0361	0.9476	0.15	0.026154	0.9905	0.0258
0.021457	0.9967	0.0264	0.0362	0.9476	0.1501	0.0261	0.9905	0.0258
0.0214	0.9967	0.0264	0.0362	0.9476	0.1503	0.0261	0.9905	0.0259
0.0214	0.9967	0.0265	0.0362	0.9476	0.1504	0.026175	0.9905	0.0259
0.0214	0.9967	0.0265	0.0362	0.9476	0.1504	0.0261	0.9905	0.026
0.0214	0.9967	0.0266	0.0362	0.9471	0.1511	0.026183	0.9905	0.026
0.0214	0.9967	0.0266	0.0362	0.946	0.1529	0.0261	0.9905	0.0261
0.021478	0.9967	0.0266	0.0362	0.946	0.153	0.0261	0.9905	0.0261
0.0214	0.9967	0.0267	0.0363	0.946	0.1531	0.0261	0.9905	0.0262
0.0214	0.9967	0.0267	0.0363	0.946	0.1532	0.0261	0.9905	0.0262
0.0214	0.9967	0.0268	0.0363	0.946	0.1536	0.0262	0.9905	0.0262
0.0214	0.9967	0.0268	0.036353	0.946	0.1536	0.0262	0.9905	0.0263
0.0215	0.9967	0.0269	0.0363	0.946	0.1537	0.026214	0.9905	0.0263
0.0215	0.9967	0.0269	0.0363	0.946	0.1539	0.0262	0.99	0.0263
0.0215	0.9967	0.027	0.0363	0.946	0.1539	0.0262	0.99	0.0264
0.0215	0.9967	0.027	0.0364	0.946	0.154	0.0262	0.99	0.0264
0.0215	0.9967	0.027	0.0364	0.946	0.1545	0.0262	0.99	0.0265
0.0215	0.9967	0.0271	0.0364	0.946	0.1547	0.0262	0.99	0.0265
0.0215	0.9967	0.0271	0.0364	0.946	0.1549	0.0262	0.99	0.0266
0.0215	0.9967	0.0272	0.0364	0.946	0.155	0.0262	0.99	0.0266
0.0215	0.9967	0.0272	0.0364	0.946	0.1551	0.0262	0.99	0.0266
0.0215	0.9967	0.0273	0.036481	0.946	0.1552	0.0262	0.99	0.0267
0.0215	0.9967	0.0273	0.0364	0.946	0.1552	0.0262	0.99	0.0267
0.0215	0.9967	0.0274	0.0365	0.946	0.1553	0.0262	0.99	0.0268
0.0215	0.9967	0.0274	0.0365	0.946	0.1567	0.0262	0.99	0.0268
0.021556	0.9967	0.0274	0.0365	0.946	0.1582	0.0262	0.99	0.0269
0.0215	0.9967	0.0275	0.0365	0.946	0.1582	0.0262	0.99	0.0269
0.0215	0.9967	0.0275	0.0365	0.946	0.1583	0.0262	0.99	0.027
0.0215	0.9967	0.0276	0.0365	0.946	0.1586	0.0262	0.99	0.027
0.0215	0.9967	0.0276	0.0365	0.946	0.1587	0.0262	0.99	0.027
0.0215	0.9967	0.0277	0.0365	0.946	0.1589	0.0262	0.99	0.0271
0.0215	0.9967	0.0277	0.0366	0.946	0.159	0.0262	0.99	0.0271
0.021599	0.9967	0.0277	0.0366	0.946	0.1591	0.0262	0.99	0.0272
0.0216	0.9967	0.0278	0.0366	0.946	0.1591	0.0262	0.99	0.0272
0.0216	0.9967	0.0278	0.0366	0.946	0.1594	0.026292	0.99	0.0273
0.0216	0.9967	0.0279	0.0366	0.946	0.1598	0.026294	0.99	0.0273
0.0216	0.9967	0.0279	0.0366	0.946	0.1599	0.0262	0.99	0.0274
0.0216	0.9967	0.028	0.036749	0.946	0.1602	0.0262	0.99	0.0274
0.0216	0.9967	0.028	0.0367	0.9454	0.1609	0.0263	0.99	0.0274
0.0216	0.9967	0.0281	0.0367	0.9437	0.1625	0.026306	0.99	0.0275
0.0216	0.9967	0.0281	0.0367	0.9437	0.1625	0.0263	0.99	0.0275
0.0216	0.9967	0.0281	0.0367	0.9437	0.1627	0.0263	0.99	0.0276
0.0216	0.9967	0.0282	0.0368	0.9432	0.1632	0.0263	0.99	0.0276
0.0216	0.9967	0.0282	0.0368	0.9432	0.1633	0.026323	0.99	0.0277
0.0216	0.9967	0.0283	0.0368	0.9432	0.1635	0.0263	0.99	0.0277
0.0216	0.9967	0.0283	0.036877	0.9432	0.1635	0.0263	0.99	0.0277
0.0216	0.9967	0.0284	0.0368	0.9432	0.1636	0.0263	0.99	0.0278
0.0216	0.9967	0.0284	0.0368	0.9432	0.1636	0.0263	0.99	0.0278
0.0216	0.9967	0.0285	0.0368	0.9432	0.1638	0.0263	0.99	0.0279
0.0216	0.9967	0.0285	0.0369	0.9432	0.1639	0.0263	0.99	0.0279
0.0216	0.9967	0.0285	0.0369	0.9432	0.164	0.0263	0.99	0.028
0.0216	0.9967	0.0286	0.0369	0.9432	0.1641	0.026355	0.99	0.028
0.0216	0.9967	0.0286	0.0369	0.9432	0.1641	0.0263	0.99	0.0281
0.0216	0.9967	0.0287	0.0369	0.9432	0.1641	0.0263	0.99	0.0281
0.0216	0.9967	0.0287	0.0369	0.9432	0.1642	0.0263	0.99	0.0281
0.0216	0.9967	0.0288	0.0369	0.9432	0.1643	0.0263	0.99	0.0282
0.0216	0.9967	0.0288	0.0369	0.9432	0.1644	0.0263	0.99	0.0282
0.0217	0.9967	0.0289	0.0369	0.9432	0.1644	0.0263	0.99	0.0283
0.0217	0.9967	0.0289	0.0369	0.9432	0.1645	0.0263	0.99	0.0283
0.021723	0.9967	0.0289	0.0369	0.9432	0.1652	0.0263	0.99	0.0284
0.0217	0.9967	0.029	0.0369	0.9421	0.1665	0.0263	0.99	0.0284
0.021738	0.9967	0.029	0.037	0.9421	0.1666	0.0263	0.99	0.0285
0.0217	0.9967	0.0291	0.037	0.9421	0.1667	0.0264	0.99	0.0285
0.0217	0.9967	0.0291	0.037041	0.9421	0.1672	0.0264	0.99	0.0285
0.0217	0.9967	0.0292	0.037	0.9421	0.1672	0.0264	0.99	0.0286
0.0217	0.9967	0.0292	0.037	0.9415	0.1685	0.0264	0.99	0.0286
0.0217	0.9967	0.0293	0.037	0.9415	0.1686	0.0264	0.99	0.0287
0.0217	0.9967	0.0293	0.037	0.9415	0.1687	0.0264	0.99	0.0287
0.0217	0.9967	0.0293	0.037	0.9415	0.1687	0.0264	0.99	0.0288
0.0217	0.9967	0.0294	0.037	0.9415	0.1688	0.0264	0.99	0.0288
0.021805	0.9967	0.0294	0.0371	0.9415	0.1688	0.0264	0.99	0.0289
0.0218	0.9967	0.0295	0.0371	0.9415	0.1688	0.0264	0.99	0.0289
0.0218	0.9967	0.0295	0.0371	0.9415	0.1693	0.0264	0.99	0.0289
0.021819	0.9967	0.0296	0.0371	0.9409	0.1695	0.0264	0.99	0.029
0.0218	0.9967	0.0296	0.0371	0.9409	0.1695	0.0264	0.99	0.029
0.0218	0.9967	0.0297	0.0371	0.9409	0.1696	0.0264	0.99	0.0291
0.0218	0.9967	0.0297	0.0371	0.9409	0.1696	0.0264	0.99	0.0291
0.0218	0.9967	0.0297	0.0372	0.9409	0.1697	0.0264	0.99	0.0292
0.0218	0.9967	0.0298	0.0372	0.9409	0.1698	0.0264	0.99	0.0292
0.0218	0.9967	0.0298	0.0372	0.9398	0.1707	0.0264	0.99	0.0293
0.0218	0.9967	0.0299	0.0372	0.9387	0.1714	0.0264	0.99	0.0293
0.0218	0.9967	0.0299	0.0372	0.9387	0.1714	0.0264	0.99	0.0293
0.0218	0.9967	0.03	0.0372	0.9387	0.1715	0.0265	0.99	0.0294
0.021877	0.9967	0.03	0.0372	0.9387	0.1715	0.0265	0.99	0.0294
0.0218	0.9967	0.0301	0.0372	0.9387	0.1716	0.0265	0.99	0.0295
0.0218	0.9967	0.0301	0.0372	0.9387	0.1721	0.0265	0.99	0.0295
0.0218	0.9967	0.0301	0.0372	0.9387	0.1727	0.0265	0.99	0.0296
0.0218	0.9967	0.0302	0.0372	0.9387	0.1728	0.0265	0.99	0.0296
0.0218	0.9967	0.0302	0.0373	0.9387	0.1728	0.0265	0.99	0.0297
0.0219	0.9967	0.0303	0.0373	0.9387	0.1729	0.0265	0.99	0.0297
0.0219	0.9967	0.0303	0.0373	0.9387	0.173	0.026526	0.99	0.0297
0.021908	0.9967	0.0304	0.0373	0.9387	0.173	0.026528	0.99	0.0298
0.0219	0.9967	0.0304	0.0373	0.9387	0.1731	0.026529	0.99	0.0298
0.021931	0.9967	0.0305	0.0373	0.9387	0.1735	0.0265	0.99	0.0299
0.0219	0.9967	0.0305	0.0373	0.9382	0.1739	0.0265	0.99	0.0299
0.0219	0.9967	0.0305	0.0374	0.9382	0.1739	0.0265	0.99	0.03
0.021945	0.9967	0.0306	0.0374	0.9382	0.174	0.026554	0.99	0.03
0.0219	0.9967	0.0306	0.0374	0.9382	0.1742	0.0265	0.99	0.0301
0.0219	0.9967	0.0307	0.0374	0.9382	0.1743	0.0265	0.99	0.0301
0.0219	0.9967	0.0307	0.0374	0.9382	0.1745	0.0265	0.99	0.0301
0.0219	0.9967	0.0308	0.0374	0.9382	0.1745	0.0265	0.99	0.0302
0.0219	0.9967	0.0308	0.0374	0.9376	0.1749	0.0265	0.99	0.0302
0.0219	0.9967	0.0309	0.0374	0.9376	0.1756	0.0265	0.99	0.0303
0.0219	0.9967	0.0309	0.0375	0.9376	0.1757	0.0265	0.99	0.0303
0.0219	0.9967	0.0309	0.0375	0.9376	0.1758	0.0265	0.99	0.0304
0.021962	0.9967	0.031	0.0375	0.9376	0.1761	0.0266	0.99	0.0304
0.02197	0.9967	0.031	0.0375	0.9376	0.1766	0.0266	0.99	0.0305
0.0219	0.9967	0.0311	0.0375	0.9376	0.1767	0.026613	0.99	0.0305
0.0219	0.9967	0.0311	0.0375	0.9376	0.1768	0.0266	0.99	0.0305
0.0219	0.9967	0.0312	0.0375	0.9376	0.1768	0.0266	0.99	0.0306
0.021979	0.9967	0.0312	0.0375	0.9376	0.1769	0.0266	0.99	0.0306
0.0219	0.9967	0.0313	0.0375	0.9376	0.177	0.0266	0.99	0.0307
0.0219	0.9967	0.0313	0.0375	0.9376	0.177	0.0266	0.99	0.0307
0.0219	0.9967	0.0313	0.0375	0.9376	0.1771	0.0266	0.99	0.0308
0.0219	0.9967	0.0314	0.0375	0.9376	0.1773	0.0266	0.99	0.0308
0.0219	0.9967	0.0314	0.0375	0.9376	0.1775	0.0266	0.99	0.0309
0.022	0.9967	0.0315	0.0376	0.9376	0.1776	0.0266	0.99	0.0309
0.022	0.9967	0.0315	0.0376	0.937	0.1778	0.0266	0.99	0.0309
0.022014	0.9967	0.0316	0.0376	0.937	0.1779	0.0266	0.99	0.031
0.022	0.9967	0.0316	0.0376	0.937	0.1781	0.0266	0.99	0.031
0.022019	0.9967	0.0317	0.0376	0.9365	0.1781	0.0266	0.99	0.0311
0.022	0.9967	0.0317	0.037654	0.9365	0.1782	0.0266	0.99	0.0311
0.022	0.9967	0.0317	0.0376	0.9365	0.1783	0.0266	0.99	0.0312
0.022	0.9967	0.0318	0.0376	0.9365	0.1784	0.0266	0.99	0.0312
0.022	0.9967	0.0318	0.0376	0.9365	0.1786	0.0266	0.99	0.0313
0.022051	0.9967	0.0319	0.0377	0.9365	0.179	0.0266	0.9894	0.0313
0.022053	0.9967	0.0319	0.037718	0.9365	0.1793	0.0266	0.9894	0.0313
0.022	0.9967	0.032	0.0377	0.9359	0.1797	0.0266	0.9894	0.0313
0.022	0.9967	0.032	0.0377	0.9359	0.18	0.0266	0.9894	0.0314
0.022	0.9967	0.032	0.0377	0.9359	0.18	0.0266	0.9894	0.0314
0.022	0.9967	0.0321	0.0377	0.9359	0.1801	0.0266	0.9894	0.0315
0.022	0.9967	0.0321	0.0377	0.9359	0.1806	0.0266	0.9894	0.0315
0.022	0.9967	0.0322	0.0377	0.9359	0.1807	0.0267	0.9894	0.0316
0.022	0.9967	0.0322	0.0377	0.9359	0.1815	0.0267	0.9894	0.0316
0.022	0.9967	0.0323	0.0377	0.9359	0.1816	0.0267	0.9894	0.0317
0.022	0.9967	0.0323	0.0378	0.9359	0.1818	0.0267	0.9894	0.0317
0.022	0.9967	0.0324	0.0378	0.9359	0.1819	0.0267	0.9894	0.0317
0.022	0.9967	0.0324	0.0378	0.9359	0.1822	0.0267	0.9894	0.0318
0.022	0.9967	0.0324	0.0378	0.9359	0.1822	0.0267	0.9894	0.0318
0.022	0.9967	0.0325	0.0378	0.9359	0.1825	0.0267	0.9894	0.0319
0.022	0.9967	0.0325	0.0378	0.9359	0.1825	0.0267	0.9894	0.0319
0.0221	0.9967	0.0326	0.0379	0.9359	0.1826	0.0267	0.9894	0.032
0.0221	0.9967	0.0326	0.0379	0.9359	0.1828	0.0267	0.9894	0.032
0.0221	0.9967	0.0327	0.0379	0.9359	0.183	0.0267	0.9894	0.032
0.0221	0.9967	0.0327	0.0379	0.9359	0.1832	0.0267	0.9894	0.0321
0.0221	0.9967	0.0328	0.0379	0.9359	0.1833	0.0267	0.9894	0.0321
0.0221	0.9967	0.0328	0.0379	0.9359	0.1833	0.0268	0.9894	0.0322
0.0221	0.9967	0.0328	0.037925	0.9354	0.1835	0.0268	0.9894	0.0322
0.0221	0.9967	0.0329	0.0379	0.9354	0.1836	0.0268	0.9894	0.0323
0.0221	0.9967	0.0329	0.0379	0.9354	0.1837	0.0268	0.9894	0.0323
0.0221	0.9967	0.033	0.0379	0.9354	0.184	0.0268	0.9894	0.0324
0.0221	0.9967	0.033	0.0379	0.9354	0.184	0.0268	0.9894	0.0324
0.0221	0.9967	0.0331	0.037962	0.9354	0.1841	0.0268	0.9894	0.0324
0.0221	0.9967	0.0331	0.0379	0.9354	0.1843	0.0268	0.9894	0.0325
0.0221	0.9967	0.0332	0.037982	0.9354	0.1843	0.0268	0.9894	0.0325
0.0221	0.9967	0.0332	0.0379	0.9354	0.1844	0.0268	0.9894	0.0326
0.0221	0.9967	0.0332	0.038	0.9354	0.1844	0.0268	0.9894	0.0326
0.0221	0.9967	0.0333	0.038	0.9354	0.1849	0.0268	0.9894	0.0327
0.0221	0.9967	0.0333	0.038	0.9354	0.1853	0.0268	0.9894	0.0327
0.022181	0.9967	0.0334	0.038	0.9354	0.1856	0.0268	0.9894	0.0328
0.0221	0.9967	0.0334	0.038	0.9354	0.1856	0.0268	0.9894	0.0328
0.0221	0.9967	0.0335	0.038	0.9354	0.1856	0.0268	0.9894	0.0328
0.0221	0.9967	0.0335	0.0381	0.9348	0.1857	0.0268	0.9889	0.0328
0.0221	0.9967	0.0336	0.0381	0.9348	0.1858	0.0268	0.9889	0.0329
0.022189	0.9967	0.0336	0.0381	0.9348	0.1859	0.026872	0.9889	0.0329
0.0221	0.9967	0.0336	0.0381	0.9348	0.186	0.0268	0.9889	0.033
0.0221	0.9967	0.0337	0.0381	0.9348	0.1862	0.0268	0.9889	0.033
0.0221	0.9967	0.0337	0.0381	0.9348	0.1864	0.026881	0.9889	0.0331
0.0222	0.9967	0.0338	0.038199	0.9348	0.1864	0.0268	0.9889	0.0331
0.0222	0.9967	0.0338	0.0382	0.9348	0.1864	0.0268	0.9889	0.0332
0.0222	0.9967	0.0339	0.0382	0.9343	0.1872	0.0269	0.9889	0.0332
0.0222	0.9967	0.0339	0.0382	0.9343	0.1872	0.0269	0.9889	0.0332
0.0222	0.9967	0.034	0.038251	0.9343	0.1873	0.0269	0.9889	0.0333
0.0222	0.9967	0.034	0.0382	0.9343	0.1878	0.0269	0.9889	0.0333
0.0222	0.9967	0.034	0.0382	0.9343	0.1878	0.0269	0.9889	0.0334
0.0222	0.9967	0.0341	0.0382	0.932	0.1891	0.0269	0.9889	0.0334
0.0222	0.9967	0.0341	0.0382	0.932	0.1891	0.026924	0.9889	0.0335
0.0222	0.9967	0.0342	0.0382	0.932	0.1892	0.0269	0.9889	0.0335
0.0222	0.9967	0.0342	0.0382	0.932	0.1894	0.0269	0.9889	0.0336
0.0222	0.9967	0.0343	0.0383	0.932	0.1897	0.0269	0.9889	0.0336
0.0222	0.9967	0.0343	0.0383	0.9315	0.1898	0.0269	0.9889	0.0336
0.0222	0.9967	0.0344	0.0383	0.9315	0.1898	0.0269	0.9889	0.0337
0.022272	0.9967	0.0344	0.0383	0.9315	0.19	0.0269	0.9889	0.0337
0.0222	0.9967	0.0344	0.0383	0.9315	0.1901	0.0269	0.9883	0.0337
0.0222	0.9967	0.0345	0.0383	0.9315	0.1905	0.026964	0.9883	0.0338
0.0222	0.9967	0.0345	0.0384	0.9315	0.1906	0.0269	0.9883	0.0338
0.022284	0.9967	0.0346	0.0384	0.9315	0.1907	0.026966	0.9883	0.0339
0.0222	0.9967	0.0346	0.0384	0.9315	0.1908	0.026968	0.9883	0.0339
0.0222	0.9967	0.0347	0.0384	0.9315	0.191	0.0269	0.9883	0.034
0.022297	0.9967	0.0347	0.0384	0.9315	0.1911	0.0269	0.9883	0.034
0.022297	0.9967	0.0348	0.0384	0.9309	0.1911	0.0269	0.9883	0.034
0.0223	0.9967	0.0348	0.0384	0.9309	0.1911	0.0269	0.9883	0.0341
0.0223	0.9967	0.0348	0.0384	0.9309	0.1911	0.0269	0.9883	0.0341
0.0223	0.9967	0.0349	0.0384	0.9309	0.1912	0.027	0.9883	0.0342
0.0223	0.9967	0.0349	0.0385	0.9309	0.1922	0.027	0.9883	0.0342
0.022313	0.9967	0.035	0.0385	0.9304	0.1939	0.027	0.9883	0.0343
0.0223	0.9967	0.035	0.0385	0.9304	0.194	0.027	0.9883	0.0343
0.0223	0.9967	0.0351	0.0385	0.9304	0.1942	0.027	0.9883	0.0344
0.0223	0.9967	0.0351	0.0385	0.9304	0.1942	0.027026	0.9883	0.0344
0.0223	0.9967	0.0352	0.0385	0.9304	0.1946	0.027	0.9883	0.0344
0.0223	0.9967	0.0352	0.0385	0.9304	0.1946	0.027	0.9883	0.0345
0.0223	0.9967	0.0352	0.0385	0.9304	0.1947	0.027	0.9883	0.0345
0.0223	0.9967	0.0353	0.0385	0.9304	0.1948	0.027	0.9883	0.0346
0.022354	0.9967	0.0353	0.0385	0.9304	0.1949	0.027	0.9883	0.0346
0.0223	0.9967	0.0354	0.0385	0.9304	0.195	0.027	0.9883	0.0347
0.0223	0.9967	0.0354	0.0386	0.9304	0.1951	0.027	0.9883	0.0347
0.0223	0.9967	0.0355	0.0386	0.9304	0.1952	0.027	0.9877	0.0347
0.022372	0.9967	0.0355	0.0386	0.9304	0.1954	0.027	0.9877	0.0348
0.0223	0.9967	0.0356	0.0386	0.9304	0.1958	0.027	0.9877	0.0348
0.0223	0.9967	0.0356	0.0386	0.9304	0.1958	0.027	0.9877	0.0348
0.0223	0.9967	0.0356	0.0386	0.9304	0.1959	0.027	0.9877	0.0349
0.0223	0.9967	0.0357	0.038703	0.9304	0.196	0.027	0.9877	0.0349
0.0223	0.9967	0.0357	0.0387	0.9304	0.196	0.027	0.9877	0.035
0.022402	0.9967	0.0358	0.0387	0.9304	0.1961	0.027	0.9877	0.035
0.0224	0.9967	0.0358	0.0387	0.9304	0.1961	0.027	0.9877	0.0351
0.0224	0.9967	0.0359	0.0387	0.9304	0.1962	0.0271	0.9877	0.0351
0.0224	0.9967	0.0359	0.0387	0.9304	0.1969	0.0271	0.9877	0.0352
0.0224	0.9967	0.036	0.0387	0.9304	0.1978	0.0271	0.9877	0.0352
0.0224	0.9967	0.036	0.0387	0.9304	0.198	0.0271	0.9877	0.0352
0.0224	0.9967	0.036	0.0387	0.9298	0.1983	0.0271	0.9877	0.0353
0.0224	0.9967	0.0361	0.0387	0.9298	0.1983	0.0271	0.9877	0.0353
0.0224	0.9967	0.0361	0.0387	0.9298	0.1984	0.0271	0.9877	0.0354
0.0224	0.9967	0.0362	0.0387	0.9292	0.1984	0.0271	0.9877	0.0354
0.0224	0.9967	0.0362	0.0388	0.9292	0.1985	0.0271	0.9877	0.0355
0.0224	0.9967	0.0363	0.0388	0.9292	0.1985	0.0271	0.9877	0.0355
0.0224	0.9967	0.0363	0.0388	0.9292	0.1986	0.0271	0.9877	0.0356
0.022439	0.9967	0.0363	0.0388	0.9292	0.1988	0.0271	0.9877	0.0356
0.0224	0.9967	0.0364	0.0388	0.9292	0.1989	0.0271	0.9877	0.0356
0.0224	0.9967	0.0364	0.0388	0.9292	0.1989	0.0271	0.9877	0.0357
0.0224	0.9967	0.0365	0.0388	0.9292	0.199	0.027153	0.9877	0.0357
0.0224	0.9967	0.0365	0.0388	0.9292	0.1993	0.0271	0.9877	0.0358
0.0224	0.9967	0.0366	0.0388	0.9292	0.1994	0.0271	0.9877	0.0358
0.0224	0.9967	0.0366	0.0388	0.9292	0.1995	0.0271	0.9877	0.0359
0.0224	0.9967	0.0367	0.0389	0.9287	0.1999	0.0271	0.9877	0.0359
0.0224	0.9967	0.0367	0.038925	0.9287	0.2	0.0271	0.9877	0.036
0.0224	0.9967	0.0367	0.0389	0.9287	0.2	0.0271	0.9877	0.036
0.022462	0.9967	0.0368	0.038953	0.9287	0.2002	0.0271	0.9877	0.036
0.0224	0.9967	0.0368	0.0389	0.9287	0.2008	0.0271	0.9877	0.0361
0.0224	0.9967	0.0369	0.0389	0.9287	0.2009	0.0272	0.9877	0.0361
0.0224	0.9967	0.0369	0.0389	0.9287	0.2009	0.027208	0.9877	0.0362
0.0224	0.9967	0.037	0.0389	0.9287	0.201	0.0272	0.9877	0.0362
0.0224	0.9967	0.037	0.0389	0.9287	0.2011	0.0272	0.9877	0.0363
0.0224	0.9967	0.0371	0.0389	0.9287	0.2011	0.0272	0.9877	0.0363
0.0224	0.9967	0.0371	0.039	0.9281	0.2016	0.0272	0.9877	0.0363
0.0224	0.9967	0.0371	0.039	0.9276	0.2029	0.027224	0.9877	0.0364
0.0224	0.9967	0.0372	0.039	0.9276	0.203	0.0272	0.9877	0.0364
0.0224	0.9967	0.0372	0.039	0.9276	0.2031	0.0272	0.9877	0.0365
0.0225	0.9967	0.0373	0.03907	0.9276	0.2033	0.0272	0.9877	0.0365
0.0225	0.9967	0.0373	0.039	0.9276	0.2036	0.0272	0.9877	0.0366
0.0225	0.9967	0.0374	0.039	0.9276	0.2036	0.0272	0.9877	0.0366
0.0225	0.9967	0.0374	0.0391	0.927	0.2037	0.0272	0.9877	0.0367
0.0225	0.9967	0.0375	0.0391	0.927	0.2038	0.0272	0.9877	0.0367
0.0225	0.9967	0.0375	0.0391	0.927	0.2038	0.0272	0.9877	0.0367
0.0225	0.9967	0.0375	0.0391	0.927	0.2039	0.0272	0.9877	0.0368
0.0225	0.9967	0.0376	0.0391	0.927	0.2039	0.0272	0.9877	0.0368
0.0225	0.9967	0.0376	0.0391	0.927	0.204	0.0272	0.9877	0.0369
0.0225	0.9967	0.0377	0.0391	0.927	0.2043	0.027282	0.9877	0.0369
0.0225	0.9967	0.0377	0.0391	0.927	0.2044	0.0272	0.9877	0.037
0.0225	0.9967	0.0378	0.03915	0.927	0.2046	0.0272	0.9877	0.037
0.0225	0.9967	0.0378	0.0391	0.927	0.205	0.0273	0.9877	0.0371
0.0225	0.9967	0.0379	0.0391	0.927	0.2052	0.0273	0.9877	0.0371
0.0225	0.9967	0.0379	0.0392	0.927	0.2053	0.0273	0.9877	0.0371
0.0225	0.9967	0.0379	0.039213	0.927	0.2054	0.0273	0.9877	0.0372
0.0225	0.9967	0.038	0.0392	0.927	0.2055	0.0273	0.9877	0.0372
0.0225	0.9967	0.038	0.0392	0.927	0.2055	0.0273	0.9877	0.0373
0.022563	0.9967	0.0381	0.0392	0.927	0.2064	0.0273	0.9877	0.0373
0.0225	0.9967	0.0381	0.039258	0.927	0.2064	0.0273	0.9877	0.0374
0.0225	0.9967	0.0382	0.0392	0.9265	0.2075	0.0273	0.9877	0.0374
0.0225	0.9967	0.0382	0.0393	0.9265	0.2079	0.0273	0.9877	0.0375
0.0225	0.9967	0.0383	0.0393	0.9265	0.2081	0.027334	0.9877	0.0375
0.0225	0.9967	0.0383	0.0393	0.9265	0.2081	0.0273	0.9877	0.0375
0.0225	0.9967	0.0383	0.0393	0.9265	0.209	0.0273	0.9877	0.0376
0.0225	0.9967	0.0384	0.0393	0.9265	0.209	0.0273	0.9872	0.0376
0.0225	0.9967	0.0384	0.039342	0.9265	0.2091	0.0273	0.9866	0.0376
0.0225	0.9967	0.0385	0.0393	0.9265	0.2091	0.0273	0.9866	0.0376
0.0226	0.9967	0.0385	0.0393	0.9265	0.2093	0.0273	0.9866	0.0377
0.0226	0.9967	0.0386	0.0393	0.9265	0.2093	0.0273	0.9861	0.0377
0.0226	0.9967	0.0386	0.0393	0.9265	0.2094	0.027364	0.9861	0.0377
0.0226	0.9967	0.0387	0.0394	0.9265	0.2096	0.0273	0.9861	0.0378
0.0226	0.9967	0.0387	0.0394	0.9265	0.2101	0.0273	0.9861	0.0378
0.0226	0.9967	0.0387	0.0394	0.9265	0.2102	0.0273	0.9861	0.0379
0.0226	0.9967	0.0388	0.0394	0.9265	0.2102	0.0273	0.9861	0.0379
0.0226	0.9967	0.0388	0.0394	0.9265	0.2103	0.0273	0.9861	0.0379
0.0226	0.9967	0.0389	0.0394	0.9265	0.2104	0.0273	0.9861	0.038
0.0226	0.9967	0.0389	0.0394	0.9265	0.2104	0.0273	0.9861	0.038
0.0226	0.9967	0.039	0.0394	0.9265	0.2106	0.0274	0.9861	0.0381
0.0226	0.9967	0.039	0.0394	0.9265	0.2108	0.0274	0.9861	0.0381
0.0226	0.9967	0.0391	0.039487	0.9265	0.2111	0.0274	0.9861	0.0382
0.02265	0.9967	0.0391	0.0395	0.9265	0.2112	0.027413	0.9861	0.0382
0.0226	0.9967	0.0391	0.0395	0.9265	0.2117	0.027414	0.9861	0.0383
0.0226	0.9967	0.0392	0.0395	0.9259	0.2135	0.0274	0.9861	0.0383
0.0226	0.9967	0.0392	0.0395	0.9259	0.2138	0.0274	0.9861	0.0383
0.0226	0.9967	0.0393	0.0395	0.9259	0.2139	0.0274	0.9861	0.0384
0.0226	0.9967	0.0393	0.0395	0.9259	0.2141	0.0274	0.9861	0.0384
0.0226	0.9967	0.0394	0.0395	0.9259	0.2141	0.0274	0.9861	0.0385
0.0226	0.9967	0.0394	0.0395	0.9248	0.2149	0.0274	0.9861	0.0385
0.0226	0.9967	0.0395	0.0396	0.9248	0.215	0.0274	0.9861	0.0386
0.0226	0.9967	0.0395	0.039634	0.9248	0.215	0.0274	0.9861	0.0386
0.0226	0.9967	0.0395	0.0396	0.9248	0.2151	0.0274	0.9861	0.0387
0.0226	0.9967	0.0396	0.0396	0.9248	0.2151	0.0274	0.9861	0.0387
0.0226	0.9967	0.0396	0.0396	0.9248	0.2153	0.0274	0.9861	0.0387
0.0226	0.9967	0.0397	0.0396	0.9248	0.2158	0.0274	0.9861	0.0388
0.0226	0.9967	0.0397	0.0396	0.9248	0.2158	0.0274	0.9861	0.0388
0.0226	0.9967	0.0398	0.0396	0.9237	0.2161	0.0274	0.9861	0.0389
0.0227	0.9967	0.0398	0.039684	0.9237	0.2161	0.0274	0.9861	0.0389
0.0227	0.9967	0.0399	0.0397	0.9237	0.2162	0.0274	0.9861	0.039
0.0227	0.9961	0.0399	0.0397	0.9237	0.2164	0.0274	0.9861	0.039
0.0227	0.9961	0.0399	0.0397	0.9231	0.2164	0.0274	0.9861	0.0391
0.0227	0.9961	0.0399	0.0397	0.9226	0.2171	0.0274	0.9861	0.0391
0.0227	0.9961	0.04	0.0397	0.9226	0.2172	0.0274	0.9861	0.0391
0.0227	0.9961	0.04	0.0397	0.9226	0.2172	0.0274	0.9861	0.0392
0.0227	0.9961	0.0401	0.0397	0.9226	0.2173	0.0274	0.9861	0.0392
0.0227	0.9961	0.0401	0.0397	0.9214	0.2181	0.0275	0.9861	0.0393
0.0227	0.9961	0.0402	0.0397	0.9214	0.2182	0.0275	0.9861	0.0393
0.0227	0.9961	0.0402	0.0397	0.9209	0.219	0.0275	0.9861	0.0394
0.0227	0.9961	0.0403	0.039789	0.9209	0.2191	0.0275	0.9861	0.0394
0.022738	0.9961	0.0403	0.039796	0.9209	0.2191	0.0275	0.9861	0.0395
0.0227	0.9961	0.0403	0.0397	0.9209	0.2192	0.0275	0.9861	0.0395
0.0227	0.9961	0.0404	0.0398	0.9209	0.2192	0.0275	0.9861	0.0395
0.0227	0.9961	0.0404	0.0398	0.9209	0.2196	0.0275	0.9861	0.0396
0.0227	0.9961	0.0405	0.0398	0.9209	0.2199	0.0275	0.9861	0.0396
0.0227	0.9961	0.0405	0.0398	0.9209	0.22	0.0275	0.9861	0.0397
0.0227	0.9961	0.0406	0.0398	0.9203	0.2201	0.0275	0.9861	0.0397
0.022776	0.9961	0.0406	0.0398	0.9203	0.2201	0.0275	0.9861	0.0398
0.022778	0.9961	0.0406	0.039867	0.9203	0.2202	0.0275	0.9861	0.0398
0.0227	0.9961	0.0407	0.0398	0.9203	0.2202	0.0275	0.9861	0.0399
0.0227	0.9961	0.0407	0.0398	0.9203	0.2203	0.0275	0.9861	0.0399
0.0228	0.9961	0.0408	0.0399	0.9198	0.2203	0.0275	0.9855	0.0399
0.0228	0.9961	0.0408	0.0399	0.9198	0.2204	0.0275	0.9855	0.0399
0.0228	0.9961	0.0409	0.0399	0.9192	0.2207	0.0275	0.9855	0.04
0.0228	0.9961	0.0409	0.0399	0.9192	0.2209	0.0275	0.9855	0.04
0.0228	0.9961	0.041	0.0399	0.9192	0.2213	0.0275	0.9855	0.0401
0.0228	0.9961	0.041	0.0399	0.9192	0.2213	0.0275	0.9855	0.0401
0.0228	0.9961	0.041	0.039949	0.9192	0.2214	0.0275	0.9855	0.0402
0.0228	0.9961	0.0411	0.0399	0.9192	0.2216	0.027585	0.9855	0.0402
0.0228	0.9961	0.0411	0.0399	0.9192	0.2216	0.0275	0.9855	0.0403
0.0228	0.9961	0.0412	0.0399	0.9192	0.2217	0.0275	0.9855	0.0403
0.0228	0.9961	0.0412	0.0399	0.9187	0.2218	0.0275	0.9855	0.0403
0.0228	0.9961	0.0413	0.04	0.9187	0.2219	0.027607	0.9855	0.0404
0.0228	0.9961	0.0413	0.04	0.9187	0.2224	0.0276	0.9855	0.0404
0.0228	0.9961	0.0414	0.04	0.9187	0.2236	0.02762	0.9855	0.0405
0.022882	0.9961	0.0414	0.04	0.9187	0.2237	0.0276	0.9855	0.0405
0.022884	0.9961	0.0414	0.04	0.9187	0.2238	0.0276	0.985	0.0405
0.0228	0.9961	0.0415	0.04	0.9187	0.2239	0.0276	0.985	0.0406
0.0229	0.9961	0.0415	0.04	0.9187	0.2239	0.0276	0.985	0.0406
0.0229	0.9961	0.0416	0.04	0.9187	0.2242	0.0276	0.9844	0.0406
0.0229	0.9961	0.0416	0.04	0.9187	0.2242	0.0276	0.9844	0.0406
0.022918	0.9961	0.0417	0.04	0.9187	0.225	0.0276	0.9844	0.0407
0.022927	0.9961	0.0417	0.04	0.9187	0.2251	0.0276	0.9844	0.0407
0.0229	0.9961	0.0418	0.0401	0.9187	0.2258	0.0276	0.9844	0.0408
0.0229	0.9961	0.0418	0.0401	0.9187	0.2259	0.027669	0.9844	0.0408
0.0229	0.9961	0.0418	0.0401	0.9187	0.2259	0.0276	0.9844	0.0409
0.0229	0.9961	0.0419	0.0401	0.9187	0.226	0.0276	0.9844	0.0409
0.0229	0.9961	0.0419	0.0401	0.9187	0.2261	0.0276	0.9838	0.0409
0.0229	0.9961	0.042	0.0401	0.9187	0.2261	0.0276	0.9838	0.041
0.0229	0.9961	0.042	0.0401	0.9187	0.2262	0.027679	0.9838	0.041
0.0229	0.9961	0.0421	0.0401	0.9187	0.2265	0.0276	0.9838	0.041
0.0229	0.9961	0.0421	0.040181	0.9187	0.2271	0.0276	0.9838	0.0411
0.0229	0.9961	0.0422	0.0402	0.9187	0.2272	0.0276	0.9838	0.0411
0.022975	0.9961	0.0422	0.0402	0.9187	0.2273	0.0276	0.9838	0.0412
0.0229	0.9961	0.0422	0.0402	0.9187	0.2277	0.0276	0.9838	0.0412
0.0229	0.9961	0.0423	0.0402	0.9187	0.2277	0.0276	0.9838	0.0413
0.0229	0.9961	0.0423	0.0402	0.9187	0.228	0.0276	0.9838	0.0413
0.0229	0.9961	0.0424	0.040242	0.9187	0.228	0.0277	0.9833	0.0413
0.0229	0.9961	0.0424	0.0402	0.9187	0.2281	0.0277	0.9827	0.0413
0.0229	0.9961	0.0425	0.0402	0.9187	0.2282	0.0277	0.9827	0.0414
0.023	0.9961	0.0425	0.0402	0.9187	0.2282	0.027724	0.9827	0.0414
0.023	0.9961	0.0426	0.0402	0.9187	0.2282	0.0277	0.9827	0.0414
0.023	0.9961	0.0426	0.0402	0.9187	0.2284	0.0277	0.9827	0.0415
0.023	0.9961	0.0426	0.0402	0.9187	0.2287	0.0277	0.9827	0.0415
0.023	0.9961	0.0427	0.0402	0.9187	0.2288	0.0277	0.9827	0.0416
0.023	0.9961	0.0427	0.0402	0.9187	0.229	0.0277	0.9827	0.0416
0.023	0.9961	0.0428	0.0403	0.9187	0.229	0.0277	0.9827	0.0417
0.023	0.9961	0.0428	0.0403	0.9187	0.2292	0.0277	0.9827	0.0417
0.023	0.9961	0.0429	0.0403	0.9187	0.2292	0.0277	0.9827	0.0418
0.023	0.9961	0.0429	0.0403	0.9187	0.2294	0.0277	0.9827	0.0418
0.023	0.9961	0.043	0.0403	0.9187	0.2296	0.027772	0.9827	0.0418
0.023	0.9961	0.043	0.0403	0.9187	0.2297	0.0277	0.9827	0.0419
0.023	0.9961	0.043	0.0403	0.9187	0.2298	0.0277	0.9827	0.0419
0.023075	0.9961	0.0431	0.0403	0.9187	0.2298	0.0277	0.9827	0.042
0.023	0.9961	0.0431	0.0404	0.9187	0.2299	0.0278	0.9827	0.042
0.023	0.9961	0.0432	0.0404	0.9187	0.2299	0.0278	0.9827	0.0421
0.023	0.9961	0.0432	0.0404	0.9187	0.23	0.0278	0.9827	0.0421
0.023	0.9961	0.0433	0.0404	0.9187	0.2305	0.0278	0.9827	0.0422
0.023	0.9961	0.0433	0.0404	0.9181	0.2305	0.0278	0.9827	0.0422
0.023	0.9955	0.0433	0.040421	0.9181	0.2305	0.0278	0.9827	0.0422
0.023	0.9955	0.0434	0.0404	0.9181	0.2307	0.0278	0.9827	0.0423
0.0231	0.9955	0.0434	0.0404	0.9181	0.2308	0.0278	0.9827	0.0423
0.0231	0.9955	0.0434	0.0404	0.9181	0.2309	0.0278	0.9827	0.0424
0.0231	0.995	0.0434	0.0404	0.9181	0.2309	0.0278	0.9827	0.0424
0.0231	0.995	0.0435	0.0404	0.9181	0.231	0.0278	0.9827	0.0425
0.0231	0.995	0.0435	0.0404	0.9175	0.231	0.0278	0.9827	0.0425
0.0231	0.995	0.0436	0.0404	0.9175	0.2312	0.0278	0.9827	0.0426
0.023124	0.995	0.0436	0.0404	0.9175	0.2313	0.0278	0.9822	0.0426
0.0231	0.995	0.0437	0.0404	0.9175	0.2314	0.0278	0.9822	0.0426
0.0231	0.995	0.0437	0.0404	0.9175	0.2316	0.0278	0.9822	0.0426
0.0231	0.995	0.0438	0.0404	0.9175	0.2325	0.0278	0.9822	0.0427
0.0231	0.995	0.0438	0.0404	0.9175	0.2325	0.0278	0.9822	0.0427
0.0231	0.995	0.0438	0.040502	0.9175	0.2325	0.0278	0.9822	0.0428
0.0231	0.995	0.0439	0.0405	0.9175	0.2326	0.027877	0.9822	0.0428
0.0231	0.995	0.0439	0.0405	0.9175	0.2326	0.0278	0.9822	0.0429
0.0231	0.995	0.044	0.0405	0.9175	0.2328	0.0278	0.9822	0.0429
0.0231	0.995	0.044	0.040534	0.9175	0.2331	0.0278	0.9822	0.043
0.023167	0.995	0.0441	0.0405	0.9175	0.2331	0.0278	0.9822	0.043
0.0231	0.995	0.0441	0.0405	0.917	0.2334	0.0278	0.9822	0.043
0.0231	0.995	0.0442	0.0405	0.917	0.2334	0.0278	0.9822	0.0431
0.0231	0.995	0.0442	0.0405	0.917	0.2336	0.0278	0.9822	0.0431
0.0231	0.995	0.0442	0.0405	0.917	0.2339	0.0278	0.9822	0.0432
0.0231	0.995	0.0443	0.0406	0.9164	0.2341	0.0278	0.9822	0.0432
0.0231	0.995	0.0443	0.0406	0.9164	0.2342	0.0278	0.9822	0.0433
0.0231	0.995	0.0444	0.0406	0.9164	0.2342	0.0279	0.9822	0.0433
0.0231	0.995	0.0444	0.0406	0.9164	0.2343	0.0279	0.9822	0.0434
0.0231	0.995	0.0445	0.0406	0.9164	0.2343	0.0279	0.9822	0.0434
0.0231	0.995	0.0445	0.0406	0.9164	0.2344	0.0279	0.9822	0.0434
0.023189	0.995	0.0445	0.0406	0.9159	0.2344	0.0279	0.9822	0.0435
0.0231	0.995	0.0446	0.0406	0.9159	0.2345	0.0279	0.9822	0.0435
0.023194	0.995	0.0446	0.0406	0.9159	0.2346	0.0279	0.9822	0.0436
0.0231	0.995	0.0447	0.0406	0.9159	0.2347	0.0279	0.9822	0.0436
0.0231	0.995	0.0447	0.0407	0.9153	0.2347	0.0279	0.9822	0.0437
0.0232	0.995	0.0448	0.0407	0.9153	0.2348	0.0279	0.9822	0.0437
0.0232	0.995	0.0448	0.040737	0.9153	0.2349	0.0279	0.9822	0.0438
0.0232	0.995	0.0449	0.040746	0.9153	0.235	0.0279	0.9822	0.0438
0.0232	0.995	0.0449	0.0407	0.9153	0.2353	0.0279	0.9822	0.0438
0.0232	0.995	0.0449	0.0407	0.9153	0.2353	0.0279	0.9822	0.0439
0.0232	0.995	0.045	0.0407	0.9153	0.2354	0.0279	0.9822	0.0439
0.0232	0.995	0.045	0.0407	0.9153	0.2354	0.0279	0.9822	0.044
0.0232	0.995	0.0451	0.0408	0.9153	0.2355	0.0279	0.9822	0.044
0.0232	0.995	0.0451	0.0408	0.9153	0.2359	0.0279	0.9822	0.0441
0.0232	0.995	0.0452	0.0408	0.9153	0.2359	0.0279	0.9822	0.0441
0.0232	0.995	0.0452	0.0408	0.9153	0.236	0.0279	0.9822	0.0442
0.0232	0.995	0.0453	0.0408	0.9148	0.2362	0.0279	0.9822	0.0442
0.0232	0.995	0.0453	0.0408	0.9148	0.2366	0.0279	0.9822	0.0442
0.0232	0.995	0.0453	0.0408	0.9148	0.2374	0.0279	0.9822	0.0443
0.023251	0.995	0.0454	0.0408	0.9148	0.2374	0.0279	0.9822	0.0443
0.023252	0.995	0.0454	0.0408	0.9148	0.2375	0.0279	0.9822	0.0444
0.0232	0.995	0.0455	0.0408	0.9136	0.2384	0.0279	0.9822	0.0444
0.0232	0.995	0.0455	0.0408	0.9136	0.2384	0.0279	0.9822	0.0445
0.0232	0.995	0.0456	0.0408	0.9136	0.2384	0.0279	0.9822	0.0445
0.0232	0.995	0.0456	0.0409	0.9136	0.2388	0.0279	0.9822	0.0445
0.0232	0.995	0.0457	0.0409	0.9136	0.2388	0.027988	0.9822	0.0446
0.0232	0.995	0.0457	0.0409	0.9136	0.239	0.0279	0.9822	0.0446
0.0232	0.995	0.0457	0.040944	0.9136	0.239	0.0279	0.9822	0.0447
0.0232	0.995	0.0458	0.0409	0.9131	0.2392	0.027995	0.9822	0.0447
0.0232	0.995	0.0458	0.040951	0.9131	0.2393	0.028	0.9822	0.0448
0.0232	0.995	0.0459	0.040953	0.9131	0.2393	0.028	0.9822	0.0448
0.023297	0.995	0.0459	0.0409	0.9131	0.2394	0.028	0.9822	0.0449
0.0233	0.995	0.046	0.0409	0.9131	0.2394	0.028	0.9822	0.0449
0.0233	0.995	0.046	0.0409	0.9131	0.2395	0.028	0.9822	0.0449
0.0233	0.995	0.0461	0.041	0.9131	0.2399	0.028	0.9822	0.045
0.0233	0.995	0.0461	0.041	0.9131	0.2404	0.028	0.9822	0.045
0.023318	0.995	0.0461	0.041	0.9131	0.2405	0.028	0.9822	0.0451
0.0233	0.995	0.0462	0.041	0.9131	0.2406	0.028	0.9822	0.0451
0.0233	0.995	0.0462	0.041	0.9125	0.241	0.028	0.9822	0.0452
0.023336	0.995	0.0463	0.041	0.912	0.241	0.028	0.9822	0.0452
0.0233	0.995	0.0463	0.041	0.9114	0.2411	0.028	0.9822	0.0453
0.0233	0.995	0.0464	0.041	0.9114	0.2412	0.028	0.9822	0.0453
0.023341	0.995	0.0464	0.041	0.9114	0.2413	0.028	0.9822	0.0453
0.0233	0.995	0.0465	0.0411	0.9109	0.2413	0.028	0.9822	0.0454
0.0233	0.995	0.0465	0.0411	0.9109	0.2421	0.028	0.9816	0.0454
0.0233	0.995	0.0465	0.0411	0.9103	0.2426	0.028	0.9816	0.0454
0.0233	0.995	0.0466	0.0411	0.9103	0.2426	0.028095	0.9816	0.0455
0.0233	0.995	0.0466	0.0411	0.9103	0.2428	0.0281	0.9816	0.0455
0.0233	0.995	0.0467	0.0411	0.9103	0.2428	0.0281	0.9816	0.0456
0.0233	0.995	0.0467	0.0411	0.9103	0.2429	0.0281	0.9816	0.0456
0.0233	0.995	0.0468	0.0411	0.9103	0.2434	0.0281	0.9816	0.0457
0.0233	0.995	0.0468	0.0411	0.9097	0.2434	0.0281	0.9816	0.0457
0.0233	0.995	0.0469	0.041198	0.9097	0.2435	0.0281	0.9816	0.0457
0.0233	0.995	0.0469	0.0412	0.9097	0.2438	0.0281	0.9816	0.0458
0.0233	0.995	0.0469	0.0412	0.9097	0.2438	0.028135	0.9816	0.0458
0.0234	0.995	0.047	0.041217	0.9097	0.244	0.0281	0.9816	0.0459
0.0234	0.995	0.047	0.0412	0.9097	0.2441	0.0281	0.9816	0.0459
0.0234	0.995	0.0471	0.0412	0.9097	0.2441	0.0281	0.9816	0.046
0.0234	0.995	0.0471	0.041273	0.9097	0.2442	0.0281	0.9816	0.046
0.0234	0.995	0.0472	0.0412	0.9097	0.2443	0.0281	0.9816	0.0461
0.0234	0.995	0.0472	0.0412	0.9097	0.2443	0.0281	0.9816	0.0461
0.0234	0.995	0.0473	0.0412	0.9092	0.2451	0.0281	0.9816	0.0461
0.0234	0.995	0.0473	0.04129	0.9092	0.2452	0.0281	0.9816	0.0462
0.0234	0.995	0.0473	0.0413	0.9092	0.2452	0.0281	0.9816	0.0462
0.023417	0.995	0.0474	0.0413	0.9092	0.2454	0.0281	0.9816	0.0463
0.0234	0.995	0.0474	0.0413	0.9092	0.2454	0.0281	0.9816	0.0463
0.0234	0.995	0.0475	0.0413	0.9092	0.2454	0.0281	0.9816	0.0464
0.0234	0.995	0.0475	0.0413	0.9092	0.2455	0.0281	0.9816	0.0464
0.0234	0.995	0.0476	0.0413	0.9092	0.2455	0.0281	0.9816	0.0465
0.023456	0.995	0.0476	0.0413	0.9086	0.2456	0.0282	0.9816	0.0465
0.0234	0.995	0.0477	0.0413	0.9086	0.2456	0.0282	0.9816	0.0465
0.0234	0.995	0.0477	0.0413	0.9081	0.2461	0.0282	0.9816	0.0466
0.0234	0.9944	0.0477	0.0413	0.9081	0.2462	0.0282	0.9816	0.0466
0.0234	0.9944	0.0477	0.041397	0.9081	0.247	0.0282	0.9816	0.0467
0.023467	0.9944	0.0478	0.0413	0.9081	0.2471	0.0282	0.9816	0.0467
0.0234	0.9944	0.0478	0.0414	0.9081	0.2472	0.0282	0.9816	0.0468
0.023469	0.9944	0.0479	0.0414	0.9081	0.2473	0.0282	0.9816	0.0468
0.0234	0.9944	0.0479	0.0414	0.9081	0.2474	0.0282	0.9816	0.0469
0.0234	0.9944	0.048	0.0414	0.9081	0.2474	0.0282	0.9816	0.0469
0.0234	0.9944	0.048	0.0414	0.9081	0.2475	0.0282	0.9816	0.0469
0.0234	0.9944	0.0481	0.04146	0.9081	0.2476	0.0282	0.9816	0.047
0.0234	0.9944	0.0481	0.0414	0.9081	0.2477	0.0282	0.9811	0.047
0.0234	0.9944	0.0481	0.0414	0.9081	0.2479	0.0282	0.9811	0.047
0.0234	0.9944	0.0482	0.0414	0.9081	0.248	0.0282	0.9811	0.0471
0.0234	0.9944	0.0482	0.041475	0.9081	0.2481	0.0282	0.9811	0.0471
0.0234	0.9944	0.0483	0.0414	0.9081	0.2481	0.0282	0.9811	0.0472
0.0234	0.9944	0.0483	0.0415	0.9075	0.2483	0.0282	0.9811	0.0472
0.0234	0.9944	0.0484	0.0415	0.9075	0.2485	0.0282	0.9811	0.0473
0.0235	0.9944	0.0484	0.041539	0.9075	0.2486	0.0282	0.9811	0.0473
0.0235	0.9944	0.0485	0.0415	0.907	0.2491	0.0282	0.9811	0.0473
0.02351	0.9944	0.0485	0.0415	0.907	0.2493	0.0282	0.9811	0.0474
0.0235	0.9944	0.0485	0.0415	0.907	0.2493	0.0282	0.9811	0.0474
0.0235	0.9944	0.0486	0.0415	0.907	0.2494	0.0282	0.9811	0.0475
0.0235	0.9944	0.0486	0.041567	0.907	0.2494	0.0282	0.9811	0.0475
0.0235	0.9944	0.0487	0.0415	0.907	0.2495	0.0282	0.9811	0.0476
0.0235	0.9944	0.0487	0.0415	0.907	0.2497	0.0282	0.9811	0.0476
0.0235	0.9939	0.0487	0.0415	0.907	0.2497	0.028282	0.9811	0.0477
0.0235	0.9939	0.0488	0.0415	0.907	0.25	0.0282	0.9811	0.0477
0.0235	0.9939	0.0488	0.0416	0.907	0.2501	0.0282	0.9811	0.0477
0.0235	0.9939	0.0488	0.0416	0.907	0.2502	0.028293	0.9811	0.0478
0.0235	0.9939	0.0489	0.041629	0.907	0.2503	0.0282	0.9811	0.0478
0.0235	0.9939	0.0489	0.0416	0.907	0.2503	0.0282	0.9811	0.0479
0.0235	0.9939	0.049	0.0416	0.907	0.2508	0.028297	0.9811	0.0479
0.0235	0.9939	0.049	0.0416	0.9064	0.2512	0.0283	0.9811	0.048
0.0235	0.9939	0.0491	0.0416	0.9064	0.2513	0.0283	0.9811	0.048
0.0235	0.9939	0.0491	0.0416	0.9058	0.2519	0.0283	0.9811	0.0481
0.0235	0.9939	0.0492	0.0416	0.9058	0.2519	0.0283	0.9811	0.0481
0.0235	0.9939	0.0492	0.0417	0.9058	0.252	0.0283	0.9811	0.0481
0.0235	0.9939	0.0492	0.0417	0.9058	0.2521	0.028318	0.9811	0.0482
0.0235	0.9939	0.0493	0.0417	0.9053	0.2521	0.0283	0.9811	0.0482
0.023586	0.9939	0.0493	0.041741	0.9053	0.2522	0.0283	0.9811	0.0483
0.023589	0.9939	0.0494	0.0417	0.9053	0.2523	0.0283	0.9811	0.0483
0.0235	0.9939	0.0494	0.0417	0.9053	0.2524	0.0283	0.9811	0.0484
0.0235	0.9939	0.0495	0.0417	0.9053	0.2524	0.0283	0.9811	0.0484
0.0235	0.9939	0.0495	0.0417	0.9053	0.2529	0.028341	0.9811	0.0485
0.0235	0.9939	0.0496	0.0417	0.9053	0.2529	0.0283	0.9811	0.0485
0.0235	0.9939	0.0496	0.0418	0.9053	0.2534	0.0283	0.9811	0.0485
0.0236	0.9939	0.0496	0.0418	0.9047	0.2536	0.0283	0.9811	0.0486
0.0236	0.9939	0.0497	0.0418	0.9047	0.2537	0.0283	0.9811	0.0486
0.0236	0.9939	0.0497	0.0418	0.9047	0.2538	0.0283	0.9811	0.0487
0.0236	0.9939	0.0498	0.0418	0.9042	0.2538	0.0283	0.9811	0.0487
0.0236	0.9939	0.0498	0.0419	0.9036	0.254	0.0283	0.9811	0.0488
0.0236	0.9939	0.0499	0.0419	0.9036	0.2541	0.0283	0.9811	0.0488
0.0236	0.9939	0.0499	0.0419	0.9031	0.2547	0.0283	0.9811	0.0488
0.0236	0.9939	0.05	0.0419	0.9019	0.2556	0.0283	0.9811	0.0489
0.0236	0.9939	0.05	0.0419	0.9019	0.2556	0.0283	0.9811	0.0489
0.0236	0.9939	0.05	0.0419	0.9019	0.2556	0.0283	0.9811	0.049
0.0236	0.9939	0.0501	0.0419	0.9019	0.2557	0.0283	0.9811	0.049
0.023634	0.9939	0.0501	0.0419	0.9019	0.2558	0.0283	0.9811	0.0491
0.0236	0.9939	0.0502	0.0419	0.9019	0.2559	0.0283	0.9811	0.0491
0.0236	0.9939	0.0502	0.0419	0.9014	0.256	0.0283	0.9811	0.0492
0.0236	0.9939	0.0503	0.0419	0.9014	0.2561	0.028377	0.9811	0.0492
0.0236	0.9939	0.0503	0.0419	0.9014	0.2562	0.0283	0.9811	0.0492
0.0236	0.9939	0.0504	0.042	0.9014	0.2565	0.0283	0.9811	0.0493
0.0236	0.9939	0.0504	0.042011	0.9014	0.2566	0.0283	0.9811	0.0493
0.0236	0.9939	0.0504	0.042	0.9014	0.2566	0.0283	0.9811	0.0494
0.0236	0.9939	0.0505	0.042	0.9014	0.2567	0.0283	0.9811	0.0494
0.0236	0.9939	0.0505	0.042	0.9014	0.2567	0.028399	0.9811	0.0495
0.0236	0.9933	0.0505	0.042068	0.9014	0.2569	0.0284	0.9811	0.0495
0.0236	0.9933	0.0506	0.042	0.9014	0.2569	0.0284	0.9811	0.0496
0.023675	0.9933	0.0506	0.042	0.9014	0.257	0.0284	0.9811	0.0496
0.0236	0.9933	0.0507	0.042	0.9008	0.258	0.0284	0.9811	0.0496
0.0236	0.9933	0.0507	0.0421	0.9008	0.2581	0.0284	0.9811	0.0497
0.0236	0.9933	0.0508	0.0421	0.9008	0.2583	0.0284	0.9811	0.0497
0.0236	0.9933	0.0508	0.0421	0.9003	0.2584	0.0284	0.9811	0.0498
0.0236	0.9933	0.0508	0.0421	0.9003	0.2584	0.0284	0.9811	0.0498
0.0236	0.9933	0.0509	0.0421	0.9003	0.2586	0.0284	0.9811	0.0499
0.0237	0.9933	0.0509	0.0421	0.9003	0.2587	0.0284	0.9811	0.0499
0.023707	0.9933	0.051	0.0421	0.9003	0.2587	0.0284	0.9811	0.05
0.0237	0.9933	0.051	0.0421	0.9003	0.2588	0.0284	0.9811	0.05
0.0237	0.9933	0.0511	0.0421	0.9003	0.2591	0.0284	0.9811	0.05
0.0237	0.9933	0.0511	0.0421	0.9003	0.2592	0.028466	0.9811	0.0501
0.0237	0.9933	0.0512	0.0421	0.9003	0.2592	0.0284	0.9811	0.0501
0.0237	0.9933	0.0512	0.0421	0.9003	0.2593	0.0284	0.9811	0.0502
0.0237	0.9933	0.0512	0.0421	0.9003	0.2594	0.0284	0.9811	0.0502
0.0237	0.9933	0.0513	0.0421	0.9003	0.2602	0.0284	0.9811	0.0503
0.0237	0.9933	0.0513	0.0421	0.8997	0.2613	0.0284	0.9811	0.0503
0.0237	0.9933	0.0514	0.0422	0.8992	0.2613	0.0284	0.9811	0.0504
0.0237	0.9928	0.0514	0.0422	0.8992	0.2615	0.0284	0.9811	0.0504
0.0237	0.9928	0.0514	0.0422	0.8992	0.2616	0.0284	0.9811	0.0504
0.0237	0.9928	0.0515	0.0422	0.8992	0.2617	0.0285	0.9811	0.0505
0.0237	0.9928	0.0515	0.0422	0.8992	0.2619	0.0285	0.9811	0.0505
0.0237	0.9928	0.0516	0.0422	0.8992	0.2619	0.0285	0.9811	0.0506
0.0237	0.9928	0.0516	0.0422	0.8992	0.262	0.028516	0.9811	0.0506
0.0237	0.9928	0.0516	0.042259	0.8992	0.2625	0.0285	0.9811	0.0507
0.0237	0.9928	0.0517	0.042271	0.8992	0.2626	0.0285	0.9811	0.0507
0.0237	0.9928	0.0517	0.0422	0.8992	0.2626	0.0285	0.9811	0.0508
0.0237	0.9922	0.0517	0.042301	0.8986	0.2629	0.0285	0.9811	0.0508
0.0237	0.9922	0.0518	0.0423	0.8986	0.2629	0.0285	0.9811	0.0508
0.023798	0.9922	0.0518	0.0423	0.8986	0.263	0.0285	0.9811	0.0509
0.0238	0.9922	0.0519	0.0423	0.8986	0.263	0.0285	0.9805	0.0509
0.0238	0.9922	0.0519	0.0423	0.8986	0.2632	0.0285	0.9805	0.0509
0.0238	0.9922	0.052	0.0423	0.8986	0.2634	0.028543	0.9805	0.051
0.023816	0.9916	0.052	0.0423	0.8986	0.2634	0.0285	0.9805	0.051
0.0238	0.9916	0.052	0.042371	0.8981	0.2637	0.0285	0.9805	0.0511
0.0238	0.9916	0.052	0.0423	0.8975	0.2637	0.0285	0.9805	0.0511
0.0238	0.9916	0.0521	0.0423	0.8975	0.2638	0.0285	0.9805	0.0512
0.0238	0.9916	0.0521	0.0424	0.8975	0.2638	0.0285	0.9805	0.0512
0.0238	0.9916	0.0522	0.0424	0.8975	0.2643	0.0285	0.9805	0.0512
0.0238	0.9911	0.0522	0.0424	0.8975	0.2643	0.0285	0.9805	0.0513
0.0238	0.9911	0.0522	0.0424	0.8975	0.2644	0.0285	0.9805	0.0513
0.0238	0.9911	0.0523	0.0424	0.8969	0.2645	0.0285	0.9805	0.0514
0.0238	0.9911	0.0523	0.0424	0.8969	0.2646	0.0285	0.9805	0.0514
0.0238	0.9911	0.0524	0.0424	0.8969	0.2646	0.0285	0.9805	0.0515
0.0238	0.9911	0.0524	0.0424	0.8969	0.265	0.0285	0.9805	0.0515
0.0238	0.9911	0.0524	0.0424	0.8969	0.2651	0.0285	0.9805	0.0516
0.0238	0.9911	0.0525	0.0424	0.8969	0.2657	0.0285	0.9805	0.0516
0.0238	0.9911	0.0525	0.0424	0.8969	0.2659	0.0285	0.9805	0.0516
0.0238	0.9911	0.0526	0.0424	0.8969	0.2664	0.0285	0.9805	0.0517
0.0238	0.9911	0.0526	0.0425	0.8969	0.2665	0.0286	0.9805	0.0517
0.0238	0.9911	0.0527	0.0425	0.8969	0.2668	0.0286	0.9805	0.0518
0.0238	0.9905	0.0527	0.0425	0.8969	0.2674	0.0286	0.9805	0.0518
0.0238	0.9905	0.0527	0.0425	0.8969	0.2675	0.0286	0.9805	0.0519
0.0238	0.9905	0.0528	0.0425	0.8969	0.2676	0.0286	0.9805	0.0519
0.0238	0.9905	0.0528	0.0425	0.8969	0.2678	0.0286	0.9805	0.052
0.0238	0.9905	0.0528	0.0425	0.8964	0.2679	0.0286	0.9805	0.052
0.0239	0.9905	0.0529	0.0425	0.8964	0.2679	0.0286	0.9805	0.052
0.0239	0.9905	0.0529	0.0425	0.8964	0.268	0.0286	0.9805	0.0521
0.0239	0.9905	0.053	0.0425	0.8964	0.268	0.0286	0.9805	0.0521
0.023922	0.9905	0.053	0.0426	0.8964	0.2681	0.0286	0.9805	0.0522
0.0239	0.9905	0.0531	0.0426	0.8964	0.2684	0.0286	0.9805	0.0522
0.0239	0.9905	0.0531	0.0426	0.8964	0.2686	0.0286	0.9805	0.0523
0.0239	0.9905	0.0531	0.0426	0.8953	0.2688	0.0286	0.9805	0.0523
0.0239	0.9905	0.0532	0.0426	0.8953	0.2689	0.0286	0.9805	0.0524
0.0239	0.9905	0.0532	0.0426	0.8953	0.269	0.0286	0.9805	0.0524
0.0239	0.9905	0.0533	0.0426	0.8953	0.2691	0.0286	0.9805	0.0524
0.0239	0.9905	0.0533	0.0426	0.8953	0.2692	0.0286	0.9805	0.0525
0.0239	0.9905	0.0534	0.0427	0.8953	0.2694	0.028657	0.9805	0.0525
0.0239	0.9905	0.0534	0.0427	0.8953	0.2694	0.028657	0.9805	0.0526
0.0239	0.9905	0.0535	0.0427	0.8953	0.2695	0.0286	0.9805	0.0526
0.0239	0.9905	0.0535	0.0427	0.8942	0.2699	0.0286	0.9805	0.0527
0.0239	0.9905	0.0535	0.0427	0.8936	0.2708	0.0286	0.9805	0.0527
0.0239	0.9905	0.0536	0.0427	0.8936	0.2709	0.0286	0.9799	0.0527
0.0239	0.9905	0.0536	0.0427	0.8936	0.2709	0.0286	0.9799	0.0528
0.0239	0.9905	0.0537	0.042768	0.893	0.271	0.028682	0.9799	0.0528
0.024	0.9905	0.0537	0.0427	0.893	0.2711	0.0286	0.9799	0.0528
0.024013	0.9905	0.0538	0.0427	0.893	0.2712	0.028684	0.9799	0.0529
0.024019	0.9905	0.0538	0.0427	0.8925	0.2714	0.0286	0.9799	0.0529
0.024021	0.9905	0.0539	0.0427	0.8925	0.2715	0.0286	0.9799	0.053
0.024	0.9905	0.0539	0.0428	0.8925	0.2719	0.0286	0.9799	0.053
0.024	0.9905	0.0539	0.0428	0.8925	0.2719	0.028696	0.9799	0.0531
0.024044	0.9905	0.054	0.0428	0.8925	0.272	0.0286	0.9799	0.0531
0.024	0.9905	0.054	0.042826	0.8925	0.2727	0.0286	0.9799	0.0531
0.024	0.9905	0.0541	0.0428	0.8925	0.2728	0.0286	0.9799	0.0532
0.024	0.9905	0.0541	0.0428	0.8925	0.2728	0.0287	0.9799	0.0532
0.024	0.9905	0.0542	0.042844	0.8925	0.273	0.0287	0.9799	0.0533
0.024	0.9905	0.0542	0.0428	0.8919	0.273	0.0287	0.9799	0.0533
0.024082	0.9905	0.0543	0.0428	0.8919	0.2732	0.0287	0.9799	0.0534
0.024	0.9905	0.0543	0.0428	0.8919	0.2733	0.0287	0.9799	0.0534
0.02409	0.9905	0.0543	0.0428	0.8919	0.2733	0.0287	0.9799	0.0535
0.024102	0.9905	0.0544	0.0428	0.8919	0.2736	0.0287	0.9799	0.0535
0.0241	0.9905	0.0544	0.0428	0.8919	0.2743	0.0287	0.9799	0.0535
0.024106	0.9905	0.0545	0.0429	0.8919	0.2747	0.0287	0.9799	0.0536
0.0241	0.9905	0.0545	0.0429	0.8919	0.2749	0.0287	0.9799	0.0536
0.0241	0.9905	0.0546	0.0429	0.8919	0.2749	0.0287	0.9794	0.0536
0.0241	0.9905	0.0546	0.0429	0.8919	0.275	0.0287	0.9794	0.0537
0.0241	0.9905	0.0547	0.0429	0.8919	0.275	0.0287	0.9794	0.0537
0.0241	0.9905	0.0547	0.0429	0.8919	0.2751	0.0287	0.9794	0.0538
0.0241	0.9905	0.0547	0.0429	0.8919	0.2752	0.0287	0.9794	0.0538
0.0241	0.9905	0.0548	0.0429	0.8919	0.2753	0.028746	0.9794	0.0539
0.0241	0.9905	0.0548	0.0429	0.8919	0.2757	0.0287	0.9794	0.0539
0.0241	0.9905	0.0549	0.0429	0.8919	0.2758	0.0287	0.9794	0.0539
0.0241	0.9905	0.0549	0.0429	0.8914	0.2759	0.0287	0.9788	0.0539
0.0241	0.9905	0.055	0.0429	0.8914	0.2759	0.0287	0.9788	0.054
0.0241	0.9905	0.055	0.043	0.8914	0.2759	0.0287	0.9788	0.054
0.0241	0.9905	0.0551	0.043002	0.8914	0.276	0.0287	0.9788	0.0541
0.0241	0.9905	0.0551	0.043	0.8914	0.2764	0.0287	0.9788	0.0541
0.0241	0.9905	0.0551	0.043	0.8914	0.2764	0.028775	0.9788	0.0542
0.0241	0.9905	0.0552	0.043	0.8914	0.2769	0.028781	0.9788	0.0542
0.0241	0.9905	0.0552	0.043	0.8908	0.2773	0.0287	0.9788	0.0543
0.024159	0.9905	0.0553	0.043	0.8908	0.2773	0.0287	0.9788	0.0543
0.0241	0.9905	0.0553	0.043	0.8908	0.2774	0.0287	0.9788	0.0543
0.0241	0.9905	0.0554	0.043	0.8908	0.2778	0.0287	0.9788	0.0544
0.0241	0.9905	0.0554	0.043	0.8908	0.2782	0.0287	0.9788	0.0544
0.0241	0.9905	0.0555	0.0431	0.8908	0.2782	0.0287	0.9788	0.0545
0.0241	0.9905	0.0555	0.0431	0.8908	0.2783	0.0287	0.9783	0.0545
0.0241	0.9905	0.0555	0.043111	0.8908	0.2784	0.028805	0.9783	0.0545
0.0241	0.9905	0.0556	0.0431	0.8908	0.2786	0.0288	0.9777	0.0545
0.0241	0.9905	0.0556	0.0431	0.8908	0.2786	0.028813	0.9777	0.0546
0.0241	0.9905	0.0557	0.0431	0.8908	0.2787	0.0288	0.9777	0.0546
0.024193	0.9905	0.0557	0.0431	0.8908	0.2787	0.0288	0.9777	0.0547
0.024193	0.9905	0.0558	0.0431	0.8908	0.279	0.0288	0.9777	0.0547
0.0241	0.9905	0.0558	0.04316	0.8908	0.279	0.0288	0.9777	0.0547
0.0241	0.9905	0.0559	0.0431	0.8908	0.2793	0.0288	0.9777	0.0548
0.024206	0.9905	0.0559	0.0431	0.8908	0.2795	0.0288	0.9777	0.0548
0.0242	0.9905	0.0559	0.043171	0.8903	0.2798	0.028833	0.9777	0.0549
0.0242	0.9905	0.056	0.0431	0.8903	0.2799	0.028835	0.9777	0.0549
0.0242	0.9905	0.056	0.0431	0.8897	0.2799	0.0288	0.9777	0.055
0.0242	0.9905	0.0561	0.0431	0.8897	0.2799	0.0288	0.9777	0.055
0.0242	0.9905	0.0561	0.0432	0.8897	0.2802	0.0288	0.9777	0.0551
0.0242	0.9905	0.0562	0.0432	0.8897	0.2802	0.0288	0.9777	0.0551
0.0242	0.9905	0.0562	0.0432	0.8897	0.2805	0.0288	0.9777	0.0551
0.0242	0.9905	0.0563	0.04322	0.8897	0.2806	0.0288	0.9777	0.0552
0.0242	0.9905	0.0563	0.043228	0.8897	0.2806	0.0288	0.9777	0.0552
0.0242	0.9905	0.0563	0.0432	0.8897	0.2807	0.0288	0.9777	0.0553
0.0242	0.9905	0.0564	0.0432	0.8886	0.2817	0.0288	0.9777	0.0553
0.0242	0.9905	0.0564	0.0432	0.8886	0.2817	0.028851	0.9777	0.0554
0.0242	0.99	0.0564	0.0432	0.8886	0.2818	0.0288	0.9777	0.0554
0.0242	0.99	0.0565	0.0432	0.8886	0.2818	0.028858	0.9777	0.0555
0.0242	0.99	0.0565	0.0432	0.8886	0.2819	0.0288	0.9777	0.0555
0.0242	0.99	0.0566	0.043278	0.8886	0.2819	0.0288	0.9777	0.0555
0.0242	0.99	0.0566	0.0432	0.8886	0.282	0.0288	0.9777	0.0556
0.0242	0.99	0.0567	0.0432	0.888	0.2822	0.0288	0.9777	0.0556
0.0242	0.99	0.0567	0.0432	0.888	0.2825	0.0288	0.9777	0.0557
0.02429	0.99	0.0567	0.0433	0.888	0.2826	0.0288	0.9777	0.0557
0.0242	0.99	0.0568	0.04332	0.888	0.2829	0.0288	0.9777	0.0558
0.0242	0.99	0.0568	0.0433	0.888	0.283	0.0288	0.9777	0.0558
0.0242	0.99	0.0569	0.0433	0.888	0.2833	0.0288	0.9777	0.0559
0.0242	0.99	0.0569	0.0433	0.888	0.2833	0.0288	0.9777	0.0559
0.0243	0.99	0.057	0.0433	0.888	0.2836	0.0288	0.9777	0.0559
0.0243	0.99	0.057	0.0433	0.888	0.2837	0.028885	0.9777	0.056
0.0243	0.99	0.0571	0.0433	0.888	0.2837	0.0288	0.9777	0.056
0.0243	0.99	0.0571	0.0433	0.888	0.2838	0.0288	0.9777	0.0561
0.0243	0.99	0.0571	0.0433	0.888	0.2838	0.0288	0.9777	0.0561
0.0243	0.99	0.0572	0.0434	0.888	0.2839	0.0288	0.9777	0.0562
0.0243	0.99	0.0572	0.0434	0.888	0.2839	0.0288	0.9777	0.0562
0.024336	0.99	0.0573	0.0434	0.888	0.284	0.028895	0.9777	0.0563
0.0243	0.99	0.0573	0.0434	0.8875	0.2842	0.0288	0.9777	0.0563
0.0243	0.99	0.0574	0.0434	0.8875	0.2844	0.0288	0.9777	0.0563
0.0243	0.9894	0.0574	0.0434	0.8875	0.2847	0.0288	0.9777	0.0564
0.0243	0.9894	0.0574	0.0434	0.8875	0.2847	0.0288	0.9777	0.0564
0.0243	0.9894	0.0574	0.0434	0.8869	0.2847	0.0289	0.9777	0.0565
0.0243	0.9894	0.0575	0.0434	0.8869	0.2848	0.0289	0.9777	0.0565
0.0243	0.9894	0.0575	0.0434	0.8869	0.2848	0.0289	0.9777	0.0566
0.0243	0.9894	0.0576	0.0434	0.8869	0.2849	0.0289	0.9777	0.0566
0.0243	0.9894	0.0576	0.043486	0.8869	0.2849	0.0289	0.9777	0.0567
0.0243	0.9894	0.0577	0.0434	0.8869	0.285	0.0289	0.9777	0.0567
0.0243	0.9894	0.0577	0.043506	0.8869	0.2852	0.0289	0.9777	0.0567
0.0243	0.9894	0.0578	0.0435	0.8869	0.2853	0.0289	0.9777	0.0568
0.0243	0.9894	0.0578	0.0435	0.8869	0.2853	0.0289	0.9777	0.0568
0.0243	0.9894	0.0578	0.0435	0.8869	0.2853	0.0289	0.9777	0.0569
0.0243	0.9894	0.0579	0.0435	0.8869	0.2856	0.0289	0.9777	0.0569
0.0243	0.9894	0.0579	0.0435	0.8869	0.2857	0.0289	0.9777	0.057
0.0243	0.9894	0.058	0.0435	0.8869	0.2857	0.0289	0.9772	0.057
0.0243	0.9894	0.058	0.0435	0.8869	0.2857	0.0289	0.9772	0.057
0.024381	0.9894	0.0581	0.0435	0.8869	0.2858	0.0289	0.9772	0.0571
0.024383	0.9894	0.0581	0.0435	0.8864	0.2863	0.0289	0.9772	0.0571
0.0243	0.9894	0.0582	0.0435	0.8864	0.2863	0.0289	0.9772	0.0571
0.0243	0.9894	0.0582	0.0435	0.8858	0.2863	0.0289	0.9772	0.0572
0.0243	0.9894	0.0582	0.0436	0.8858	0.2864	0.0289	0.9772	0.0572
0.0243	0.9894	0.0583	0.0436	0.8858	0.2865	0.0289	0.9772	0.0573
0.0243	0.9894	0.0583	0.0436	0.8858	0.2868	0.0289	0.9772	0.0573
0.0243	0.9894	0.0584	0.0436	0.8858	0.2874	0.0289	0.9772	0.0574
0.0243	0.9894	0.0584	0.0436	0.8858	0.2875	0.028963	0.9772	0.0574
0.0244	0.9894	0.0585	0.0436	0.8852	0.2875	0.0289	0.9772	0.0574
0.0244	0.9894	0.0585	0.0436	0.8852	0.2875	0.0289	0.9772	0.0575
0.0244	0.9894	0.0586	0.0436	0.8847	0.2879	0.02897	0.9772	0.0575
0.0244	0.9894	0.0586	0.0436	0.8847	0.288	0.0289	0.9772	0.0576
0.0244	0.9894	0.0586	0.0436	0.8847	0.2881	0.0289	0.9772	0.0576
0.0244	0.9894	0.0587	0.0436	0.8847	0.2881	0.0289	0.9772	0.0577
0.0244	0.9894	0.0587	0.0436	0.8847	0.2882	0.0289	0.9772	0.0577
0.0244	0.9894	0.0588	0.0437	0.8847	0.2884	0.0289	0.9772	0.0578
0.0244	0.9894	0.0588	0.0437	0.8847	0.2884	0.0289	0.9772	0.0578
0.0244	0.9894	0.0589	0.0437	0.8847	0.2884	0.0289	0.9772	0.0578
0.0244	0.9894	0.0589	0.0437	0.8847	0.2885	0.0289	0.9772	0.0579
0.0244	0.9894	0.059	0.043728	0.8847	0.2887	0.0289	0.9772	0.0579
0.0244	0.9889	0.059	0.0437	0.8841	0.2888	0.0289	0.9772	0.058
0.0244	0.9889	0.059	0.0437	0.8841	0.2888	0.0289	0.9772	0.058
0.0244	0.9889	0.059	0.0437	0.8841	0.2889	0.029	0.9772	0.0581
0.0244	0.9889	0.0591	0.043776	0.8841	0.2889	0.029	0.9772	0.0581
0.0244	0.9889	0.0591	0.0437	0.8841	0.2894	0.029	0.9772	0.0582
0.024464	0.9889	0.0592	0.0437	0.8841	0.2896	0.029	0.9772	0.0582
0.0244	0.9889	0.0592	0.0437	0.8841	0.2897	0.029	0.9772	0.0582
0.0244	0.9889	0.0593	0.0437	0.8841	0.29	0.029	0.9772	0.0583
0.0244	0.9889	0.0593	0.0438	0.8841	0.2901	0.029	0.9772	0.0583
0.0244	0.9889	0.0594	0.0438	0.8841	0.2901	0.029022	0.9772	0.0584
0.0244	0.9889	0.0594	0.0438	0.8841	0.2903	0.029	0.9772	0.0584
0.024478	0.9889	0.0594	0.0438	0.883	0.2904	0.029	0.9772	0.0585
0.0244	0.9889	0.0595	0.0438	0.8825	0.2905	0.029	0.9772	0.0585
0.0244	0.9889	0.0595	0.0438	0.8825	0.2906	0.029	0.9772	0.0586
0.0244	0.9889	0.0596	0.0438	0.8825	0.2907	0.029	0.9772	0.0586
0.0244	0.9889	0.0596	0.0438	0.8825	0.2909	0.029	0.9772	0.0586
0.0244	0.9889	0.0597	0.0438	0.8825	0.291	0.029	0.9772	0.0587
0.0245	0.9889	0.0597	0.0439	0.8813	0.2911	0.029	0.9772	0.0587
0.0245	0.9889	0.0598	0.043906	0.8813	0.2911	0.029	0.9772	0.0588
0.0245	0.9889	0.0598	0.0439	0.8813	0.2916	0.029	0.9772	0.0588
0.024508	0.9889	0.0598	0.0439	0.8808	0.2919	0.029	0.9772	0.0589
0.0245	0.9889	0.0599	0.043937	0.8808	0.2919	0.029	0.9772	0.0589
0.0245	0.9889	0.0599	0.0439	0.8808	0.2919	0.029064	0.9772	0.059
0.0245	0.9889	0.06	0.0439	0.8808	0.292	0.029	0.9772	0.059
0.0245	0.9889	0.06	0.0439	0.8808	0.2923	0.029	0.9766	0.059
0.0245	0.9889	0.0601	0.0439	0.8797	0.2928	0.029	0.9766	0.059
0.0245	0.9889	0.0601	0.0439	0.8791	0.2928	0.029	0.9766	0.0591
0.0245	0.9889	0.0602	0.0439	0.8786	0.2931	0.029	0.9766	0.0591
0.024541	0.9889	0.0602	0.0439	0.8786	0.2931	0.029	0.9766	0.0592
0.024546	0.9889	0.0602	0.044	0.8786	0.2934	0.029	0.9766	0.0592
0.0245	0.9889	0.0603	0.044	0.8786	0.2936	0.0291	0.9766	0.0593
0.0245	0.9889	0.0603	0.044	0.8786	0.2937	0.0291	0.976	0.0593
0.0245	0.9889	0.0604	0.044	0.8786	0.2937	0.0291	0.976	0.0593
0.0245	0.9889	0.0604	0.044	0.8786	0.2939	0.0291	0.976	0.0594
0.0245	0.9889	0.0605	0.044	0.8786	0.294	0.0291	0.976	0.0594
0.024565	0.9889	0.0605	0.044	0.8786	0.294	0.0291	0.976	0.0594
0.0245	0.9889	0.0606	0.044	0.8786	0.2941	0.0291	0.976	0.0595
0.0245	0.9889	0.0606	0.044	0.8786	0.2943	0.0291	0.976	0.0595
0.024574	0.9889	0.0606	0.044	0.8786	0.295	0.0291	0.976	0.0596
0.0245	0.9889	0.0607	0.044	0.8786	0.295	0.0291	0.976	0.0596
0.0245	0.9889	0.0607	0.0441	0.8786	0.2951	0.0291	0.976	0.0597
0.0245	0.9889	0.0608	0.0441	0.8786	0.2952	0.0291	0.976	0.0597
0.0245	0.9889	0.0608	0.0441	0.8786	0.2953	0.0291	0.976	0.0598
0.0245	0.9889	0.0609	0.0441	0.8786	0.2954	0.0291	0.976	0.0598
0.0245	0.9889	0.0609	0.0441	0.8786	0.2954	0.0291	0.976	0.0598
0.0245	0.9889	0.061	0.0441	0.878	0.2954	0.029139	0.976	0.0599
0.0245	0.9889	0.061	0.0441	0.878	0.2958	0.0291	0.976	0.0599
0.024609	0.9889	0.061	0.0441	0.878	0.2958	0.0291	0.976	0.06
0.0246	0.9889	0.0611	0.0441	0.878	0.2959	0.0291	0.976	0.06
0.0246	0.9889	0.0611	0.0441	0.878	0.2959	0.0291	0.976	0.0601
0.0246	0.9889	0.0612	0.0441	0.878	0.2965	0.0291	0.976	0.0601
0.0246	0.9889	0.0612	0.0441	0.878	0.2972	0.0291	0.976	0.0602
0.0246	0.9889	0.0613	0.0442	0.878	0.2973	0.0291	0.976	0.0602
0.0246	0.9889	0.0613	0.0442	0.8774	0.2974	0.0291	0.976	0.0602
0.0246	0.9889	0.0614	0.04421	0.8774	0.2975	0.0291	0.976	0.0603
0.0246	0.9889	0.0614	0.0442	0.8774	0.2975	0.0291	0.976	0.0603
0.0246	0.9889	0.0614	0.0442	0.8774	0.2977	0.0291	0.976	0.0604
0.0246	0.9889	0.0615	0.0442	0.8774	0.2977	0.0291	0.976	0.0604
0.0246	0.9889	0.0615	0.0442	0.8774	0.2978	0.0291	0.976	0.0605
0.024664	0.9889	0.0616	0.0442	0.8774	0.2978	0.0291	0.976	0.0605
0.0246	0.9889	0.0616	0.0442	0.8774	0.2978	0.0291	0.976	0.0606
0.0246	0.9889	0.0617	0.0442	0.8774	0.2979	0.029167	0.976	0.0606
0.0246	0.9889	0.0617	0.0442	0.8774	0.2979	0.029168	0.976	0.0606
0.024669	0.9889	0.0617	0.0442	0.8774	0.298	0.0291	0.976	0.0607
0.0246	0.9889	0.0618	0.0442	0.8763	0.2982	0.0291	0.976	0.0607
0.024672	0.9889	0.0618	0.0442	0.8763	0.2983	0.0291	0.976	0.0608
0.0246	0.9889	0.0619	0.044304	0.8763	0.2983	0.0291	0.976	0.0608
0.0246	0.9883	0.0619	0.0443	0.8763	0.2984	0.0291	0.976	0.0609
0.0246	0.9883	0.0619	0.0443	0.8758	0.2986	0.0291	0.976	0.0609
0.024682	0.9883	0.062	0.044342	0.8758	0.2986	0.0291	0.976	0.061
0.0246	0.9883	0.062	0.0443	0.8758	0.2987	0.0291	0.976	0.061
0.0246	0.9883	0.0621	0.0443	0.8752	0.2992	0.0291	0.976	0.061
0.0246	0.9883	0.0621	0.0443	0.8752	0.2994	0.0291	0.976	0.0611
0.0246	0.9883	0.0621	0.0443	0.8752	0.2995	0.0292	0.976	0.0611
0.024699	0.9883	0.0622	0.0443	0.8752	0.2998	0.0292	0.976	0.0612
0.0247	0.9883	0.0622	0.0443	0.8752	0.2998	0.0292	0.976	0.0612
0.02471	0.9883	0.0623	0.0443	0.8752	0.3	0.0292	0.976	0.0613
0.0247	0.9883	0.0623	0.0444	0.8752	0.3001	0.0292	0.976	0.0613
0.0247	0.9883	0.0624	0.0444	0.8752	0.3005	0.0292	0.976	0.0614
0.0247	0.9883	0.0624	0.0444	0.8752	0.3006	0.0292	0.976	0.0614
0.0247	0.9883	0.0625	0.0444	0.8752	0.3006	0.0292	0.976	0.0614
0.0247	0.9883	0.0625	0.0444	0.8752	0.3007	0.0292	0.976	0.0615
0.0247	0.9883	0.0625	0.0444	0.8747	0.3007	0.0292	0.976	0.0615
0.0247	0.9883	0.0626	0.0444	0.8747	0.3008	0.0292	0.976	0.0616
0.0247	0.9883	0.0626	0.044472	0.8747	0.3013	0.0292	0.976	0.0616
0.0247	0.9883	0.0627	0.0444	0.8747	0.302	0.029229	0.976	0.0617
0.0247	0.9883	0.0627	0.044494	0.8747	0.302	0.0292	0.976	0.0617
0.0247	0.9883	0.0628	0.0445	0.8747	0.3028	0.0292	0.976	0.0617
0.0247	0.9883	0.0628	0.0445	0.8741	0.303	0.029239	0.976	0.0618
0.0247	0.9883	0.0629	0.0445	0.8741	0.3032	0.0292	0.976	0.0618
0.024739	0.9883	0.0629	0.0445	0.8741	0.3032	0.0292	0.976	0.0619
0.0247	0.9883	0.0629	0.0445	0.8741	0.3033	0.0292	0.976	0.0619
0.0247	0.9883	0.063	0.0445	0.8741	0.3034	0.029254	0.976	0.062
0.0247	0.9883	0.063	0.0445	0.8741	0.3035	0.0292	0.976	0.062
0.0247	0.9883	0.0631	0.0445	0.8741	0.3035	0.0292	0.976	0.0621
0.0247	0.9883	0.0631	0.0445	0.8741	0.3036	0.0292	0.976	0.0621
0.0247	0.9883	0.0632	0.044587	0.8741	0.3036	0.0292	0.976	0.0621
0.0247	0.9883	0.0632	0.0446	0.8735	0.3036	0.0292	0.976	0.0622
0.0247	0.9883	0.0633	0.044608	0.8735	0.3037	0.0292	0.976	0.0622
0.0247	0.9883	0.0633	0.0446	0.8735	0.3037	0.0292	0.976	0.0623
0.0247	0.9883	0.0633	0.044611	0.8735	0.3038	0.029289	0.976	0.0623
0.0247	0.9883	0.0634	0.0446	0.873	0.3038	0.0292	0.976	0.0624
0.0248	0.9883	0.0634	0.0446	0.873	0.304	0.029292	0.976	0.0624
0.0248	0.9883	0.0635	0.0446	0.873	0.3042	0.0292	0.976	0.0625
0.0248	0.9883	0.0635	0.0446	0.873	0.3044	0.0292	0.976	0.0625
0.0248	0.9877	0.0635	0.0446	0.873	0.3049	0.0292	0.976	0.0625
0.0248	0.9877	0.0636	0.0446	0.873	0.305	0.0292	0.976	0.0626
0.0248	0.9877	0.0636	0.0446	0.873	0.305	0.0293	0.9755	0.0626
0.0248	0.9877	0.0637	0.0446	0.873	0.3051	0.0293	0.9755	0.0626
0.0248	0.9877	0.0637	0.0446	0.873	0.3052	0.0293	0.9755	0.0627
0.0248	0.9877	0.0637	0.0446	0.873	0.3052	0.0293	0.9755	0.0627
0.024831	0.9877	0.0638	0.0446	0.873	0.3052	0.029323	0.9755	0.0628
0.0248	0.9877	0.0638	0.0447	0.873	0.3055	0.0293	0.9755	0.0628
0.0248	0.9877	0.0639	0.0447	0.873	0.3055	0.0293	0.9755	0.0629
0.024838	0.9877	0.0639	0.0447	0.8724	0.306	0.0293	0.9755	0.0629
0.0248	0.9877	0.064	0.0447	0.8719	0.3067	0.0293	0.9755	0.0629
0.0248	0.9872	0.064	0.0447	0.8719	0.3067	0.0293	0.9755	0.063
0.0248	0.9872	0.064	0.0448	0.8713	0.3069	0.0293	0.9749	0.063
0.024846	0.9872	0.0641	0.0448	0.8708	0.3071	0.0293	0.9749	0.063
0.0248	0.9872	0.0641	0.0448	0.8708	0.3072	0.0293	0.9749	0.0631
0.0248	0.9872	0.0641	0.0448	0.8708	0.3073	0.0293	0.9749	0.0631
0.0248	0.9872	0.0642	0.044826	0.8708	0.3074	0.0293	0.9749	0.0632
0.0248	0.9872	0.0642	0.0448	0.8708	0.3075	0.0293	0.9749	0.0632
0.0248	0.9872	0.0643	0.0448	0.8708	0.3075	0.0293	0.9749	0.0633
0.0248	0.9872	0.0643	0.0448	0.8702	0.3077	0.0293	0.9749	0.0633
0.0248	0.9872	0.0644	0.0448	0.8702	0.3079	0.0293	0.9744	0.0633
0.0248	0.9872	0.0644	0.044861	0.8702	0.3081	0.0293	0.9744	0.0633
0.0248	0.9872	0.0645	0.0448	0.8702	0.3082	0.0293	0.9744	0.0634
0.0248	0.9872	0.0645	0.0448	0.8702	0.3087	0.0293	0.9744	0.0634
0.02488	0.9872	0.0645	0.0449	0.8702	0.3087	0.0293	0.9744	0.0635
0.0248	0.9872	0.0646	0.0449	0.8702	0.3088	0.0293	0.9744	0.0635
0.0248	0.9872	0.0646	0.0449	0.8702	0.3091	0.0293	0.9744	0.0636
0.0248	0.9872	0.0647	0.0449	0.8702	0.3092	0.0293	0.9744	0.0636
0.0248	0.9872	0.0647	0.0449	0.8702	0.3094	0.0293	0.9744	0.0637
0.0248	0.9872	0.0648	0.0449	0.8702	0.3095	0.0293	0.9744	0.0637
0.0248	0.9872	0.0648	0.0449	0.8696	0.3103	0.0293	0.9744	0.0637
0.0248	0.9872	0.0649	0.0449	0.8696	0.3103	0.0293	0.9744	0.0638
0.0249	0.9872	0.0649	0.0449	0.8696	0.3105	0.0293	0.9744	0.0638
0.0249	0.9872	0.0649	0.0449	0.8696	0.3106	0.0293	0.9744	0.0639
0.0249	0.9872	0.065	0.0449	0.8696	0.3107	0.0294	0.9744	0.0639
0.0249	0.9872	0.065	0.0449	0.8696	0.3108	0.0294	0.9744	0.064
0.0249	0.9872	0.0651	0.0449	0.8696	0.3108	0.029413	0.9744	0.064
0.0249	0.9872	0.0651	0.045	0.8691	0.311	0.0294	0.9744	0.0641
0.0249	0.9872	0.0652	0.045	0.8685	0.311	0.0294	0.9744	0.0641
0.0249	0.9872	0.0652	0.045	0.8685	0.311	0.0294	0.9744	0.0641
0.0249	0.9872	0.0653	0.045	0.8685	0.3111	0.0294	0.9744	0.0642
0.0249	0.9872	0.0653	0.045	0.8685	0.3111	0.0294	0.9744	0.0642
0.0249	0.9872	0.0653	0.045035	0.8685	0.3112	0.0294	0.9744	0.0643
0.0249	0.9872	0.0654	0.045	0.8685	0.3114	0.0294	0.9744	0.0643
0.0249	0.9872	0.0654	0.045	0.8685	0.3115	0.0294	0.9744	0.0644
0.0249	0.9872	0.0655	0.045	0.8685	0.3115	0.0294	0.9744	0.0644
0.0249	0.9872	0.0655	0.045	0.8685	0.3131	0.0294	0.9744	0.0645
0.0249	0.9872	0.0656	0.045	0.868	0.3133	0.0294	0.9744	0.0645
0.0249	0.9872	0.0656	0.045	0.868	0.3134	0.0294	0.9744	0.0645
0.0249	0.9872	0.0657	0.045	0.868	0.3134	0.0294	0.9744	0.0646
0.0249	0.9872	0.0657	0.045088	0.868	0.3134	0.0294	0.9744	0.0646
0.0249	0.9866	0.0657	0.045096	0.868	0.3135	0.0294	0.9744	0.0647
0.025001	0.9866	0.0657	0.0451	0.868	0.3138	0.0294	0.9744	0.0647
0.025	0.9866	0.0658	0.0451	0.868	0.3143	0.0294	0.9744	0.0648
0.025	0.9866	0.0658	0.0451	0.868	0.3143	0.0294	0.9744	0.0648
0.025	0.9866	0.0659	0.0451	0.868	0.3144	0.029476	0.9744	0.0649
0.025	0.9866	0.0659	0.045149	0.868	0.3144	0.029479	0.9744	0.0649
0.025	0.9866	0.066	0.0451	0.868	0.3146	0.029479	0.9738	0.0649
0.025	0.9866	0.066	0.0451	0.8674	0.3147	0.0294	0.9738	0.0649
0.025	0.9866	0.066	0.0452	0.8674	0.3149	0.0294	0.9738	0.065
0.025	0.9866	0.0661	0.04521	0.8674	0.3152	0.0294	0.9738	0.065
0.025	0.9866	0.0661	0.0452	0.8674	0.3155	0.0294	0.9738	0.0651
0.025	0.9866	0.0662	0.0452	0.8674	0.3156	0.0294	0.9738	0.0651
0.025	0.9866	0.0662	0.0452	0.8674	0.3156	0.0294	0.9738	0.0652
0.025	0.9866	0.0663	0.0452	0.8663	0.3158	0.0294	0.9733	0.0652
0.025	0.9866	0.0663	0.0452	0.8663	0.3159	0.0294	0.9727	0.0652
0.025	0.9866	0.0664	0.0452	0.8663	0.316	0.0295	0.9727	0.0652
0.025	0.9866	0.0664	0.0452	0.8663	0.3161	0.0295	0.9727	0.0653
0.025	0.9866	0.0664	0.0452	0.8663	0.3162	0.0295	0.9727	0.0653
0.025	0.9866	0.0665	0.0452	0.8663	0.3163	0.0295	0.9727	0.0653
0.025	0.9866	0.0665	0.0452	0.8663	0.3163	0.0295	0.9727	0.0654
0.025	0.9866	0.0666	0.0452	0.8663	0.3164	0.0295	0.9727	0.0654
0.025	0.9866	0.0666	0.045284	0.8663	0.3165	0.0295	0.9727	0.0655
0.025	0.9866	0.0667	0.0453	0.8663	0.3165	0.0295	0.9727	0.0655
0.025	0.9866	0.0667	0.0453	0.8663	0.3166	0.0295	0.9727	0.0656
0.025	0.9866	0.0668	0.0453	0.8663	0.3166	0.0295	0.9727	0.0656
0.025	0.9866	0.0668	0.0453	0.8657	0.3169	0.029528	0.9727	0.0657
0.025	0.9866	0.0668	0.0453	0.8657	0.3175	0.0295	0.9727	0.0657
0.025064	0.9866	0.0669	0.0453	0.8652	0.3175	0.0295	0.9727	0.0657
0.025	0.9866	0.0669	0.0453	0.8646	0.3182	0.0295	0.9727	0.0658
0.025065	0.9866	0.067	0.0453	0.8646	0.3183	0.029545	0.9727	0.0658
0.025	0.9866	0.067	0.0453	0.8641	0.3185	0.0295	0.9727	0.0659
0.025	0.9866	0.0671	0.045369	0.8635	0.3188	0.0295	0.9727	0.0659
0.025	0.9866	0.0671	0.0453	0.8635	0.3188	0.029553	0.9727	0.066
0.025	0.9866	0.0672	0.0453	0.8635	0.3192	0.029554	0.9727	0.066
0.025	0.9866	0.0672	0.0454	0.8635	0.3193	0.0295	0.9727	0.066
0.02508	0.9866	0.0672	0.0454	0.863	0.3194	0.0295	0.9727	0.0661
0.025	0.9866	0.0673	0.0454	0.863	0.3194	0.0295	0.9727	0.0661
0.025	0.9866	0.0673	0.0454	0.863	0.3197	0.0295	0.9727	0.0662
0.025	0.9866	0.0674	0.0454	0.863	0.3198	0.0295	0.9727	0.0662
0.025	0.9866	0.0674	0.0454	0.863	0.3198	0.0295	0.9727	0.0663
0.025094	0.9866	0.0675	0.0454	0.863	0.3199	0.0295	0.9727	0.0663
0.0251	0.9866	0.0675	0.0454	0.863	0.3199	0.029583	0.9727	0.0664
0.0251	0.9866	0.0676	0.0454	0.863	0.3201	0.0295	0.9727	0.0664
0.0251	0.9866	0.0676	0.0455	0.863	0.3205	0.029586	0.9727	0.0664
0.025107	0.9866	0.0676	0.0455	0.8624	0.3208	0.0295	0.9727	0.0665
0.0251	0.9866	0.0677	0.0455	0.8624	0.321	0.0295	0.9727	0.0665
0.0251	0.9866	0.0677	0.0455	0.8624	0.3211	0.0295	0.9727	0.0666
0.0251	0.9866	0.0678	0.0455	0.8624	0.3212	0.0295	0.9727	0.0666
0.0251	0.9866	0.0678	0.0455	0.8624	0.3213	0.029596	0.9727	0.0667
0.025116	0.9866	0.0679	0.0455	0.8624	0.3214	0.0295	0.9727	0.0667
0.025122	0.9866	0.0679	0.0455	0.8624	0.3216	0.0295	0.9727	0.0668
0.0251	0.9866	0.068	0.0455	0.8624	0.3216	0.0296	0.9727	0.0668
0.0251	0.9866	0.068	0.0455	0.8618	0.3217	0.029604	0.9727	0.0668
0.0251	0.9866	0.068	0.0456	0.8618	0.3218	0.0296	0.9727	0.0669
0.0251	0.9866	0.0681	0.0456	0.8613	0.3221	0.0296	0.9727	0.0669
0.0251	0.9866	0.0681	0.0456	0.8596	0.3228	0.0296	0.9727	0.067
0.0251	0.9866	0.0682	0.0456	0.8596	0.3228	0.0296	0.9727	0.067
0.0251	0.9866	0.0682	0.0456	0.8596	0.3229	0.0296	0.9727	0.0671
0.0251	0.9866	0.0683	0.0456	0.8596	0.3232	0.0296	0.9727	0.0671
0.0251	0.9866	0.0683	0.0456	0.8596	0.3234	0.0296	0.9727	0.0672
0.0251	0.9866	0.0684	0.0456	0.8596	0.3235	0.0296	0.9727	0.0672
0.0251	0.9866	0.0684	0.0457	0.8596	0.3239	0.0296	0.9727	0.0672
0.0251	0.9866	0.0684	0.0457	0.8596	0.324	0.0296	0.9727	0.0673
0.0251	0.9866	0.0685	0.0457	0.8596	0.3243	0.0296	0.9727	0.0673
0.025174	0.9866	0.0685	0.0457	0.8596	0.3244	0.0296	0.9727	0.0674
0.0251	0.9866	0.0686	0.0457	0.8596	0.3245	0.0296	0.9727	0.0674
0.0251	0.9866	0.0686	0.0457	0.8596	0.3245	0.0296	0.9727	0.0675
0.0251	0.9866	0.0687	0.0457	0.8596	0.3246	0.0296	0.9727	0.0675
0.0251	0.9866	0.0687	0.045761	0.8596	0.3247	0.0296	0.9727	0.0676
0.025191	0.9866	0.0688	0.0457	0.8596	0.3247	0.0296	0.9727	0.0676
0.0251	0.9866	0.0688	0.0457	0.8596	0.3247	0.0296	0.9727	0.0676
0.025194	0.9866	0.0688	0.0457	0.8596	0.3248	0.0296	0.9727	0.0677
0.0252	0.9866	0.0689	0.045782	0.8596	0.3248	0.0296	0.9727	0.0677
0.0252	0.9866	0.0689	0.0457	0.8596	0.3251	0.0296	0.9727	0.0678
0.0252	0.9866	0.069	0.0457	0.8596	0.3251	0.02967	0.9721	0.0678
0.0252	0.9866	0.069	0.0457	0.8596	0.3254	0.029672	0.9721	0.0678
0.0252	0.9866	0.0691	0.0458	0.8591	0.326	0.0296	0.9721	0.0679
0.025231	0.9866	0.0691	0.0458	0.8591	0.326	0.029674	0.9721	0.0679
0.0252	0.9866	0.0692	0.0458	0.8591	0.3261	0.0296	0.9721	0.068
0.0252	0.9866	0.0692	0.0458	0.8591	0.3262	0.0296	0.9721	0.068
0.0252	0.9866	0.0692	0.0458	0.8591	0.3263	0.0296	0.9721	0.068
0.0252	0.9866	0.0693	0.0458	0.8591	0.3263	0.0296	0.9721	0.0681
0.0252	0.9866	0.0693	0.0458	0.8591	0.3263	0.0296	0.9721	0.0681
0.0252	0.9866	0.0694	0.045854	0.8591	0.3264	0.0296	0.9721	0.0682
0.0252	0.9866	0.0694	0.0458	0.8591	0.3267	0.0296	0.9721	0.0682
0.0252	0.9866	0.0695	0.0458	0.8591	0.3267	0.0296	0.9721	0.0683
0.0252	0.9866	0.0695	0.0458	0.8591	0.3267	0.0296	0.9721	0.0683
0.0252	0.9866	0.0696	0.0458	0.8591	0.3268	0.0296	0.9721	0.0684
0.0252	0.9866	0.0696	0.0459	0.8591	0.3269	0.0296	0.9721	0.0684
0.0252	0.9866	0.0696	0.0459	0.8591	0.3271	0.029694	0.9721	0.0684
0.0252	0.9866	0.0697	0.0459	0.8585	0.3278	0.0296	0.9721	0.0685
0.0252	0.9866	0.0697	0.0459	0.8585	0.3279	0.0297	0.9716	0.0685
0.0252	0.9866	0.0698	0.0459	0.8585	0.3281	0.0297	0.9716	0.0685
0.0252	0.9866	0.0698	0.045953	0.8585	0.3281	0.0297	0.9716	0.0686
0.0252	0.9866	0.0699	0.0459	0.8585	0.3282	0.0297	0.971	0.0686
0.0252	0.9866	0.0699	0.0459	0.8585	0.3284	0.0297	0.971	0.0686
0.0252	0.9866	0.0699	0.045981	0.8579	0.3287	0.0297	0.971	0.0687
0.0252	0.9866	0.07	0.0459	0.8579	0.3287	0.0297	0.971	0.0687
0.0252	0.9866	0.07	0.0459	0.8579	0.3288	0.0297	0.971	0.0688
0.0252	0.9866	0.0701	0.046	0.8579	0.3289	0.0297	0.971	0.0688
0.0252	0.9866	0.0701	0.046	0.8579	0.329	0.0297	0.971	0.0688
0.0252	0.9866	0.0702	0.046	0.8579	0.329	0.0297	0.971	0.0689
0.0252	0.9866	0.0702	0.046	0.8579	0.3293	0.0297	0.971	0.0689
0.0252	0.9866	0.0703	0.046	0.8579	0.3294	0.0297	0.971	0.069
0.0252	0.9866	0.0703	0.046	0.8579	0.3295	0.0297	0.971	0.069
0.0252	0.9866	0.0703	0.046	0.8579	0.3297	0.029747	0.971	0.0691
0.0252	0.9866	0.0704	0.046076	0.8574	0.3298	0.0297	0.971	0.0691
0.0252	0.9866	0.0704	0.046	0.8574	0.33	0.0297	0.971	0.0692
0.0253	0.9866	0.0705	0.046	0.8574	0.33	0.0297	0.971	0.0692
0.0253	0.9861	0.0705	0.046	0.8574	0.3302	0.0297	0.971	0.0692
0.025318	0.9861	0.0705	0.046	0.8574	0.3303	0.0297	0.971	0.0693
0.0253	0.9861	0.0706	0.0461	0.8568	0.3303	0.0297	0.971	0.0693
0.0253	0.9861	0.0706	0.0461	0.8568	0.3305	0.0297	0.971	0.0694
0.025328	0.9861	0.0707	0.0461	0.8563	0.3305	0.0297	0.971	0.0694
0.0253	0.9861	0.0707	0.0461	0.8563	0.3306	0.0297	0.971	0.0695
0.0253	0.9861	0.0707	0.0461	0.8563	0.3307	0.0297	0.971	0.0695
0.025336	0.9861	0.0708	0.046148	0.8563	0.3308	0.029773	0.971	0.0696
0.0253	0.9861	0.0708	0.0461	0.8563	0.331	0.0297	0.971	0.0696
0.0253	0.9861	0.0709	0.0461	0.8557	0.3316	0.0297	0.971	0.0696
0.0253	0.9861	0.0709	0.0461	0.8557	0.3317	0.0297	0.971	0.0697
0.0253	0.9861	0.071	0.0461	0.8557	0.3318	0.0297	0.971	0.0697
0.0253	0.9861	0.071	0.0462	0.8557	0.3318	0.0297	0.971	0.0698
0.0253	0.9861	0.0711	0.0462	0.8557	0.3319	0.0297	0.971	0.0698
0.0253	0.9861	0.0711	0.0462	0.8557	0.3321	0.0297	0.971	0.0699
0.0253	0.9861	0.0711	0.0462	0.8557	0.3327	0.0297	0.971	0.0699
0.0253	0.9861	0.0712	0.0462	0.8552	0.3335	0.029801	0.971	0.0699
0.0253	0.9861	0.0712	0.0462	0.8552	0.3336	0.0298	0.971	0.07
0.0253	0.9861	0.0713	0.0462	0.8552	0.3336	0.0298	0.971	0.07
0.0253	0.9861	0.0713	0.046246	0.8546	0.334	0.0298	0.971	0.0701
0.0253	0.9855	0.0713	0.0462	0.854	0.3341	0.0298	0.971	0.0701
0.0253	0.9855	0.0714	0.0462	0.854	0.3344	0.0298	0.971	0.0702
0.0253	0.9855	0.0714	0.0462	0.854	0.3346	0.0298	0.9705	0.0702
0.0253	0.9855	0.0715	0.0462	0.854	0.3347	0.0298	0.9705	0.0702
0.0253	0.9855	0.0715	0.0462	0.854	0.3353	0.0298	0.9705	0.0703
0.0253	0.9855	0.0715	0.0462	0.854	0.3353	0.0298	0.9705	0.0703
0.0253	0.9855	0.0716	0.0462	0.854	0.3353	0.0298	0.9705	0.0703
0.0253	0.9855	0.0716	0.0463	0.854	0.3354	0.029844	0.9705	0.0704
0.025404	0.9855	0.0717	0.0463	0.854	0.3355	0.0298	0.9705	0.0704
0.0254	0.9855	0.0717	0.0463	0.854	0.3356	0.0298	0.9705	0.0705
0.0254	0.9855	0.0718	0.0463	0.854	0.3356	0.0298	0.9705	0.0705
0.0254	0.9855	0.0718	0.046371	0.854	0.3357	0.0298	0.9705	0.0706
0.025415	0.9855	0.0719	0.0463	0.8529	0.3358	0.0298	0.9705	0.0706
0.0254	0.9855	0.0719	0.0463	0.8529	0.336	0.0298	0.9705	0.0707
0.0254	0.9855	0.0719	0.0463	0.8529	0.3362	0.0298	0.9705	0.0707
0.02542	0.9855	0.072	0.0463	0.8529	0.3362	0.0298	0.9705	0.0707
0.0254	0.9855	0.072	0.0463	0.8529	0.3363	0.0298	0.9705	0.0708
0.0254	0.9855	0.0721	0.0464	0.8529	0.3364	0.0298	0.9705	0.0708
0.0254	0.9855	0.0721	0.0464	0.8529	0.3365	0.0298	0.9705	0.0709
0.0254	0.9855	0.0722	0.0464	0.8529	0.3366	0.0298	0.9705	0.0709
0.025438	0.9855	0.0722	0.0464	0.8529	0.3368	0.0298	0.9705	0.071
0.0254	0.9855	0.0723	0.0464	0.8529	0.3369	0.0298	0.9705	0.071
0.0254	0.9855	0.0723	0.0464	0.8529	0.3369	0.0298	0.9705	0.0711
0.0254	0.9855	0.0723	0.0465	0.8529	0.3371	0.0298	0.9705	0.0711
0.0254	0.9855	0.0724	0.0465	0.8529	0.3371	0.0298	0.9705	0.0711
0.025453	0.9855	0.0724	0.046509	0.8529	0.3379	0.0298	0.9705	0.0712
0.0254	0.9855	0.0725	0.0465	0.8529	0.3379	0.0298	0.9705	0.0712
0.0254	0.9855	0.0725	0.0465	0.8529	0.338	0.0299	0.9705	0.0713
0.0254	0.9855	0.0726	0.0465	0.8529	0.338	0.029903	0.9705	0.0713
0.0254	0.9855	0.0726	0.0465	0.8529	0.338	0.0299	0.9705	0.0714
0.0254	0.9855	0.0727	0.0465	0.8529	0.3381	0.0299	0.9705	0.0714
0.025466	0.9855	0.0727	0.0465	0.8529	0.3386	0.0299	0.9705	0.0715
0.0254	0.9855	0.0727	0.0465	0.8529	0.3386	0.0299	0.9705	0.0715
0.0254	0.9855	0.0728	0.0465	0.8529	0.3392	0.029908	0.9705	0.0715
0.0254	0.9855	0.0728	0.0466	0.8529	0.3393	0.0299	0.9705	0.0716
0.025477	0.9855	0.0729	0.046607	0.8529	0.3394	0.029911	0.9705	0.0716
0.0254	0.9855	0.0729	0.0466	0.8524	0.3396	0.0299	0.9705	0.0717
0.0254	0.9855	0.073	0.0466	0.8518	0.34	0.0299	0.9705	0.0717
0.025486	0.9855	0.073	0.0466	0.8518	0.3402	0.0299	0.9705	0.0718
0.0254	0.9855	0.0731	0.046629	0.8518	0.3402	0.0299	0.9705	0.0718
0.0254	0.9855	0.0731	0.0466	0.8518	0.3403	0.0299	0.9705	0.0719
0.0255	0.985	0.0731	0.0466	0.8518	0.3403	0.0299	0.9705	0.0719
0.025506	0.985	0.0731	0.0466	0.8518	0.3404	0.0299	0.9705	0.0719
0.0255	0.985	0.0732	0.0466	0.8518	0.3404	0.02993	0.9705	0.072
0.0255	0.985	0.0732	0.0466	0.8518	0.3406	0.0299	0.9705	0.072
0.0255	0.985	0.0733	0.0466	0.8513	0.3407	0.0299	0.9705	0.0721
0.0255	0.985	0.0733	0.0466	0.8513	0.3409	0.0299	0.9705	0.0721
0.025528	0.985	0.0734	0.0466	0.8513	0.3413	0.0299	0.9705	0.0722
0.0255	0.985	0.0734	0.0467	0.8513	0.3413	0.029943	0.9705	0.0722
0.0255	0.985	0.0735	0.0467	0.8513	0.3414	0.0299	0.9705	0.0723
0.0255	0.985	0.0735	0.046733	0.8507	0.3415	0.0299	0.9705	0.0723
0.0255	0.985	0.0735	0.0467	0.8507	0.3418	0.029956	0.9705	0.0723
0.0255	0.985	0.0736	0.0467	0.8507	0.342	0.0299	0.9699	0.0723
0.0255	0.985	0.0736	0.0467	0.8507	0.342	0.0299	0.9699	0.0724
0.0255	0.985	0.0737	0.0467	0.8507	0.3422	0.0299	0.9699	0.0724
0.0255	0.985	0.0737	0.0467	0.8507	0.3423	0.0299	0.9699	0.0725
0.025554	0.985	0.0738	0.0467	0.8507	0.3423	0.0299	0.9699	0.0725
0.0255	0.985	0.0738	0.0468	0.8507	0.3424	0.0299	0.9699	0.0726
0.025559	0.985	0.0739	0.0468	0.8507	0.3426	0.0299	0.9699	0.0726
0.0255	0.985	0.0739	0.0468	0.8507	0.3426	0.0299	0.9699	0.0727
0.025561	0.985	0.0739	0.0468	0.8507	0.3427	0.0299	0.9699	0.0727
0.0255	0.985	0.074	0.0468	0.8507	0.3427	0.029975	0.9699	0.0727
0.0255	0.985	0.074	0.0468	0.8507	0.3428	0.0299	0.9699	0.0728
0.0255	0.985	0.0741	0.0468	0.8507	0.3429	0.0299	0.9699	0.0728
0.0255	0.9844	0.0741	0.046851	0.8507	0.3429	0.0299	0.9699	0.0729
0.0255	0.9844	0.0741	0.0468	0.8507	0.343	0.0299	0.9699	0.0729
0.0255	0.9844	0.0742	0.0468	0.8501	0.3432	0.0299	0.9699	0.073
0.0255	0.9844	0.0742	0.0468	0.8501	0.3432	0.0299	0.9699	0.073
0.0256	0.9844	0.0742	0.0468	0.8501	0.3439	0.0299	0.9699	0.0731
0.0256	0.9844	0.0743	0.0469	0.8501	0.3439	0.0299	0.9699	0.0731
0.0256	0.9844	0.0743	0.0469	0.8501	0.3439	0.0299	0.9699	0.0731
0.0256	0.9844	0.0744	0.0469	0.8501	0.344	0.0299	0.9699	0.0732
0.0256	0.9844	0.0744	0.0469	0.8501	0.344	0.0299	0.9699	0.0732
0.025619	0.9844	0.0745	0.0469	0.8501	0.3442	0.030003	0.9699	0.0733
0.0256	0.9844	0.0745	0.0469	0.8501	0.3443	0.03	0.9699	0.0733
0.0256	0.9844	0.0746	0.0469	0.8501	0.3443	0.030007	0.9699	0.0734
0.0256	0.9844	0.0746	0.046966	0.8501	0.3444	0.03	0.9699	0.0734
0.0256	0.9844	0.0746	0.0469	0.8501	0.3445	0.03	0.9699	0.0735
0.0256	0.9844	0.0747	0.0469	0.8501	0.3447	0.03	0.9699	0.0735
0.0256	0.9844	0.0747	0.046987	0.8501	0.3449	0.03	0.9699	0.0735
0.0256	0.9844	0.0748	0.0469	0.8501	0.3449	0.03	0.9699	0.0736
0.0256	0.9844	0.0748	0.047	0.8501	0.345	0.03	0.9699	0.0736
0.0256	0.9844	0.0749	0.047	0.8501	0.3451	0.03	0.9699	0.0737
0.0256	0.9844	0.0749	0.047	0.8501	0.3451	0.03	0.9699	0.0737
0.0256	0.9844	0.075	0.047041	0.8496	0.3455	0.03	0.9699	0.0738
0.0256	0.9844	0.075	0.047	0.8496	0.3456	0.030053	0.9699	0.0738
0.0256	0.9844	0.075	0.047	0.849	0.346	0.03	0.9699	0.0739
0.0256	0.9844	0.0751	0.047	0.849	0.3461	0.03	0.9699	0.0739
0.0256	0.9844	0.0751	0.047	0.849	0.3461	0.03	0.9694	0.0739
0.0256	0.9844	0.0752	0.047	0.849	0.3462	0.03	0.9694	0.0739
0.0256	0.9844	0.0752	0.047	0.849	0.3462	0.03	0.9694	0.074
0.025676	0.9844	0.0753	0.0471	0.849	0.3464	0.03	0.9694	0.074
0.025677	0.9844	0.0753	0.0471	0.849	0.3465	0.03	0.9694	0.0741
0.0256	0.9844	0.0754	0.0471	0.849	0.3465	0.03	0.9694	0.0741
0.0256	0.9844	0.0754	0.0471	0.849	0.3466	0.03	0.9694	0.0742
0.0256	0.9844	0.0754	0.0471	0.849	0.3466	0.03	0.9694	0.0742
0.0257	0.9844	0.0755	0.0471	0.849	0.3467	0.03	0.9694	0.0742
0.0257	0.9844	0.0755	0.0471	0.849	0.3468	0.03	0.9694	0.0743
0.0257	0.9844	0.0756	0.0471	0.849	0.3468	0.03	0.9694	0.0743
0.0257	0.9844	0.0756	0.0471	0.849	0.3469	0.03	0.9694	0.0744
0.0257	0.9844	0.0757	0.0471	0.849	0.3469	0.03	0.9694	0.0744
0.0257	0.9844	0.0757	0.0471	0.849	0.347	0.0301	0.9694	0.0745
0.0257	0.9844	0.0758	0.0471	0.849	0.3472	0.030102	0.9694	0.0745
0.0257	0.9844	0.0758	0.0471	0.849	0.3475	0.0301	0.9694	0.0746
0.0257	0.9844	0.0758	0.0471	0.849	0.3476	0.0301	0.9694	0.0746
0.0257	0.9844	0.0759	0.0471	0.849	0.3476	0.0301	0.9694	0.0746
0.0257	0.9844	0.0759	0.0472	0.8485	0.3476	0.0301	0.9694	0.0747
0.0257	0.9844	0.076	0.0472	0.8485	0.3477	0.0301	0.9694	0.0747
0.0257	0.9844	0.076	0.0472	0.8485	0.3478	0.0301	0.9694	0.0748
0.0257	0.9844	0.0761	0.0472	0.8479	0.3484	0.0301	0.9694	0.0748
0.0257	0.9844	0.0761	0.0472	0.8479	0.3485	0.0301	0.9694	0.0749
0.025756	0.9844	0.0762	0.0472	0.8474	0.3485	0.0301	0.9694	0.0749
0.0257	0.9844	0.0762	0.0472	0.8474	0.3485	0.0301	0.9694	0.075
0.0257	0.9844	0.0762	0.0472	0.8474	0.3486	0.0301	0.9694	0.075
0.0257	0.9844	0.0763	0.0472	0.8474	0.3486	0.0301	0.9694	0.075
0.0257	0.9844	0.0763	0.0472	0.8474	0.3486	0.030132	0.9694	0.0751
0.0257	0.9844	0.0764	0.0472	0.8474	0.3487	0.0301	0.9694	0.0751
0.0257	0.9838	0.0764	0.0472	0.8474	0.3489	0.0301	0.9694	0.0752
0.0257	0.9838	0.0764	0.0472	0.8474	0.349	0.0301	0.9694	0.0752
0.0257	0.9838	0.0765	0.0472	0.8474	0.349	0.0301	0.9694	0.0753
0.025787	0.9838	0.0765	0.0473	0.8474	0.3491	0.0301	0.9694	0.0753
0.0257	0.9838	0.0766	0.0473	0.8468	0.3491	0.0301	0.9694	0.0754
0.0257	0.9838	0.0766	0.0473	0.8468	0.3493	0.030147	0.9694	0.0754
0.0257	0.9838	0.0766	0.047344	0.8468	0.3495	0.0301	0.9694	0.0754
0.0257	0.9838	0.0767	0.0473	0.8468	0.3497	0.0301	0.9694	0.0755
0.0258	0.9838	0.0767	0.0473	0.8468	0.3499	0.0301	0.9694	0.0755
0.0258	0.9838	0.0768	0.0473	0.8468	0.35	0.0301	0.9694	0.0756
0.0258	0.9838	0.0768	0.0474	0.8468	0.3501	0.0301	0.9694	0.0756
0.0258	0.9838	0.0769	0.0474	0.8468	0.3504	0.030163	0.9694	0.0757
0.0258	0.9838	0.0769	0.0474	0.8468	0.3505	0.030164	0.9694	0.0757
0.02581	0.9838	0.077	0.047443	0.8468	0.3505	0.0301	0.9694	0.0758
0.0258	0.9838	0.077	0.0474	0.8468	0.3505	0.0301	0.9688	0.0758
0.025811	0.9838	0.077	0.0474	0.8468	0.3506	0.0301	0.9688	0.0758
0.0258	0.9838	0.0771	0.0474	0.8468	0.3509	0.0301	0.9688	0.0758
0.0258	0.9838	0.0771	0.0474	0.8462	0.3514	0.0301	0.9688	0.0759
0.0258	0.9838	0.0772	0.0474	0.8462	0.3514	0.0301	0.9688	0.0759
0.0258	0.9833	0.0772	0.0475	0.8462	0.3518	0.0301	0.9688	0.076
0.0258	0.9833	0.0772	0.0475	0.8462	0.3518	0.0301	0.9688	0.076
0.0258	0.9833	0.0773	0.0475	0.8462	0.3519	0.0301	0.9688	0.0761
0.0258	0.9833	0.0773	0.047549	0.8462	0.3519	0.0301	0.9688	0.0761
0.0258	0.9833	0.0774	0.0475	0.8462	0.3521	0.0301	0.9688	0.0762
0.0258	0.9833	0.0774	0.0475	0.8457	0.3522	0.0301	0.9688	0.0762
0.0258	0.9833	0.0774	0.0475	0.8457	0.3523	0.0301	0.9688	0.0762
0.0258	0.9833	0.0775	0.0475	0.8457	0.3524	0.030198	0.9688	0.0763
0.0258	0.9827	0.0775	0.0475	0.8457	0.3526	0.0301	0.9688	0.0763
0.0258	0.9827	0.0775	0.047593	0.8457	0.3527	0.0301	0.9688	0.0764
0.0258	0.9827	0.0776	0.0475	0.8457	0.3527	0.0302	0.9688	0.0764
0.0258	0.9827	0.0776	0.0476	0.8457	0.3528	0.0302	0.9688	0.0765
0.0258	0.9827	0.0777	0.0476	0.8457	0.3529	0.030208	0.9688	0.0765
0.0258	0.9827	0.0777	0.047635	0.8457	0.3529	0.0302	0.9688	0.0766
0.0258	0.9827	0.0778	0.0476	0.8457	0.353	0.0302	0.9682	0.0766
0.0258	0.9827	0.0778	0.0476	0.8457	0.3531	0.0302	0.9682	0.0766
0.0258	0.9827	0.0778	0.0476	0.8457	0.3532	0.0302	0.9682	0.0766
0.0258	0.9827	0.0779	0.0476	0.8457	0.3533	0.0302	0.9682	0.0767
0.0258	0.9827	0.0779	0.0476	0.8457	0.3538	0.0302	0.9682	0.0767
0.0258	0.9827	0.078	0.0476	0.8457	0.354	0.0302	0.9682	0.0768
0.0258	0.9827	0.078	0.0477	0.8457	0.354	0.0302	0.9682	0.0768
0.0258	0.9827	0.0781	0.0477	0.8457	0.3541	0.0302	0.9682	0.0769
0.0258	0.9827	0.0781	0.0477	0.8457	0.3541	0.0302	0.9682	0.0769
0.0258	0.9827	0.0782	0.0477	0.8451	0.3541	0.030241	0.9682	0.077
0.0258	0.9827	0.0782	0.0477	0.8451	0.3542	0.0302	0.9682	0.077
0.0258	0.9827	0.0782	0.0477	0.8451	0.3542	0.0302	0.9682	0.077
0.0258	0.9827	0.0783	0.0477	0.8451	0.3544	0.0302	0.9682	0.0771
0.0258	0.9827	0.0783	0.0477	0.8451	0.3544	0.0302	0.9682	0.0771
0.0259	0.9827	0.0784	0.0477	0.8451	0.3544	0.0302	0.9682	0.0772
0.0259	0.9827	0.0784	0.0477	0.8446	0.3552	0.030277	0.9682	0.0772
0.025904	0.9827	0.0785	0.0478	0.8446	0.3552	0.0302	0.9682	0.0773
0.0259	0.9827	0.0785	0.0478	0.8446	0.3554	0.0302	0.9677	0.0773
0.0259	0.9827	0.0785	0.047823	0.8446	0.3555	0.0302	0.9677	0.0773
0.0259	0.9827	0.0786	0.0478	0.8429	0.3561	0.0302	0.9677	0.0774
0.0259	0.9827	0.0786	0.0478	0.8429	0.3563	0.0302	0.9677	0.0774
0.0259	0.9827	0.0787	0.0478	0.8429	0.3564	0.0302	0.9677	0.0774
0.0259	0.9827	0.0787	0.0478	0.8423	0.3565	0.0302	0.9677	0.0775
0.0259	0.9827	0.0788	0.047877	0.8423	0.3566	0.0303	0.9677	0.0775
0.0259	0.9827	0.0788	0.0478	0.8423	0.3566	0.030304	0.9677	0.0776
0.0259	0.9827	0.0789	0.0478	0.8418	0.3568	0.0303	0.9677	0.0776
0.0259	0.9827	0.0789	0.0479	0.8412	0.3568	0.0303	0.9677	0.0777
0.0259	0.9827	0.0789	0.0479	0.8412	0.3569	0.0303	0.9677	0.0777
0.0259	0.9827	0.079	0.0479	0.8412	0.3569	0.0303	0.9671	0.0777
0.0259	0.9827	0.079	0.0479	0.8412	0.357	0.0303	0.9671	0.0778
0.0259	0.9827	0.0791	0.0479	0.8412	0.3572	0.0303	0.9671	0.0778
0.02594	0.9827	0.0791	0.0479	0.8412	0.3572	0.0303	0.9671	0.0778
0.025941	0.9827	0.0792	0.0479	0.8412	0.3573	0.0303	0.9671	0.0779
0.0259	0.9827	0.0792	0.0479	0.8412	0.3576	0.0303	0.9671	0.0779
0.0259	0.9827	0.0793	0.0479	0.8407	0.3585	0.0303	0.9671	0.078
0.0259	0.9827	0.0793	0.0479	0.8407	0.3587	0.0303	0.9671	0.078
0.0259	0.9827	0.0793	0.047989	0.8407	0.3588	0.0303	0.9671	0.0781
0.0259	0.9827	0.0794	0.048	0.8407	0.3589	0.0303	0.9671	0.0781
0.0259	0.9827	0.0794	0.048	0.8407	0.359	0.030336	0.9671	0.0782
0.0259	0.9827	0.0795	0.048	0.8407	0.3591	0.0303	0.9671	0.0782
0.0259	0.9827	0.0795	0.048	0.8407	0.3591	0.0303	0.9671	0.0782
0.0259	0.9827	0.0796	0.048	0.8407	0.3592	0.0303	0.9671	0.0783
0.0259	0.9827	0.0796	0.048	0.8407	0.3593	0.0303	0.9671	0.0783
0.0259	0.9827	0.0797	0.048	0.8407	0.3594	0.030353	0.9671	0.0784
0.0259	0.9827	0.0797	0.048	0.8407	0.3595	0.0303	0.9671	0.0784
0.0259	0.9827	0.0797	0.048	0.8407	0.3595	0.0303	0.9671	0.0785
0.0259	0.9827	0.0798	0.048	0.8407	0.3596	0.0303	0.9671	0.0785
0.0259	0.9827	0.0798	0.048	0.8407	0.3597	0.0303	0.9671	0.0785
0.0259	0.9827	0.0799	0.048	0.8407	0.3597	0.0303	0.9671	0.0786
0.0259	0.9827	0.0799	0.048	0.8407	0.3598	0.0303	0.9671	0.0786
0.0259	0.9827	0.08	0.048071	0.8407	0.3599	0.0303	0.9671	0.0787
0.0259	0.9827	0.08	0.048	0.8401	0.3604	0.0303	0.9671	0.0787
0.026	0.9827	0.0801	0.048	0.8401	0.3605	0.0303	0.9671	0.0788
0.026	0.9827	0.0801	0.048	0.8396	0.3616	0.0303	0.9671	0.0788
0.026	0.9827	0.0801	0.0481	0.8396	0.3616	0.0303	0.9671	0.0789
0.026	0.9822	0.0801	0.0481	0.8396	0.3618	0.030385	0.9671	0.0789
0.026	0.9822	0.0802	0.0481	0.8396	0.3618	0.0303	0.9671	0.0789
0.026	0.9822	0.0802	0.0481	0.8396	0.3619	0.0303	0.9671	0.079
0.026	0.9822	0.0803	0.0481	0.8396	0.3619	0.0303	0.9671	0.079
0.026	0.9822	0.0803	0.0481	0.8396	0.362	0.0303	0.9671	0.0791
0.026	0.9822	0.0804	0.0481	0.8396	0.3621	0.0303	0.9671	0.0791
0.026	0.9822	0.0804	0.0481	0.8396	0.3623	0.0303	0.9671	0.0792
0.026	0.9822	0.0805	0.0481	0.8396	0.3624	0.0303	0.9671	0.0792
0.026	0.9822	0.0805	0.0481	0.8396	0.3624	0.0303	0.9671	0.0793
0.026	0.9822	0.0805	0.0481	0.8396	0.363	0.0303	0.9671	0.0793
0.026	0.9822	0.0806	0.048166	0.8396	0.3631	0.0304	0.9671	0.0793
0.026	0.9822	0.0806	0.0481	0.8396	0.3632	0.0304	0.9671	0.0794
0.026	0.9822	0.0807	0.0481	0.8396	0.3633	0.0304	0.9671	0.0794
0.026	0.9822	0.0807	0.0481	0.8396	0.3634	0.0304	0.9671	0.0795
0.026	0.9822	0.0808	0.0482	0.839	0.3634	0.0304	0.9671	0.0795
0.026	0.9816	0.0808	0.0482	0.839	0.3634	0.0304	0.9671	0.0796
0.026	0.9816	0.0808	0.0482	0.839	0.3637	0.0304	0.9671	0.0796
0.026	0.9816	0.0809	0.0482	0.839	0.3638	0.0304	0.9671	0.0797
0.026	0.9816	0.0809	0.0482	0.8384	0.3641	0.0304	0.9671	0.0797
0.026054	0.9816	0.0809	0.048281	0.8384	0.3642	0.0304	0.9671	0.0797
0.026059	0.9816	0.081	0.0482	0.8384	0.3642	0.0304	0.9671	0.0798
0.026	0.9816	0.081	0.0483	0.8379	0.3643	0.0304	0.9671	0.0798
0.026	0.9816	0.0811	0.048324	0.8379	0.3643	0.0304	0.9671	0.0799
0.026	0.9816	0.0811	0.048331	0.8373	0.3646	0.0304	0.9671	0.0799
0.026	0.9816	0.0812	0.0483	0.8373	0.3646	0.0304	0.9671	0.08
0.026	0.9816	0.0812	0.0483	0.8373	0.3646	0.030429	0.9671	0.08
0.026	0.9816	0.0813	0.0483	0.8373	0.3647	0.0304	0.9666	0.08
0.026	0.9816	0.0813	0.0483	0.8373	0.3647	0.0304	0.9666	0.0801
0.026	0.9816	0.0813	0.0483	0.8373	0.3648	0.0304	0.9666	0.0801
0.026091	0.9811	0.0813	0.0483	0.8373	0.3648	0.0304	0.9666	0.0801
0.026	0.9811	0.0814	0.0483	0.8373	0.3654	0.0304	0.9666	0.0802
0.026093	0.9811	0.0814	0.0484	0.8368	0.3662	0.0304	0.9666	0.0802
0.026	0.9811	0.0815	0.0484	0.8368	0.3663	0.0304	0.9666	0.0803
0.0261	0.9811	0.0815	0.0484	0.8362	0.3664	0.0304	0.9666	0.0803
0.0261	0.9811	0.0816	0.0484	0.8357	0.3669	0.0304	0.9666	0.0804
0.0261	0.9811	0.0816	0.0484	0.8357	0.3671	0.0304	0.9666	0.0804
0.0261	0.9811	0.0817	0.048437	0.8351	0.3671	0.0304	0.9666	0.0805
0.026116	0.9811	0.0817	0.0484	0.8345	0.3675	0.0304	0.9666	0.0805
0.0261	0.9811	0.0817	0.0484	0.8334	0.368	0.0304	0.9666	0.0805
0.0261	0.9811	0.0818	0.0484	0.8334	0.3681	0.0304	0.9666	0.0806
0.026122	0.9811	0.0818	0.0484	0.8334	0.3682	0.0304	0.9666	0.0806
0.0261	0.9811	0.0819	0.0484	0.8334	0.3683	0.0304	0.9666	0.0807
0.0261	0.9811	0.0819	0.0484	0.8329	0.3683	0.0304	0.9666	0.0807
0.0261	0.9811	0.082	0.0484	0.8329	0.3683	0.0304	0.9666	0.0808
0.0261	0.9811	0.082	0.0485	0.8329	0.3684	0.0305	0.9666	0.0808
0.0261	0.9811	0.0821	0.0485	0.8329	0.3685	0.0305	0.9666	0.0809
0.0261	0.9811	0.0821	0.0485	0.8329	0.3686	0.0305	0.9666	0.0809
0.0261	0.9811	0.0821	0.0485	0.8329	0.3686	0.0305	0.9666	0.0809
0.0261	0.9811	0.0822	0.0485	0.8329	0.3687	0.030514	0.9666	0.081
0.0261	0.9811	0.0822	0.0485	0.8329	0.3687	0.0305	0.9666	0.081
0.0261	0.9811	0.0823	0.0485	0.8329	0.3688	0.0305	0.966	0.081
0.0261	0.9811	0.0823	0.0485	0.8329	0.3689	0.0305	0.966	0.0811
0.0261	0.9811	0.0824	0.048557	0.8323	0.3691	0.0305	0.966	0.0811
0.0261	0.9811	0.0824	0.0485	0.8323	0.3695	0.0305	0.966	0.0812
0.0261	0.9811	0.0825	0.0485	0.8318	0.3698	0.030532	0.9655	0.0812
0.0261	0.9805	0.0825	0.0485	0.8318	0.3701	0.030533	0.9655	0.0812
0.0261	0.9805	0.0825	0.0486	0.8318	0.3701	0.0305	0.9655	0.0813
0.026171	0.9805	0.0825	0.0486	0.8318	0.3702	0.0305	0.9655	0.0813
0.0261	0.9805	0.0826	0.0486	0.8318	0.3703	0.0305	0.9655	0.0813
0.0261	0.9805	0.0826	0.0486	0.8318	0.3705	0.0305	0.9655	0.0814
0.0261	0.9805	0.0827	0.04865	0.8318	0.3706	0.0305	0.9655	0.0814
0.0261	0.9805	0.0827	0.0486	0.8318	0.3706	0.0305	0.9655	0.0815
0.0261	0.9805	0.0828	0.0486	0.8318	0.3708	0.0305	0.9655	0.0815
0.026199	0.9805	0.0828	0.0486	0.8318	0.3709	0.0305	0.9655	0.0816
0.0262	0.9805	0.0828	0.0486	0.8318	0.3709	0.0305	0.9655	0.0816
0.0262	0.9805	0.0829	0.048688	0.8318	0.371	0.0305	0.9649	0.0816
0.0262	0.9805	0.0829	0.0486	0.8318	0.3711	0.030562	0.9649	0.0817
0.0262	0.9805	0.083	0.0486	0.8318	0.3712	0.0305	0.9649	0.0817
0.0262	0.9805	0.083	0.0487	0.8306	0.3719	0.0305	0.9649	0.0817
0.0262	0.9805	0.0831	0.0487	0.8306	0.372	0.0305	0.9649	0.0818
0.0262	0.9805	0.0831	0.0487	0.8306	0.372	0.0305	0.9649	0.0819
0.0262	0.9805	0.0832	0.0487	0.8306	0.3721	0.0305	0.9649	0.0819
0.0262	0.9805	0.0832	0.048745	0.8301	0.3721	0.0305	0.9649	0.082
0.0262	0.9805	0.0832	0.0487	0.8301	0.3724	0.0305	0.9649	0.082
0.0262	0.9805	0.0833	0.0487	0.8301	0.3728	0.0305	0.9649	0.0821
0.0262	0.9805	0.0833	0.0487	0.8301	0.3733	0.0305	0.9649	0.0821
0.0262	0.9805	0.0834	0.0488	0.8301	0.3737	0.0305	0.9649	0.0821
0.0262	0.9805	0.0834	0.0488	0.8295	0.3739	0.0306	0.9649	0.0822
0.0262	0.9805	0.0835	0.0488	0.8295	0.374	0.0306	0.9649	0.0822
0.026248	0.9805	0.0835	0.0488	0.8295	0.3741	0.0306	0.9649	0.0823
0.0262	0.9799	0.0835	0.0488	0.8295	0.3741	0.0306	0.9649	0.0823
0.0262	0.9799	0.0836	0.0488	0.8295	0.3742	0.0306	0.9649	0.0824
0.0262	0.9799	0.0836	0.0488	0.829	0.3744	0.030608	0.9649	0.0824
0.0262	0.9799	0.0836	0.0488	0.829	0.3744	0.0306	0.9649	0.0825
0.0262	0.9799	0.0837	0.0488	0.829	0.3748	0.0306	0.9649	0.0825
0.0262	0.9799	0.0837	0.0488	0.8284	0.3752	0.0306	0.9649	0.0825
0.026279	0.9799	0.0838	0.048914	0.8284	0.3753	0.0306	0.9649	0.0826
0.0262	0.9799	0.0838	0.0489	0.8284	0.3754	0.030631	0.9649	0.0826
0.026283	0.9799	0.0839	0.0489	0.8284	0.3754	0.0306	0.9649	0.0827
0.0262	0.9799	0.0839	0.0489	0.8284	0.3755	0.0306	0.9649	0.0827
0.0262	0.9794	0.0839	0.0489	0.8279	0.3758	0.0306	0.9649	0.0828
0.0262	0.9794	0.084	0.0489	0.8273	0.3758	0.0306	0.9649	0.0828
0.0262	0.9794	0.084	0.0489	0.8267	0.3758	0.0306	0.9649	0.0828
0.0262	0.9794	0.084	0.0489	0.8262	0.3758	0.0306	0.9649	0.0829
0.0262	0.9794	0.0841	0.0489	0.8262	0.3759	0.0306	0.9649	0.0829
0.0262	0.9794	0.0841	0.0489	0.8262	0.3759	0.0306	0.9649	0.083
0.0262	0.9794	0.0842	0.04901	0.8262	0.3764	0.0306	0.9649	0.083
0.0263	0.9794	0.0842	0.049	0.8251	0.3771	0.0306	0.9649	0.0831
0.0263	0.9794	0.0843	0.049	0.8251	0.3771	0.0306	0.9649	0.0831
0.0263	0.9794	0.0843	0.049	0.8251	0.3772	0.0306	0.9649	0.0832
0.0263	0.9794	0.0844	0.049	0.8251	0.3772	0.0306	0.9649	0.0832
0.0263	0.9794	0.0844	0.049	0.824	0.3775	0.0306	0.9649	0.0832
0.0263	0.9794	0.0844	0.049	0.824	0.3777	0.0306	0.9649	0.0833
0.026311	0.9794	0.0845	0.049	0.824	0.3779	0.0306	0.9649	0.0833
0.0263	0.9794	0.0845	0.049	0.824	0.3779	0.0306	0.9649	0.0834
0.0263	0.9794	0.0846	0.0491	0.824	0.3779	0.0306	0.9649	0.0834
0.0263	0.9794	0.0846	0.0491	0.824	0.3781	0.0306	0.9649	0.0835
0.0263	0.9794	0.0847	0.0491	0.824	0.3782	0.0307	0.9649	0.0835
0.0263	0.9794	0.0847	0.0491	0.824	0.3786	0.0307	0.9649	0.0836
0.0263	0.9794	0.0848	0.0491	0.824	0.3786	0.0307	0.9649	0.0836
0.0263	0.9794	0.0848	0.0491	0.824	0.3787	0.0307	0.9649	0.0836
0.0263	0.9794	0.0848	0.0491	0.824	0.3788	0.0307	0.9649	0.0837
0.0263	0.9794	0.0849	0.0491	0.8234	0.3791	0.030717	0.9649	0.0837
0.0263	0.9794	0.0849	0.0491	0.8228	0.3791	0.030719	0.9649	0.0838
0.0263	0.9794	0.085	0.0491	0.8228	0.3792	0.0307	0.9649	0.0838
0.0263	0.9794	0.085	0.0491	0.8228	0.3795	0.0307	0.9643	0.0838
0.0263	0.9794	0.0851	0.0492	0.8223	0.3797	0.0307	0.9643	0.0839
0.0263	0.9794	0.0851	0.0492	0.8223	0.3798	0.0307	0.9643	0.0839
0.0263	0.9794	0.0852	0.0492	0.8223	0.3799	0.030726	0.9643	0.084
0.0263	0.9794	0.0852	0.0492	0.8223	0.38	0.0307	0.9643	0.084
0.0263	0.9794	0.0852	0.0492	0.8223	0.3801	0.0307	0.9643	0.084
0.0263	0.9794	0.0853	0.0492	0.8217	0.3801	0.0307	0.9643	0.0841
0.0264	0.9794	0.0853	0.0492	0.8217	0.3802	0.0307	0.9643	0.0841
0.0264	0.9794	0.0854	0.0492	0.8217	0.3803	0.0307	0.9643	0.0842
0.0264	0.9794	0.0854	0.0492	0.8217	0.3804	0.0307	0.9643	0.0842
0.0264	0.9794	0.0855	0.0492	0.8212	0.3806	0.0307	0.9643	0.0843
0.0264	0.9794	0.0855	0.0492	0.8212	0.3807	0.0307	0.9643	0.0843
0.0264	0.9794	0.0856	0.0493	0.8212	0.3807	0.0307	0.9638	0.0843
0.026419	0.9794	0.0856	0.0493	0.8212	0.3809	0.0307	0.9638	0.0844
0.0264	0.9794	0.0856	0.0493	0.8212	0.3809	0.0307	0.9638	0.0844
0.0264	0.9794	0.0857	0.0493	0.8212	0.381	0.0307	0.9638	0.0844
0.0264	0.9794	0.0857	0.049318	0.8212	0.3814	0.0307	0.9638	0.0845
0.0264	0.9794	0.0858	0.0493	0.8212	0.3815	0.0307	0.9638	0.0845
0.0264	0.9794	0.0858	0.0493	0.8212	0.3816	0.0307	0.9638	0.0846
0.0264	0.9794	0.0859	0.0493	0.8212	0.3823	0.0307	0.9638	0.0846
0.026431	0.9794	0.0859	0.0493	0.8212	0.3823	0.0307	0.9638	0.0847
0.0264	0.9794	0.086	0.0493	0.8212	0.3824	0.0307	0.9638	0.0847
0.0264	0.9794	0.086	0.049349	0.8212	0.3826	0.0307	0.9638	0.0848
0.0264	0.9794	0.086	0.0493	0.8212	0.3827	0.030793	0.9638	0.0848
0.0264	0.9794	0.0861	0.0493	0.8212	0.3829	0.0307	0.9638	0.0848
0.0264	0.9794	0.0861	0.0493	0.8212	0.383	0.0307	0.9638	0.0849
0.0264	0.9794	0.0862	0.0493	0.8212	0.3831	0.0307	0.9638	0.0849
0.0264	0.9794	0.0862	0.04938	0.8212	0.3832	0.0308	0.9638	0.085
0.0264	0.9794	0.0863	0.0493	0.8212	0.3833	0.0308	0.9638	0.085
0.0264	0.9794	0.0863	0.0494	0.8212	0.3836	0.0308	0.9638	0.0851
0.0264	0.9794	0.0864	0.0494	0.8212	0.3836	0.030809	0.9638	0.0851
0.026462	0.9794	0.0864	0.0494	0.8212	0.3837	0.0308	0.9638	0.0852
0.0264	0.9794	0.0864	0.0494	0.8212	0.3837	0.0308	0.9638	0.0852
0.0264	0.9794	0.0865	0.0494	0.8212	0.3838	0.0308	0.9638	0.0852
0.0264	0.9794	0.0865	0.0494	0.8206	0.384	0.0308	0.9632	0.0852
0.0264	0.9794	0.0866	0.0494	0.8206	0.384	0.0308	0.9632	0.0853
0.0264	0.9794	0.0866	0.0494	0.8206	0.3841	0.0308	0.9632	0.0853
0.0264	0.9794	0.0867	0.0494	0.8206	0.3841	0.0308	0.9632	0.0854
0.0264	0.9794	0.0867	0.049482	0.8206	0.3841	0.0308	0.9632	0.0854
0.0264	0.9794	0.0868	0.0494	0.8206	0.3842	0.030844	0.9632	0.0855
0.0264	0.9794	0.0868	0.0494	0.8206	0.3844	0.0308	0.9632	0.0855
0.0264	0.9794	0.0868	0.0495	0.8206	0.3845	0.0308	0.9632	0.0856
0.0265	0.9794	0.0869	0.0495	0.8201	0.3848	0.0308	0.9632	0.0856
0.0265	0.9794	0.0869	0.0495	0.8201	0.3849	0.0308	0.9632	0.0856
[truncated: 22,344 more rows]

## Sheet: Figure 6B
Combined model			Clinical			Imaging
Threshold	Sensitivity	Specificity	Threshold	Sensitivity	Specificity	Threshold	Sensitivity	Specificity
0.0003	1	0	0.005	1	0	0.000258	1	0
0.0003	1	0	0.0052	1	0	0.0002	1	0
0.0003	1	0.0001	0.0052	0.9978	0.0013	0.0003	1	0.0001
0.001	1	0.0001	0.0052	0.9978	0.0013	0.0009	1	0.0001
0.0013	1	0.0002	0.0052	0.9978	0.0015	0.001258	1	0.0002
0.0013	1	0.0002	0.00524	0.9978	0.0015	0.0013	1	0.0002
0.0014	1	0.0003	0.0052	0.9978	0.0021	0.0015	1	0.0003
0.001536	1	0.0003	0.0052	0.9978	0.0022	0.0016	1	0.0003
0.0016	1	0.0003	0.005253	0.9978	0.0023	0.0016	1	0.0003
0.0016	1	0.0004	0.005266	0.9978	0.0026	0.0017	1	0.0004
0.0017	1	0.0004	0.0052	0.9978	0.003	0.0017	1	0.0004
0.00174	1	0.0005	0.0052	0.9978	0.003	0.0018	1	0.0005
0.0017	1	0.0005	0.0052	0.9978	0.0031	0.0019	1	0.0005
0.001804	1	0.0005	0.005308	0.9978	0.0041	0.0019	1	0.0005
0.0018	1	0.0006	0.0053	0.9978	0.0042	0.0019	1	0.0006
0.0018	1	0.0006	0.0053	0.9978	0.0042	0.0019	1	0.0006
0.0018	1	0.0007	0.0053	0.9978	0.0054	0.0019	1	0.0007
0.0018	1	0.0007	0.0053	0.9978	0.0056	0.001973	1	0.0007
0.0018	1	0.0008	0.0053	0.9956	0.007	0.001985	1	0.0008
0.0019	1	0.0008	0.0053	0.9956	0.0083	0.002	1	0.0008
0.0019	1	0.0008	0.0053	0.9956	0.0083	0.002	1	0.0008
0.0019	1	0.0009	0.0053	0.9956	0.0084	0.002039	1	0.0009
0.002011	1	0.0009	0.0054	0.9956	0.0103	0.002	1	0.0009
0.002	1	0.001	0.005425	0.9956	0.0108	0.002	1	0.001
0.002	1	0.001	0.0054	0.9956	0.012	0.002	1	0.001
0.002	1	0.001	0.005452	0.9956	0.012	0.002	1	0.001
0.002	1	0.0011	0.005479	0.9956	0.0133	0.002067	1	0.0011
0.002	1	0.0011	0.0054	0.9956	0.0146	0.002	1	0.0011
0.002	1	0.0012	0.0055	0.9956	0.0148	0.002	1	0.0012
0.002	1	0.0012	0.0055	0.9956	0.0156	0.002	1	0.0012
0.002	1	0.0013	0.0055	0.9956	0.0158	0.0021	1	0.0013
0.002	1	0.0013	0.0055	0.9956	0.0164	0.002115	1	0.0013
0.002	0.9978	0.0013	0.0055	0.9956	0.0166	0.0021	1	0.0013
0.002	0.9978	0.0013	0.0055	0.9956	0.0177	0.0021	1	0.0014
0.002	0.9978	0.0014	0.0055	0.9956	0.0177	0.0021	1	0.0014
0.002	0.9978	0.0014	0.0055	0.9956	0.0181	0.0021	1	0.0015
0.002	0.9978	0.0015	0.0055	0.9956	0.0181	0.0021	1	0.0015
0.002	0.9978	0.0015	0.0055	0.9956	0.0182	0.0021	1	0.0015
0.0021	0.9978	0.0015	0.0055	0.9956	0.0186	0.0021	1	0.0016
0.0021	0.9978	0.0016	0.0055	0.9956	0.0192	0.0021	1	0.0016
0.0021	0.9978	0.0016	0.0055	0.9956	0.0193	0.002146	1	0.0017
0.0021	0.9978	0.0017	0.0055	0.9956	0.0195	0.0021	1	0.0017
0.0021	0.9978	0.0017	0.0055	0.9956	0.0195	0.0021	1	0.0018
0.0021	0.9978	0.0018	0.0055	0.9956	0.0196	0.0021	1	0.0018
0.0021	0.9978	0.0018	0.005605	0.9956	0.0197	0.002188	1	0.0018
0.0021	0.9978	0.0018	0.0056	0.9956	0.0198	0.0021	1	0.0019
0.0021	0.9978	0.0019	0.0056	0.9956	0.0203	0.002196	1	0.0019
0.0021	0.9978	0.0019	0.0056	0.9956	0.0203	0.0022	1	0.002
0.0021	0.9978	0.002	0.0056	0.9956	0.0203	0.0022	1	0.002
0.0021	0.9978	0.002	0.0056	0.9956	0.0207	0.0022	1	0.0021
0.002184	0.9978	0.0021	0.0056	0.9956	0.0207	0.0022	1	0.0021
0.0021	0.9978	0.0021	0.0056	0.9956	0.0208	0.0022	1	0.0021
0.0021	0.9978	0.0021	0.0056	0.9956	0.0209	0.0022	1	0.0022
0.002203	0.9978	0.0022	0.0056	0.9956	0.0209	0.0022	1	0.0022
0.0022	0.9978	0.0022	0.0056	0.9956	0.0218	0.0022	1	0.0023
0.0022	0.9978	0.0023	0.0056	0.9956	0.0219	0.0022	1	0.0023
0.0022	0.9978	0.0023	0.0056	0.9956	0.022	0.0022	1	0.0023
0.0022	0.9978	0.0023	0.0056	0.9956	0.0221	0.0022	1	0.0024
0.0022	0.9978	0.0024	0.0056	0.9956	0.0221	0.0022	1	0.0024
0.0022	0.9978	0.0024	0.0056	0.9956	0.0223	0.0023	1	0.0025
0.0022	0.9978	0.0025	0.0056	0.9956	0.0225	0.0023	1	0.0025
0.0022	0.9978	0.0025	0.0056	0.9956	0.0233	0.0023	1	0.0026
0.002222	0.9978	0.0026	0.0056	0.9956	0.0234	0.0023	1	0.0026
0.0022	0.9978	0.0026	0.0056	0.9956	0.0234	0.0023	1	0.0026
0.0022	0.9978	0.0026	0.0056	0.9956	0.0235	0.0023	1	0.0027
0.0022	0.9978	0.0027	0.0056	0.9956	0.0236	0.0023	1	0.0027
0.0022	0.9978	0.0027	0.0056	0.9956	0.0236	0.0023	1	0.0028
0.0022	0.9978	0.0028	0.0056	0.9956	0.0236	0.0023	1	0.0028
0.0022	0.9978	0.0028	0.0057	0.9956	0.0249	0.0023	1	0.0028
0.0022	0.9978	0.0028	0.00572	0.9956	0.0254	0.0023	1	0.0029
0.002246	0.9978	0.0029	0.0057	0.9956	0.027	0.0023	1	0.0029
0.0022	0.9978	0.0029	0.0057	0.9956	0.0271	0.0023	1	0.003
0.0022	0.9978	0.003	0.0057	0.9956	0.0273	0.0023	1	0.003
0.0022	0.9978	0.003	0.0057	0.9956	0.0288	0.002352	1	0.0031
0.0022	0.9978	0.0031	0.0057	0.9956	0.0289	0.0023	1	0.0031
0.0022	0.9978	0.0031	0.005777	0.9956	0.0296	0.002361	1	0.0031
0.0022	0.9978	0.0031	0.0057	0.9956	0.0307	0.0023	1	0.0032
0.0022	0.9978	0.0032	0.005786	0.9956	0.0307	0.0023	1	0.0032
0.0022	0.9978	0.0032	0.0057	0.9956	0.031	0.0023	1	0.0033
0.0022	0.9978	0.0033	0.0057	0.9956	0.0311	0.0023	1	0.0033
0.0022	0.9978	0.0033	0.0058	0.9956	0.0312	0.0023	1	0.0033
0.0022	0.9978	0.0033	0.0058	0.9956	0.0318	0.0023	1	0.0034
0.0022	0.9978	0.0034	0.0058	0.9956	0.0319	0.0023	1	0.0034
0.0022	0.9978	0.0034	0.0058	0.9956	0.0323	0.0023	1	0.0035
0.0022	0.9978	0.0035	0.005849	0.9956	0.0342	0.0023	1	0.0035
0.0023	0.9978	0.0035	0.0058	0.9956	0.0343	0.0023	1	0.0036
0.0023	0.9978	0.0036	0.0058	0.9956	0.0357	0.0023	1	0.0036
0.0023	0.9978	0.0036	0.0058	0.9956	0.0357	0.002405	0.9978	0.0036
0.0023	0.9978	0.0036	0.0058	0.9935	0.0363	0.0024	0.9978	0.0036
0.0023	0.9978	0.0037	0.0058	0.9935	0.0364	0.0024	0.9978	0.0037
0.0023	0.9978	0.0037	0.0058	0.9935	0.0364	0.0024	0.9978	0.0037
0.0023	0.9978	0.0038	0.0059	0.9935	0.0373	0.0024	0.9978	0.0038
0.0023	0.9978	0.0038	0.0059	0.9935	0.0374	0.0024	0.9978	0.0038
0.0023	0.9978	0.0039	0.0059	0.9935	0.0375	0.0024	0.9978	0.0039
0.0023	0.9978	0.0039	0.0059	0.9913	0.0387	0.0024	0.9978	0.0039
0.0023	0.9978	0.0039	0.0059	0.9913	0.0387	0.0024	0.9978	0.0039
0.0023	0.9978	0.004	0.0059	0.9913	0.0392	0.0024	0.9978	0.004
0.0023	0.9978	0.004	0.0059	0.9913	0.0394	0.0024	0.9978	0.004
0.0023	0.9978	0.0041	0.0059	0.9913	0.0395	0.002438	0.9978	0.0041
0.002342	0.9978	0.0041	0.0059	0.9913	0.0395	0.0024	0.9978	0.0041
0.0023	0.9978	0.0041	0.0059	0.9913	0.0398	0.0024	0.9978	0.0041
0.0023	0.9978	0.0042	0.0059	0.9913	0.0398	0.0024	0.9978	0.0042
0.0023	0.9978	0.0042	0.0059	0.9913	0.0399	0.0024	0.9978	0.0042
0.0023	0.9978	0.0043	0.0059	0.9913	0.04	0.0024	0.9978	0.0043
0.0023	0.9978	0.0043	0.0059	0.9913	0.0403	0.0024	0.9978	0.0043
0.0023	0.9978	0.0044	0.0059	0.9913	0.0403	0.002465	0.9978	0.0044
0.0023	0.9978	0.0044	0.0059	0.9913	0.0404	0.0024	0.9978	0.0044
0.0023	0.9978	0.0044	0.0059	0.9913	0.0405	0.0024	0.9978	0.0044
0.0023	0.9978	0.0045	0.0059	0.9913	0.0406	0.0024	0.9978	0.0045
0.0023	0.9978	0.0045	0.0059	0.9913	0.0408	0.0024	0.9978	0.0045
0.0023	0.9978	0.0046	0.0059	0.9913	0.0411	0.0024	0.9978	0.0046
0.0023	0.9978	0.0046	0.0059	0.9913	0.0416	0.0024	0.9978	0.0046
0.0023	0.9978	0.0046	0.0059	0.9913	0.0417	0.0024	0.9978	0.0046
0.002376	0.9978	0.0047	0.0059	0.9913	0.0424	0.002503	0.9978	0.0047
0.0023	0.9978	0.0047	0.0059	0.9913	0.0424	0.0025	0.9978	0.0047
0.0023	0.9978	0.0048	0.0059	0.9913	0.0424	0.0025	0.9978	0.0048
0.0023	0.9978	0.0048	0.0059	0.9913	0.0426	0.002512	0.9978	0.0048
0.0023	0.9978	0.0049	0.006	0.9913	0.0427	0.0025	0.9978	0.0049
0.0023	0.9978	0.0049	0.006005	0.9913	0.0435	0.0025	0.9978	0.0049
0.0023	0.9978	0.0049	0.006	0.9913	0.0441	0.0025	0.9978	0.0049
0.0024	0.9978	0.005	0.006	0.9913	0.0442	0.0025	0.9978	0.005
0.0024	0.9978	0.005	0.006018	0.9913	0.0443	0.0025	0.9978	0.005
0.0024	0.9978	0.0051	0.006	0.9913	0.0445	0.0025	0.9978	0.0051
0.0024	0.9978	0.0051	0.006	0.9913	0.0446	0.0025	0.9978	0.0051
0.0024	0.9978	0.0051	0.006031	0.9913	0.0449	0.002525	0.9978	0.0051
0.0024	0.9978	0.0052	0.006	0.9913	0.0457	0.0025	0.9978	0.0052
0.002418	0.9978	0.0052	0.006046	0.9913	0.0457	0.0025	0.9978	0.0052
0.0024	0.9978	0.0053	0.006	0.9913	0.0458	0.0025	0.9978	0.0053
0.0024	0.9978	0.0053	0.006	0.9913	0.0466	0.0025	0.9978	0.0053
0.0024	0.9978	0.0054	0.006	0.9913	0.0467	0.0025	0.9978	0.0054
0.0024	0.9978	0.0054	0.006064	0.9913	0.0476	0.0025	0.9978	0.0054
0.002431	0.9978	0.0054	0.006067	0.9913	0.0477	0.0025	0.9978	0.0054
0.0024	0.9978	0.0055	0.006	0.9913	0.0477	0.0025	0.9978	0.0055
0.0024	0.9978	0.0055	0.006	0.9913	0.0479	0.0025	0.9978	0.0055
0.0024	0.9978	0.0056	0.006091	0.9913	0.048	0.0025	0.9978	0.0056
0.0024	0.9978	0.0056	0.006	0.9913	0.0488	0.002548	0.9978	0.0056
0.0024	0.9978	0.0056	0.006	0.9913	0.049	0.0025	0.9978	0.0056
0.002435	0.9978	0.0057	0.006	0.9913	0.0492	0.0025	0.9978	0.0057
0.002437	0.9978	0.0057	0.00611	0.9913	0.0493	0.0025	0.9978	0.0057
0.0024	0.9978	0.0058	0.0061	0.9913	0.0495	0.0025	0.9978	0.0058
0.0024	0.9978	0.0058	0.0061	0.9913	0.0495	0.0025	0.9978	0.0058
0.0024	0.9978	0.0059	0.0061	0.9913	0.0496	0.0025	0.9978	0.0059
0.0024	0.9978	0.0059	0.0061	0.9913	0.0503	0.0025	0.9978	0.0059
0.0024	0.9978	0.0059	0.0061	0.9913	0.0505	0.0025	0.9978	0.0059
0.0024	0.9978	0.006	0.0061	0.9913	0.0508	0.0025	0.9978	0.006
0.0024	0.9978	0.006	0.0061	0.9913	0.051	0.0025	0.9978	0.006
0.0024	0.9978	0.0061	0.0061	0.9913	0.0511	0.0025	0.9978	0.0061
0.0024	0.9978	0.0061	0.0061	0.9913	0.0511	0.0025	0.9978	0.0061
0.0024	0.9978	0.0062	0.0061	0.9913	0.0519	0.002591	0.9978	0.0062
0.0024	0.9978	0.0062	0.0061	0.9913	0.0522	0.0025	0.9978	0.0062
0.0024	0.9978	0.0062	0.0061	0.9913	0.0523	0.0025	0.9978	0.0062
0.0024	0.9978	0.0063	0.006173	0.9913	0.0524	0.0026	0.9978	0.0063
0.0024	0.9978	0.0063	0.0061	0.9913	0.0525	0.0026	0.9978	0.0063
0.0024	0.9978	0.0064	0.0061	0.9913	0.0539	0.0026	0.9978	0.0064
0.0024	0.9978	0.0064	0.0061	0.9913	0.0539	0.002607	0.9978	0.0064
0.0024	0.9978	0.0064	0.0062	0.9913	0.054	0.0026	0.9978	0.0064
0.0024	0.9978	0.0065	0.0062	0.9913	0.0546	0.00261	0.9978	0.0065
0.0024	0.9978	0.0065	0.0062	0.9913	0.0562	0.0026	0.9978	0.0065
0.0024	0.9978	0.0066	0.0062	0.9913	0.0563	0.0026	0.9978	0.0066
0.0024	0.9978	0.0066	0.0062	0.9913	0.0565	0.0026	0.9978	0.0066
0.0024	0.9978	0.0067	0.0062	0.9913	0.0574	0.0026	0.9978	0.0067
0.0024	0.9978	0.0067	0.0062	0.9913	0.0575	0.0026	0.9978	0.0067
0.0024	0.9978	0.0067	0.0062	0.9913	0.0575	0.0026	0.9978	0.0067
0.0024	0.9978	0.0068	0.0062	0.9913	0.0581	0.0026	0.9978	0.0068
0.0024	0.9978	0.0068	0.0062	0.9913	0.0587	0.0026	0.9978	0.0068
0.0024	0.9978	0.0069	0.0062	0.9913	0.0587	0.0026	0.9978	0.0069
0.002482	0.9978	0.0069	0.0062	0.9891	0.0588	0.0026	0.9978	0.0069
0.0024	0.9978	0.0069	0.0062	0.9891	0.0589	0.0026	0.9978	0.0069
0.0024	0.9978	0.007	0.0062	0.9891	0.0592	0.00263	0.9978	0.007
0.0024	0.9978	0.007	0.0063	0.9891	0.0603	0.0026	0.9978	0.007
0.0024	0.9978	0.0071	0.0063	0.9891	0.0608	0.0026	0.9978	0.0071
0.0024	0.9978	0.0071	0.0063	0.9891	0.0609	0.0026	0.9978	0.0071
0.0024	0.9978	0.0072	0.0063	0.9891	0.0615	0.00264	0.9978	0.0072
0.0024	0.9978	0.0072	0.0063	0.9891	0.0615	0.0026	0.9978	0.0072
0.0024	0.9978	0.0072	0.0063	0.9891	0.0616	0.0026	0.9978	0.0072
0.0024	0.9978	0.0073	0.0063	0.9891	0.0617	0.0026	0.9978	0.0073
0.0025	0.9978	0.0073	0.0063	0.9891	0.0618	0.0026	0.9978	0.0073
0.0025	0.9978	0.0074	0.0063	0.9891	0.062	0.0026	0.9978	0.0074
0.0025	0.9978	0.0074	0.0063	0.9891	0.0623	0.0026	0.9978	0.0074
0.002505	0.9978	0.0074	0.0063	0.9891	0.0624	0.002648	0.9978	0.0074
0.0025	0.9978	0.0075	0.0063	0.9891	0.0624	0.0026	0.9978	0.0075
0.0025	0.9978	0.0075	0.0063	0.9891	0.0625	0.0026	0.9978	0.0075
0.0025	0.9978	0.0076	0.0063	0.9891	0.0629	0.0026	0.9978	0.0076
0.0025	0.9978	0.0076	0.006347	0.9891	0.0631	0.0026	0.9978	0.0076
0.0025	0.9978	0.0077	0.0063	0.9891	0.0636	0.0026	0.9978	0.0077
0.0025	0.9978	0.0077	0.0063	0.9869	0.0639	0.0026	0.9978	0.0077
0.0025	0.9978	0.0077	0.0063	0.9869	0.0642	0.0026	0.9978	0.0077
0.002516	0.9978	0.0078	0.0063	0.9869	0.0642	0.002659	0.9978	0.0078
0.002517	0.9978	0.0078	0.0063	0.9869	0.0643	0.0026	0.9978	0.0078
0.0025	0.9978	0.0079	0.0063	0.9869	0.065	0.0026	0.9978	0.0079
0.0025	0.9978	0.0079	0.0063	0.9869	0.065	0.0026	0.9978	0.0079
0.0025	0.9978	0.008	0.0063	0.9869	0.065	0.0026	0.9978	0.008
0.0025	0.9978	0.008	0.0063	0.9869	0.0651	0.0026	0.9978	0.008
0.0025	0.9978	0.008	0.0063	0.9869	0.0653	0.0026	0.9978	0.008
0.002527	0.9978	0.0081	0.0063	0.9869	0.0659	0.0026	0.9978	0.0081
0.0025	0.9978	0.0081	0.0064	0.9869	0.0659	0.0026	0.9978	0.0081
0.0025	0.9978	0.0082	0.0064	0.9869	0.066	0.002681	0.9978	0.0082
0.0025	0.9978	0.0082	0.0064	0.9869	0.066	0.0026	0.9978	0.0082
0.0025	0.9978	0.0082	0.0064	0.9869	0.0661	0.0026	0.9978	0.0082
0.0025	0.9978	0.0083	0.0064	0.9869	0.0662	0.0026	0.9978	0.0083
0.0025	0.9978	0.0083	0.0064	0.9869	0.0665	0.0026	0.9978	0.0083
0.0025	0.9978	0.0084	0.006432	0.9869	0.0666	0.0026	0.9978	0.0084
0.0025	0.9978	0.0084	0.006436	0.9869	0.0667	0.0026	0.9978	0.0084
0.0025	0.9978	0.0085	0.006442	0.9869	0.0667	0.0026	0.9978	0.0085
0.0025	0.9978	0.0085	0.006448	0.9869	0.0675	0.0026	0.9978	0.0085
0.0025	0.9978	0.0085	0.0064	0.9869	0.0676	0.0027	0.9978	0.0085
0.0025	0.9978	0.0086	0.0064	0.9869	0.068	0.0027	0.9978	0.0086
0.0025	0.9978	0.0086	0.006482	0.9869	0.0683	0.0027	0.9978	0.0086
0.002548	0.9978	0.0087	0.006484	0.9869	0.0683	0.0027	0.9978	0.0087
0.0025	0.9978	0.0087	0.006486	0.9869	0.0685	0.0027	0.9978	0.0087
0.0025	0.9978	0.0087	0.006488	0.9869	0.069	0.00271	0.9978	0.0087
0.0025	0.9978	0.0088	0.00649	0.9869	0.0691	0.0027	0.9978	0.0088
0.0025	0.9978	0.0088	0.006494	0.9869	0.0694	0.0027	0.9978	0.0088
0.0025	0.9978	0.0089	0.006496	0.9869	0.0695	0.0027	0.9978	0.0089
0.00256	0.9978	0.0089	0.0065	0.9869	0.0695	0.0027	0.9978	0.0089
0.0025	0.9978	0.009	0.0065	0.9869	0.0697	0.0027	0.9978	0.009
0.0025	0.9978	0.009	0.0065	0.9869	0.0698	0.0027	0.9978	0.009
0.002562	0.9978	0.009	0.0065	0.9869	0.0698	0.0027	0.9978	0.009
0.002562	0.9978	0.0091	0.0065	0.9869	0.0699	0.0027	0.9978	0.0091
0.0025	0.9978	0.0091	0.0065	0.9869	0.0707	0.0027	0.9978	0.0091
0.0025	0.9978	0.0092	0.0065	0.9869	0.0708	0.0027	0.9978	0.0092
0.0025	0.9978	0.0092	0.0065	0.9869	0.0709	0.0027	0.9978	0.0092
0.0025	0.9978	0.0092	0.0065	0.9869	0.0711	0.0027	0.9978	0.0092
0.0025	0.9978	0.0093	0.0065	0.9869	0.0714	0.0027	0.9978	0.0093
0.0025	0.9978	0.0093	0.0065	0.9869	0.0716	0.0027	0.9978	0.0093
0.0025	0.9978	0.0094	0.0065	0.9869	0.0725	0.0027	0.9978	0.0094
0.0025	0.9978	0.0094	0.0065	0.9869	0.0725	0.0027	0.9978	0.0094
0.0025	0.9978	0.0095	0.0065	0.9869	0.0727	0.0027	0.9978	0.0095
0.0025	0.9978	0.0095	0.0065	0.9869	0.0729	0.0027	0.9978	0.0095
0.0025	0.9978	0.0095	0.006583	0.9869	0.0729	0.0027	0.9978	0.0095
0.0025	0.9978	0.0096	0.0065	0.9869	0.0735	0.0027	0.9978	0.0096
0.0025	0.9978	0.0096	0.0065	0.9869	0.0736	0.0027	0.9978	0.0096
0.0025	0.9978	0.0097	0.0065	0.9869	0.0737	0.0027	0.9978	0.0097
0.0025	0.9978	0.0097	0.0066	0.9869	0.0738	0.0027	0.9978	0.0097
0.0025	0.9978	0.0098	0.0066	0.9869	0.0741	0.0027	0.9978	0.0098
0.002598	0.9978	0.0098	0.0066	0.9869	0.0743	0.0027	0.9978	0.0098
0.002599	0.9978	0.0098	0.0066	0.9869	0.0758	0.0027	0.9978	0.0098
0.0026	0.9978	0.0099	0.0066	0.9869	0.0758	0.0027	0.9978	0.0099
0.002601	0.9978	0.0099	0.0066	0.9869	0.0762	0.0027	0.9978	0.0099
0.0026	0.9978	0.01	0.0066	0.9869	0.0768	0.0027	0.9978	0.01
0.0026	0.9978	0.01	0.0066	0.9869	0.077	0.0027	0.9978	0.01
0.0026	0.9978	0.01	0.0066	0.9869	0.077	0.0027	0.9978	0.01
0.0026	0.9978	0.0101	0.0066	0.9869	0.0774	0.0027	0.9978	0.0101
0.0026	0.9978	0.0101	0.0066	0.9869	0.0776	0.002754	0.9978	0.0101
0.0026	0.9978	0.0102	0.0067	0.9869	0.0792	0.002754	0.9978	0.0102
0.0026	0.9978	0.0102	0.0067	0.9869	0.08	0.0027	0.9978	0.0102
0.0026	0.9978	0.0103	0.0067	0.9869	0.0803	0.0027	0.9978	0.0103
0.0026	0.9978	0.0103	0.0067	0.9869	0.0804	0.002759	0.9978	0.0103
0.0026	0.9978	0.0103	0.0067	0.9869	0.0806	0.0027	0.9978	0.0103
0.0026	0.9978	0.0104	0.0067	0.9869	0.0807	0.0027	0.9978	0.0104
0.0026	0.9978	0.0104	0.0067	0.9869	0.0808	0.0027	0.9978	0.0104
0.0026	0.9978	0.0105	0.0067	0.9869	0.0808	0.002763	0.9978	0.0105
0.0026	0.9978	0.0105	0.0067	0.9869	0.0809	0.0027	0.9978	0.0105
0.0026	0.9978	0.0105	0.0067	0.9869	0.081	0.0027	0.9978	0.0105
0.0026	0.9978	0.0106	0.0067	0.9869	0.081	0.0027	0.9978	0.0106
0.0026	0.9978	0.0106	0.0067	0.9869	0.0813	0.0027	0.9978	0.0106
0.0026	0.9978	0.0107	0.0067	0.9869	0.0814	0.0027	0.9978	0.0107
0.0026	0.9978	0.0107	0.0067	0.9869	0.0815	0.0027	0.9978	0.0107
0.0026	0.9978	0.0108	0.006748	0.9869	0.0817	0.0027	0.9978	0.0108
0.0026	0.9978	0.0108	0.0067	0.9869	0.0819	0.0027	0.9978	0.0108
0.0026	0.9978	0.0108	0.0067	0.9869	0.0819	0.0027	0.9978	0.0108
0.0026	0.9978	0.0109	0.0067	0.9869	0.0822	0.0027	0.9978	0.0109
0.0026	0.9978	0.0109	0.0067	0.9869	0.0823	0.0027	0.9978	0.0109
0.0026	0.9978	0.011	0.0067	0.9869	0.0823	0.0027	0.9978	0.011
0.002642	0.9978	0.011	0.0067	0.9869	0.0826	0.0027	0.9978	0.011
0.0026	0.9978	0.011	0.0067	0.9869	0.0829	0.0027	0.9978	0.011
0.0026	0.9978	0.0111	0.0067	0.9869	0.0831	0.0027	0.9978	0.0111
0.0026	0.9978	0.0111	0.0067	0.9847	0.0834	0.0027	0.9978	0.0111
0.0026	0.9978	0.0112	0.0067	0.9847	0.0835	0.0027	0.9978	0.0112
0.002648	0.9978	0.0112	0.0068	0.9847	0.0836	0.0027	0.9978	0.0112
0.0026	0.9978	0.0113	0.0068	0.9847	0.084	0.002798	0.9978	0.0113
0.00265	0.9978	0.0113	0.006813	0.9826	0.0847	0.0028	0.9978	0.0113
0.0026	0.9978	0.0113	0.0068	0.9826	0.0847	0.002801	0.9978	0.0113
0.0026	0.9978	0.0114	0.0068	0.9826	0.085	0.0028	0.9978	0.0114
0.0026	0.9978	0.0114	0.0068	0.9826	0.0852	0.002807	0.9978	0.0114
0.0026	0.9978	0.0115	0.0068	0.9826	0.0852	0.0028	0.9978	0.0115
0.0026	0.9978	0.0115	0.0068	0.9826	0.0852	0.0028	0.9978	0.0115
0.0026	0.9978	0.0116	0.006832	0.9826	0.0853	0.0028	0.9978	0.0116
0.0026	0.9978	0.0116	0.0068	0.9826	0.0854	0.002813	0.9978	0.0116
0.0026	0.9978	0.0116	0.0068	0.9826	0.0855	0.0028	0.9978	0.0116
0.0026	0.9978	0.0117	0.0068	0.9826	0.0859	0.0028	0.9978	0.0117
0.0026	0.9978	0.0117	0.0068	0.9826	0.086	0.0028	0.9978	0.0117
0.0026	0.9978	0.0118	0.0068	0.9826	0.086	0.0028	0.9978	0.0118
0.0026	0.9978	0.0118	0.0068	0.9826	0.0865	0.0028	0.9978	0.0118
0.0026	0.9978	0.0118	0.0068	0.9826	0.0865	0.0028	0.9978	0.0118
0.0026	0.9978	0.0119	0.0068	0.9826	0.0866	0.0028	0.9978	0.0119
0.0026	0.9978	0.0119	0.0068	0.9826	0.0871	0.0028	0.9978	0.0119
0.0026	0.9978	0.012	0.0068	0.9826	0.0872	0.0028	0.9978	0.012
0.0026	0.9978	0.012	0.0068	0.9826	0.0872	0.0028	0.9978	0.012
0.0026	0.9978	0.0121	0.0069	0.9826	0.0875	0.0028	0.9978	0.0121
0.0026	0.9978	0.0121	0.0069	0.9826	0.0878	0.0028	0.9978	0.0121
0.0026	0.9978	0.0121	0.0069	0.9826	0.0885	0.0028	0.9978	0.0121
0.0026	0.9978	0.0122	0.0069	0.9826	0.0886	0.0028	0.9978	0.0122
0.0026	0.9978	0.0122	0.0069	0.9826	0.0888	0.0028	0.9978	0.0122
0.0026	0.9978	0.0123	0.0069	0.9826	0.0889	0.0028	0.9978	0.0123
0.002681	0.9978	0.0123	0.0069	0.9826	0.0889	0.00284	0.9978	0.0123
0.0026	0.9978	0.0123	0.0069	0.9826	0.0891	0.0028	0.9978	0.0123
0.0026	0.9978	0.0124	0.0069	0.9826	0.0891	0.0028	0.9978	0.0124
0.0026	0.9978	0.0124	0.0069	0.9826	0.0892	0.0028	0.9978	0.0124
0.0026	0.9978	0.0125	0.0069	0.9826	0.0897	0.0028	0.9978	0.0125
0.0026	0.9978	0.0125	0.0069	0.9826	0.0898	0.0028	0.9978	0.0125
0.0026	0.9978	0.0126	0.0069	0.9826	0.0899	0.0028	0.9978	0.0126
0.0026	0.9978	0.0126	0.0069	0.9826	0.0899	0.0028	0.9978	0.0126
0.0026	0.9978	0.0126	0.0069	0.9826	0.0899	0.0028	0.9978	0.0126
0.0026	0.9978	0.0127	0.0069	0.9826	0.0901	0.0028	0.9978	0.0127
0.0026	0.9978	0.0127	0.0069	0.9826	0.0901	0.0028	0.9978	0.0127
0.0026	0.9978	0.0128	0.006975	0.9826	0.0904	0.0028	0.9978	0.0128
0.0026	0.9978	0.0128	0.0069	0.9826	0.0913	0.002851	0.9978	0.0128
0.002696	0.9978	0.0128	0.0069	0.9826	0.0914	0.0028	0.9978	0.0128
0.0026	0.9978	0.0129	0.0069	0.9826	0.0916	0.0028	0.9978	0.0129
0.0026	0.9978	0.0129	0.007	0.9826	0.0916	0.0028	0.9978	0.0129
0.0027	0.9978	0.013	0.007014	0.9826	0.0926	0.0028	0.9978	0.013
0.0027	0.9978	0.013	0.007	0.9826	0.0928	0.0028	0.9978	0.013
0.0027	0.9978	0.0131	0.007	0.9826	0.0929	0.0028	0.9978	0.0131
0.0027	0.9978	0.0131	0.007	0.9826	0.0929	0.0028	0.9978	0.0131
0.0027	0.9978	0.0131	0.007	0.9826	0.0934	0.0028	0.9978	0.0131
0.0027	0.9978	0.0132	0.007	0.9826	0.0938	0.0028	0.9978	0.0132
0.0027	0.9978	0.0132	0.007	0.9826	0.0942	0.0028	0.9978	0.0132
0.002704	0.9978	0.0133	0.007	0.9826	0.0952	0.0028	0.9978	0.0133
0.0027	0.9978	0.0133	0.007	0.9826	0.0953	0.0028	0.9978	0.0133
0.0027	0.9978	0.0134	0.007	0.9826	0.0954	0.0028	0.9978	0.0134
0.0027	0.9978	0.0134	0.007	0.9826	0.0957	0.0028	0.9978	0.0134
0.002709	0.9978	0.0134	0.007	0.9826	0.0959	0.0028	0.9978	0.0134
0.0027	0.9978	0.0135	0.007078	0.9826	0.096	0.0028	0.9978	0.0135
0.0027	0.9978	0.0135	0.007	0.9826	0.096	0.0028	0.9978	0.0135
0.0027	0.9978	0.0136	0.007	0.9826	0.097	0.0028	0.9978	0.0136
0.0027	0.9978	0.0136	0.007	0.9826	0.097	0.0028	0.9978	0.0136
0.002715	0.9978	0.0136	0.007	0.9826	0.097	0.002867	0.9978	0.0136
0.0027	0.9978	0.0137	0.007	0.9826	0.0972	0.0028	0.9978	0.0137
0.0027	0.9978	0.0137	0.0071	0.9826	0.0975	0.0028	0.9978	0.0137
0.0027	0.9978	0.0138	0.0071	0.9826	0.0977	0.0028	0.9978	0.0138
0.0027	0.9978	0.0138	0.0071	0.9826	0.0978	0.0028	0.9978	0.0138
0.0027	0.9978	0.0139	0.0071	0.9826	0.0982	0.0028	0.9978	0.0139
0.0027	0.9978	0.0139	0.0071	0.9826	0.0989	0.0028	0.9978	0.0139
0.0027	0.9978	0.0139	0.0071	0.9826	0.0989	0.0028	0.9978	0.0139
0.0027	0.9978	0.014	0.0071	0.9826	0.099	0.002875	0.9978	0.014
0.0027	0.9978	0.014	0.0071	0.9826	0.0991	0.0028	0.9978	0.014
0.0027	0.9978	0.0141	0.0071	0.9826	0.0994	0.0028	0.9978	0.0141
0.0027	0.9978	0.0141	0.0071	0.9826	0.0999	0.0028	0.9978	0.0141
0.0027	0.9978	0.0141	0.0071	0.9826	0.1002	0.0028	0.9978	0.0141
0.0027	0.9978	0.0142	0.0071	0.9826	0.1004	0.0028	0.9978	0.0142
0.0027	0.9978	0.0142	0.0071	0.9826	0.1004	0.0028	0.9978	0.0142
0.0027	0.9978	0.0143	0.0071	0.9826	0.1005	0.0028	0.9978	0.0143
0.0027	0.9978	0.0143	0.0071	0.9826	0.1015	0.0028	0.9978	0.0143
0.0027	0.9978	0.0144	0.0071	0.9826	0.1015	0.0028	0.9978	0.0144
0.0027	0.9978	0.0144	0.0071	0.9826	0.1016	0.0028	0.9978	0.0144
0.0027	0.9978	0.0144	0.0071	0.9826	0.1016	0.0028	0.9978	0.0144
0.0027	0.9978	0.0145	0.007167	0.9826	0.1018	0.0028	0.9978	0.0145
0.0027	0.9978	0.0145	0.0071	0.9826	0.1018	0.0028	0.9978	0.0145
0.0027	0.9978	0.0146	0.0071	0.9826	0.1021	0.0028	0.9978	0.0146
0.0027	0.9978	0.0146	0.0071	0.9826	0.1022	0.0028	0.9978	0.0146
0.0027	0.9978	0.0146	0.007174	0.9826	0.1022	0.0028	0.9978	0.0146
0.0027	0.9978	0.0147	0.0071	0.9826	0.1025	0.0028	0.9978	0.0147
0.0027	0.9978	0.0147	0.0071	0.9826	0.1028	0.0028	0.9978	0.0147
0.0027	0.9978	0.0148	0.00719	0.9826	0.1033	0.0028	0.9978	0.0148
0.0027	0.9978	0.0148	0.0071	0.9826	0.1033	0.0028	0.9978	0.0148
0.0027	0.9978	0.0149	0.007194	0.9826	0.1035	0.0028	0.9978	0.0149
0.0027	0.9978	0.0149	0.0071	0.9826	0.1035	0.0028	0.9978	0.0149
0.00275	0.9978	0.0149	0.0071	0.9826	0.1035	0.0028	0.9978	0.0149
0.00275	0.9978	0.015	0.0072	0.9826	0.1039	0.0028	0.9978	0.015
0.0027	0.9978	0.015	0.0072	0.9826	0.1042	0.002896	0.9978	0.015
0.0027	0.9978	0.0151	0.0072	0.9826	0.1046	0.0028	0.9978	0.0151
0.0027	0.9978	0.0151	0.0072	0.9826	0.1052	0.0029	0.9978	0.0151
0.002751	0.9978	0.0151	0.0072	0.9826	0.1053	0.0029	0.9978	0.0151
0.0027	0.9978	0.0152	0.0072	0.9826	0.1053	0.002905	0.9978	0.0152
0.0027	0.9978	0.0152	0.007223	0.9826	0.106	0.0029	0.9978	0.0152
0.002752	0.9978	0.0153	0.0072	0.9826	0.1061	0.0029	0.9978	0.0153
0.0027	0.9978	0.0153	0.0072	0.9826	0.1062	0.0029	0.9978	0.0153
0.0027	0.9978	0.0154	0.0072	0.9826	0.1062	0.0029	0.9978	0.0154
0.0027	0.9978	0.0154	0.007232	0.9826	0.1063	0.0029	0.9978	0.0154
0.0027	0.9978	0.0154	0.0072	0.9826	0.1063	0.0029	0.9978	0.0154
0.0027	0.9978	0.0155	0.0072	0.9826	0.1063	0.002914	0.9978	0.0155
0.0027	0.9978	0.0155	0.0072	0.9826	0.1064	0.0029	0.9978	0.0155
0.0027	0.9978	0.0156	0.0072	0.9826	0.1067	0.002917	0.9978	0.0156
0.0027	0.9978	0.0156	0.0072	0.9826	0.1069	0.0029	0.9978	0.0156
0.0027	0.9978	0.0157	0.0072	0.9826	0.1071	0.0029	0.9978	0.0157
0.002765	0.9978	0.0157	0.0072	0.9826	0.1072	0.0029	0.9978	0.0157
0.0027	0.9978	0.0157	0.0072	0.9826	0.1073	0.0029	0.9978	0.0157
0.0027	0.9978	0.0158	0.0072	0.9826	0.1075	0.0029	0.9978	0.0158
0.0027	0.9978	0.0158	0.0072	0.9826	0.1075	0.0029	0.9956	0.0158
0.0027	0.9978	0.0159	0.0072	0.9826	0.1076	0.002921	0.9956	0.0158
0.002774	0.9978	0.0159	0.0072	0.9826	0.1077	0.0029	0.9956	0.0159
0.0027	0.9978	0.0159	0.0072	0.9826	0.1077	0.0029	0.9956	0.0159
0.0027	0.9978	0.016	0.0072	0.9826	0.1078	0.0029	0.9956	0.0159
0.002776	0.9978	0.016	0.0072	0.9826	0.108	0.0029	0.9956	0.016
0.0027	0.9978	0.0161	0.0072	0.9826	0.1081	0.0029	0.9956	0.016
0.0027	0.9978	0.0161	0.0072	0.9826	0.1083	0.0029	0.9956	0.0161
0.002777	0.9978	0.0162	0.0072	0.9826	0.1088	0.0029	0.9956	0.0161
0.0027	0.9978	0.0162	0.0072	0.9826	0.1093	0.0029	0.9956	0.0162
0.0027	0.9978	0.0162	0.0072	0.9826	0.1093	0.002933	0.9956	0.0162
0.0027	0.9978	0.0163	0.0072	0.9826	0.1094	0.002935	0.9956	0.0162
0.0027	0.9978	0.0163	0.0072	0.9826	0.1094	0.0029	0.9956	0.0163
0.0027	0.9978	0.0164	0.0073	0.9826	0.1095	0.0029	0.9956	0.0163
0.0027	0.9978	0.0164	0.0073	0.9826	0.1095	0.0029	0.9956	0.0164
0.0027	0.9978	0.0164	0.0073	0.9826	0.1099	0.0029	0.9956	0.0164
0.0027	0.9978	0.0165	0.007312	0.9826	0.1099	0.0029	0.9956	0.0164
0.0027	0.9978	0.0165	0.0073	0.9826	0.11	0.0029	0.9956	0.0165
0.002787	0.9978	0.0166	0.0073	0.9826	0.1106	0.0029	0.9956	0.0165
0.002787	0.9978	0.0166	0.007321	0.9826	0.1108	0.0029	0.9956	0.0166
0.0027	0.9978	0.0167	0.0073	0.9826	0.1109	0.0029	0.9956	0.0166
0.0027	0.9978	0.0167	0.0073	0.9826	0.1109	0.0029	0.9956	0.0167
0.0027	0.9978	0.0167	0.0073	0.9826	0.1112	0.0029	0.9956	0.0167
0.0027	0.9978	0.0168	0.0073	0.9826	0.1113	0.0029	0.9956	0.0167
0.0027	0.9978	0.0168	0.0073	0.9826	0.1113	0.0029	0.9956	0.0168
0.0027	0.9978	0.0169	0.0073	0.9826	0.1115	0.002944	0.9956	0.0168
0.0027	0.9978	0.0169	0.007356	0.9826	0.1119	0.0029	0.9956	0.0169
0.0027	0.9978	0.0169	0.007356	0.9826	0.1125	0.002947	0.9956	0.0169
0.0027	0.9978	0.017	0.0073	0.9826	0.1126	0.0029	0.9956	0.0169
0.0027	0.9978	0.017	0.0073	0.9826	0.1127	0.0029	0.9956	0.017
0.0027	0.9978	0.0171	0.0073	0.9826	0.1127	0.0029	0.9956	0.017
0.0027	0.9978	0.0171	0.0073	0.9826	0.1129	0.0029	0.9956	0.0171
0.0027	0.9978	0.0172	0.0073	0.9826	0.113	0.0029	0.9956	0.0171
0.0027	0.9978	0.0172	0.0073	0.9826	0.113	0.0029	0.9956	0.0172
0.0027	0.9978	0.0172	0.0073	0.9826	0.1134	0.0029	0.9956	0.0172
0.0027	0.9978	0.0173	0.0073	0.9826	0.1138	0.0029	0.9956	0.0172
0.0027	0.9978	0.0173	0.0073	0.9826	0.1138	0.0029	0.9956	0.0173
0.0027	0.9978	0.0174	0.0074	0.9826	0.114	0.0029	0.9956	0.0173
0.002796	0.9978	0.0174	0.0074	0.9826	0.114	0.002952	0.9956	0.0174
0.0027	0.9978	0.0175	0.0074	0.9826	0.1142	0.0029	0.9956	0.0174
0.0027	0.9978	0.0175	0.0074	0.9826	0.1142	0.0029	0.9956	0.0175
0.0027	0.9978	0.0175	0.0074	0.9826	0.1143	0.0029	0.9956	0.0175
0.002798	0.9978	0.0176	0.0074	0.9826	0.1147	0.0029	0.9956	0.0175
0.0028	0.9978	0.0176	0.0074	0.9826	0.1148	0.002957	0.9956	0.0176
0.0028	0.9978	0.0177	0.0074	0.9826	0.1153	0.002961	0.9956	0.0176
0.0028	0.9978	0.0177	0.0074	0.9826	0.1155	0.0029	0.9956	0.0177
0.0028	0.9978	0.0177	0.0074	0.9826	0.1155	0.0029	0.9956	0.0177
0.0028	0.9978	0.0178	0.0074	0.9826	0.1157	0.0029	0.9956	0.0177
0.0028	0.9978	0.0178	0.0074	0.9826	0.1157	0.0029	0.9956	0.0178
0.0028	0.9978	0.0179	0.0074	0.9826	0.1159	0.0029	0.9956	0.0178
0.0028	0.9978	0.0179	0.0074	0.9826	0.1166	0.0029	0.9956	0.0179
0.0028	0.9978	0.018	0.007466	0.9826	0.1167	0.0029	0.9956	0.0179
0.0028	0.9978	0.018	0.0074	0.9826	0.1168	0.002969	0.9956	0.018
0.0028	0.9978	0.018	0.0074	0.9826	0.1169	0.002969	0.9956	0.018
0.0028	0.9978	0.0181	0.0074	0.9826	0.117	0.0029	0.9956	0.018
0.0028	0.9978	0.0181	0.0074	0.9826	0.1171	0.0029	0.9956	0.0181
0.0028	0.9978	0.0182	0.0074	0.9826	0.1171	0.0029	0.9956	0.0181
0.0028	0.9978	0.0182	0.0074	0.9826	0.1174	0.0029	0.9956	0.0182
0.0028	0.9978	0.0182	0.0074	0.9826	0.1176	0.0029	0.9956	0.0182
0.0028	0.9978	0.0183	0.0075	0.9826	0.1179	0.0029	0.9956	0.0182
0.0028	0.9978	0.0183	0.0075	0.9826	0.1191	0.0029	0.9956	0.0183
0.0028	0.9978	0.0184	0.0075	0.9826	0.1191	0.0029	0.9956	0.0183
0.0028	0.9978	0.0184	0.0075	0.9826	0.1192	0.0029	0.9956	0.0184
0.002819	0.9978	0.0185	0.0075	0.9826	0.1193	0.0029	0.9956	0.0184
0.0028	0.9978	0.0185	0.0075	0.9826	0.1197	0.0029	0.9956	0.0185
0.0028	0.9978	0.0185	0.0075	0.9826	0.1198	0.0029	0.9956	0.0185
0.0028	0.9978	0.0186	0.0075	0.9826	0.1199	0.0029	0.9956	0.0185
0.0028	0.9978	0.0186	0.0075	0.9826	0.12	0.0029	0.9956	0.0186
0.002824	0.9978	0.0187	0.0075	0.9826	0.1207	0.0029	0.9956	0.0186
0.0028	0.9978	0.0187	0.0075	0.9826	0.1208	0.0029	0.9956	0.0187
0.002828	0.9978	0.0187	0.0075	0.9826	0.1209	0.0029	0.9956	0.0187
0.0028	0.9978	0.0188	0.0075	0.9826	0.1209	0.0029	0.9956	0.0187
0.0028	0.9978	0.0188	0.0075	0.9826	0.121	0.0029	0.9956	0.0188
0.002829	0.9978	0.0189	0.0075	0.9826	0.1211	0.0029	0.9956	0.0188
0.002831	0.9978	0.0189	0.0075	0.9826	0.1212	0.0029	0.9956	0.0189
0.0028	0.9978	0.019	0.0075	0.9826	0.1213	0.0029	0.9956	0.0189
0.0028	0.9978	0.019	0.0075	0.9826	0.1213	0.002987	0.9956	0.019
0.0028	0.9978	0.019	0.0075	0.9826	0.1214	0.0029	0.9956	0.019
0.0028	0.9978	0.0191	0.0075	0.9826	0.1216	0.0029	0.9956	0.019
0.0028	0.9978	0.0191	0.0075	0.9826	0.123	0.0029	0.9956	0.0191
0.0028	0.9978	0.0192	0.0075	0.9826	0.123	0.0029	0.9956	0.0191
0.0028	0.9978	0.0192	0.0075	0.9826	0.1233	0.0029	0.9956	0.0192
0.0028	0.9978	0.0193	0.0075	0.9826	0.1234	0.0029	0.9956	0.0192
0.0028	0.9978	0.0193	0.0075	0.9826	0.1235	0.0029	0.9956	0.0193
0.0028	0.9978	0.0193	0.0075	0.9826	0.1235	0.0029	0.9956	0.0193
0.0028	0.9978	0.0194	0.007601	0.9826	0.1236	0.0029	0.9956	0.0193
0.002843	0.9978	0.0194	0.0076	0.9826	0.1238	0.0029	0.9956	0.0194
0.0028	0.9978	0.0195	0.0076	0.9826	0.1242	0.0029	0.9956	0.0194
0.0028	0.9978	0.0195	0.0076	0.9826	0.1242	0.0029	0.9956	0.0195
0.0028	0.9978	0.0195	0.0076	0.9826	0.1243	0.003	0.9956	0.0195
0.0028	0.9978	0.0196	0.0076	0.9826	0.125	0.003	0.9956	0.0195
0.0028	0.9978	0.0196	0.0076	0.9826	0.125	0.003	0.9956	0.0196
0.0028	0.9978	0.0197	0.0076	0.9826	0.1251	0.003001	0.9956	0.0196
0.0028	0.9978	0.0197	0.0076	0.9826	0.1253	0.003002	0.9956	0.0197
0.0028	0.9978	0.0198	0.0076	0.9826	0.1253	0.003	0.9956	0.0197
0.0028	0.9978	0.0198	0.0076	0.9826	0.1254	0.003	0.9956	0.0198
0.0028	0.9978	0.0198	0.007641	0.9826	0.1258	0.003	0.9956	0.0198
0.0028	0.9978	0.0199	0.007641	0.9826	0.126	0.003	0.9956	0.0198
0.0028	0.9978	0.0199	0.0076	0.9826	0.1261	0.003	0.9956	0.0199
0.0028	0.9978	0.02	0.0076	0.9826	0.1261	0.003	0.9956	0.0199
0.0028	0.9978	0.02	0.0076	0.9826	0.1268	0.003	0.9956	0.02
0.0028	0.9978	0.02	0.0076	0.9826	0.1269	0.003	0.9956	0.02
0.0028	0.9978	0.0201	0.0076	0.9826	0.127	0.003	0.9956	0.02
0.0028	0.9978	0.0201	0.0076	0.9826	0.1271	0.003	0.9956	0.0201
0.0028	0.9978	0.0202	0.0076	0.9826	0.1272	0.003	0.9956	0.0201
0.0028	0.9978	0.0202	0.0076	0.9826	0.1273	0.003	0.9956	0.0202
0.0028	0.9978	0.0203	0.0076	0.9826	0.1275	0.003	0.9956	0.0202
0.0028	0.9978	0.0203	0.0076	0.9826	0.1276	0.003	0.9956	0.0203
0.0028	0.9978	0.0203	0.0076	0.9826	0.1278	0.003	0.9956	0.0203
0.002864	0.9978	0.0204	0.0076	0.9804	0.1282	0.003	0.9956	0.0203
0.0028	0.9978	0.0204	0.0076	0.9804	0.1283	0.003	0.9956	0.0204
0.0028	0.9978	0.0205	0.0076	0.9804	0.1283	0.003	0.9956	0.0204
0.0028	0.9978	0.0205	0.007686	0.9804	0.1284	0.003	0.9956	0.0205
0.0028	0.9978	0.0205	0.0076	0.9804	0.1285	0.003	0.9956	0.0205
0.0028	0.9978	0.0206	0.0076	0.9804	0.1294	0.003	0.9956	0.0205
0.0028	0.9978	0.0206	0.0076	0.9804	0.1295	0.003	0.9956	0.0206
0.0028	0.9978	0.0207	0.0077	0.9804	0.1296	0.003	0.9956	0.0206
0.0028	0.9978	0.0207	0.0077	0.9804	0.1297	0.003	0.9956	0.0207
0.0028	0.9978	0.0208	0.0077	0.9804	0.1298	0.003	0.9956	0.0207
0.0028	0.9978	0.0208	0.0077	0.9804	0.1298	0.003	0.9956	0.0208
0.0028	0.9978	0.0208	0.0077	0.9804	0.1304	0.003	0.9956	0.0208
0.0028	0.9978	0.0209	0.0077	0.9804	0.1307	0.003	0.9956	0.0208
0.0028	0.9978	0.0209	0.0077	0.9804	0.1309	0.003	0.9956	0.0209
0.0028	0.9978	0.021	0.0077	0.9804	0.1313	0.003	0.9956	0.0209
0.0028	0.9978	0.021	0.0077	0.9804	0.1314	0.003	0.9956	0.021
0.0028	0.9978	0.0211	0.0077	0.9804	0.1317	0.003	0.9956	0.021
0.0028	0.9978	0.0211	0.0077	0.9804	0.1319	0.003	0.9956	0.0211
0.0028	0.9978	0.0211	0.0077	0.9804	0.1319	0.003	0.9956	0.0211
0.0028	0.9978	0.0212	0.0077	0.9804	0.132	0.003	0.9956	0.0211
0.0028	0.9978	0.0212	0.007748	0.9804	0.132	0.003037	0.9956	0.0212
0.0028	0.9978	0.0213	0.0077	0.9804	0.1322	0.003	0.9956	0.0212
0.0028	0.9978	0.0213	0.0077	0.9804	0.1323	0.003	0.9956	0.0213
0.0028	0.9978	0.0213	0.0077	0.9804	0.1327	0.003	0.9956	0.0213
0.0028	0.9978	0.0214	0.0077	0.9804	0.133	0.003	0.9956	0.0213
0.0028	0.9978	0.0214	0.0077	0.9804	0.133	0.003	0.9956	0.0214
0.0028	0.9978	0.0215	0.007772	0.9804	0.1333	0.003	0.9956	0.0214
0.0028	0.9978	0.0215	0.0077	0.9804	0.1334	0.003	0.9956	0.0215
0.0028	0.9978	0.0216	0.0077	0.9804	0.1336	0.003	0.9956	0.0215
0.0028	0.9978	0.0216	0.0077	0.9804	0.134	0.003	0.9956	0.0216
0.0028	0.9978	0.0216	0.0077	0.9804	0.134	0.003	0.9956	0.0216
0.0028	0.9978	0.0217	0.007784	0.9804	0.1341	0.003	0.9956	0.0216
0.0028	0.9978	0.0217	0.0077	0.9804	0.1341	0.003	0.9956	0.0217
0.0028	0.9978	0.0218	0.0077	0.9804	0.1342	0.003	0.9956	0.0217
0.0028	0.9978	0.0218	0.0077	0.9804	0.1347	0.003	0.9956	0.0218
0.0028	0.9978	0.0218	0.0078	0.9804	0.1351	0.003047	0.9956	0.0218
0.0028	0.9978	0.0219	0.0078	0.9804	0.1351	0.003	0.9956	0.0218
0.0028	0.9978	0.0219	0.0078	0.9804	0.1352	0.003	0.9956	0.0219
0.0028	0.9978	0.022	0.0078	0.9804	0.1355	0.003	0.9956	0.0219
0.0028	0.9956	0.022	0.0078	0.9804	0.1355	0.003	0.9956	0.022
0.0028	0.9956	0.022	0.0078	0.9804	0.1356	0.003	0.9956	0.022
0.002894	0.9956	0.0221	0.0078	0.9804	0.1356	0.003	0.9956	0.0221
0.0028	0.9956	0.0221	0.0078	0.9804	0.1357	0.003	0.9956	0.0221
0.0028	0.9956	0.0221	0.0078	0.9804	0.1359	0.003	0.9956	0.0221
0.0028	0.9956	0.0222	0.0078	0.9804	0.1363	0.003	0.9956	0.0222
0.0028	0.9956	0.0222	0.0078	0.9804	0.1363	0.003	0.9956	0.0222
0.0028	0.9956	0.0223	0.0078	0.9804	0.1367	0.003	0.9956	0.0223
0.002899	0.9956	0.0223	0.0078	0.9804	0.1368	0.003	0.9956	0.0223
0.0028	0.9956	0.0223	0.007842	0.9804	0.1368	0.003	0.9956	0.0223
0.0029	0.9956	0.0224	0.0078	0.9804	0.1369	0.003	0.9956	0.0224
0.002902	0.9956	0.0224	0.0078	0.9804	0.137	0.003	0.9956	0.0224
0.0029	0.9956	0.0225	0.0078	0.9804	0.1371	0.00306	0.9956	0.0225
0.0029	0.9956	0.0225	0.0078	0.9804	0.1374	0.003	0.9956	0.0225
0.0029	0.9956	0.0226	0.0078	0.9804	0.1374	0.003	0.9956	0.0226
0.0029	0.9956	0.0226	0.0078	0.9804	0.1379	0.003	0.9956	0.0226
0.0029	0.9956	0.0226	0.0078	0.9804	0.1387	0.003	0.9956	0.0226
0.0029	0.9956	0.0227	0.0078	0.9804	0.1388	0.003	0.9956	0.0227
0.0029	0.9956	0.0227	0.007893	0.9804	0.1389	0.003	0.9956	0.0227
0.0029	0.9956	0.0228	0.0078	0.9804	0.139	0.003064	0.9956	0.0228
0.0029	0.9956	0.0228	0.0079	0.9804	0.1391	0.003	0.9956	0.0228
0.0029	0.9956	0.0228	0.0079	0.9804	0.1391	0.003	0.9956	0.0228
0.0029	0.9956	0.0229	0.0079	0.9804	0.1395	0.003065	0.9956	0.0229
0.0029	0.9956	0.0229	0.0079	0.9804	0.1398	0.003	0.9956	0.0229
0.0029	0.9956	0.023	0.0079	0.9804	0.1398	0.003	0.9956	0.023
0.0029	0.9956	0.023	0.0079	0.9804	0.1399	0.003	0.9956	0.023
0.0029	0.9956	0.0231	0.0079	0.9804	0.1399	0.003067	0.9956	0.0231
0.0029	0.9956	0.0231	0.0079	0.9804	0.1401	0.003	0.9956	0.0231
0.0029	0.9956	0.0231	0.0079	0.9804	0.1401	0.003	0.9956	0.0231
0.0029	0.9956	0.0232	0.0079	0.9804	0.1402	0.003	0.9956	0.0232
0.0029	0.9956	0.0232	0.0079	0.9804	0.1406	0.003	0.9956	0.0232
0.0029	0.9956	0.0233	0.0079	0.9804	0.1408	0.003	0.9956	0.0233
0.0029	0.9956	0.0233	0.0079	0.9804	0.1409	0.003	0.9956	0.0233
0.0029	0.9956	0.0234	0.0079	0.9804	0.1412	0.003	0.9956	0.0234
0.0029	0.9956	0.0234	0.0079	0.9804	0.1414	0.003	0.9956	0.0234
0.0029	0.9956	0.0234	0.0079	0.9804	0.1415	0.003	0.9956	0.0234
0.0029	0.9956	0.0235	0.0079	0.9804	0.1415	0.003	0.9956	0.0235
0.0029	0.9956	0.0235	0.0079	0.9804	0.1417	0.003	0.9956	0.0235
0.0029	0.9956	0.0236	0.0079	0.9804	0.142	0.003	0.9956	0.0236
0.0029	0.9956	0.0236	0.0079	0.9804	0.1421	0.003	0.9956	0.0236
0.0029	0.9956	0.0236	0.0079	0.9804	0.143	0.003	0.9956	0.0236
0.0029	0.9956	0.0237	0.0079	0.9804	0.1431	0.003077	0.9935	0.0236
0.0029	0.9956	0.0237	0.0079	0.9804	0.144	0.003	0.9935	0.0237
0.0029	0.9956	0.0238	0.0079	0.9804	0.1442	0.003	0.9935	0.0237
0.0029	0.9956	0.0238	0.008001	0.9804	0.1442	0.003	0.9935	0.0238
0.0029	0.9956	0.0239	0.008	0.9804	0.1443	0.003	0.9935	0.0238
0.0029	0.9956	0.0239	0.008006	0.9804	0.1443	0.003	0.9935	0.0239
0.0029	0.9956	0.0239	0.008006	0.9804	0.1444	0.003	0.9935	0.0239
0.0029	0.9956	0.024	0.008	0.9804	0.1444	0.003	0.9935	0.0239
0.0029	0.9956	0.024	0.008	0.9804	0.1445	0.003	0.9935	0.024
0.0029	0.9956	0.0241	0.008011	0.9804	0.1445	0.003	0.9935	0.024
0.0029	0.9956	0.0241	0.008	0.9804	0.1447	0.003	0.9935	0.0241
0.0029	0.9956	0.0241	0.008	0.9804	0.1449	0.003	0.9935	0.0241
0.0029	0.9956	0.0242	0.008	0.9804	0.145	0.003	0.9935	0.0241
0.0029	0.9956	0.0242	0.008	0.9804	0.145	0.003	0.9935	0.0242
0.0029	0.9956	0.0243	0.008	0.9804	0.1451	0.003	0.9935	0.0242
0.00295	0.9956	0.0243	0.008	0.9804	0.1456	0.003	0.9935	0.0243
0.0029	0.9956	0.0244	0.008	0.9804	0.1463	0.003095	0.9935	0.0243
0.0029	0.9956	0.0244	0.008	0.9804	0.1463	0.003	0.9935	0.0244
0.0029	0.9956	0.0244	0.008	0.9804	0.1464	0.003	0.9935	0.0244
0.0029	0.9956	0.0245	0.008	0.9804	0.1465	0.0031	0.9935	0.0244
0.0029	0.9956	0.0245	0.008	0.9804	0.1465	0.0031	0.9935	0.0245
0.0029	0.9956	0.0246	0.008	0.9804	0.1466	0.003101	0.9935	0.0245
0.002956	0.9956	0.0246	0.008	0.9804	0.1468	0.0031	0.9935	0.0246
0.0029	0.9956	0.0246	0.008	0.9804	0.1468	0.0031	0.9935	0.0246
0.0029	0.9956	0.0247	0.008	0.9804	0.1469	0.0031	0.9935	0.0246
0.0029	0.9956	0.0247	0.008	0.9804	0.1471	0.0031	0.9935	0.0247
0.0029	0.9956	0.0248	0.008	0.9804	0.1472	0.0031	0.9935	0.0247
0.0029	0.9956	0.0248	0.008	0.9804	0.1474	0.0031	0.9935	0.0248
0.0029	0.9956	0.0249	0.008	0.9804	0.1479	0.0031	0.9935	0.0248
0.0029	0.9956	0.0249	0.008	0.9804	0.1483	0.0031	0.9935	0.0249
0.0029	0.9956	0.0249	0.008068	0.9804	0.1488	0.0031	0.9935	0.0249
0.0029	0.9956	0.025	0.008	0.9804	0.1489	0.00311	0.9935	0.0249
0.0029	0.9956	0.025	0.008	0.9804	0.1491	0.0031	0.9935	0.025
0.002967	0.9956	0.0251	0.008	0.9804	0.1492	0.0031	0.9935	0.025
0.0029	0.9956	0.0251	0.008	0.9804	0.1492	0.0031	0.9935	0.0251
0.0029	0.9956	0.0252	0.008	0.9804	0.1492	0.0031	0.9935	0.0251
0.0029	0.9956	0.0252	0.008078	0.9804	0.1493	0.0031	0.9935	0.0252
0.0029	0.9956	0.0252	0.008	0.9804	0.1493	0.0031	0.9935	0.0252
0.0029	0.9956	0.0253	0.008	0.9804	0.1494	0.003117	0.9935	0.0252
0.0029	0.9956	0.0253	0.008	0.9804	0.1495	0.0031	0.9935	0.0253
0.0029	0.9956	0.0254	0.008086	0.9804	0.1495	0.0031	0.9935	0.0253
0.0029	0.9956	0.0254	0.008	0.9804	0.1496	0.0031	0.9935	0.0254
0.0029	0.9956	0.0254	0.008093	0.9804	0.1496	0.0031	0.9935	0.0254
0.0029	0.9956	0.0255	0.008	0.9804	0.1499	0.0031	0.9935	0.0254
0.0029	0.9956	0.0255	0.008098	0.9804	0.1501	0.0031	0.9935	0.0255
0.0029	0.9956	0.0256	0.0081	0.9804	0.1502	0.0031	0.9935	0.0255
0.0029	0.9956	0.0256	0.0081	0.9804	0.1504	0.0031	0.9935	0.0256
0.0029	0.9956	0.0257	0.0081	0.9804	0.1504	0.003123	0.9935	0.0256
0.0029	0.9956	0.0257	0.0081	0.9804	0.1512	0.0031	0.9935	0.0257
0.0029	0.9956	0.0257	0.0081	0.9804	0.152	0.0031	0.9935	0.0257
0.0029	0.9956	0.0258	0.008108	0.9804	0.1521	0.0031	0.9935	0.0257
0.002987	0.9956	0.0258	0.0081	0.9804	0.1521	0.003128	0.9935	0.0258
0.0029	0.9956	0.0259	0.008118	0.9804	0.1522	0.0031	0.9935	0.0258
0.0029	0.9956	0.0259	0.0081	0.9804	0.1522	0.0031	0.9935	0.0259
0.0029	0.9956	0.0259	0.0081	0.9804	0.1522	0.0031	0.9935	0.0259
0.0029	0.9956	0.026	0.008123	0.9804	0.1523	0.00313	0.9935	0.0259
0.0029	0.9956	0.026	0.0081	0.9804	0.1524	0.0031	0.9935	0.026
0.0029	0.9956	0.0261	0.0081	0.9804	0.1525	0.0031	0.9935	0.026
0.0029	0.9956	0.0261	0.0081	0.9804	0.1526	0.0031	0.9935	0.0261
0.0029	0.9956	0.0262	0.0081	0.9804	0.1526	0.0031	0.9935	0.0261
0.0029	0.9956	0.0262	0.0081	0.9804	0.1528	0.0031	0.9935	0.0262
0.0029	0.9956	0.0262	0.0081	0.9804	0.1528	0.0031	0.9935	0.0262
0.0029	0.9956	0.0263	0.0081	0.9804	0.1529	0.003136	0.9935	0.0262
0.002995	0.9956	0.0263	0.0081	0.9804	0.153	0.0031	0.9935	0.0263
0.0029	0.9956	0.0264	0.0081	0.9804	0.1531	0.0031	0.9935	0.0263
0.0029	0.9956	0.0264	0.0081	0.9804	0.1531	0.0031	0.9935	0.0264
0.0029	0.9956	0.0264	0.0081	0.9804	0.1538	0.0031	0.9935	0.0264
0.0029	0.9956	0.0265	0.0081	0.9804	0.1539	0.0031	0.9935	0.0264
0.0029	0.9956	0.0265	0.0081	0.9804	0.1543	0.0031	0.9935	0.0265
0.0029	0.9956	0.0266	0.0081	0.9804	0.1544	0.0031	0.9935	0.0265
0.0029	0.9956	0.0266	0.0081	0.9804	0.1544	0.0031	0.9935	0.0266
0.0029	0.9956	0.0267	0.0081	0.9804	0.1545	0.0031	0.9935	0.0266
0.003	0.9956	0.0267	0.0081	0.9804	0.1545	0.0031	0.9935	0.0267
0.003	0.9956	0.0267	0.0081	0.9804	0.1549	0.003149	0.9935	0.0267
0.003	0.9956	0.0268	0.0081	0.9804	0.1551	0.0031	0.9935	0.0267
0.003	0.9956	0.0268	0.0081	0.9804	0.1553	0.0031	0.9935	0.0268
0.003	0.9956	0.0269	0.0081	0.9804	0.1554	0.0031	0.9935	0.0268
0.003	0.9956	0.0269	0.0081	0.9804	0.1556	0.0031	0.9935	0.0269
0.003	0.9956	0.027	0.0081	0.9804	0.1559	0.0031	0.9935	0.0269
0.003	0.9956	0.027	0.0081	0.9804	0.1575	0.0031	0.9935	0.027
0.003	0.9956	0.027	0.0081	0.9804	0.1576	0.003154	0.9935	0.027
0.003	0.9956	0.0271	0.008186	0.9804	0.1576	0.0031	0.9935	0.027
0.003	0.9956	0.0271	0.0081	0.9782	0.1584	0.0031	0.9935	0.0271
0.003	0.9956	0.0272	0.0081	0.9782	0.1585	0.0031	0.9935	0.0271
0.003	0.9956	0.0272	0.0081	0.9782	0.1585	0.0031	0.9935	0.0272
0.003	0.9956	0.0272	0.0081	0.9782	0.1586	0.0031	0.9935	0.0272
0.003	0.9956	0.0273	0.0081	0.9782	0.1586	0.0031	0.9935	0.0272
0.003	0.9956	0.0273	0.0082	0.9782	0.1587	0.0031	0.9935	0.0273
0.003	0.9956	0.0274	0.0082	0.9782	0.1588	0.0031	0.9935	0.0273
0.003	0.9956	0.0274	0.0082	0.9782	0.1588	0.0031	0.9935	0.0274
0.003	0.9956	0.0275	0.0082	0.9782	0.1589	0.0031	0.9935	0.0274
0.003	0.9956	0.0275	0.0082	0.9782	0.1589	0.0031	0.9935	0.0275
0.003016	0.9956	0.0275	0.0082	0.9782	0.1591	0.0031	0.9935	0.0275
0.003	0.9956	0.0276	0.008219	0.9782	0.1593	0.0031	0.9935	0.0275
0.003	0.9956	0.0276	0.00822	0.9782	0.1594	0.003167	0.9935	0.0276
0.003	0.9956	0.0277	0.0082	0.9782	0.1594	0.0031	0.9935	0.0276
0.003	0.9956	0.0277	0.0082	0.9782	0.1595	0.0031	0.9935	0.0277
0.003	0.9956	0.0277	0.0082	0.9782	0.1608	0.0031	0.9935	0.0277
0.003	0.9956	0.0278	0.0082	0.9782	0.161	0.0031	0.9935	0.0277
0.003	0.9956	0.0278	0.0082	0.9782	0.161	0.0031	0.9935	0.0278
0.003	0.9956	0.0279	0.0082	0.9782	0.1615	0.0031	0.9935	0.0278
0.003	0.9956	0.0279	0.0082	0.9782	0.1616	0.0031	0.9935	0.0279
0.003	0.9956	0.028	0.0082	0.9782	0.1617	0.0031	0.9935	0.0279
0.003	0.9956	0.028	0.0082	0.9782	0.1617	0.0031	0.9935	0.028
0.003	0.9956	0.028	0.0082	0.9782	0.1617	0.0031	0.9935	0.028
0.003	0.9956	0.0281	0.0082	0.9782	0.1618	0.0031	0.9935	0.028
0.003	0.9956	0.0281	0.0082	0.9782	0.1619	0.0031	0.9935	0.0281
0.003	0.9956	0.0282	0.0082	0.9782	0.162	0.0031	0.9935	0.0281
0.003	0.9956	0.0282	0.0082	0.9782	0.1621	0.003177	0.9935	0.0282
0.003	0.9956	0.0282	0.0082	0.9782	0.1624	0.0031	0.9935	0.0282
0.003	0.9956	0.0283	0.0082	0.9782	0.1624	0.00318	0.9935	0.0282
0.003	0.9956	0.0283	0.0082	0.9782	0.1625	0.0031	0.9935	0.0283
0.003	0.9956	0.0284	0.0082	0.9782	0.1625	0.003182	0.9935	0.0283
0.003	0.9956	0.0284	0.0082	0.976	0.1643	0.0031	0.9935	0.0284
0.003	0.9956	0.0285	0.0082	0.976	0.1644	0.003184	0.9935	0.0284
0.003	0.9956	0.0285	0.008275	0.976	0.1644	0.0031	0.9935	0.0285
0.003	0.9956	0.0285	0.0082	0.976	0.1646	0.0031	0.9935	0.0285
0.00304	0.9956	0.0286	0.0082	0.976	0.1647	0.0031	0.9935	0.0285
0.003	0.9956	0.0286	0.0082	0.976	0.1647	0.0031	0.9935	0.0286
0.003	0.9956	0.0287	0.0082	0.976	0.1653	0.0031	0.9935	0.0286
0.003	0.9956	0.0287	0.0082	0.976	0.1654	0.0031	0.9935	0.0287
0.003	0.9956	0.0288	0.0082	0.976	0.1659	0.003189	0.9935	0.0287
0.003	0.9956	0.0288	0.0082	0.976	0.1659	0.0031	0.9935	0.0288
0.003	0.9956	0.0288	0.0082	0.976	0.1659	0.0031	0.9935	0.0288
0.003	0.9956	0.0289	0.0082	0.976	0.166	0.0031	0.9935	0.0288
0.003	0.9956	0.0289	0.008298	0.976	0.1663	0.0031	0.9935	0.0289
0.003	0.9956	0.029	0.008304	0.976	0.1664	0.0031	0.9935	0.0289
0.003	0.9956	0.029	0.0083	0.976	0.1678	0.0031	0.9935	0.029
0.003	0.9956	0.029	0.0083	0.976	0.1678	0.0031	0.9935	0.029
0.003	0.9956	0.0291	0.0083	0.976	0.1681	0.0031	0.9935	0.029
0.003	0.9956	0.0291	0.0083	0.976	0.1682	0.0031	0.9935	0.0291
0.003	0.9956	0.0292	0.0083	0.976	0.1682	0.0031	0.9935	0.0291
0.003	0.9956	0.0292	0.0083	0.976	0.1682	0.0031	0.9935	0.0292
0.003	0.9956	0.0293	0.008334	0.976	0.1683	0.0031	0.9935	0.0292
0.003	0.9956	0.0293	0.0083	0.976	0.1683	0.0031	0.9935	0.0293
0.003	0.9956	0.0293	0.0083	0.976	0.1686	0.0032	0.9935	0.0293
0.003	0.9956	0.0294	0.0083	0.976	0.169	0.0032	0.9935	0.0293
0.003	0.9956	0.0294	0.0083	0.976	0.1691	0.0032	0.9935	0.0294
0.003	0.9956	0.0295	0.0083	0.976	0.1707	0.0032	0.9935	0.0294
0.003	0.9956	0.0295	0.0083	0.976	0.1707	0.0032	0.9935	0.0295
0.003	0.9956	0.0295	0.008352	0.976	0.1708	0.0032	0.9935	0.0295
0.003	0.9956	0.0296	0.0083	0.976	0.1709	0.0032	0.9935	0.0295
0.003	0.9956	0.0296	0.0083	0.976	0.1709	0.0032	0.9935	0.0296
0.003	0.9956	0.0297	0.0083	0.976	0.171	0.0032	0.9935	0.0296
0.003	0.9956	0.0297	0.008367	0.976	0.171	0.0032	0.9935	0.0297
0.003	0.9956	0.0298	0.0083	0.976	0.1711	0.0032	0.9935	0.0297
0.003	0.9956	0.0298	0.0083	0.976	0.1712	0.0032	0.9935	0.0298
0.003	0.9956	0.0298	0.0083	0.976	0.1715	0.0032	0.9935	0.0298
0.003	0.9956	0.0299	0.0083	0.976	0.1716	0.0032	0.9935	0.0298
0.003	0.9956	0.0299	0.0083	0.976	0.1718	0.0032	0.9935	0.0299
0.003066	0.9956	0.03	0.0083	0.976	0.1718	0.0032	0.9935	0.0299
0.003	0.9956	0.03	0.0083	0.976	0.1732	0.0032	0.9935	0.03
0.003	0.9956	0.03	0.0083	0.976	0.1733	0.003209	0.9935	0.03
0.003	0.9956	0.0301	0.0083	0.976	0.1733	0.0032	0.9935	0.03
0.003	0.9956	0.0301	0.0083	0.976	0.1734	0.0032	0.9935	0.0301
0.003	0.9956	0.0302	0.0083	0.976	0.1734	0.0032	0.9935	0.0301
0.003	0.9956	0.0302	0.0084	0.976	0.1735	0.0032	0.9935	0.0302
0.003075	0.9956	0.0303	0.0084	0.976	0.1736	0.0032	0.9935	0.0302
0.003	0.9956	0.0303	0.0084	0.976	0.1741	0.0032	0.9935	0.0303
0.003	0.9956	0.0303	0.0084	0.976	0.1741	0.0032	0.9935	0.0303
0.003	0.9956	0.0304	0.0084	0.976	0.1746	0.0032	0.9935	0.0303
0.003	0.9956	0.0304	0.0084	0.976	0.1746	0.003215	0.9935	0.0304
0.003	0.9956	0.0305	0.0084	0.976	0.1747	0.0032	0.9935	0.0304
0.003	0.9956	0.0305	0.0084	0.976	0.1748	0.0032	0.9935	0.0305
0.003	0.9956	0.0306	0.008422	0.976	0.1751	0.0032	0.9935	0.0305
0.003	0.9956	0.0306	0.008422	0.976	0.1754	0.0032	0.9935	0.0306
0.003	0.9956	0.0306	0.008428	0.976	0.1754	0.0032	0.9935	0.0306
0.003	0.9956	0.0307	0.0084	0.976	0.1761	0.0032	0.9935	0.0306
0.003079	0.9956	0.0307	0.0084	0.976	0.1761	0.0032	0.9935	0.0307
0.003	0.9956	0.0308	0.008435	0.976	0.1763	0.0032	0.9935	0.0307
0.003	0.9956	0.0308	0.0084	0.976	0.1764	0.0032	0.9935	0.0308
0.00308	0.9956	0.0308	0.0084	0.976	0.1764	0.0032	0.9935	0.0308
0.003	0.9956	0.0309	0.0084	0.976	0.1764	0.0032	0.9935	0.0308
0.003	0.9956	0.0309	0.0084	0.976	0.1765	0.0032	0.9935	0.0309
0.003	0.9956	0.031	0.0084	0.976	0.1765	0.0032	0.9935	0.0309
0.003	0.9956	0.031	0.0084	0.976	0.1766	0.0032	0.9935	0.031
0.003	0.9956	0.0311	0.008461	0.976	0.1766	0.0032	0.9935	0.031
0.003	0.9956	0.0311	0.0084	0.976	0.177	0.0032	0.9935	0.0311
0.003	0.9956	0.0311	0.0084	0.976	0.1773	0.0032	0.9935	0.0311
0.003	0.9956	0.0312	0.0084	0.976	0.1775	0.0032	0.9935	0.0311
0.003	0.9956	0.0312	0.0084	0.976	0.1776	0.0032	0.9935	0.0312
0.003	0.9956	0.0313	0.0084	0.976	0.1783	0.0032	0.9935	0.0312
0.003	0.9956	0.0313	0.0084	0.976	0.1784	0.003227	0.9935	0.0313
0.003	0.9956	0.0313	0.0084	0.976	0.1784	0.0032	0.9935	0.0313
0.003	0.9956	0.0314	0.0084	0.976	0.1785	0.0032	0.9935	0.0313
0.003	0.9956	0.0314	0.0084	0.976	0.1786	0.0032	0.9935	0.0314
0.003	0.9956	0.0315	0.0084	0.976	0.1786	0.0032	0.9935	0.0314
0.003	0.9956	0.0315	0.0084	0.976	0.1787	0.0032	0.9935	0.0315
0.003	0.9956	0.0316	0.008492	0.976	0.1789	0.0032	0.9935	0.0315
0.003	0.9956	0.0316	0.0084	0.976	0.179	0.0032	0.9935	0.0316
0.003	0.9956	0.0316	0.0084	0.976	0.1794	0.0032	0.9935	0.0316
0.003	0.9956	0.0317	0.0084	0.9739	0.1795	0.0032	0.9935	0.0316
0.003099	0.9956	0.0317	0.0084	0.9739	0.1795	0.0032	0.9935	0.0317
0.003	0.9956	0.0318	0.0085	0.9739	0.1808	0.0032	0.9935	0.0317
0.003	0.9956	0.0318	0.008503	0.9739	0.181	0.0032	0.9935	0.0318
0.003	0.9956	0.0318	0.0085	0.9739	0.1817	0.0032	0.9935	0.0318
0.003	0.9956	0.0319	0.0085	0.9739	0.182	0.0032	0.9935	0.0318
0.0031	0.9956	0.0319	0.0085	0.9739	0.1824	0.0032	0.9935	0.0319
0.0031	0.9956	0.032	0.0085	0.9739	0.1825	0.0032	0.9935	0.0319
0.0031	0.9956	0.032	0.0085	0.9739	0.1826	0.0032	0.9935	0.032
0.0031	0.9956	0.0321	0.0085	0.9739	0.1828	0.0032	0.9935	0.032
0.0031	0.9956	0.0321	0.0085	0.9739	0.183	0.0032	0.9935	0.0321
0.0031	0.9956	0.0321	0.0085	0.9739	0.1831	0.0032	0.9935	0.0321
0.003104	0.9956	0.0322	0.008534	0.9739	0.1833	0.0032	0.9935	0.0321
0.0031	0.9956	0.0322	0.0085	0.9739	0.1834	0.0032	0.9935	0.0322
0.0031	0.9956	0.0323	0.0085	0.9739	0.1834	0.0032	0.9935	0.0322
0.0031	0.9956	0.0323	0.0085	0.9739	0.1835	0.0032	0.9935	0.0323
0.0031	0.9956	0.0323	0.0085	0.9739	0.1841	0.0032	0.9935	0.0323
0.0031	0.9956	0.0324	0.0085	0.9739	0.1843	0.0032	0.9935	0.0323
0.0031	0.9956	0.0324	0.0085	0.9717	0.1848	0.0032	0.9935	0.0324
0.0031	0.9956	0.0325	0.0085	0.9717	0.1848	0.0032	0.9935	0.0324
0.0031	0.9956	0.0325	0.0085	0.9717	0.1849	0.0032	0.9935	0.0325
0.0031	0.9956	0.0326	0.0085	0.9717	0.1851	0.0032	0.9935	0.0325
0.0031	0.9956	0.0326	0.0085	0.9717	0.1851	0.0032	0.9935	0.0326
0.0031	0.9956	0.0326	0.0085	0.9717	0.1853	0.0032	0.9935	0.0326
0.0031	0.9956	0.0327	0.0085	0.9717	0.1853	0.0032	0.9935	0.0326
0.0031	0.9956	0.0327	0.0085	0.9717	0.1854	0.0032	0.9935	0.0327
0.0031	0.9956	0.0328	0.0085	0.9717	0.1856	0.0032	0.9935	0.0327
0.0031	0.9956	0.0328	0.0085	0.9717	0.1858	0.0032	0.9935	0.0328
0.0031	0.9956	0.0329	0.0085	0.9695	0.1858	0.0032	0.9935	0.0328
0.0031	0.9956	0.0329	0.0085	0.9695	0.1859	0.0032	0.9935	0.0329
0.0031	0.9956	0.0329	0.0085	0.9695	0.186	0.003268	0.9935	0.0329
0.0031	0.9956	0.033	0.0085	0.9695	0.1861	0.0032	0.9935	0.0329
0.0031	0.9956	0.033	0.0085	0.9695	0.1861	0.0032	0.9935	0.033
0.0031	0.9956	0.0331	0.008583	0.9695	0.1862	0.0032	0.9935	0.033
0.0031	0.9956	0.0331	0.0085	0.9695	0.1867	0.0032	0.9935	0.0331
0.0031	0.9956	0.0331	0.0085	0.9695	0.1867	0.0032	0.9935	0.0331
0.0031	0.9956	0.0332	0.0085	0.9695	0.1868	0.0032	0.9935	0.0331
0.0031	0.9956	0.0332	0.00859	0.9695	0.1873	0.0032	0.9935	0.0332
0.0031	0.9956	0.0333	0.0085	0.9695	0.1874	0.0032	0.9935	0.0332
0.0031	0.9956	0.0333	0.0085	0.9695	0.1877	0.0032	0.9935	0.0333
0.0031	0.9956	0.0334	0.0085	0.9695	0.1878	0.0032	0.9935	0.0333
0.0031	0.9956	0.0334	0.0085	0.9695	0.1878	0.0032	0.9935	0.0334
0.0031	0.9956	0.0334	0.0085	0.9673	0.1885	0.0032	0.9935	0.0334
0.0031	0.9956	0.0335	0.0085	0.9673	0.1886	0.003275	0.9935	0.0334
0.0031	0.9956	0.0335	0.0086	0.9651	0.1886	0.0032	0.9935	0.0335
0.0031	0.9956	0.0336	0.0086	0.9651	0.1886	0.0032	0.9935	0.0335
0.0031	0.9956	0.0336	0.0086	0.9651	0.1887	0.0032	0.9935	0.0336
0.003128	0.9956	0.0336	0.0086	0.9651	0.1888	0.0032	0.9935	0.0336
0.0031	0.9956	0.0337	0.0086	0.9651	0.1889	0.0032	0.9935	0.0336
0.0031	0.9956	0.0337	0.008614	0.9651	0.1889	0.0032	0.9935	0.0337
0.0031	0.9956	0.0338	0.0086	0.9651	0.1891	0.0032	0.9935	0.0337
0.0031	0.9956	0.0338	0.0086	0.9651	0.1896	0.0032	0.9935	0.0338
0.0031	0.9956	0.0339	0.0086	0.9651	0.19	0.0032	0.9935	0.0338
0.0031	0.9956	0.0339	0.0086	0.9651	0.19	0.0032	0.9935	0.0339
0.0031	0.9956	0.0339	0.0086	0.9651	0.1902	0.0032	0.9935	0.0339
0.0031	0.9956	0.034	0.0086	0.9651	0.191	0.003283	0.9935	0.0339
0.0031	0.9956	0.034	0.0086	0.963	0.1915	0.0032	0.9935	0.034
0.003134	0.9956	0.0341	0.0086	0.963	0.1916	0.0032	0.9935	0.034
0.0031	0.9956	0.0341	0.0086	0.963	0.1916	0.0032	0.9935	0.0341
0.0031	0.9956	0.0341	0.0086	0.963	0.1917	0.0032	0.9935	0.0341
0.0031	0.9956	0.0342	0.0086	0.963	0.1917	0.0032	0.9935	0.0341
0.0031	0.9956	0.0342	0.0086	0.963	0.1918	0.0032	0.9935	0.0342
0.0031	0.9956	0.0343	0.0086	0.963	0.1918	0.0032	0.9935	0.0342
0.0031	0.9956	0.0343	0.0086	0.963	0.1919	0.0032	0.9935	0.0343
0.0031	0.9956	0.0344	0.0086	0.963	0.1919	0.0032	0.9935	0.0343
0.0031	0.9956	0.0344	0.008648	0.963	0.192	0.0032	0.9935	0.0344
0.0031	0.9956	0.0344	0.0086	0.963	0.192	0.0032	0.9935	0.0344
0.0031	0.9956	0.0345	0.0086	0.963	0.1921	0.0032	0.9935	0.0344
0.0031	0.9956	0.0345	0.0086	0.963	0.1923	0.0032	0.9935	0.0345
0.0031	0.9956	0.0346	0.0086	0.963	0.1923	0.0032	0.9935	0.0345
0.003145	0.9956	0.0346	0.0086	0.963	0.1924	0.0032	0.9935	0.0346
0.003145	0.9956	0.0347	0.0086	0.963	0.1924	0.0032	0.9935	0.0346
0.003145	0.9956	0.0347	0.0086	0.963	0.1925	0.0032	0.9935	0.0347
0.0031	0.9956	0.0347	0.0086	0.963	0.1926	0.0032	0.9935	0.0347
0.0031	0.9956	0.0348	0.0086	0.963	0.1927	0.0032	0.9935	0.0347
0.003146	0.9956	0.0348	0.0086	0.963	0.1928	0.0032	0.9935	0.0348
0.0031	0.9956	0.0349	0.0086	0.963	0.1931	0.0033	0.9935	0.0348
0.0031	0.9956	0.0349	0.0086	0.963	0.1932	0.0033	0.9935	0.0349
0.0031	0.9956	0.0349	0.00867	0.963	0.1936	0.003302	0.9935	0.0349
0.0031	0.9956	0.035	0.0086	0.963	0.1937	0.0033	0.9935	0.0349
0.0031	0.9956	0.035	0.0086	0.963	0.1938	0.0033	0.9935	0.035
0.0031	0.9956	0.0351	0.008673	0.963	0.1945	0.0033	0.9935	0.035
0.0031	0.9956	0.0351	0.0086	0.963	0.1946	0.0033	0.9935	0.0351
0.0031	0.9956	0.0352	0.0086	0.963	0.1946	0.0033	0.9935	0.0351
0.0031	0.9956	0.0352	0.0086	0.963	0.1946	0.0033	0.9935	0.0352
0.0031	0.9956	0.0352	0.0086	0.963	0.1947	0.0033	0.9935	0.0352
0.0031	0.9956	0.0353	0.0086	0.963	0.1947	0.0033	0.9935	0.0352
0.0031	0.9956	0.0353	0.0086	0.963	0.1948	0.0033	0.9935	0.0353
0.0031	0.9956	0.0354	0.0086	0.963	0.1949	0.003306	0.9935	0.0353
0.0031	0.9956	0.0354	0.0086	0.963	0.1951	0.0033	0.9935	0.0354
0.0031	0.9956	0.0354	0.0086	0.963	0.1952	0.0033	0.9935	0.0354
0.0031	0.9956	0.0355	0.0086	0.963	0.1952	0.0033	0.9935	0.0354
0.0031	0.9956	0.0355	0.0087	0.963	0.1953	0.0033	0.9935	0.0355
0.0031	0.9956	0.0356	0.0087	0.963	0.1954	0.00331	0.9935	0.0355
0.0031	0.9956	0.0356	0.0087	0.963	0.1954	0.0033	0.9935	0.0356
0.0031	0.9956	0.0357	0.0087	0.963	0.1956	0.0033	0.9935	0.0356
0.0031	0.9956	0.0357	0.0087	0.963	0.1959	0.0033	0.9935	0.0357
0.0031	0.9956	0.0357	0.0087	0.963	0.1959	0.0033	0.9935	0.0357
0.0031	0.9956	0.0358	0.0087	0.9608	0.1973	0.0033	0.9935	0.0357
0.0031	0.9956	0.0358	0.0087	0.9608	0.1973	0.0033	0.9935	0.0358
0.0031	0.9956	0.0359	0.0087	0.9608	0.1974	0.0033	0.9935	0.0358
0.0031	0.9956	0.0359	0.0087	0.9608	0.1977	0.0033	0.9935	0.0359
0.0031	0.9956	0.0359	0.008721	0.9608	0.1978	0.0033	0.9935	0.0359
0.0031	0.9956	0.036	0.0087	0.9608	0.1979	0.0033	0.9935	0.0359
0.0031	0.9956	0.036	0.0087	0.9608	0.1985	0.0033	0.9935	0.036
0.0031	0.9956	0.0361	0.0087	0.9608	0.1986	0.0033	0.9935	0.036
0.0031	0.9956	0.0361	0.0087	0.9608	0.1986	0.003316	0.9935	0.0361
0.0031	0.9956	0.0362	0.0087	0.9608	0.1987	0.0033	0.9935	0.0361
0.003163	0.9956	0.0362	0.0087	0.9608	0.1989	0.0033	0.9935	0.0362
0.0031	0.9956	0.0362	0.0087	0.9608	0.199	0.0033	0.9935	0.0362
0.0031	0.9956	0.0363	0.0087	0.9608	0.1992	0.0033	0.9935	0.0362
0.0031	0.9956	0.0363	0.0087	0.9608	0.1993	0.0033	0.9935	0.0363
0.0031	0.9956	0.0364	0.0087	0.9608	0.1994	0.0033	0.9935	0.0363
0.0031	0.9956	0.0364	0.0087	0.9608	0.1995	0.0033	0.9935	0.0364
0.0031	0.9956	0.0365	0.0087	0.9608	0.2011	0.0033	0.9935	0.0364
0.0031	0.9956	0.0365	0.008757	0.9608	0.2013	0.0033	0.9935	0.0365
0.0031	0.9956	0.0365	0.0087	0.9608	0.2015	0.0033	0.9935	0.0365
0.003168	0.9956	0.0366	0.0087	0.9608	0.2015	0.0033	0.9935	0.0365
0.003168	0.9956	0.0366	0.0087	0.9608	0.202	0.0033	0.9935	0.0366
0.0031	0.9956	0.0367	0.0087	0.9608	0.2021	0.0033	0.9935	0.0366
0.0031	0.9956	0.0367	0.0087	0.9608	0.2022	0.0033	0.9935	0.0367
0.0031	0.9956	0.0367	0.0087	0.9608	0.2023	0.0033	0.9935	0.0367
0.0031	0.9956	0.0368	0.0087	0.9608	0.2023	0.0033	0.9935	0.0367
0.0031	0.9956	0.0368	0.0087	0.9608	0.2024	0.0033	0.9935	0.0368
0.0031	0.9956	0.0369	0.0087	0.9608	0.2026	0.0033	0.9935	0.0368
0.0031	0.9956	0.0369	0.0087	0.9608	0.2026	0.0033	0.9935	0.0369
0.0031	0.9956	0.037	0.0087	0.9608	0.2027	0.0033	0.9935	0.0369
0.0031	0.9956	0.037	0.0087	0.9608	0.2029	0.0033	0.9935	0.037
0.0031	0.9956	0.037	0.0087	0.9608	0.2029	0.0033	0.9935	0.037
0.0031	0.9956	0.0371	0.0087	0.9608	0.2037	0.0033	0.9935	0.037
0.0031	0.9956	0.0371	0.0087	0.9608	0.2039	0.0033	0.9935	0.0371
0.0031	0.9956	0.0372	0.0087	0.9608	0.204	0.0033	0.9935	0.0371
0.0031	0.9956	0.0372	0.0087	0.9608	0.204	0.0033	0.9935	0.0372
0.0031	0.9956	0.0372	0.0087	0.9608	0.2041	0.0033	0.9935	0.0372
0.0031	0.9956	0.0373	0.0087	0.9608	0.2049	0.0033	0.9935	0.0372
0.0031	0.9956	0.0373	0.0088	0.9608	0.205	0.0033	0.9935	0.0373
0.0031	0.9956	0.0374	0.0088	0.9608	0.2054	0.0033	0.9935	0.0373
0.0031	0.9956	0.0374	0.0088	0.9608	0.2054	0.0033	0.9935	0.0374
0.0031	0.9956	0.0375	0.0088	0.9608	0.2054	0.0033	0.9935	0.0374
0.0031	0.9956	0.0375	0.0088	0.9608	0.2055	0.0033	0.9935	0.0375
0.0031	0.9956	0.0375	0.0088	0.9608	0.2055	0.0033	0.9935	0.0375
0.0031	0.9956	0.0376	0.0088	0.9608	0.2056	0.0033	0.9935	0.0375
0.0031	0.9956	0.0376	0.008813	0.9608	0.2059	0.0033	0.9935	0.0376
0.0031	0.9956	0.0377	0.0088	0.9608	0.206	0.0033	0.9935	0.0376
0.0031	0.9956	0.0377	0.0088	0.9608	0.2061	0.0033	0.9935	0.0377
0.0031	0.9956	0.0377	0.0088	0.9608	0.2063	0.0033	0.9935	0.0377
0.0031	0.9956	0.0378	0.0088	0.9608	0.2064	0.0033	0.9935	0.0377
0.0031	0.9956	0.0378	0.0088	0.9608	0.2067	0.0033	0.9935	0.0378
0.0031	0.9956	0.0379	0.008832	0.9608	0.2067	0.0033	0.9935	0.0378
0.0031	0.9956	0.0379	0.0088	0.9608	0.207	0.0033	0.9935	0.0379
0.0031	0.9956	0.038	0.0088	0.9608	0.2071	0.0033	0.9935	0.0379
0.0031	0.9956	0.038	0.008839	0.9608	0.2073	0.0033	0.9935	0.038
0.0031	0.9956	0.038	0.0088	0.9608	0.2074	0.0033	0.9935	0.038
0.0031	0.9956	0.0381	0.0088	0.9608	0.2087	0.0033	0.9935	0.038
0.0031	0.9935	0.0381	0.008843	0.9608	0.2087	0.0033	0.9935	0.0381
0.0031	0.9935	0.0381	0.0088	0.9608	0.2087	0.0033	0.9935	0.0381
0.0031	0.9935	0.0382	0.0088	0.9608	0.2088	0.0033	0.9935	0.0382
0.0031	0.9935	0.0382	0.0088	0.9608	0.209	0.0033	0.9935	0.0382
0.0031	0.9935	0.0383	0.0088	0.9608	0.2091	0.0033	0.9935	0.0383
0.0031	0.9935	0.0383	0.0088	0.9608	0.2098	0.0033	0.9935	0.0383
0.0031	0.9935	0.0383	0.0088	0.9608	0.2098	0.0033	0.9935	0.0383
0.003191	0.9935	0.0384	0.0088	0.9608	0.2099	0.0033	0.9935	0.0384
0.0031	0.9935	0.0384	0.008863	0.9608	0.21	0.0033	0.9935	0.0384
0.0031	0.9935	0.0385	0.0088	0.9608	0.21	0.0033	0.9935	0.0385
0.0031	0.9935	0.0385	0.0088	0.9608	0.21	0.0033	0.9935	0.0385
0.0031	0.9935	0.0385	0.008874	0.9608	0.2103	0.0033	0.9935	0.0385
0.0031	0.9935	0.0386	0.0088	0.9608	0.2103	0.0033	0.9935	0.0386
0.0031	0.9935	0.0386	0.008878	0.9608	0.2106	0.0033	0.9935	0.0386
0.0031	0.9935	0.0387	0.0088	0.9608	0.2107	0.0033	0.9935	0.0387
0.0031	0.9935	0.0387	0.0088	0.9608	0.2109	0.0033	0.9935	0.0387
0.0031	0.9935	0.0388	0.0088	0.9608	0.2111	0.0033	0.9935	0.0388
0.0031	0.9935	0.0388	0.0088	0.9608	0.2112	0.0033	0.9913	0.0388
0.0031	0.9935	0.0388	0.0088	0.9608	0.2123	0.0033	0.9913	0.0388
0.0031	0.9935	0.0389	0.0088	0.9608	0.2123	0.0033	0.9913	0.0388
0.0031	0.9935	0.0389	0.0088	0.9608	0.2124	0.0033	0.9913	0.0389
0.0031	0.9935	0.039	0.0088	0.9608	0.2124	0.0033	0.9913	0.0389
0.0031	0.9935	0.039	0.0089	0.9586	0.2126	0.0033	0.9913	0.039
0.0032	0.9935	0.039	0.0089	0.9586	0.2126	0.0033	0.9913	0.039
0.0032	0.9935	0.0391	0.0089	0.9586	0.2127	0.0033	0.9913	0.039
0.0032	0.9935	0.0391	0.0089	0.9586	0.2128	0.0033	0.9913	0.0391
0.0032	0.9935	0.0392	0.0089	0.9586	0.2128	0.0033	0.9913	0.0391
0.0032	0.9935	0.0392	0.0089	0.9586	0.213	0.0033	0.9913	0.0392
0.0032	0.9935	0.0393	0.008917	0.9586	0.2131	0.0033	0.9913	0.0392
0.0032	0.9935	0.0393	0.0089	0.9586	0.2131	0.0033	0.9913	0.0393
0.0032	0.9935	0.0393	0.0089	0.9586	0.2134	0.0033	0.9913	0.0393
0.0032	0.9935	0.0394	0.0089	0.9586	0.2141	0.0033	0.9913	0.0393
0.003209	0.9935	0.0394	0.0089	0.9586	0.2145	0.0033	0.9913	0.0394
0.0032	0.9935	0.0395	0.008928	0.9586	0.2145	0.0033	0.9913	0.0394
0.0032	0.9935	0.0395	0.0089	0.9586	0.2146	0.0033	0.9913	0.0395
0.0032	0.9935	0.0395	0.0089	0.9586	0.2146	0.0033	0.9913	0.0395
0.0032	0.9935	0.0396	0.0089	0.9586	0.2147	0.0033	0.9913	0.0395
0.0032	0.9935	0.0396	0.0089	0.9586	0.2164	0.0033	0.9913	0.0396
0.003211	0.9935	0.0397	0.0089	0.9586	0.2165	0.0033	0.9913	0.0396
0.0032	0.9935	0.0397	0.0089	0.9586	0.2167	0.003369	0.9913	0.0397
0.0032	0.9935	0.0398	0.0089	0.9586	0.217	0.0033	0.9913	0.0397
0.0032	0.9935	0.0398	0.0089	0.9586	0.217	0.0033	0.9913	0.0398
0.0032	0.9935	0.0398	0.0089	0.9586	0.2172	0.0033	0.9913	0.0398
0.0032	0.9935	0.0399	0.008951	0.9586	0.2173	0.0033	0.9913	0.0398
0.0032	0.9935	0.0399	0.0089	0.9586	0.2175	0.0033	0.9913	0.0399
0.0032	0.9935	0.04	0.0089	0.9586	0.2176	0.0033	0.9913	0.0399
0.003214	0.9935	0.04	0.0089	0.9586	0.2178	0.0033	0.9913	0.04
0.0032	0.9935	0.0401	0.0089	0.9586	0.2179	0.0033	0.9913	0.04
0.0032	0.9935	0.0401	0.0089	0.9586	0.2187	0.003374	0.9913	0.0401
0.0032	0.9935	0.0401	0.0089	0.9586	0.2187	0.0033	0.9913	0.0401
0.0032	0.9935	0.0402	0.00898	0.9586	0.2188	0.0033	0.9913	0.0401
0.0032	0.9935	0.0402	0.0089	0.9586	0.2189	0.0033	0.9913	0.0402
0.0032	0.9935	0.0403	0.0089	0.9586	0.219	0.0033	0.9913	0.0402
0.003222	0.9935	0.0403	0.0089	0.9586	0.219	0.0033	0.9913	0.0403
0.0032	0.9935	0.0403	0.008987	0.9586	0.2191	0.0033	0.9913	0.0403
0.0032	0.9935	0.0404	0.0089	0.9586	0.22	0.0033	0.9913	0.0403
0.0032	0.9935	0.0404	0.0089	0.9586	0.22	0.0033	0.9891	0.0403
0.0032	0.9935	0.0405	0.0089	0.9586	0.2201	0.0033	0.9891	0.0404
0.003226	0.9935	0.0405	0.0089	0.9586	0.2203	0.0033	0.9891	0.0404
0.0032	0.9935	0.0406	0.0089	0.9586	0.2203	0.0033	0.9891	0.0405
0.0032	0.9935	0.0406	0.009	0.9586	0.2204	0.0033	0.9891	0.0405
0.0032	0.9935	0.0406	0.009	0.9586	0.2204	0.0033	0.9891	0.0406
0.0032	0.9935	0.0407	0.009	0.9586	0.2208	0.0033	0.9891	0.0406
0.0032	0.9935	0.0407	0.009011	0.9586	0.2209	0.0033	0.9891	0.0406
0.0032	0.9935	0.0408	0.009	0.9586	0.2213	0.0033	0.9891	0.0407
0.0032	0.9935	0.0408	0.009	0.9586	0.2215	0.0033	0.9891	0.0407
0.0032	0.9935	0.0408	0.009	0.9586	0.2215	0.0033	0.9891	0.0408
0.0032	0.9935	0.0409	0.009	0.9586	0.2227	0.0033	0.9891	0.0408
0.0032	0.9935	0.0409	0.009	0.9586	0.2228	0.0033	0.9891	0.0408
0.0032	0.9935	0.041	0.009025	0.9586	0.2228	0.0033	0.9891	0.0409
0.0032	0.9935	0.041	0.009025	0.9586	0.2228	0.0033	0.9891	0.0409
0.0032	0.9935	0.0411	0.009	0.9586	0.2229	0.0033	0.9891	0.041
0.0032	0.9935	0.0411	0.009	0.9586	0.2229	0.003389	0.9891	0.041
0.0032	0.9935	0.0411	0.009	0.9586	0.223	0.003389	0.9891	0.0411
0.0032	0.9935	0.0412	0.009035	0.9586	0.223	0.0033	0.9891	0.0411
0.0032	0.9935	0.0412	0.009	0.9586	0.2231	0.0033	0.9891	0.0411
0.0032	0.9935	0.0413	0.009	0.9586	0.2231	0.0033	0.9891	0.0412
0.0032	0.9935	0.0413	0.009	0.9564	0.2232	0.0033	0.9891	0.0412
0.003242	0.9935	0.0413	0.009	0.9564	0.2233	0.0033	0.9891	0.0413
0.0032	0.9935	0.0414	0.009	0.9564	0.2234	0.003392	0.9891	0.0413
0.0032	0.9935	0.0414	0.009	0.9542	0.2241	0.0033	0.9891	0.0413
0.0032	0.9935	0.0415	0.009	0.9542	0.2243	0.0033	0.9891	0.0414
0.0032	0.9935	0.0415	0.009	0.9542	0.2244	0.0033	0.9891	0.0414
0.0032	0.9935	0.0416	0.009	0.9521	0.2253	0.0033	0.9891	0.0415
0.0032	0.9935	0.0416	0.009	0.9521	0.2255	0.0033	0.9891	0.0415
0.0032	0.9935	0.0416	0.009	0.9521	0.2256	0.0033	0.9891	0.0416
0.0032	0.9935	0.0417	0.009	0.9521	0.2259	0.0033	0.9869	0.0416
0.003248	0.9935	0.0417	0.009	0.9521	0.2259	0.0033	0.9869	0.0416
0.0032	0.9935	0.0418	0.009	0.9521	0.226	0.0033	0.9869	0.0416
0.0032	0.9935	0.0418	0.009	0.9521	0.2261	0.0033	0.9869	0.0417
0.0032	0.9935	0.0418	0.009	0.9521	0.2262	0.0033	0.9869	0.0417
0.0032	0.9935	0.0419	0.009078	0.9521	0.2266	0.0033	0.9869	0.0418
0.0032	0.9935	0.0419	0.009	0.9521	0.2266	0.0033	0.9869	0.0418
0.0032	0.9935	0.042	0.009	0.9521	0.227	0.0033	0.9869	0.0418
0.003254	0.9935	0.042	0.009	0.9521	0.2271	0.0033	0.9869	0.0419
0.0032	0.9935	0.0421	0.009	0.9521	0.2275	0.0033	0.9869	0.0419
0.0032	0.9935	0.0421	0.009	0.9521	0.2276	0.0033	0.9869	0.042
0.0032	0.9935	0.0421	0.009	0.9521	0.2277	0.0033	0.9869	0.042
0.0032	0.9935	0.0422	0.009093	0.9521	0.2278	0.0033	0.9869	0.0421
0.0032	0.9935	0.0422	0.009	0.9521	0.228	0.0033	0.9869	0.0421
0.003258	0.9935	0.0423	0.009	0.9521	0.2282	0.0034	0.9869	0.0421
0.0032	0.9935	0.0423	0.009	0.9521	0.2287	0.0034	0.9869	0.0422
0.0032	0.9935	0.0424	0.0091	0.9521	0.2288	0.0034	0.9869	0.0422
0.0032	0.9935	0.0424	0.0091	0.9499	0.229	0.0034	0.9869	0.0423
0.0032	0.9935	0.0424	0.009107	0.9499	0.229	0.0034	0.9869	0.0423
0.0032	0.9935	0.0425	0.009109	0.9477	0.2293	0.003406	0.9869	0.0424
0.0032	0.9935	0.0425	0.0091	0.9477	0.2293	0.0034	0.9869	0.0424
0.0032	0.9935	0.0426	0.0091	0.9477	0.2294	0.0034	0.9869	0.0424
0.0032	0.9935	0.0426	0.0091	0.9477	0.2295	0.0034	0.9869	0.0425
0.0032	0.9935	0.0426	0.0091	0.9477	0.2297	0.0034	0.9869	0.0425
0.0032	0.9935	0.0427	0.0091	0.9477	0.2298	0.0034	0.9869	0.0426
0.0032	0.9935	0.0427	0.009123	0.9477	0.2305	0.0034	0.9869	0.0426
0.0032	0.9935	0.0428	0.0091	0.9477	0.2306	0.00341	0.9869	0.0426
0.0032	0.9935	0.0428	0.0091	0.9477	0.2307	0.0034	0.9869	0.0427
0.0032	0.9935	0.0429	0.0091	0.9477	0.2308	0.003412	0.9869	0.0427
0.0032	0.9935	0.0429	0.0091	0.9477	0.2308	0.0034	0.9869	0.0428
0.0032	0.9935	0.0429	0.0091	0.9477	0.2309	0.0034	0.9869	0.0428
0.0032	0.9935	0.043	0.009138	0.9477	0.2309	0.003413	0.9869	0.0429
0.0032	0.9935	0.043	0.0091	0.9477	0.2317	0.0034	0.9869	0.0429
0.0032	0.9935	0.0431	0.0091	0.9477	0.2319	0.0034	0.9869	0.0429
0.0032	0.9935	0.0431	0.0091	0.9477	0.2319	0.0034	0.9869	0.043
0.0032	0.9935	0.0431	0.0091	0.9477	0.2324	0.0034	0.9869	0.043
0.0032	0.9935	0.0432	0.0091	0.9477	0.2324	0.003417	0.9869	0.0431
0.0032	0.9935	0.0432	0.0091	0.9477	0.2326	0.0034	0.9869	0.0431
0.0032	0.9935	0.0433	0.0091	0.9477	0.2327	0.0034	0.9869	0.0431
0.0032	0.9935	0.0433	0.0091	0.9477	0.2329	0.003419	0.9869	0.0432
0.0032	0.9935	0.0434	0.009154	0.9477	0.2332	0.0034	0.9869	0.0432
0.0032	0.9935	0.0434	0.009155	0.9477	0.2333	0.0034	0.9869	0.0433
0.0032	0.9935	0.0434	0.009156	0.9477	0.2334	0.0034	0.9869	0.0433
0.0032	0.9935	0.0435	0.0091	0.9477	0.2334	0.0034	0.9869	0.0434
0.0032	0.9935	0.0435	0.0091	0.9477	0.2336	0.0034	0.9869	0.0434
0.0032	0.9935	0.0436	0.0091	0.9477	0.2336	0.003425	0.9869	0.0434
0.0032	0.9935	0.0436	0.0091	0.9477	0.2337	0.0034	0.9869	0.0435
0.0032	0.9935	0.0436	0.0091	0.9477	0.2337	0.0034	0.9869	0.0435
0.0032	0.9935	0.0437	0.009171	0.9477	0.2339	0.0034	0.9869	0.0436
0.003282	0.9935	0.0437	0.0091	0.9477	0.234	0.0034	0.9869	0.0436
0.0032	0.9935	0.0438	0.0091	0.9455	0.2344	0.0034	0.9869	0.0436
0.0032	0.9935	0.0438	0.0091	0.9455	0.2345	0.003429	0.9869	0.0437
0.0032	0.9935	0.0439	0.0091	0.9455	0.2346	0.0034	0.9869	0.0437
0.0032	0.9935	0.0439	0.0091	0.9455	0.2347	0.0034	0.9869	0.0438
0.0032	0.9935	0.0439	0.0091	0.9455	0.2348	0.0034	0.9869	0.0438
0.0032	0.9935	0.044	0.0091	0.9455	0.2349	0.0034	0.9869	0.0439
0.0032	0.9935	0.044	0.0091	0.9455	0.2352	0.0034	0.9869	0.0439
0.0032	0.9935	0.0441	0.0091	0.9455	0.2352	0.003433	0.9869	0.0439
0.0032	0.9935	0.0441	0.009188	0.9434	0.2356	0.0034	0.9869	0.044
0.0032	0.9935	0.0442	0.0091	0.9434	0.2357	0.0034	0.9869	0.044
0.0032	0.9935	0.0442	0.00919	0.9434	0.2363	0.0034	0.9869	0.0441
0.0032	0.9935	0.0442	0.0091	0.9434	0.2363	0.0034	0.9869	0.0441
0.0032	0.9935	0.0443	0.009197	0.9434	0.2364	0.0034	0.9869	0.0442
0.0032	0.9935	0.0443	0.0091	0.9434	0.2365	0.0034	0.9869	0.0442
0.0032	0.9935	0.0444	0.0091	0.9434	0.2366	0.0034	0.9847	0.0442
0.0032	0.9935	0.0444	0.0092	0.9434	0.2367	0.0034	0.9847	0.0442
0.003299	0.9935	0.0444	0.0092	0.9434	0.2367	0.0034	0.9847	0.0443
0.0032	0.9935	0.0445	0.0092	0.9434	0.2367	0.0034	0.9847	0.0443
0.0032	0.9935	0.0445	0.0092	0.9434	0.2368	0.0034	0.9847	0.0444
0.0032	0.9935	0.0446	0.0092	0.9434	0.237	0.0034	0.9847	0.0444
0.0032	0.9935	0.0446	0.0092	0.9434	0.2372	0.0034	0.9847	0.0444
0.0033	0.9935	0.0447	0.0092	0.9434	0.2373	0.0034	0.9847	0.0445
0.0033	0.9935	0.0447	0.0092	0.9434	0.2374	0.0034	0.9847	0.0445
0.0033	0.9935	0.0447	0.0092	0.9434	0.2375	0.003438	0.9847	0.0446
0.0033	0.9935	0.0448	0.0092	0.9434	0.2375	0.0034	0.9847	0.0446
0.0033	0.9935	0.0448	0.0092	0.9434	0.2378	0.0034	0.9847	0.0447
0.0033	0.9935	0.0449	0.009222	0.9434	0.2379	0.0034	0.9847	0.0447
0.0033	0.9935	0.0449	0.0092	0.9434	0.238	0.0034	0.9847	0.0447
0.0033	0.9935	0.0449	0.0092	0.9434	0.238	0.0034	0.9847	0.0448
0.003304	0.9935	0.045	0.0092	0.9434	0.2383	0.0034	0.9847	0.0448
0.0033	0.9935	0.045	0.0092	0.9434	0.2384	0.0034	0.9847	0.0449
0.003306	0.9935	0.0451	0.0092	0.9434	0.2386	0.0034	0.9847	0.0449
0.0033	0.9935	0.0451	0.0092	0.9434	0.2387	0.0034	0.9847	0.0449
0.0033	0.9935	0.0452	0.009238	0.9434	0.2387	0.0034	0.9847	0.045
0.0033	0.9935	0.0452	0.0092	0.9434	0.2388	0.0034	0.9847	0.045
0.0033	0.9935	0.0452	0.0092	0.9434	0.2389	0.0034	0.9847	0.0451
0.0033	0.9935	0.0453	0.0092	0.9434	0.239	0.0034	0.9847	0.0451
0.0033	0.9935	0.0453	0.00925	0.9434	0.239	0.0034	0.9847	0.0452
0.0033	0.9935	0.0454	0.0092	0.9434	0.2391	0.0034	0.9847	0.0452
0.0033	0.9935	0.0454	0.0092	0.9434	0.2393	0.0034	0.9847	0.0452
0.0033	0.9935	0.0454	0.0092	0.9434	0.2394	0.0034	0.9847	0.0453
0.0033	0.9935	0.0455	0.0092	0.9434	0.2395	0.0034	0.9847	0.0453
0.0033	0.9935	0.0455	0.0092	0.9434	0.2395	0.0034	0.9847	0.0454
0.0033	0.9935	0.0456	0.0092	0.9434	0.2395	0.003455	0.9847	0.0454
0.0033	0.9935	0.0456	0.009262	0.9434	0.2406	0.0034	0.9847	0.0454
0.0033	0.9935	0.0457	0.0092	0.9434	0.2407	0.0034	0.9847	0.0455
0.0033	0.9935	0.0457	0.0092	0.9434	0.2408	0.0034	0.9847	0.0455
0.0033	0.9935	0.0457	0.0092	0.9434	0.2411	0.0034	0.9847	0.0456
0.0033	0.9935	0.0458	0.0092	0.9434	0.2411	0.0034	0.9847	0.0456
0.0033	0.9935	0.0458	0.0092	0.9434	0.2412	0.0034	0.9847	0.0457
0.0033	0.9935	0.0459	0.0092	0.9434	0.2419	0.0034	0.9847	0.0457
0.0033	0.9935	0.0459	0.0092	0.9434	0.242	0.0034	0.9847	0.0457
0.0033	0.9935	0.046	0.0092	0.9434	0.242	0.0034	0.9847	0.0458
0.0033	0.9935	0.046	0.0092	0.9434	0.2426	0.0034	0.9847	0.0458
0.0033	0.9935	0.046	0.0092	0.9434	0.2427	0.0034	0.9847	0.0459
0.0033	0.9935	0.0461	0.009282	0.9412	0.2427	0.0034	0.9847	0.0459
0.0033	0.9935	0.0461	0.0092	0.9412	0.2427	0.0034	0.9847	0.046
0.0033	0.9935	0.0462	0.0092	0.9412	0.2428	0.0034	0.9847	0.046
0.0033	0.9935	0.0462	0.0093	0.9412	0.2431	0.0034	0.9847	0.046
0.0033	0.9935	0.0462	0.0093	0.9412	0.2431	0.0034	0.9847	0.0461
0.0033	0.9935	0.0463	0.0093	0.9412	0.2433	0.003464	0.9847	0.0461
0.0033	0.9935	0.0463	0.0093	0.9412	0.2434	0.0034	0.9847	0.0462
0.0033	0.9935	0.0464	0.0093	0.9412	0.2435	0.0034	0.9847	0.0462
0.0033	0.9935	0.0464	0.0093	0.9412	0.2436	0.003465	0.9847	0.0462
0.0033	0.9935	0.0465	0.0093	0.9412	0.2437	0.0034	0.9847	0.0463
0.0033	0.9935	0.0465	0.0093	0.9412	0.2438	0.0034	0.9847	0.0463
0.0033	0.9935	0.0465	0.0093	0.939	0.2442	0.0034	0.9847	0.0464
0.0033	0.9935	0.0466	0.0093	0.939	0.2444	0.0034	0.9847	0.0464
0.0033	0.9935	0.0466	0.009325	0.939	0.2444	0.0034	0.9847	0.0465
0.0033	0.9935	0.0467	0.009326	0.939	0.2448	0.0034	0.9847	0.0465
0.0033	0.9935	0.0467	0.0093	0.939	0.2453	0.003474	0.9847	0.0465
0.0033	0.9935	0.0467	0.0093	0.939	0.2453	0.0034	0.9847	0.0466
0.003326	0.9935	0.0468	0.0093	0.939	0.2454	0.0034	0.9847	0.0466
0.0033	0.9935	0.0468	0.0093	0.939	0.2454	0.0034	0.9847	0.0467
0.003328	0.9935	0.0469	0.0093	0.939	0.2454	0.003476	0.9847	0.0467
0.0033	0.9935	0.0469	0.0093	0.939	0.2455	0.0034	0.9847	0.0467
0.0033	0.9935	0.047	0.009355	0.939	0.2455	0.0034	0.9847	0.0468
0.0033	0.9935	0.047	0.0093	0.939	0.2456	0.0034	0.9847	0.0468
0.0033	0.9935	0.047	0.0093	0.939	0.2458	0.0034	0.9847	0.0469
0.0033	0.9935	0.0471	0.0093	0.939	0.2462	0.0034	0.9847	0.0469
0.0033	0.9935	0.0471	0.0093	0.939	0.2464	0.0034	0.9847	0.047
0.0033	0.9935	0.0472	0.0093	0.939	0.2465	0.0034	0.9847	0.047
0.003333	0.9935	0.0472	0.0093	0.939	0.2465	0.0034	0.9847	0.047
0.0033	0.9935	0.0472	0.0093	0.939	0.2474	0.0034	0.9847	0.0471
0.0033	0.9935	0.0473	0.0093	0.939	0.2476	0.0034	0.9847	0.0471
0.0033	0.9935	0.0473	0.0093	0.939	0.2477	0.0034	0.9847	0.0472
0.0033	0.9935	0.0474	0.0093	0.939	0.2478	0.0034	0.9847	0.0472
0.0033	0.9935	0.0474	0.0093	0.939	0.2479	0.0034	0.9847	0.0472
0.0033	0.9935	0.0475	0.0093	0.939	0.2483	0.0034	0.9847	0.0473
0.0033	0.9935	0.0475	0.0093	0.939	0.2484	0.0034	0.9847	0.0473
0.0033	0.9935	0.0475	0.0093	0.939	0.2484	0.0034	0.9847	0.0474
0.0033	0.9935	0.0476	0.0093	0.939	0.2487	0.0034	0.9847	0.0474
0.0033	0.9935	0.0476	0.0093	0.939	0.2488	0.0034	0.9847	0.0475
0.0033	0.9935	0.0477	0.0093	0.939	0.2489	0.0034	0.9847	0.0475
0.003343	0.9935	0.0477	0.0093	0.939	0.249	0.0034	0.9847	0.0475
0.003343	0.9935	0.0478	0.0093	0.939	0.249	0.003488	0.9847	0.0476
0.003344	0.9935	0.0478	0.0093	0.939	0.2495	0.0034	0.9847	0.0476
0.003344	0.9935	0.0478	0.009403	0.939	0.2496	0.0034	0.9847	0.0477
0.0033	0.9935	0.0479	0.0094	0.939	0.2499	0.0034	0.9847	0.0477
0.0033	0.9935	0.0479	0.0094	0.939	0.25	0.0034	0.9847	0.0478
0.0033	0.9935	0.048	0.0094	0.939	0.2503	0.0034	0.9847	0.0478
0.0033	0.9935	0.048	0.0094	0.939	0.2503	0.0034	0.9847	0.0478
0.0033	0.9935	0.048	0.0094	0.939	0.2508	0.0034	0.9847	0.0479
0.0033	0.9935	0.0481	0.0094	0.9368	0.2508	0.0034	0.9847	0.0479
0.0033	0.9935	0.0481	0.0094	0.9368	0.2508	0.0034	0.9847	0.048
0.00335	0.9935	0.0482	0.0094	0.9368	0.2513	0.0034	0.9847	0.048
0.0033	0.9935	0.0482	0.0094	0.9368	0.2514	0.003491	0.9847	0.048
0.0033	0.9935	0.0483	0.0094	0.9368	0.2515	0.0034	0.9847	0.0481
0.0033	0.9935	0.0483	0.0094	0.9368	0.2519	0.0034	0.9847	0.0481
0.0033	0.9935	0.0483	0.0094	0.9368	0.2519	0.0034	0.9847	0.0482
0.0033	0.9935	0.0484	0.009435	0.9368	0.252	0.0034	0.9847	0.0482
0.0033	0.9935	0.0484	0.0094	0.9368	0.2521	0.0034	0.9847	0.0483
0.0033	0.9935	0.0485	0.0094	0.9368	0.2522	0.0034	0.9847	0.0483
0.0033	0.9935	0.0485	0.0094	0.9368	0.2522	0.0034	0.9847	0.0483
0.0033	0.9935	0.0485	0.0094	0.9368	0.2523	0.0034	0.9847	0.0484
0.0033	0.9935	0.0486	0.0094	0.9368	0.2524	0.0034	0.9847	0.0484
0.0033	0.9935	0.0486	0.0094	0.9368	0.2524	0.0034	0.9847	0.0485
0.0033	0.9935	0.0487	0.0094	0.9368	0.2526	0.0034	0.9847	0.0485
0.0033	0.9935	0.0487	0.0094	0.9368	0.2528	0.0035	0.9847	0.0485
0.0033	0.9935	0.0488	0.0094	0.9368	0.2529	0.0035	0.9847	0.0486
0.0033	0.9935	0.0488	0.0094	0.9368	0.253	0.0035	0.9847	0.0486
0.0033	0.9935	0.0488	0.0094	0.9346	0.2539	0.0035	0.9847	0.0487
0.0033	0.9935	0.0489	0.0094	0.9346	0.2539	0.0035	0.9847	0.0487
0.003365	0.9935	0.0489	0.0094	0.9346	0.2541	0.0035	0.9847	0.0488
0.0033	0.9935	0.049	0.0094	0.9346	0.2544	0.0035	0.9847	0.0488
0.0033	0.9935	0.049	0.0094	0.9346	0.2544	0.0035	0.9847	0.0488
0.0033	0.9935	0.049	0.0094	0.9346	0.2545	0.0035	0.9847	0.0489
0.0033	0.9935	0.0491	0.0094	0.9346	0.2546	0.003505	0.9847	0.0489
0.0033	0.9935	0.0491	0.0094	0.9346	0.2547	0.0035	0.9847	0.049
0.0033	0.9935	0.0492	0.009484	0.9346	0.2547	0.0035	0.9847	0.049
0.0033	0.9935	0.0492	0.0094	0.9346	0.2547	0.0035	0.9847	0.049
0.0033	0.9935	0.0493	0.0094	0.9346	0.2548	0.0035	0.9847	0.0491
0.0033	0.9935	0.0493	0.0094	0.9346	0.2549	0.0035	0.9847	0.0491
0.0033	0.9935	0.0493	0.0094	0.9346	0.2549	0.0035	0.9847	0.0492
0.0033	0.9935	0.0494	0.0094	0.9346	0.255	0.003507	0.9847	0.0492
0.0033	0.9935	0.0494	0.0094	0.9346	0.255	0.0035	0.9847	0.0493
0.0033	0.9935	0.0495	0.0094	0.9346	0.2551	0.0035	0.9847	0.0493
0.0033	0.9935	0.0495	0.0094	0.9346	0.2553	0.0035	0.9847	0.0493
0.0033	0.9935	0.0496	0.0094	0.9346	0.2554	0.0035	0.9847	0.0494
0.0033	0.9935	0.0496	0.0094	0.9346	0.2561	0.0035	0.9847	0.0494
0.0033	0.9935	0.0496	0.0095	0.9346	0.2564	0.0035	0.9847	0.0495
0.0033	0.9935	0.0497	0.0095	0.9346	0.2564	0.0035	0.9847	0.0495
0.0033	0.9935	0.0497	0.0095	0.9346	0.2565	0.0035	0.9847	0.0496
0.0033	0.9935	0.0498	0.0095	0.9346	0.2576	0.0035	0.9847	0.0496
0.003372	0.9935	0.0498	0.009511	0.9346	0.2576	0.0035	0.9847	0.0496
0.0033	0.9935	0.0498	0.0095	0.9346	0.2577	0.0035	0.9847	0.0497
0.0033	0.9935	0.0499	0.0095	0.9346	0.2578	0.0035	0.9847	0.0497
0.0033	0.9935	0.0499	0.0095	0.9346	0.2578	0.0035	0.9847	0.0498
0.0033	0.9935	0.05	0.0095	0.9346	0.258	0.0035	0.9847	0.0498
0.0033	0.9935	0.05	0.0095	0.9346	0.258	0.0035	0.9847	0.0498
0.0033	0.9935	0.0501	0.0095	0.9346	0.2581	0.0035	0.9847	0.0499
0.0033	0.9935	0.0501	0.0095	0.9346	0.2583	0.0035	0.9847	0.0499
0.0033	0.9935	0.0501	0.0095	0.9346	0.2585	0.0035	0.9847	0.05
0.003379	0.9935	0.0502	0.0095	0.9346	0.2585	0.0035	0.9847	0.05
0.0033	0.9935	0.0502	0.0095	0.9346	0.2586	0.0035	0.9847	0.0501
0.0033	0.9935	0.0503	0.0095	0.9346	0.2588	0.0035	0.9847	0.0501
0.0033	0.9935	0.0503	0.0095	0.9346	0.2589	0.0035	0.9847	0.0501
0.0033	0.9935	0.0503	0.0095	0.9346	0.259	0.0035	0.9847	0.0502
0.0033	0.9935	0.0504	0.0095	0.9346	0.259	0.0035	0.9847	0.0502
0.0033	0.9935	0.0504	0.0095	0.9346	0.2591	0.0035	0.9847	0.0503
0.0033	0.9935	0.0505	0.009555	0.9346	0.2597	0.0035	0.9847	0.0503
0.0033	0.9935	0.0505	0.009558	0.9346	0.2597	0.0035	0.9847	0.0503
0.0033	0.9935	0.0506	0.0095	0.9346	0.2599	0.0035	0.9847	0.0504
0.0033	0.9935	0.0506	0.009561	0.9346	0.26	0.0035	0.9847	0.0504
0.0033	0.9935	0.0506	0.0095	0.9346	0.2601	0.0035	0.9847	0.0505
0.0033	0.9935	0.0507	0.0095	0.9346	0.2601	0.0035	0.9847	0.0505
0.0033	0.9935	0.0507	0.0095	0.9346	0.2602	0.0035	0.9847	0.0506
0.0033	0.9935	0.0508	0.0095	0.9346	0.2602	0.0035	0.9847	0.0506
0.0033	0.9935	0.0508	0.0095	0.9325	0.2611	0.0035	0.9847	0.0506
0.003389	0.9935	0.0508	0.0095	0.9325	0.2612	0.0035	0.9847	0.0507
0.0033	0.9935	0.0509	0.0095	0.9325	0.2612	0.0035	0.9826	0.0507
0.0033	0.9935	0.0509	0.0095	0.9325	0.2613	0.0035	0.9826	0.0507
0.0033	0.9935	0.051	0.0095	0.9325	0.2614	0.0035	0.9826	0.0508
0.0033	0.9935	0.051	0.0095	0.9325	0.2614	0.0035	0.9826	0.0508
0.0033	0.9935	0.0511	0.0095	0.9325	0.2619	0.0035	0.9826	0.0508
0.0033	0.9935	0.0511	0.0095	0.9325	0.262	0.0035	0.9826	0.0509
0.0033	0.9935	0.0511	0.0095	0.9325	0.2621	0.0035	0.9826	0.0509
0.0033	0.9935	0.0512	0.0095	0.9325	0.2623	0.0035	0.9826	0.051
0.003392	0.9935	0.0512	0.0095	0.9325	0.2623	0.0035	0.9826	0.051
0.003392	0.9935	0.0513	0.0095	0.9325	0.2624	0.0035	0.9826	0.0511
0.0033	0.9935	0.0513	0.0095	0.9325	0.2624	0.0035	0.9826	0.0511
0.0033	0.9935	0.0513	0.0096	0.9325	0.2624	0.0035	0.9826	0.0511
0.0033	0.9935	0.0514	0.0096	0.9325	0.2633	0.0035	0.9826	0.0512
0.0033	0.9935	0.0514	0.0096	0.9325	0.2634	0.0035	0.9826	0.0512
0.0033	0.9935	0.0515	0.0096	0.9325	0.2636	0.0035	0.9826	0.0513
0.0033	0.9935	0.0515	0.0096	0.9325	0.2636	0.0035	0.9826	0.0513
0.003397	0.9935	0.0516	0.0096	0.9325	0.2637	0.0035	0.9826	0.0513
0.0033	0.9935	0.0516	0.0096	0.9325	0.264	0.0035	0.9826	0.0514
0.0033	0.9935	0.0516	0.0096	0.9325	0.264	0.0035	0.9826	0.0514
0.0033	0.9935	0.0517	0.0096	0.9325	0.2641	0.0035	0.9826	0.0515
0.0034	0.9935	0.0517	0.0096	0.9325	0.2642	0.0035	0.9826	0.0515
0.0034	0.9935	0.0518	0.0096	0.9325	0.2642	0.0035	0.9826	0.0516
0.0034	0.9935	0.0518	0.009626	0.9325	0.2642	0.003533	0.9826	0.0516
0.0034	0.9935	0.0519	0.009629	0.9325	0.2645	0.003533	0.9826	0.0516
0.0034	0.9935	0.0519	0.0096	0.9325	0.2647	0.0035	0.9826	0.0517
0.0034	0.9935	0.0519	0.009632	0.9325	0.265	0.0035	0.9826	0.0517
0.0034	0.9935	0.052	0.009633	0.9325	0.2652	0.0035	0.9826	0.0518
0.003405	0.9935	0.052	0.009635	0.9325	0.2657	0.0035	0.9826	0.0518
0.0034	0.9935	0.0521	0.0096	0.9325	0.2659	0.0035	0.9826	0.0519
0.0034	0.9935	0.0521	0.009639	0.9325	0.2661	0.0035	0.9826	0.0519
0.0034	0.9935	0.0521	0.0096	0.9325	0.2665	0.0035	0.9826	0.0519
0.003406	0.9935	0.0522	0.009642	0.9325	0.2669	0.0035	0.9826	0.052
0.0034	0.9935	0.0522	0.0096	0.9325	0.2669	0.0035	0.9826	0.052
0.0034	0.9935	0.0523	0.0096	0.9325	0.267	0.003537	0.9826	0.0521
0.0034	0.9935	0.0523	0.0096	0.9325	0.2674	0.0035	0.9826	0.0521
0.0034	0.9935	0.0524	0.0096	0.9325	0.2675	0.0035	0.9826	0.0521
0.003408	0.9935	0.0524	0.0096	0.9325	0.2675	0.0035	0.9826	0.0522
0.0034	0.9935	0.0524	0.0096	0.9325	0.2675	0.0035	0.9826	0.0522
0.0034	0.9935	0.0525	0.0096	0.9325	0.2676	0.0035	0.9826	0.0523
0.0034	0.9935	0.0525	0.0096	0.9325	0.2677	0.0035	0.9826	0.0523
0.0034	0.9935	0.0526	0.0096	0.9325	0.2678	0.00354	0.9826	0.0524
0.0034	0.9935	0.0526	0.0096	0.9325	0.2681	0.00354	0.9826	0.0524
0.0034	0.9935	0.0526	0.0096	0.9325	0.2682	0.0035	0.9826	0.0524
0.003414	0.9935	0.0527	0.0096	0.9325	0.2684	0.0035	0.9826	0.0525
0.0034	0.9935	0.0527	0.0096	0.9325	0.2685	0.0035	0.9826	0.0525
0.0034	0.9935	0.0528	0.0096	0.9325	0.2685	0.003541	0.9826	0.0526
0.0034	0.9935	0.0528	0.0096	0.9325	0.2685	0.0035	0.9826	0.0526
0.0034	0.9935	0.0529	0.0096	0.9325	0.2686	0.0035	0.9826	0.0526
0.0034	0.9935	0.0529	0.0096	0.9325	0.2692	0.0035	0.9826	0.0527
0.0034	0.9935	0.0529	0.0096	0.9325	0.2692	0.0035	0.9826	0.0527
0.0034	0.9935	0.053	0.0096	0.9325	0.2693	0.0035	0.9826	0.0528
0.0034	0.9935	0.053	0.0096	0.9325	0.2695	0.0035	0.9826	0.0528
0.0034	0.9935	0.0531	0.0096	0.9325	0.2696	0.0035	0.9826	0.0529
0.0034	0.9935	0.0531	0.0096	0.9303	0.2698	0.0035	0.9826	0.0529
0.0034	0.9935	0.0531	0.0096	0.9303	0.2699	0.0035	0.9826	0.0529
0.0034	0.9935	0.0532	0.0096	0.9303	0.27	0.0035	0.9826	0.053
0.00342	0.9935	0.0532	0.0096	0.9303	0.2703	0.0035	0.9826	0.053
0.00342	0.9935	0.0533	0.0097	0.9303	0.2704	0.0035	0.9826	0.0531
0.0034	0.9935	0.0533	0.0097	0.9303	0.2704	0.0035	0.9826	0.0531
0.0034	0.9935	0.0534	0.0097	0.9303	0.2706	0.0035	0.9826	0.0531
0.0034	0.9935	0.0534	0.0097	0.9303	0.2707	0.0035	0.9826	0.0532
0.0034	0.9935	0.0534	0.0097	0.9303	0.2708	0.0035	0.9826	0.0532
0.0034	0.9935	0.0535	0.009718	0.9303	0.2714	0.0035	0.9826	0.0533
0.0034	0.9935	0.0535	0.0097	0.9303	0.2715	0.0035	0.9826	0.0533
0.0034	0.9935	0.0536	0.0097	0.9303	0.2716	0.0035	0.9826	0.0534
0.0034	0.9935	0.0536	0.0097	0.9303	0.2721	0.0035	0.9826	0.0534
0.0034	0.9935	0.0537	0.0097	0.9303	0.2724	0.003557	0.9826	0.0534
0.0034	0.9935	0.0537	0.0097	0.9303	0.2727	0.0035	0.9826	0.0535
0.003425	0.9935	0.0537	0.0097	0.9303	0.2729	0.0035	0.9826	0.0535
0.0034	0.9935	0.0538	0.0097	0.9303	0.2729	0.0035	0.9826	0.0536
0.0034	0.9935	0.0538	0.0097	0.9303	0.2732	0.003559	0.9826	0.0536
0.0034	0.9935	0.0539	0.0097	0.9303	0.2732	0.0035	0.9826	0.0537
0.0034	0.9935	0.0539	0.0097	0.9303	0.2734	0.0035	0.9826	0.0537
0.0034	0.9935	0.0539	0.0097	0.9303	0.2734	0.0035	0.9826	0.0537
0.0034	0.9935	0.054	0.0097	0.9281	0.2739	0.0035	0.9826	0.0538
0.0034	0.9935	0.054	0.0097	0.9281	0.2739	0.0035	0.9826	0.0538
0.0034	0.9935	0.0541	0.009749	0.9281	0.274	0.0035	0.9826	0.0539
0.0034	0.9935	0.0541	0.0097	0.9281	0.274	0.0035	0.9826	0.0539
0.0034	0.9935	0.0542	0.0097	0.9281	0.2741	0.0035	0.9826	0.0539
0.0034	0.9935	0.0542	0.0097	0.9281	0.2743	0.0035	0.9826	0.054
0.0034	0.9935	0.0542	0.0097	0.9281	0.2744	0.0035	0.9826	0.054
0.0034	0.9935	0.0543	0.0097	0.9281	0.2745	0.0035	0.9826	0.0541
0.0034	0.9935	0.0543	0.0097	0.9281	0.2745	0.0035	0.9826	0.0541
0.0034	0.9935	0.0544	0.0097	0.9281	0.2746	0.003567	0.9826	0.0542
0.0034	0.9935	0.0544	0.0097	0.9281	0.2747	0.0035	0.9826	0.0542
0.0034	0.9935	0.0544	0.0097	0.9281	0.2751	0.0035	0.9826	0.0542
0.0034	0.9935	0.0545	0.0097	0.9281	0.2752	0.0035	0.9826	0.0543
0.003433	0.9935	0.0545	0.0097	0.9281	0.2753	0.0035	0.9826	0.0543
0.0034	0.9935	0.0546	0.0097	0.9281	0.276	0.0035	0.9826	0.0544
0.003434	0.9935	0.0546	0.0097	0.9281	0.2762	0.003573	0.9826	0.0544
0.0034	0.9935	0.0547	0.0097	0.9281	0.2763	0.003573	0.9826	0.0544
0.0034	0.9935	0.0547	0.0097	0.9281	0.2764	0.0035	0.9826	0.0545
0.0034	0.9935	0.0547	0.0098	0.9281	0.2765	0.0035	0.9826	0.0545
0.0034	0.9935	0.0548	0.0098	0.9281	0.2765	0.003575	0.9826	0.0546
0.003436	0.9935	0.0548	0.0098	0.9281	0.2765	0.0035	0.9826	0.0546
0.0034	0.9935	0.0549	0.0098	0.9281	0.2768	0.0035	0.9826	0.0547
0.0034	0.9935	0.0549	0.0098	0.9281	0.2768	0.0035	0.9826	0.0547
0.0034	0.9935	0.0549	0.0098	0.9281	0.277	0.0035	0.9826	0.0547
0.0034	0.9935	0.055	0.0098	0.9281	0.277	0.0035	0.9826	0.0548
0.0034	0.9935	0.055	0.0098	0.9281	0.2771	0.0035	0.9826	0.0548
0.0034	0.9935	0.0551	0.0098	0.9281	0.2772	0.0035	0.9826	0.0549
0.0034	0.9935	0.0551	0.0098	0.9281	0.2773	0.0035	0.9826	0.0549
0.00344	0.9935	0.0552	0.0098	0.9281	0.2773	0.0035	0.9826	0.0549
0.0034	0.9935	0.0552	0.0098	0.9281	0.2773	0.0035	0.9826	0.055
0.0034	0.9935	0.0552	0.0098	0.9281	0.2774	0.0035	0.9826	0.055
0.0034	0.9935	0.0553	0.0098	0.9259	0.2776	0.0035	0.9826	0.0551
0.0034	0.9935	0.0553	0.009822	0.9259	0.2777	0.0035	0.9826	0.0551
0.0034	0.9935	0.0554	0.009825	0.9259	0.278	0.0035	0.9826	0.0552
0.0034	0.9935	0.0554	0.0098	0.9259	0.2783	0.0035	0.9826	0.0552
0.003445	0.9935	0.0555	0.00983	0.9259	0.2783	0.0035	0.9826	0.0552
0.0034	0.9935	0.0555	0.0098	0.9259	0.2789	0.0035	0.9826	0.0553
0.0034	0.9935	0.0555	0.0098	0.9259	0.2789	0.0035	0.9826	0.0553
0.0034	0.9935	0.0556	0.0098	0.9259	0.2791	0.0035	0.9826	0.0554
0.0034	0.9935	0.0556	0.0098	0.9259	0.2792	0.0035	0.9826	0.0554
0.0034	0.9935	0.0557	0.0098	0.9259	0.2792	0.0035	0.9826	0.0555
0.0034	0.9935	0.0557	0.0098	0.9259	0.2793	0.0035	0.9826	0.0555
0.0034	0.9935	0.0557	0.0098	0.9259	0.2794	0.0035	0.9826	0.0555
0.0034	0.9935	0.0558	0.0098	0.9259	0.2795	0.0035	0.9826	0.0556
0.0034	0.9935	0.0558	0.0098	0.9259	0.2796	0.0035	0.9826	0.0556
0.0034	0.9935	0.0559	0.0098	0.9259	0.2796	0.0035	0.9826	0.0557
0.0034	0.9935	0.0559	0.0098	0.9259	0.2797	0.0035	0.9826	0.0557
0.0034	0.9935	0.056	0.0098	0.9259	0.2805	0.0035	0.9826	0.0557
0.0034	0.9935	0.056	0.0098	0.9259	0.2805	0.0035	0.9826	0.0558
0.0034	0.9935	0.056	0.0098	0.9259	0.2806	0.003596	0.9826	0.0558
0.0034	0.9935	0.0561	0.0098	0.9259	0.2806	0.0035	0.9826	0.0559
0.0034	0.9935	0.0561	0.0098	0.9259	0.2807	0.0035	0.9826	0.0559
0.0034	0.9935	0.0562	0.0098	0.9259	0.2807	0.0035	0.9826	0.056
0.0034	0.9935	0.0562	0.0098	0.9259	0.2809	0.0035	0.9826	0.056
0.0034	0.9935	0.0562	0.0098	0.9259	0.2809	0.0035	0.9826	0.056
0.0034	0.9935	0.0563	0.0098	0.9259	0.281	0.0036	0.9826	0.0561
0.0034	0.9935	0.0563	0.0098	0.9259	0.2815	0.0036	0.9826	0.0561
0.0034	0.9935	0.0564	0.0098	0.9259	0.2816	0.0036	0.9826	0.0562
0.0034	0.9935	0.0564	0.0098	0.9259	0.2817	0.0036	0.9826	0.0562
0.0034	0.9935	0.0565	0.0098	0.9259	0.2822	0.0036	0.9826	0.0562
0.003458	0.9935	0.0565	0.0098	0.9259	0.2823	0.0036	0.9826	0.0563
0.0034	0.9935	0.0565	0.0098	0.9259	0.2825	0.0036	0.9826	0.0563
0.0034	0.9935	0.0566	0.0098	0.9259	0.2826	0.0036	0.9826	0.0564
0.0034	0.9935	0.0566	0.0098	0.9259	0.2827	0.0036	0.9826	0.0564
0.0034	0.9935	0.0567	0.0098	0.9259	0.2831	0.0036	0.9826	0.0565
0.0034	0.9935	0.0567	0.0099	0.9259	0.2832	0.0036	0.9826	0.0565
0.0034	0.9935	0.0567	0.0099	0.9259	0.2832	0.0036	0.9826	0.0565
0.0034	0.9935	0.0568	0.0099	0.9259	0.2834	0.0036	0.9826	0.0566
0.0034	0.9935	0.0568	0.0099	0.9259	0.2837	0.0036	0.9826	0.0566
0.0034	0.9935	0.0569	0.0099	0.9259	0.2837	0.0036	0.9826	0.0567
0.0034	0.9935	0.0569	0.0099	0.9259	0.2837	0.0036	0.9826	0.0567
0.00347	0.9935	0.057	0.0099	0.9259	0.2838	0.0036	0.9826	0.0567
0.0034	0.9935	0.057	0.0099	0.9259	0.284	0.0036	0.9826	0.0568
0.0034	0.9935	0.057	0.0099	0.9259	0.2841	0.0036	0.9826	0.0568
0.0034	0.9935	0.0571	0.0099	0.9259	0.2846	0.0036	0.9826	0.0569
0.0034	0.9935	0.0571	0.0099	0.9259	0.2847	0.0036	0.9826	0.0569
0.0034	0.9935	0.0572	0.0099	0.9259	0.2849	0.0036	0.9826	0.057
0.0034	0.9935	0.0572	0.0099	0.9259	0.285	0.0036	0.9826	0.057
0.0034	0.9935	0.0573	0.0099	0.9259	0.2851	0.0036	0.9826	0.057
0.0034	0.9935	0.0573	0.0099	0.9259	0.2854	0.0036	0.9826	0.0571
0.0034	0.9935	0.0573	0.0099	0.9259	0.2854	0.0036	0.9826	0.0571
0.0034	0.9935	0.0574	0.0099	0.9259	0.2856	0.0036	0.9826	0.0572
0.0034	0.9935	0.0574	0.0099	0.9259	0.2857	0.0036	0.9826	0.0572
0.0034	0.9935	0.0575	0.0099	0.9259	0.2857	0.0036	0.9826	0.0573
0.0034	0.9935	0.0575	0.009952	0.9259	0.2858	0.0036	0.9826	0.0573
0.0034	0.9935	0.0575	0.0099	0.9259	0.2859	0.0036	0.9826	0.0573
0.0034	0.9935	0.0576	0.0099	0.9259	0.2861	0.0036	0.9826	0.0574
0.0034	0.9935	0.0576	0.0099	0.9259	0.2862	0.0036	0.9826	0.0574
0.0034	0.9935	0.0577	0.0099	0.9259	0.2865	0.0036	0.9826	0.0575
0.0034	0.9935	0.0577	0.0099	0.9259	0.2865	0.0036	0.9826	0.0575
0.003479	0.9935	0.0578	0.0099	0.9259	0.2868	0.0036	0.9826	0.0575
0.0034	0.9935	0.0578	0.0099	0.9259	0.287	0.0036	0.9826	0.0576
0.0034	0.9935	0.0578	0.0099	0.9259	0.2871	0.0036	0.9826	0.0576
0.0034	0.9935	0.0579	0.0099	0.9259	0.2872	0.0036	0.9826	0.0577
0.0034	0.9935	0.0579	0.0099	0.9259	0.2873	0.0036	0.9826	0.0577
0.003481	0.9935	0.058	0.0099	0.9259	0.288	0.0036	0.9826	0.0578
0.0034	0.9935	0.058	0.0099	0.9259	0.2884	0.0036	0.9826	0.0578
0.0034	0.9935	0.058	0.0099	0.9259	0.2886	0.003622	0.9826	0.0578
0.0034	0.9935	0.0581	0.0099	0.9259	0.2887	0.0036	0.9826	0.0579
0.0034	0.9935	0.0581	0.0099	0.9259	0.2888	0.0036	0.9826	0.0579
0.0034	0.9935	0.0582	0.009992	0.9259	0.2889	0.0036	0.9826	0.058
0.0034	0.9935	0.0582	0.0099	0.9259	0.289	0.0036	0.9826	0.058
0.0034	0.9935	0.0583	0.0099	0.9259	0.2891	0.0036	0.9826	0.058
0.0034	0.9935	0.0583	0.0099	0.9259	0.2893	0.0036	0.9826	0.0581
0.0034	0.9935	0.0583	0.01	0.9259	0.2893	0.003624	0.9826	0.0581
0.0034	0.9935	0.0584	0.01	0.9237	0.2899	0.0036	0.9826	0.0582
0.0034	0.9935	0.0584	0.01	0.9237	0.29	0.0036	0.9826	0.0582
0.0034	0.9935	0.0585	0.01	0.9237	0.29	0.0036	0.9826	0.0583
0.0034	0.9935	0.0585	0.01	0.9237	0.2906	0.0036	0.9826	0.0583
0.0034	0.9935	0.0585	0.010013	0.9237	0.2906	0.0036	0.9826	0.0583
0.0034	0.9935	0.0586	0.01	0.9237	0.2906	0.003625	0.9826	0.0584
0.0034	0.9935	0.0586	0.01	0.9237	0.2909	0.0036	0.9826	0.0584
0.0034	0.9935	0.0587	0.01	0.9216	0.2914	0.0036	0.9826	0.0585
0.0034	0.9935	0.0587	0.01	0.9216	0.292	0.0036	0.9826	0.0585
0.003489	0.9935	0.0588	0.01	0.9216	0.292	0.0036	0.9826	0.0585
0.0034	0.9935	0.0588	0.010026	0.9216	0.2922	0.0036	0.9826	0.0586
0.0034	0.9935	0.0588	0.01	0.9216	0.2926	0.0036	0.9826	0.0586
0.003491	0.9935	0.0589	0.01	0.9216	0.2927	0.0036	0.9826	0.0587
0.0034	0.9935	0.0589	0.01	0.9216	0.2928	0.0036	0.9826	0.0587
0.0034	0.9935	0.059	0.01	0.9216	0.2929	0.0036	0.9826	0.0588
0.0034	0.9935	0.059	0.01	0.9216	0.2929	0.0036	0.9826	0.0588
0.003494	0.9935	0.0591	0.01	0.9216	0.2929	0.0036	0.9826	0.0588
0.0034	0.9935	0.0591	0.01	0.9216	0.293	0.0036	0.9826	0.0589
0.0034	0.9935	0.0591	0.01	0.9216	0.2931	0.003631	0.9826	0.0589
0.0034	0.9935	0.0592	0.01	0.9216	0.2932	0.0036	0.9826	0.059
0.003497	0.9935	0.0592	0.01	0.9216	0.2932	0.0036	0.9826	0.059
0.0034	0.9935	0.0593	0.010057	0.9216	0.2933	0.0036	0.9826	0.0591
0.0034	0.9935	0.0593	0.01006	0.9216	0.2933	0.0036	0.9826	0.0591
0.0034	0.9935	0.0593	0.01	0.9216	0.2937	0.0036	0.9826	0.0591
0.0034	0.9935	0.0594	0.01	0.9216	0.2937	0.0036	0.9826	0.0592
0.003498	0.9935	0.0594	0.01	0.9216	0.2939	0.003638	0.9826	0.0592
0.003498	0.9935	0.0595	0.01	0.9216	0.294	0.0036	0.9826	0.0593
0.0034	0.9935	0.0595	0.01	0.9216	0.294	0.0036	0.9826	0.0593
0.0034	0.9935	0.0596	0.01	0.9216	0.2947	0.0036	0.9826	0.0593
0.0034	0.9935	0.0596	0.01	0.9216	0.2951	0.0036	0.9826	0.0594
0.0034	0.9935	0.0596	0.01	0.9194	0.2955	0.0036	0.9826	0.0594
0.0034	0.9935	0.0597	0.01	0.9194	0.2955	0.0036	0.9826	0.0595
0.0035	0.9935	0.0597	0.01	0.9194	0.2956	0.0036	0.9826	0.0595
0.0035	0.9935	0.0598	0.01	0.9194	0.2958	0.0036	0.9826	0.0596
0.0035	0.9935	0.0598	0.01	0.9194	0.2958	0.003641	0.9826	0.0596
0.003501	0.9935	0.0598	0.01	0.9194	0.2959	0.0036	0.9826	0.0596
0.0035	0.9935	0.0599	0.01	0.9194	0.296	0.003644	0.9826	0.0597
0.0035	0.9935	0.0599	0.01	0.9194	0.296	0.0036	0.9826	0.0597
0.0035	0.9935	0.06	0.0101	0.9194	0.296	0.0036	0.9826	0.0598
0.0035	0.9935	0.06	0.0101	0.9194	0.2961	0.0036	0.9826	0.0598
0.0035	0.9935	0.0601	0.0101	0.9194	0.2961	0.003645	0.9826	0.0598
0.0035	0.9935	0.0601	0.0101	0.9194	0.2962	0.0036	0.9826	0.0599
0.0035	0.9935	0.0601	0.0101	0.9194	0.2963	0.0036	0.9826	0.0599
0.0035	0.9935	0.0602	0.0101	0.9194	0.2964	0.0036	0.9826	0.06
0.0035	0.9935	0.0602	0.0101	0.9194	0.2966	0.0036	0.9826	0.06
0.003508	0.9935	0.0603	0.0101	0.9172	0.2966	0.0036	0.9826	0.0601
0.0035	0.9935	0.0603	0.0101	0.9172	0.297	0.0036	0.9826	0.0601
0.0035	0.9935	0.0603	0.0101	0.9172	0.2973	0.0036	0.9826	0.0601
0.0035	0.9935	0.0604	0.0101	0.9172	0.298	0.0036	0.9826	0.0602
0.0035	0.9935	0.0604	0.0101	0.9172	0.298	0.0036	0.9826	0.0602
0.0035	0.9935	0.0605	0.0101	0.9172	0.2996	0.0036	0.9826	0.0603
0.0035	0.9935	0.0605	0.0101	0.9172	0.2998	0.0036	0.9826	0.0603
0.0035	0.9935	0.0606	0.010141	0.9172	0.2999	0.0036	0.9826	0.0603
0.0035	0.9935	0.0606	0.0101	0.9172	0.2999	0.0036	0.9826	0.0604
0.0035	0.9935	0.0606	0.0101	0.9172	0.3001	0.0036	0.9826	0.0604
0.0035	0.9935	0.0607	0.0101	0.9172	0.3002	0.0036	0.9826	0.0605
0.0035	0.9935	0.0607	0.0101	0.9172	0.3003	0.0036	0.9826	0.0605
0.0035	0.9935	0.0608	0.0101	0.9172	0.3003	0.0036	0.9826	0.0606
0.003515	0.9935	0.0608	0.0101	0.9172	0.3007	0.003653	0.9826	0.0606
0.0035	0.9935	0.0608	0.0101	0.9172	0.3008	0.0036	0.9826	0.0606
0.0035	0.9935	0.0609	0.0101	0.9172	0.3008	0.0036	0.9826	0.0607
0.0035	0.9935	0.0609	0.0101	0.9172	0.3009	0.0036	0.9826	0.0607
0.0035	0.9935	0.061	0.0101	0.9172	0.301	0.0036	0.9826	0.0608
0.0035	0.9935	0.061	0.0101	0.9172	0.3012	0.0036	0.9826	0.0608
0.0035	0.9935	0.0611	0.0101	0.915	0.3018	0.0036	0.9826	0.0608
0.0035	0.9935	0.0611	0.0101	0.915	0.3019	0.0036	0.9826	0.0609
0.0035	0.9935	0.0611	0.0101	0.915	0.302	0.0036	0.9826	0.0609
0.0035	0.9935	0.0612	0.0101	0.915	0.3022	0.0036	0.9826	0.061
0.0035	0.9935	0.0612	0.0101	0.915	0.3022	0.0036	0.9826	0.061
0.0035	0.9935	0.0613	0.010178	0.915	0.3023	0.0036	0.9826	0.0611
0.0035	0.9935	0.0613	0.0101	0.915	0.3023	0.0036	0.9826	0.0611
0.0035	0.9935	0.0614	0.0101	0.915	0.3024	0.0036	0.9826	0.0611
0.0035	0.9935	0.0614	0.010188	0.915	0.303	0.0036	0.9826	0.0612
0.0035	0.9935	0.0614	0.0101	0.915	0.303	0.0036	0.9826	0.0612
0.0035	0.9935	0.0615	0.0101	0.915	0.3031	0.0036	0.9826	0.0613
0.0035	0.9935	0.0615	0.0101	0.915	0.3031	0.0036	0.9826	0.0613
0.0035	0.9935	0.0616	0.0102	0.915	0.3032	0.0036	0.9826	0.0614
0.0035	0.9935	0.0616	0.0102	0.915	0.3032	0.0036	0.9826	0.0614
0.0035	0.9935	0.0616	0.01021	0.915	0.3033	0.0036	0.9826	0.0614
0.0035	0.9935	0.0617	0.01021	0.915	0.3036	0.003662	0.9826	0.0615
0.003523	0.9935	0.0617	0.0102	0.915	0.3038	0.003664	0.9826	0.0615
0.0035	0.9935	0.0618	0.0102	0.915	0.3038	0.003664	0.9826	0.0616
0.0035	0.9935	0.0618	0.0102	0.915	0.3039	0.0036	0.9826	0.0616
0.0035	0.9935	0.0619	0.0102	0.915	0.3043	0.0036	0.9826	0.0616
0.003525	0.9935	0.0619	0.0102	0.915	0.3044	0.0036	0.9826	0.0617
0.0035	0.9935	0.0619	0.0102	0.915	0.3045	0.0036	0.9826	0.0617
0.003526	0.9935	0.062	0.0102	0.9107	0.3051	0.003667	0.9826	0.0618
0.0035	0.9935	0.062	0.0102	0.9063	0.3058	0.003667	0.9826	0.0618
0.0035	0.9935	0.0621	0.0102	0.9063	0.306	0.0036	0.9826	0.0619
0.0035	0.9935	0.0621	0.0102	0.9063	0.3061	0.0036	0.9826	0.0619
0.003527	0.9935	0.0621	0.0102	0.9063	0.3062	0.0036	0.9826	0.0619
0.0035	0.9935	0.0622	0.0102	0.9063	0.3063	0.0036	0.9826	0.062
0.0035	0.9935	0.0622	0.010242	0.9063	0.3064	0.0036	0.9826	0.062
0.0035	0.9935	0.0623	0.0102	0.9063	0.3064	0.0036	0.9826	0.0621
0.0035	0.9935	0.0623	0.0102	0.9063	0.3065	0.0036	0.9826	0.0621
0.003531	0.9935	0.0624	0.0102	0.9063	0.3065	0.0036	0.9826	0.0621
0.0035	0.9935	0.0624	0.010251	0.9063	0.3067	0.0036	0.9826	0.0622
0.0035	0.9935	0.0624	0.0102	0.9063	0.3068	0.0036	0.9826	0.0622
0.0035	0.9935	0.0625	0.0102	0.9063	0.3069	0.0036	0.9826	0.0623
0.003534	0.9935	0.0625	0.0102	0.9063	0.3069	0.003676	0.9826	0.0623
0.0035	0.9935	0.0626	0.0102	0.9063	0.3074	0.003676	0.9826	0.0624
0.0035	0.9935	0.0626	0.0102	0.9063	0.3078	0.0036	0.9826	0.0624
0.003535	0.9913	0.0626	0.0102	0.9063	0.3079	0.0036	0.9826	0.0624
0.0035	0.9913	0.0626	0.0102	0.9063	0.3083	0.0036	0.9826	0.0625
0.0035	0.9913	0.0627	0.0102	0.9063	0.3083	0.0036	0.9826	0.0625
0.0035	0.9913	0.0627	0.0102	0.9063	0.3084	0.0036	0.9826	0.0626
0.0035	0.9913	0.0628	0.010271	0.9063	0.3085	0.0036	0.9826	0.0626
0.0035	0.9913	0.0628	0.0102	0.9063	0.3091	0.0036	0.9826	0.0626
0.0035	0.9913	0.0629	0.0102	0.9063	0.3092	0.0036	0.9826	0.0627
0.0035	0.9913	0.0629	0.0102	0.9063	0.3092	0.0036	0.9826	0.0627
0.0035	0.9913	0.0629	0.0102	0.9063	0.3093	0.0036	0.9826	0.0628
0.0035	0.9913	0.063	0.0102	0.9063	0.3093	0.0036	0.9826	0.0628
0.0035	0.9913	0.063	0.0102	0.9063	0.3095	0.0036	0.9826	0.0629
0.0035	0.9913	0.0631	0.0102	0.9063	0.3096	0.0036	0.9826	0.0629
0.0035	0.9913	0.0631	0.0102	0.9063	0.3096	0.0036	0.9826	0.0629
0.0035	0.9913	0.0632	0.0102	0.9063	0.3098	0.0036	0.9826	0.063
0.0035	0.9913	0.0632	0.0102	0.9041	0.31	0.0036	0.9826	0.063
0.0035	0.9913	0.0632	0.0102	0.9041	0.3101	0.003689	0.9826	0.0631
0.0035	0.9913	0.0633	0.0102	0.9041	0.3102	0.0036	0.9826	0.0631
0.0035	0.9913	0.0633	0.0103	0.9041	0.3103	0.0036	0.9826	0.0632
0.0035	0.9913	0.0634	0.0103	0.9041	0.3106	0.0036	0.9826	0.0632
0.0035	0.9913	0.0634	0.0103	0.9041	0.3106	0.0036	0.9826	0.0632
0.0035	0.9913	0.0634	0.0103	0.9041	0.3107	0.0036	0.9826	0.0633
0.0035	0.9913	0.0635	0.0103	0.9041	0.3108	0.0036	0.9826	0.0633
0.0035	0.9913	0.0635	0.0103	0.9041	0.3108	0.0036	0.9826	0.0634
0.0035	0.9913	0.0636	0.0103	0.9041	0.3109	0.0036	0.9826	0.0634
0.003544	0.9913	0.0636	0.0103	0.9041	0.3111	0.0036	0.9826	0.0634
0.0035	0.9913	0.0637	0.0103	0.9041	0.3113	0.003695	0.9826	0.0635
0.0035	0.9913	0.0637	0.0103	0.9041	0.3113	0.0036	0.9826	0.0635
0.0035	0.9913	0.0637	0.0103	0.9041	0.3114	0.0036	0.9826	0.0636
0.0035	0.9913	0.0638	0.0103	0.9041	0.3117	0.0036	0.9826	0.0636
0.0035	0.9913	0.0638	0.0103	0.9041	0.3121	0.0036	0.9826	0.0637
0.0035	0.9913	0.0639	0.0103	0.9041	0.313	0.0036	0.9826	0.0637
0.0035	0.9913	0.0639	0.0103	0.9041	0.313	0.0036	0.9826	0.0637
0.0035	0.9913	0.0639	0.0103	0.9041	0.3131	0.0036	0.9826	0.0638
0.0035	0.9913	0.064	0.0103	0.9041	0.3132	0.0036	0.9826	0.0638
0.0035	0.9913	0.064	0.0103	0.9041	0.3137	0.0036	0.9826	0.0639
0.0035	0.9913	0.0641	0.0103	0.9041	0.3137	0.003699	0.9826	0.0639
0.0035	0.9913	0.0641	0.0103	0.9041	0.3138	0.0037	0.9826	0.0639
0.0035	0.9913	0.0642	0.0103	0.9041	0.3138	0.0037	0.9826	0.064
0.0035	0.9913	0.0642	0.0103	0.9041	0.3139	0.0037	0.9826	0.064
0.0035	0.9913	0.0642	0.0103	0.9041	0.314	0.0037	0.9826	0.0641
0.0035	0.9913	0.0643	0.0103	0.9041	0.3141	0.0037	0.9826	0.0641
0.003552	0.9913	0.0643	0.0103	0.9041	0.3141	0.003702	0.9826	0.0642
0.0035	0.9913	0.0644	0.0103	0.9041	0.3142	0.0037	0.9826	0.0642
0.0035	0.9913	0.0644	0.0103	0.9041	0.3142	0.0037	0.9826	0.0642
0.0035	0.9913	0.0644	0.0103	0.9041	0.3144	0.0037	0.9826	0.0643
0.0035	0.9913	0.0645	0.010359	0.9041	0.3148	0.0037	0.9826	0.0643
0.0035	0.9913	0.0645	0.0103	0.9041	0.3149	0.0037	0.9826	0.0644
0.0035	0.9913	0.0646	0.0103	0.9041	0.3149	0.0037	0.9826	0.0644
0.0035	0.9913	0.0646	0.0103	0.9041	0.315	0.0037	0.9826	0.0644
0.0035	0.9913	0.0647	0.0103	0.9041	0.315	0.0037	0.9826	0.0645
0.0035	0.9913	0.0647	0.0103	0.9041	0.3151	0.0037	0.9826	0.0645
0.0035	0.9913	0.0647	0.0103	0.9041	0.3153	0.0037	0.9826	0.0646
0.0035	0.9913	0.0648	0.0103	0.9041	0.3156	0.0037	0.9826	0.0646
0.0035	0.9913	0.0648	0.0103	0.9041	0.3157	0.003707	0.9826	0.0647
0.0035	0.9913	0.0649	0.0103	0.9041	0.3157	0.0037	0.9826	0.0647
0.0035	0.9913	0.0649	0.0103	0.9041	0.3164	0.0037	0.9826	0.0647
0.0035	0.9913	0.065	0.0103	0.9041	0.3165	0.003708	0.9826	0.0648
0.0035	0.9913	0.065	0.0103	0.9041	0.3165	0.0037	0.9826	0.0648
0.0035	0.9913	0.065	0.0103	0.9041	0.3166	0.0037	0.9826	0.0649
0.0035	0.9913	0.0651	0.0103	0.9041	0.3166	0.00371	0.9826	0.0649
0.0035	0.9913	0.0651	0.0103	0.9041	0.3168	0.0037	0.9826	0.065
0.0035	0.9913	0.0652	0.0103	0.9041	0.3169	0.0037	0.9826	0.065
0.0035	0.9913	0.0652	0.0104	0.9041	0.317	0.0037	0.9826	0.065
0.0035	0.9913	0.0652	0.0104	0.9041	0.3171	0.0037	0.9826	0.0651
0.0035	0.9913	0.0653	0.010407	0.9041	0.3171	0.0037	0.9826	0.0651
0.0035	0.9913	0.0653	0.010408	0.9041	0.3172	0.0037	0.9826	0.0652
0.0035	0.9913	0.0654	0.0104	0.902	0.3175	0.0037	0.9826	0.0652
0.0035	0.9913	0.0654	0.0104	0.902	0.3175	0.0037	0.9826	0.0652
0.0035	0.9913	0.0655	0.0104	0.902	0.3178	0.0037	0.9826	0.0653
0.0035	0.9913	0.0655	0.0104	0.902	0.3179	0.0037	0.9826	0.0653
0.0035	0.9913	0.0655	0.010416	0.902	0.3183	0.0037	0.9826	0.0654
0.0035	0.9913	0.0656	0.0104	0.902	0.3183	0.0037	0.9826	0.0654
0.0035	0.9913	0.0656	0.0104	0.902	0.3184	0.0037	0.9826	0.0655
0.0035	0.9913	0.0657	0.0104	0.8998	0.3187	0.0037	0.9826	0.0655
0.0035	0.9913	0.0657	0.0104	0.8998	0.3188	0.0037	0.9826	0.0655
0.0035	0.9913	0.0657	0.010439	0.8998	0.3189	0.0037	0.9826	0.0656
0.003575	0.9913	0.0658	0.0104	0.8998	0.3189	0.0037	0.9826	0.0656
0.0035	0.9913	0.0658	0.0104	0.8998	0.3189	0.0037	0.9826	0.0657
0.003576	0.9913	0.0659	0.0104	0.8998	0.319	0.0037	0.9826	0.0657
0.0035	0.9913	0.0659	0.010446	0.8998	0.3191	0.003721	0.9826	0.0657
0.0035	0.9913	0.066	0.0104	0.8998	0.3191	0.0037	0.9826	0.0658
0.0035	0.9913	0.066	0.0104	0.8998	0.3192	0.0037	0.9826	0.0658
0.003577	0.9913	0.066	0.0104	0.8998	0.3194	0.0037	0.9826	0.0659
0.0035	0.9913	0.0661	0.0104	0.8998	0.3194	0.0037	0.9826	0.0659
0.0035	0.9913	0.0661	0.0104	0.8998	0.3195	0.0037	0.9826	0.066
0.0035	0.9913	0.0662	0.0104	0.8998	0.3196	0.0037	0.9826	0.066
0.0035	0.9913	0.0662	0.0104	0.8998	0.3196	0.0037	0.9826	0.066
0.00358	0.9913	0.0662	0.0104	0.8998	0.3198	0.0037	0.9826	0.0661
0.0035	0.9913	0.0663	0.0104	0.8998	0.3198	0.0037	0.9826	0.0661
0.0035	0.9913	0.0663	0.0104	0.8998	0.3204	0.0037	0.9826	0.0662
0.0035	0.9913	0.0664	0.0104	0.8998	0.3205	0.0037	0.9826	0.0662
0.0035	0.9913	0.0664	0.0104	0.8998	0.3206	0.0037	0.9826	0.0662
0.0035	0.9913	0.0665	0.0104	0.8998	0.3207	0.0037	0.9826	0.0663
0.0035	0.9913	0.0665	0.0104	0.8998	0.3208	0.0037	0.9826	0.0663
0.0035	0.9913	0.0665	0.010466	0.8998	0.3208	0.0037	0.9826	0.0664
0.0035	0.9913	0.0666	0.0104	0.8998	0.3209	0.0037	0.9826	0.0664
0.0035	0.9913	0.0666	0.0104	0.8998	0.3209	0.0037	0.9826	0.0665
0.0035	0.9913	0.0667	0.0104	0.8998	0.3211	0.0037	0.9826	0.0665
0.0035	0.9913	0.0667	0.0104	0.8998	0.3211	0.0037	0.9826	0.0665
0.0035	0.9913	0.0668	0.0104	0.8998	0.3212	0.0037	0.9826	0.0666
0.0035	0.9913	0.0668	0.0104	0.8998	0.3212	0.0037	0.9826	0.0666
0.003587	0.9913	0.0668	0.0104	0.8998	0.3212	0.0037	0.9826	0.0667
0.003587	0.9913	0.0669	0.010481	0.8998	0.3213	0.0037	0.9826	0.0667
0.0035	0.9913	0.0669	0.0104	0.8998	0.3214	0.0037	0.9826	0.0668
0.0035	0.9913	0.067	0.0104	0.8998	0.3214	0.0037	0.9826	0.0668
0.0035	0.9913	0.067	0.0104	0.8998	0.3214	0.0037	0.9826	0.0668
0.0035	0.9913	0.067	0.0104	0.8998	0.3215	0.0037	0.9826	0.0669
0.0035	0.9913	0.0671	0.0104	0.8998	0.3216	0.0037	0.9826	0.0669
0.0035	0.9913	0.0671	0.0104	0.8998	0.3216	0.0037	0.9826	0.067
0.0035	0.9913	0.0672	0.010494	0.8998	0.3225	0.0037	0.9826	0.067
0.0035	0.9913	0.0672	0.0104	0.8998	0.3226	0.0037	0.9826	0.067
0.0035	0.9913	0.0673	0.0105	0.8998	0.3227	0.0037	0.9826	0.0671
0.0035	0.9913	0.0673	0.0105	0.8998	0.3229	0.0037	0.9826	0.0671
0.0035	0.9913	0.0673	0.010503	0.8998	0.3229	0.0037	0.9826	0.0672
0.0035	0.9913	0.0674	0.0105	0.8998	0.323	0.0037	0.9826	0.0672
0.0035	0.9913	0.0674	0.0105	0.8998	0.3231	0.0037	0.9826	0.0673
0.0035	0.9913	0.0675	0.0105	0.8998	0.3232	0.0037	0.9826	0.0673
0.0035	0.9913	0.0675	0.0105	0.8998	0.3232	0.0037	0.9826	0.0673
0.0035	0.9913	0.0675	0.0105	0.8998	0.3237	0.0037	0.9826	0.0674
0.0035	0.9913	0.0676	0.010516	0.8998	0.3237	0.0037	0.9826	0.0674
0.003597	0.9913	0.0676	0.0105	0.8998	0.3238	0.003745	0.9826	0.0675
0.0035	0.9913	0.0677	0.0105	0.8998	0.3242	0.0037	0.9826	0.0675
0.0035	0.9913	0.0677	0.0105	0.8998	0.3242	0.0037	0.9826	0.0675
0.0035	0.9913	0.0678	0.0105	0.8998	0.3244	0.0037	0.9826	0.0676
0.0035	0.9913	0.0678	0.0105	0.8998	0.3245	0.0037	0.9826	0.0676
0.0035	0.9913	0.0678	0.0105	0.8998	0.3246	0.0037	0.9826	0.0677
0.0035	0.9913	0.0679	0.0105	0.8998	0.3246	0.0037	0.9826	0.0677
0.003599	0.9913	0.0679	0.0105	0.8998	0.3247	0.0037	0.9826	0.0678
0.003599	0.9913	0.068	0.0105	0.8998	0.325	0.0037	0.9826	0.0678
0.0036	0.9913	0.068	0.0105	0.8998	0.3251	0.0037	0.9826	0.0678
0.0036	0.9913	0.068	0.0105	0.8998	0.3251	0.0037	0.9826	0.0679
0.003604	0.9913	0.0681	0.0105	0.8998	0.3252	0.0037	0.9826	0.0679
0.0036	0.9913	0.0681	0.0105	0.8998	0.3252	0.0037	0.9826	0.068
0.0036	0.9913	0.0682	0.0105	0.8998	0.3253	0.0037	0.9826	0.068
0.0036	0.9913	0.0682	0.0105	0.8998	0.3253	0.0037	0.9826	0.068
0.003605	0.9913	0.0683	0.0105	0.8998	0.3254	0.0037	0.9826	0.0681
0.0036	0.9913	0.0683	0.0105	0.8998	0.3255	0.003758	0.9826	0.0681
0.0036	0.9913	0.0683	0.0105	0.8998	0.3255	0.003758	0.9826	0.0682
0.0036	0.9913	0.0684	0.0105	0.8998	0.3256	0.0037	0.9826	0.0682
0.0036	0.9913	0.0684	0.0105	0.8998	0.3256	0.0037	0.9826	0.0683
0.0036	0.9913	0.0685	0.0105	0.8998	0.326	0.0037	0.9826	0.0683
0.0036	0.9913	0.0685	0.0105	0.8998	0.3261	0.0037	0.9826	0.0683
0.0036	0.9913	0.0685	0.0105	0.8998	0.3266	0.0037	0.9826	0.0684
0.0036	0.9913	0.0686	0.0105	0.8998	0.3267	0.0037	0.9826	0.0684
0.0036	0.9913	0.0686	0.0105	0.8998	0.3268	0.0037	0.9826	0.0685
0.0036	0.9913	0.0687	0.0105	0.8998	0.3268	0.0037	0.9826	0.0685
0.0036	0.9913	0.0687	0.0105	0.8998	0.327	0.0037	0.9826	0.0685
0.0036	0.9913	0.0688	0.0105	0.8998	0.3271	0.0037	0.9826	0.0686
0.003614	0.9913	0.0688	0.0105	0.8998	0.3276	0.0037	0.9826	0.0686
0.003615	0.9913	0.0688	0.0105	0.8998	0.3276	0.003765	0.9826	0.0687
0.0036	0.9913	0.0689	0.0105	0.8998	0.3276	0.0037	0.9826	0.0687
0.0036	0.9913	0.0689	0.0105	0.8998	0.3277	0.0037	0.9826	0.0688
0.0036	0.9913	0.069	0.0105	0.8998	0.3277	0.0037	0.9826	0.0688
0.0036	0.9913	0.069	0.0105	0.8998	0.3278	0.0037	0.9826	0.0688
0.0036	0.9913	0.0691	0.0105	0.8998	0.3279	0.0037	0.9826	0.0689
0.0036	0.9913	0.0691	0.0105	0.8998	0.3279	0.0037	0.9826	0.0689
0.0036	0.9913	0.0691	0.0105	0.8998	0.328	0.0037	0.9826	0.069
0.0036	0.9913	0.0692	0.0105	0.8998	0.3281	0.0037	0.9826	0.069
0.0036	0.9913	0.0692	0.0105	0.8998	0.3281	0.0037	0.9826	0.0691
0.0036	0.9913	0.0693	0.0105	0.8998	0.3282	0.0037	0.9826	0.0691
0.0036	0.9913	0.0693	0.0105	0.8998	0.3282	0.0037	0.9826	0.0691
0.0036	0.9913	0.0693	0.0105	0.8998	0.3283	0.0037	0.9826	0.0692
0.0036	0.9913	0.0694	0.0105	0.8998	0.3285	0.0037	0.9826	0.0692
0.0036	0.9913	0.0694	0.0106	0.8998	0.3286	0.0037	0.9826	0.0693
0.0036	0.9913	0.0695	0.0106	0.8976	0.3286	0.0037	0.9826	0.0693
0.0036	0.9913	0.0695	0.0106	0.8976	0.3287	0.0037	0.9826	0.0693
0.0036	0.9913	0.0696	0.0106	0.8976	0.3287	0.0037	0.9826	0.0694
0.0036	0.9913	0.0696	0.0106	0.8976	0.3289	0.0037	0.9826	0.0694
0.0036	0.9913	0.0696	0.0106	0.8954	0.329	0.0037	0.9826	0.0695
0.0036	0.9913	0.0697	0.0106	0.8954	0.3294	0.0037	0.9826	0.0695
0.003623	0.9913	0.0697	0.0106	0.8954	0.3295	0.0037	0.9826	0.0696
0.0036	0.9913	0.0698	0.0106	0.8954	0.3297	0.0037	0.9826	0.0696
0.0036	0.9913	0.0698	0.0106	0.8954	0.3299	0.0037	0.9826	0.0696
0.003625	0.9913	0.0698	0.0106	0.8954	0.33	0.0037	0.9826	0.0697
0.0036	0.9913	0.0699	0.0106	0.8932	0.3307	0.0037	0.9826	0.0697
0.0036	0.9913	0.0699	0.0106	0.8932	0.3308	0.0037	0.9826	0.0698
0.0036	0.9891	0.0699	0.0106	0.8932	0.3308	0.0037	0.9826	0.0698
0.0036	0.9891	0.07	0.010624	0.8932	0.3309	0.0037	0.9826	0.0698
0.003628	0.9891	0.07	0.0106	0.8932	0.331	0.0037	0.9826	0.0699
0.0036	0.9891	0.0701	0.0106	0.8932	0.3311	0.0037	0.9826	0.0699
0.0036	0.9891	0.0701	0.0106	0.8932	0.3312	0.0037	0.9826	0.07
0.0036	0.9891	0.0701	0.0106	0.8932	0.3313	0.0037	0.9826	0.07
0.0036	0.9891	0.0702	0.0106	0.8932	0.3313	0.0037	0.9826	0.0701
0.0036	0.9891	0.0702	0.0106	0.8932	0.3315	0.0037	0.9826	0.0701
0.0036	0.9891	0.0703	0.010643	0.8932	0.3315	0.0037	0.9826	0.0701
0.0036	0.9891	0.0703	0.0106	0.8932	0.3316	0.0037	0.9826	0.0702
0.003635	0.9891	0.0703	0.0106	0.8911	0.332	0.0037	0.9826	0.0702
0.0036	0.9891	0.0704	0.0106	0.8911	0.3321	0.0037	0.9826	0.0703
0.0036	0.9891	0.0704	0.0106	0.8911	0.3321	0.0037	0.9826	0.0703
0.003636	0.9891	0.0705	0.0106	0.8911	0.3323	0.0037	0.9826	0.0703
0.0036	0.9891	0.0705	0.0106	0.8911	0.3324	0.0037	0.9826	0.0704
0.0036	0.9891	0.0706	0.0106	0.8911	0.3324	0.0037	0.9826	0.0704
0.0036	0.9891	0.0706	0.0106	0.8911	0.3325	0.0037	0.9826	0.0705
0.003638	0.9891	0.0706	0.0106	0.8911	0.3325	0.0037	0.9826	0.0705
0.0036	0.9891	0.0707	0.0106	0.8911	0.3325	0.0037	0.9826	0.0706
0.0036	0.9891	0.0707	0.0106	0.8911	0.333	0.003787	0.9826	0.0706
0.0036	0.9891	0.0708	0.0106	0.8911	0.3336	0.003787	0.9826	0.0706
0.0036	0.9891	0.0708	0.0106	0.8911	0.3336	0.0037	0.9826	0.0707
0.0036	0.9891	0.0709	0.0106	0.8911	0.3339	0.0037	0.9826	0.0707
0.0036	0.9891	0.0709	0.0106	0.8911	0.334	0.0037	0.9826	0.0708
0.0036	0.9891	0.0709	0.0106	0.8911	0.3342	0.003788	0.9826	0.0708
0.0036	0.9891	0.071	0.0106	0.8911	0.3343	0.0037	0.9826	0.0709
0.003644	0.9891	0.071	0.010693	0.8911	0.3343	0.0037	0.9826	0.0709
0.0036	0.9891	0.0711	0.0106	0.8911	0.3344	0.0037	0.9826	0.0709
0.0036	0.9891	0.0711	0.0106	0.8911	0.3344	0.0037	0.9826	0.071
0.0036	0.9891	0.0711	0.0106	0.8911	0.3346	0.0037	0.9826	0.071
0.003646	0.9891	0.0712	0.0107	0.8911	0.3347	0.0037	0.9826	0.0711
0.0036	0.9891	0.0712	0.0107	0.8911	0.3348	0.0037	0.9826	0.0711
0.0036	0.9891	0.0713	0.0107	0.8911	0.3349	0.0037	0.9826	0.0711
0.0036	0.9891	0.0713	0.0107	0.8911	0.3353	0.0037	0.9826	0.0712
0.0036	0.9891	0.0714	0.0107	0.8911	0.3354	0.0037	0.9826	0.0712
0.0036	0.9891	0.0714	0.0107	0.8911	0.3354	0.0037	0.9826	0.0713
0.0036	0.9891	0.0714	0.0107	0.8911	0.3355	0.0037	0.9826	0.0713
0.003651	0.9891	0.0715	0.0107	0.8911	0.3355	0.003793	0.9826	0.0714
0.0036	0.9891	0.0715	0.0107	0.8911	0.3356	0.0037	0.9826	0.0714
0.0036	0.9891	0.0716	0.0107	0.8911	0.3363	0.0037	0.9826	0.0714
0.0036	0.9891	0.0716	0.010726	0.8911	0.3364	0.0037	0.9826	0.0715
0.0036	0.9891	0.0716	0.0107	0.8911	0.3364	0.0037	0.9826	0.0715
0.0036	0.9891	0.0717	0.010728	0.8911	0.3367	0.0037	0.9826	0.0716
0.0036	0.9891	0.0717	0.0107	0.8911	0.3367	0.0037	0.9826	0.0716
0.0036	0.9891	0.0718	0.0107	0.8911	0.3369	0.0037	0.9826	0.0716
0.0036	0.9891	0.0718	0.0107	0.8911	0.337	0.0037	0.9826	0.0717
0.0036	0.9891	0.0719	0.0107	0.8911	0.3371	0.0037	0.9826	0.0717
0.0036	0.9891	0.0719	0.0107	0.8911	0.3371	0.003798	0.9826	0.0718
0.0036	0.9891	0.0719	0.0107	0.8911	0.3371	0.0037	0.9826	0.0718
0.0036	0.9891	0.072	0.0107	0.8911	0.3372	0.0037	0.9826	0.0719
0.0036	0.9891	0.072	0.0107	0.8911	0.3373	0.0037	0.9826	0.0719
0.0036	0.9891	0.0721	0.0107	0.8911	0.3374	0.0037	0.9826	0.0719
0.0036	0.9891	0.0721	0.0107	0.8911	0.3375	0.0037	0.9826	0.072
0.0036	0.9891	0.0721	0.0107	0.8911	0.3379	0.0037	0.9826	0.072
0.0036	0.9891	0.0722	0.0107	0.8911	0.3381	0.0037	0.9826	0.0721
0.003663	0.9891	0.0722	0.0107	0.8911	0.3382	0.0037	0.9826	0.0721
0.0036	0.9891	0.0723	0.0107	0.8911	0.3386	0.0038	0.9826	0.0721
0.0036	0.9891	0.0723	0.0107	0.8911	0.3386	0.0038	0.9826	0.0722
0.0036	0.9891	0.0724	0.0107	0.8911	0.3391	0.0038	0.9826	0.0722
0.0036	0.9891	0.0724	0.0107	0.8911	0.3392	0.0038	0.9826	0.0723
0.003665	0.9891	0.0724	0.0107	0.8889	0.3396	0.003803	0.9826	0.0723
0.0036	0.9891	0.0725	0.0107	0.8889	0.3397	0.0038	0.9826	0.0724
0.0036	0.9891	0.0725	0.0107	0.8889	0.3407	0.0038	0.9826	0.0724
0.0036	0.9891	0.0726	0.010779	0.8889	0.3409	0.0038	0.9826	0.0724
0.0036	0.9891	0.0726	0.0107	0.8889	0.3411	0.0038	0.9826	0.0725
0.0036	0.9891	0.0727	0.0107	0.8889	0.3412	0.0038	0.9826	0.0725
0.0036	0.9891	0.0727	0.0107	0.8889	0.3412	0.0038	0.9826	0.0726
0.0036	0.9891	0.0727	0.010799	0.8889	0.3414	0.003809	0.9826	0.0726
0.0036	0.9891	0.0728	0.0108	0.8889	0.3414	0.0038	0.9826	0.0727
0.0036	0.9891	0.0728	0.0108	0.8889	0.3417	0.0038	0.9826	0.0727
0.003672	0.9891	0.0729	0.0108	0.8889	0.3422	0.0038	0.9826	0.0727
0.0036	0.9891	0.0729	0.0108	0.8889	0.3422	0.0038	0.9826	0.0728
0.0036	0.9891	0.0729	0.0108	0.8889	0.3423	0.0038	0.9826	0.0728
0.003673	0.9891	0.073	0.0108	0.8889	0.3424	0.0038	0.9826	0.0729
0.0036	0.9891	0.073	0.0108	0.8889	0.3427	0.0038	0.9826	0.0729
0.0036	0.9891	0.0731	0.0108	0.8889	0.3428	0.0038	0.9826	0.0729
0.0036	0.9891	0.0731	0.010824	0.8889	0.343	0.0038	0.9826	0.073
0.0036	0.9891	0.0732	0.0108	0.8889	0.343	0.0038	0.9826	0.073
0.0036	0.9891	0.0732	0.0108	0.8889	0.3431	0.0038	0.9826	0.0731
0.0036	0.9891	0.0732	0.0108	0.8889	0.3439	0.0038	0.9826	0.0731
0.0036	0.9891	0.0733	0.0108	0.8889	0.3439	0.0038	0.9826	0.0732
0.0036	0.9891	0.0733	0.0108	0.8889	0.344	0.0038	0.9826	0.0732
0.003677	0.9891	0.0734	0.0108	0.8889	0.344	0.0038	0.9826	0.0732
0.0036	0.9891	0.0734	0.0108	0.8889	0.3442	0.0038	0.9826	0.0733
0.0036	0.9891	0.0734	0.0108	0.8889	0.3443	0.0038	0.9826	0.0733
0.0036	0.9891	0.0735	0.0108	0.8889	0.3443	0.0038	0.9826	0.0734
0.0036	0.9891	0.0735	0.0108	0.8889	0.3444	0.0038	0.9826	0.0734
0.0036	0.9891	0.0736	0.0108	0.8889	0.3444	0.0038	0.9826	0.0734
0.0036	0.9891	0.0736	0.0108	0.8889	0.3445	0.0038	0.9826	0.0735
0.0036	0.9891	0.0737	0.010839	0.8889	0.3446	0.0038	0.9826	0.0735
0.0036	0.9891	0.0737	0.0108	0.8889	0.3446	0.0038	0.9826	0.0736
0.0036	0.9891	0.0737	0.0108	0.8889	0.3448	0.0038	0.9826	0.0736
0.0036	0.9891	0.0738	0.0108	0.8889	0.3448	0.0038	0.9826	0.0737
0.0036	0.9891	0.0738	0.0108	0.8889	0.3451	0.0038	0.9826	0.0737
0.0036	0.9891	0.0739	0.010849	0.8889	0.3451	0.0038	0.9826	0.0737
0.0036	0.9891	0.0739	0.0108	0.8889	0.3452	0.0038	0.9826	0.0738
0.003685	0.9891	0.0739	0.0108	0.8889	0.3453	0.0038	0.9826	0.0738
0.0036	0.9891	0.074	0.0108	0.8889	0.3454	0.0038	0.9826	0.0739
0.0036	0.9891	0.074	0.0108	0.8889	0.3454	0.0038	0.9826	0.0739
0.0036	0.9891	0.0741	0.010869	0.8889	0.3455	0.0038	0.9826	0.0739
0.0036	0.9891	0.0741	0.0108	0.8889	0.3458	0.0038	0.9826	0.074
0.0036	0.9891	0.0742	0.0108	0.8889	0.3458	0.0038	0.9826	0.074
0.0036	0.9891	0.0742	0.010871	0.8889	0.3458	0.0038	0.9826	0.0741
0.0036	0.9891	0.0742	0.0108	0.8889	0.3459	0.0038	0.9826	0.0741
0.0036	0.9891	0.0743	0.0108	0.8889	0.3461	0.0038	0.9826	0.0742
0.0036	0.9891	0.0743	0.0108	0.8889	0.3461	0.0038	0.9826	0.0742
0.0036	0.9891	0.0744	0.0108	0.8889	0.3461	0.0038	0.9826	0.0742
0.0036	0.9891	0.0744	0.0108	0.8889	0.3462	0.0038	0.9826	0.0743
0.0036	0.9891	0.0745	0.0108	0.8889	0.3462	0.0038	0.9826	0.0743
0.0036	0.9891	0.0745	0.0108	0.8889	0.347	0.0038	0.9826	0.0744
0.0036	0.9891	0.0745	0.0108	0.8889	0.347	0.0038	0.9826	0.0744
0.0036	0.9891	0.0746	0.0108	0.8889	0.3478	0.0038	0.9826	0.0745
0.0036	0.9891	0.0746	0.0108	0.8889	0.348	0.0038	0.9826	0.0745
0.0036	0.9891	0.0747	0.0108	0.8889	0.348	0.0038	0.9826	0.0745
0.0036	0.9891	0.0747	0.0108	0.8889	0.3481	0.0038	0.9826	0.0746
0.0036	0.9891	0.0747	0.010887	0.8889	0.3481	0.0038	0.9826	0.0746
0.0036	0.9891	0.0748	0.0108	0.8889	0.3484	0.0038	0.9826	0.0747
0.0036	0.9891	0.0748	0.0108	0.8889	0.3484	0.00383	0.9826	0.0747
0.0036	0.9891	0.0749	0.010897	0.8889	0.3484	0.0038	0.9826	0.0747
0.0036	0.9891	0.0749	0.0109	0.8889	0.3485	0.0038	0.9826	0.0748
0.0036	0.9891	0.075	0.010906	0.8889	0.3486	0.0038	0.9826	0.0748
0.0036	0.9891	0.075	0.0109	0.8889	0.3486	0.0038	0.9826	0.0749
0.0036	0.9891	0.075	0.0109	0.8867	0.3486	0.0038	0.9826	0.0749
0.0037	0.9891	0.0751	0.0109	0.8867	0.3487	0.0038	0.9826	0.075
0.003701	0.9891	0.0751	0.010916	0.8867	0.349	0.0038	0.9826	0.075
0.0037	0.9891	0.0752	0.0109	0.8867	0.349	0.003834	0.9826	0.075
0.0037	0.9891	0.0752	0.0109	0.8867	0.3496	0.003834	0.9826	0.0751
0.0037	0.9891	0.0752	0.0109	0.8867	0.3498	0.0038	0.9826	0.0751
0.0037	0.9891	0.0753	0.0109	0.8867	0.3499	0.0038	0.9826	0.0752
0.0037	0.9891	0.0753	0.0109	0.8845	0.3501	0.0038	0.9826	0.0752
0.003705	0.9891	0.0754	0.0109	0.8824	0.3502	0.0038	0.9826	0.0752
0.0037	0.9891	0.0754	0.0109	0.8824	0.3502	0.0038	0.9826	0.0753
0.0037	0.9891	0.0755	0.0109	0.8824	0.3504	0.0038	0.9826	0.0753
0.003706	0.9891	0.0755	0.010933	0.8824	0.3505	0.0038	0.9826	0.0754
0.003706	0.9891	0.0755	0.0109	0.8824	0.3506	0.0038	0.9826	0.0754
0.003706	0.9891	0.0756	0.010934	0.8824	0.3506	0.0038	0.9826	0.0755
0.0037	0.9891	0.0756	0.0109	0.8824	0.3513	0.0038	0.9826	0.0755
0.0037	0.9891	0.0757	0.0109	0.8824	0.3514	0.00384	0.9826	0.0755
0.0037	0.9891	0.0757	0.0109	0.8824	0.3514	0.0038	0.9826	0.0756
0.0037	0.9891	0.0757	0.0109	0.8824	0.3515	0.0038	0.9826	0.0756
0.0037	0.9891	0.0758	0.0109	0.8824	0.3515	0.0038	0.9826	0.0757
0.0037	0.9891	0.0758	0.0109	0.8824	0.3515	0.0038	0.9826	0.0757
0.0037	0.9891	0.0759	0.010953	0.8824	0.3517	0.0038	0.9826	0.0757
0.003713	0.9891	0.0759	0.0109	0.8824	0.3518	0.0038	0.9826	0.0758
0.0037	0.9891	0.076	0.0109	0.8824	0.3518	0.0038	0.9826	0.0758
0.0037	0.9891	0.076	0.0109	0.8824	0.352	0.0038	0.9826	0.0759
0.0037	0.9891	0.076	0.0109	0.8824	0.352	0.0038	0.9826	0.0759
0.0037	0.9891	0.0761	0.0109	0.8824	0.3521	0.0038	0.9826	0.076
0.0037	0.9891	0.0761	0.0109	0.8824	0.3522	0.0038	0.9826	0.076
0.0037	0.9891	0.0762	0.0109	0.8824	0.3522	0.0038	0.9826	0.076
0.0037	0.9891	0.0762	0.0109	0.8824	0.3524	0.0038	0.9826	0.0761
0.0037	0.9891	0.0763	0.0109	0.8824	0.3525	0.0038	0.9826	0.0761
0.0037	0.9891	0.0763	0.0109	0.8824	0.3526	0.0038	0.9826	0.0762
0.0037	0.9891	0.0763	0.0109	0.8824	0.3527	0.0038	0.9826	0.0762
0.0037	0.9891	0.0764	0.0109	0.8824	0.3527	0.0038	0.9826	0.0763
0.0037	0.9891	0.0764	0.0109	0.8824	0.353	0.0038	0.9826	0.0763
0.0037	0.9891	0.0765	0.0109	0.8824	0.3531	0.0038	0.9826	0.0763
0.0037	0.9891	0.0765	0.0109	0.8824	0.3531	0.0038	0.9826	0.0764
0.003723	0.9891	0.0765	0.0109	0.8824	0.3534	0.0038	0.9826	0.0764
0.0037	0.9891	0.0766	0.0109	0.8824	0.3534	0.0038	0.9826	0.0765
0.0037	0.9891	0.0766	0.0109	0.8824	0.3537	0.003853	0.9826	0.0765
0.0037	0.9891	0.0767	0.0109	0.8824	0.3538	0.0038	0.9826	0.0765
0.0037	0.9891	0.0767	0.0109	0.8824	0.3538	0.0038	0.9826	0.0766
0.0037	0.9891	0.0768	0.0109	0.8824	0.3543	0.0038	0.9826	0.0766
0.0037	0.9891	0.0768	0.010988	0.8824	0.3544	0.0038	0.9826	0.0767
0.003727	0.9891	0.0768	0.0109	0.8824	0.3551	0.0038	0.9826	0.0767
0.0037	0.9891	0.0769	0.0109	0.8824	0.3551	0.0038	0.9826	0.0768
0.0037	0.9891	0.0769	0.0109	0.8802	0.3551	0.0038	0.9826	0.0768
0.0037	0.9891	0.077	0.0109	0.8802	0.3551	0.003859	0.9826	0.0768
0.0037	0.9891	0.077	0.0109	0.8802	0.3552	0.0038	0.9826	0.0769
0.0037	0.9891	0.077	0.0109	0.8802	0.3553	0.0038	0.9826	0.0769
0.0037	0.9891	0.0771	0.010997	0.8802	0.3553	0.0038	0.9826	0.077
0.0037	0.9891	0.0771	0.0109	0.8802	0.3554	0.003862	0.9826	0.077
0.0037	0.9891	0.0772	0.011	0.8802	0.3555	0.0038	0.9804	0.077
0.0037	0.9891	0.0772	0.011	0.8802	0.3556	0.0038	0.9804	0.077
0.0037	0.9891	0.0773	0.011	0.8802	0.3556	0.0038	0.9804	0.0771
0.0037	0.9891	0.0773	0.011	0.8802	0.356	0.0038	0.9804	0.0771
0.0037	0.9891	0.0773	0.011	0.8802	0.356	0.0038	0.9804	0.0772
0.0037	0.9891	0.0774	0.011014	0.8802	0.3561	0.0038	0.9804	0.0772
0.0037	0.9891	0.0774	0.011	0.8802	0.3561	0.0038	0.9804	0.0773
0.003734	0.9891	0.0775	0.011	0.8802	0.3562	0.0038	0.9804	0.0773
0.0037	0.9891	0.0775	0.011	0.8802	0.3564	0.0038	0.9804	0.0773
0.0037	0.9891	0.0775	0.011	0.8802	0.3569	0.0038	0.9804	0.0774
0.0037	0.9891	0.0776	0.011	0.8802	0.357	0.0038	0.9804	0.0774
0.0037	0.9891	0.0776	0.011	0.878	0.3574	0.0038	0.9804	0.0775
0.0037	0.9891	0.0777	0.011	0.878	0.3574	0.0038	0.9804	0.0775
0.0037	0.9891	0.0777	0.011	0.878	0.3576	0.003868	0.9804	0.0775
0.0037	0.9891	0.0778	0.011	0.878	0.3576	0.0038	0.9804	0.0776
0.003739	0.9891	0.0778	0.011	0.878	0.3577	0.0038	0.9804	0.0776
0.0037	0.9891	0.0778	0.011	0.878	0.3579	0.0038	0.9804	0.0777
0.00374	0.9891	0.0779	0.011	0.878	0.358	0.0038	0.9804	0.0777
0.0037	0.9891	0.0779	0.011	0.878	0.358	0.0038	0.9804	0.0778
0.0037	0.9891	0.078	0.011	0.878	0.3581	0.0038	0.9804	0.0778
0.0037	0.9891	0.078	0.011	0.878	0.3588	0.0038	0.9804	0.0778
0.0037	0.9891	0.078	0.011	0.878	0.3588	0.0038	0.9804	0.0779
0.0037	0.9891	0.0781	0.011	0.878	0.3589	0.0038	0.9804	0.0779
0.0037	0.9891	0.0781	0.011	0.878	0.3589	0.0038	0.9804	0.078
0.0037	0.9891	0.0782	0.011056	0.878	0.359	0.0038	0.9804	0.078
0.0037	0.9891	0.0782	0.011	0.878	0.359	0.0038	0.9804	0.078
0.0037	0.9891	0.0783	0.011	0.878	0.3591	0.003876	0.9804	0.0781
0.0037	0.9891	0.0783	0.011065	0.878	0.3592	0.0038	0.9804	0.0781
0.0037	0.9891	0.0783	0.011	0.878	0.3592	0.0038	0.9804	0.0782
0.003745	0.9891	0.0784	0.011	0.878	0.3592	0.0038	0.9804	0.0782
0.0037	0.9891	0.0784	0.011	0.878	0.3593	0.0038	0.9804	0.0783
0.0037	0.9891	0.0785	0.011	0.878	0.3594	0.003877	0.9804	0.0783
0.0037	0.9891	0.0785	0.011	0.878	0.3595	0.0038	0.9804	0.0783
0.0037	0.9891	0.0786	0.011	0.878	0.3595	0.0038	0.9804	0.0784
0.0037	0.9891	0.0786	0.011	0.878	0.3597	0.0038	0.9804	0.0784
0.0037	0.9891	0.0786	0.011	0.878	0.3597	0.0038	0.9804	0.0785
0.0037	0.9891	0.0787	0.011	0.878	0.3601	0.0038	0.9804	0.0785
0.0037	0.9891	0.0787	0.011	0.878	0.3605	0.0038	0.9804	0.0786
0.0037	0.9891	0.0788	0.011	0.878	0.3605	0.0038	0.9804	0.0786
0.0037	0.9891	0.0788	0.011	0.878	0.3607	0.0038	0.9804	0.0786
0.0037	0.9891	0.0788	0.011	0.878	0.3607	0.0038	0.9804	0.0787
0.0037	0.9891	0.0789	0.011	0.8758	0.361	0.0038	0.9804	0.0787
0.0037	0.9891	0.0789	0.011	0.8758	0.3615	0.0038	0.9804	0.0788
0.0037	0.9891	0.079	0.011	0.8758	0.3615	0.0038	0.9804	0.0788
0.0037	0.9891	0.079	0.011	0.8758	0.3616	0.0038	0.9804	0.0788
0.0037	0.9891	0.0791	0.011	0.8758	0.362	0.003884	0.9804	0.0789
0.0037	0.9891	0.0791	0.0111	0.8758	0.362	0.0038	0.9804	0.0789
0.003755	0.9891	0.0791	0.0111	0.8758	0.362	0.0038	0.9804	0.079
0.0037	0.9891	0.0792	0.0111	0.8758	0.3621	0.0038	0.9804	0.079
0.0037	0.9891	0.0792	0.0111	0.8758	0.3621	0.0038	0.9804	0.0791
0.0037	0.9891	0.0793	0.0111	0.8758	0.3622	0.0038	0.9804	0.0791
0.003761	0.9891	0.0793	0.0111	0.8758	0.3623	0.0038	0.9804	0.0791
0.0037	0.9891	0.0793	0.0111	0.8758	0.3624	0.0038	0.9804	0.0792
0.0037	0.9891	0.0794	0.0111	0.8758	0.3625	0.0038	0.9804	0.0792
0.0037	0.9891	0.0794	0.0111	0.8758	0.3625	0.00389	0.9804	0.0793
0.0037	0.9891	0.0795	0.0111	0.8758	0.3625	0.0038	0.9804	0.0793
0.0037	0.9891	0.0795	0.0111	0.8758	0.3628	0.0038	0.9804	0.0793
0.0037	0.9891	0.0796	0.0111	0.8758	0.3628	0.0038	0.9804	0.0794
0.0037	0.9891	0.0796	0.01113	0.8758	0.363	0.003892	0.9804	0.0794
0.0037	0.9891	0.0796	0.0111	0.8758	0.363	0.0038	0.9804	0.0795
0.0037	0.9891	0.0797	0.0111	0.8758	0.3634	0.0038	0.9804	0.0795
0.0037	0.9891	0.0797	0.0111	0.8758	0.3634	0.0038	0.9804	0.0796
0.0037	0.9891	0.0798	0.0111	0.8758	0.3637	0.0038	0.9804	0.0796
0.0037	0.9891	0.0798	0.0111	0.8758	0.3638	0.003895	0.9804	0.0796
0.0037	0.9891	0.0798	0.011138	0.8758	0.3643	0.0038	0.9804	0.0797
0.0037	0.9891	0.0799	0.0111	0.8758	0.3643	0.0038	0.9804	0.0797
0.0037	0.9891	0.0799	0.0111	0.8758	0.3644	0.0038	0.9804	0.0798
0.0037	0.9891	0.08	0.0111	0.8758	0.3645	0.0038	0.9804	0.0798
0.0037	0.9891	0.08	0.0111	0.8758	0.3645	0.0038	0.9804	0.0798
0.0037	0.9891	0.0801	0.0111	0.8758	0.3646	0.003897	0.9804	0.0799
0.0037	0.9891	0.0801	0.0111	0.8758	0.3646	0.0038	0.9804	0.0799
0.0037	0.9891	0.0801	0.0111	0.8758	0.3646	0.0038	0.9804	0.08
0.0037	0.9891	0.0802	0.0111	0.8758	0.3647	0.0038	0.9804	0.08
0.0037	0.9891	0.0802	0.011154	0.8758	0.3648	0.0038	0.9804	0.0801
0.0037	0.9891	0.0803	0.0111	0.8758	0.3648	0.0038	0.9804	0.0801
0.0037	0.9891	0.0803	0.0111	0.8758	0.3649	0.0039	0.9804	0.0801
0.0037	0.9891	0.0804	0.0111	0.8758	0.3651	0.0039	0.9804	0.0802
0.0037	0.9891	0.0804	0.011162	0.8758	0.3651	0.0039	0.9804	0.0802
0.0037	0.9891	0.0804	0.0111	0.8758	0.3652	0.0039	0.9804	0.0803
0.003774	0.9891	0.0805	0.0111	0.8736	0.3661	0.0039	0.9804	0.0803
0.0037	0.9891	0.0805	0.0111	0.8736	0.3662	0.0039	0.9804	0.0804
0.0037	0.9891	0.0806	0.0111	0.8736	0.3662	0.0039	0.9804	0.0804
0.0037	0.9891	0.0806	0.0111	0.8736	0.3664	0.0039	0.9804	0.0804
0.0037	0.9891	0.0806	0.0111	0.8715	0.3664	0.0039	0.9804	0.0805
0.0037	0.9891	0.0807	0.0111	0.8715	0.3667	0.0039	0.9804	0.0805
0.003778	0.9891	0.0807	0.0111	0.8715	0.3671	0.003904	0.9804	0.0806
0.0037	0.9891	0.0808	0.0111	0.8715	0.3671	0.0039	0.9804	0.0806
0.0037	0.9891	0.0808	0.0111	0.8671	0.3674	0.0039	0.9804	0.0806
0.003779	0.9891	0.0809	0.0111	0.8671	0.3676	0.0039	0.9804	0.0807
0.0037	0.9891	0.0809	0.0111	0.8671	0.3677	0.003905	0.9804	0.0807
0.003781	0.9891	0.0809	0.0111	0.8671	0.3677	0.003905	0.9804	0.0808
0.0037	0.9891	0.081	0.0111	0.8671	0.3677	0.0039	0.9804	0.0808
0.003783	0.9891	0.081	0.0112	0.8671	0.3679	0.0039	0.9804	0.0809
0.0037	0.9891	0.0811	0.0112	0.8671	0.3681	0.0039	0.9804	0.0809
0.0037	0.9891	0.0811	0.0112	0.8671	0.3681	0.0039	0.9804	0.0809
0.0037	0.9891	0.0811	0.0112	0.8671	0.3683	0.0039	0.9804	0.081
0.0037	0.9891	0.0812	0.0112	0.8671	0.3684	0.0039	0.9804	0.081
0.0037	0.9891	0.0812	0.0112	0.8671	0.3689	0.0039	0.9804	0.0811
0.0037	0.9891	0.0813	0.0112	0.8671	0.3689	0.0039	0.9804	0.0811
0.0037	0.9891	0.0813	0.0112	0.8671	0.3691	0.0039	0.9804	0.0811
0.0037	0.9891	0.0814	0.0112	0.8671	0.3692	0.0039	0.9782	0.0811
0.0037	0.9891	0.0814	0.0112	0.8671	0.3693	0.0039	0.9782	0.0812
0.0037	0.9891	0.0814	0.0112	0.8671	0.3694	0.0039	0.9782	0.0812
0.0037	0.9891	0.0815	0.0112	0.8671	0.3694	0.0039	0.9782	0.0813
0.0037	0.9891	0.0815	0.0112	0.8671	0.3697	0.0039	0.9782	0.0813
0.0037	0.9891	0.0816	0.0112	0.8671	0.3699	0.0039	0.9782	0.0814
0.0037	0.9891	0.0816	0.0112	0.8671	0.3702	0.0039	0.9782	0.0814
0.0037	0.9891	0.0816	0.0112	0.8671	0.3706	0.0039	0.9782	0.0814
0.0037	0.9891	0.0817	0.0112	0.8671	0.3707	0.0039	0.9782	0.0815
0.0037	0.9891	0.0817	0.0112	0.8671	0.3707	0.0039	0.9782	0.0815
0.0037	0.9891	0.0818	0.011251	0.8671	0.3709	0.0039	0.9782	0.0816
0.0037	0.9891	0.0818	0.0112	0.8671	0.371	0.0039	0.9782	0.0816
0.0037	0.9891	0.0819	0.0112	0.8671	0.3711	0.0039	0.9782	0.0816
0.0037	0.9891	0.0819	0.011254	0.8671	0.3712	0.0039	0.9782	0.0817
0.0037	0.9891	0.0819	0.0112	0.8671	0.3712	0.0039	0.9782	0.0817
0.0037	0.9891	0.082	0.011261	0.8671	0.3712	0.003921	0.9782	0.0818
0.0037	0.9891	0.082	0.0112	0.8671	0.3713	0.0039	0.9782	0.0818
0.0037	0.9891	0.0821	0.0112	0.8671	0.3714	0.0039	0.9782	0.0819
0.0037	0.9891	0.0821	0.0112	0.8671	0.3714	0.0039	0.9782	0.0819
0.0037	0.9891	0.0822	0.0112	0.8671	0.3715	0.0039	0.9782	0.082
0.0037	0.9891	0.0822	0.0112	0.8671	0.3715	0.0039	0.9782	0.082
0.0037	0.9891	0.0822	0.011276	0.8671	0.3716	0.0039	0.9782	0.0821
0.0037	0.9891	0.0823	0.0112	0.8671	0.3716	0.0039	0.9782	0.0821
0.0037	0.9891	0.0823	0.0112	0.8671	0.3717	0.0039	0.9782	0.0822
0.003799	0.9891	0.0824	0.0112	0.8671	0.3718	0.0039	0.9782	0.0822
0.0037	0.9891	0.0824	0.0112	0.8671	0.3718	0.0039	0.9782	0.0822
0.003801	0.9891	0.0824	0.0112	0.8671	0.3719	0.0039	0.9782	0.0823
0.0038	0.9891	0.0825	0.0112	0.8671	0.372	0.0039	0.9782	0.0823
0.0038	0.9891	0.0825	0.0112	0.8671	0.372	0.0039	0.9782	0.0824
0.0038	0.9891	0.0826	0.0112	0.8671	0.3721	0.0039	0.9782	0.0824
0.0038	0.9891	0.0826	0.0112	0.8671	0.3721	0.0039	0.9782	0.0824
0.0038	0.9891	0.0827	0.0112	0.8671	0.3722	0.0039	0.9782	0.0825
0.0038	0.9891	0.0827	0.0112	0.8671	0.3722	0.0039	0.9782	0.0825
0.0038	0.9891	0.0827	0.0112	0.8671	0.3723	0.0039	0.9782	0.0826
0.0038	0.9891	0.0828	0.0112	0.8671	0.3724	0.0039	0.9782	0.0826
0.0038	0.9891	0.0828	0.0112	0.8671	0.3728	0.003932	0.9782	0.0827
0.0038	0.9891	0.0829	0.0112	0.8671	0.3729	0.0039	0.9782	0.0827
0.0038	0.9891	0.0829	0.0113	0.8671	0.373	0.0039	0.9782	0.0827
0.0038	0.9891	0.0829	0.0113	0.8671	0.3734	0.003934	0.9782	0.0828
0.0038	0.9891	0.083	0.0113	0.8671	0.3734	0.0039	0.9782	0.0828
0.003805	0.9891	0.083	0.0113	0.8671	0.3735	0.0039	0.9782	0.0829
0.003805	0.9891	0.0831	0.011306	0.8671	0.374	0.0039	0.9782	0.0829
0.0038	0.9891	0.0831	0.0113	0.8671	0.3742	0.0039	0.9782	0.0829
0.0038	0.9891	0.0832	0.0113	0.8671	0.3743	0.0039	0.9782	0.083
0.0038	0.9891	0.0832	0.0113	0.8671	0.3743	0.0039	0.9782	0.083
0.0038	0.9891	0.0832	0.0113	0.8671	0.3743	0.0039	0.9782	0.0831
0.0038	0.9891	0.0833	0.0113	0.8671	0.3744	0.0039	0.9782	0.0831
0.0038	0.9891	0.0833	0.0113	0.8671	0.3745	0.0039	0.9782	0.0832
0.0038	0.9891	0.0834	0.0113	0.8671	0.3746	0.0039	0.9782	0.0832
[truncated: 22,343 more rows]
