# Supplementary material for: Predicting mortality from AI cardiac volumes mass and coronary calcium on chest computed tomography
Source: Nat Commun. 2024 Mar 29;15:2747. doi: 10.1038/s41467-024-46977-3 (PMC10980695; doi:10.1038/s41467-024-46977-3)
Supplement: Supplementary file 4 — Source Data [file 41467_2024_46977_MOESM4_ESM.zip › Supplemental Figure 1.xlsx]

## Sheet: Sheet1
Log CAC		LV Volume		RV Volume		LV mass index		LA Volume		RA Volume
bin	number	bin	number	bin	number	bin	number	bin	number	bin	number
0.0414233	4618	5.4712	9	10.6498	4	2.72692	6	4.15384	11	4.3995	9
0.207116	57	16.3328	6	24.1555	6	6.93941	5	11.9683	12	13.1573	4
0.289963	112	27.1945	3	37.6612	11	11.1519	7	19.7828	6	21.9151	8
0.372809	171	38.0561	5	51.167	9	15.3644	4	27.5974	46	30.6729	13
0.455656	214	48.9178	53	64.6727	110	19.5769	4	35.4119	628	39.4307	123
0.538502	260	59.7794	587	78.1784	800	23.7894	7	43.2264	2462	48.1885	807
0.621349	315	70.6411	2063	91.6841	2133	28.0019	3	51.0409	4304	56.9463	2233
0.704196	396	81.5027	3761	105.19	3277	32.2144	11	58.8554	5196	65.7041	3625
0.787042	378	92.3644	4446	118.696	3632	36.4269	28	66.6699	4446	74.4619	4348
0.869889	352	103.226	4330	132.201	3566	40.6394	160	74.4844	3149	83.2197	4255
0.952735	439	114.088	3521	145.707	3335	44.8519	695	82.2989	1829	91.9775	3459
1.03558	450	124.949	2355	159.213	2699	49.0644	1754	90.1134	1020	100.735	2340
1.11843	443	135.811	1446	172.718	2024	53.2769	2907	97.9279	537	109.493	1429
1.20128	476	146.673	786	186.224	1237	57.4894	3709	105.742	269	118.251	792
1.28412	470	157.534	459	199.73	707	61.7019	3951	113.557	162	127.009	396
1.36697	538	168.396	224	213.236	382	65.9144	3556	121.371	87	135.767	230
1.44981	511	179.258	113	226.741	215	70.1269	2620	129.186	57	144.524	111
1.53266	527	190.119	66	240.247	97	74.3394	1919	137	46	153.282	68
1.61551	512	200.981	29	253.753	47	78.5519	1164	144.815	32	162.04	26
1.69835	560	211.842	28	267.259	20	82.7644	733	152.629	11	170.798	14
1.7812	539	222.704	19	280.764	14	86.9769	458	160.444	14	179.556	21
1.86405	589	233.566	12	294.27	9	91.1894	237	168.258	9	188.313	10
1.94689	585	244.427	6	307.776	4	95.4019	126	176.073	3	197.071	7
2.02974	618	255.289	7	321.281	4	99.6144	90	183.887	4	205.829	7
2.11259	634	266.151	7	334.787	4	103.827	50	191.702	2	214.587	5
2.19543	651	277.012	2	361.799	3	108.039	43	199.516	3	223.345	4
2.27828	669	287.874	1	402.316	3	112.252	25	207.331	2	232.102	2
2.36113	709	298.736	4	483.35	1	116.464	16	215.145	1	249.618	1
2.44397	687	309.597	3	672.43	1	120.677	11	222.96	1	258.376	1
2.52682	668	353.044	1	3.89691		124.889	9	230.774	1	267.134	1
2.60967	678	385.629	1			129.102	14	238.589	1	275.891	2
2.69251	728	537.692	1			133.314	6	254.218	1	293.407	1
2.77536	653	0.0403748				137.527	8	363.621	1	433.532	2
2.85821	623					141.739	2	387.064	1	0.0205994
2.94105	610					145.952	7
3.0239	574					150.164	1
3.10675	522					154.377	1
3.18959	454					158.589	1
3.27244	398					162.802	2
3.35528	312					171.227	1
3.43813	249					183.864	1
3.52098	175					196.502	1
3.60382	108					209.139	1
3.68667	55					0.620666
3.76952	32
3.85236	22
3.93521	9
4.01806	3
4.1009	1
