# Supplementary material for: Predicting mortality from AI cardiac volumes mass and coronary calcium on chest computed tomography
Source: Nat Commun. 2024 Mar 29;15:2747. doi: 10.1038/s41467-024-46977-3 (PMC10980695; doi:10.1038/s41467-024-46977-3)
Supplement: Supplementary file 4 — Source Data [file 41467_2024_46977_MOESM4_ESM.zip › Supplemental Figure 2.xlsx]

## Sheet: Sheet1
	Age	CAC	LV Volume	RV Volume	LA Volume	RA Volume	LVMI	Shape index	Eccentricity index
Age	1	0.221	-0.0052	0.1483	0.0836	0.0836	0.0571	0.0543	-0.09
CAC	0.221	1	0.2307	0.185	0.2322	0.2107	0.2525	0.0803	-0.0777
LV Volume	-0.0052	0.2307	1	0.8618	0.7899	0.7437	0.9205	0.132	-0.1548
RV Volume	-0.0537	0.185	0.8618	1	0.7641	0.8172	0.7693	0.0333	-0.056
LA Volume	0.1483	0.2322	0.7899	0.7641	1	0.8318	0.7228	0.0902	-0.1372
RA Volume	0.0836	0.2107	0.7437	0.8172	0.8318	1	0.6632	0.1313	-0.17
LVMI	0.0571	0.2525	0.9205	0.7693	0.7228	0.6632	1	0.1025	-0.1302
Shape index	0.0543	0.0803	0.132	0.0333	0.0902	0.1313	0.1025	1	-0.9443
Eccentricity index	-0.09	-0.0777	-0.1548	-0.056	-0.1372	-0.17	-0.1302	-0.9443	1
