# Supplementary material for: Predicting mortality from AI cardiac volumes mass and coronary calcium on chest computed tomography
Source: Nat Commun. 2024 Mar 29;15:2747. doi: 10.1038/s41467-024-46977-3 (PMC10980695; doi:10.1038/s41467-024-46977-3)
Supplement: Supplementary file 4 — Source Data [file 41467_2024_46977_MOESM4_ESM.zip › Supplemental Figure 4.xlsx]

## Sheet: Supplemental Figure 4
CAC 0					CAC1-100					CAC101-400					CAC>400
Interval	Patients	deaths	lost	Survival	Interval	Patients	deaths	lost	Survival	Interval	Patients	deaths	lost	Survival	Interval	Patients	deaths	lost	Survival
0	4618	0	4	1	0	9006	0	11	1	1	4816	0	3	1	0	1	5914	0	1	1	0	.	.
13	4614	0	1	1	4	8995	0	1	1	25	4813	0	1	1	16	17	5913	1	0	0.9998	0.0002	0.9988	1
55	4613	0	1	1	10	8994	0	1	1	33	4812	0	1	1	19	20	5912	1	0	0.9997	0.0002	0.9986	0.9999
64	4612	0	1	1	13	8993	0	1	1	68	4811	1	0	0.9998	40	41	5911	0	1	0.9997	0.0002	0.9986	0.9999
158	4611	0	1	1	14	8992	0	1	1	77	4810	0	1	0.9998	57	58	5910	1	0	0.9995	0.0003	0.9984	0.9998
213	4610	0	1	1	15	8991	0	1	1	84	4809	1	0	0.9996	63	64	5909	1	0	0.9993	0.0003	0.9982	0.9997
263	4609	1	0	0.9998	21	8990	0	1	1	88	4808	0	1	0.9996	66	67	5908	0	1	0.9993	0.0003	0.9982	0.9997
279	4608	0	1	0.9998	22	8989	0	1	1	97	4807	0	1	0.9996	83	84	5907	1	0	0.9992	0.0004	0.998	0.9996
289	4607	0	1	0.9998	25	8988	0	1	1	115	4806	0	1	0.9996	88	89	5906	0	1	0.9992	0.0004	0.998	0.9996
316	4606	1	0	0.9996	28	8987	1	0	0.9999	119	4805	1	0	0.9994	89	90	5905	0	1	0.9992	0.0004	0.998	0.9996
339	4605	0	1	0.9996	30	8986	0	1	0.9999	128	4804	1	0	0.9992	90	91	5904	0	1	0.9992	0.0004	0.998	0.9996
346	4604	0	1	0.9996	33	8985	0	1	0.9999	137	4803	1	0	0.999	94	95	5903	1	0	0.999	0.0004	0.9977	0.9995
387	4603	0	1	0.9996	49	8984	0	1	0.9999	141	4802	1	0	0.9988	96	97	5902	0	1	0.999	0.0004	0.9977	0.9995
391	4602	0	1	0.9996	51	8983	0	1	0.9999	153	4801	1	0	0.9985	97	98	5901	0	1	0.999	0.0004	0.9977	0.9995
394	4601	0	1	0.9996	62	8982	0	1	0.9999	155	4800	0	1	0.9985	99	100	5900	0	2	0.999	0.0004	0.9977	0.9995
403	4600	0	1	0.9996	73	8981	1	0	0.9998	174	4799	0	1	0.9985	100	101	5898	1	0	0.9988	0.0004	0.9975	0.9994
404	4599	0	1	0.9996	84	8980	0	1	0.9998	177	4798	1	0	0.9983	105	106	5897	1	0	0.9986	0.0005	0.9973	0.9993
411	4598	0	1	0.9996	87	8979	0	1	0.9998	201	4797	0	1	0.9983	108	109	5896	1	0	0.9985	0.0005	0.9971	0.9992
448	4597	0	1	0.9996	91	8978	0	1	0.9998	210	4796	0	1	0.9983	122	123	5895	0	1	0.9985	0.0005	0.9971	0.9992
453	4596	0	2	0.9996	108	8977	0	1	0.9998	228	4795	1	0	0.9981	125	126	5894	1	0	0.9983	0.0005	0.9969	0.9991
467	4594	0	1	0.9996	119	8976	0	1	0.9998	249	4794	0	1	0.9981	128	129	5893	0	1	0.9983	0.0005	0.9969	0.9991
482	4593	0	1	0.9996	121	8975	0	1	0.9998	251	4793	1	0	0.9979	133	134	5892	0	1	0.9983	0.0005	0.9969	0.9991
503	4592	0	1	0.9996	141	8974	0	1	0.9998	256	4792	0	1	0.9979	143	144	5891	0	1	0.9983	0.0005	0.9969	0.9991
547	4591	0	1	0.9996	148	8973	0	1	0.9998	257	4791	0	1	0.9979	152	153	5890	2	0	0.998	0.0006	0.9964	0.9988
562	4590	0	1	0.9996	157	8972	0	1	0.9998	261	4790	1	0	0.9977	164	165	5888	0	1	0.998	0.0006	0.9964	0.9988
608	4589	0	1	0.9996	158	8971	0	1	0.9998	264	4789	1	0	0.9975	165	166	5887	0	1	0.998	0.0006	0.9964	0.9988
624	4588	0	1	0.9996	195	8970	0	1	0.9998	268	4788	0	2	0.9975	174	175	5886	1	0	0.9978	0.0006	0.9962	0.9987
632	4587	0	1	0.9996	197	8969	0	1	0.9998	288	4786	0	1	0.9975	176	177	5885	1	0	0.9976	0.0006	0.996	0.9986
636	4586	0	1	0.9996	224	8968	0	1	0.9998	291	4785	1	0	0.9973	180	181	5884	1	0	0.9975	0.0007	0.9958	0.9985
639	4585	1	0	0.9993	241	8967	1	0	0.9997	294	4784	0	1	0.9973	188	189	5883	1	0	0.9973	0.0007	0.9956	0.9983
648	4584	0	1	0.9993	259	8966	0	1	0.9997	295	4783	0	1	0.9973	196	197	5882	0	1	0.9973	0.0007	0.9956	0.9983
690	4583	0	1	0.9993	292	8965	0	1	0.9997	298	4782	0	1	0.9973	197	198	5881	0	1	0.9973	0.0007	0.9956	0.9983
698	4582	0	1	0.9993	303	8964	0	1	0.9997	300	4781	1	0	0.9971	199	200	5880	1	0	0.9971	0.0007	0.9954	0.9982
705	4581	0	1	0.9993	304	8963	0	1	0.9997	315	4780	0	1	0.9971	201	202	5879	0	1	0.9971	0.0007	0.9954	0.9982
718	4580	0	1	0.9993	320	8962	0	1	0.9997	317	4779	0	1	0.9971	208	209	5878	1	0	0.997	0.0007	0.9952	0.9981
727	4579	0	1	0.9993	321	8961	0	1	0.9997	321	4778	0	1	0.9971	217	218	5877	1	0	0.9968	0.0007	0.995	0.9979
735	4578	0	1	0.9993	332	8960	0	1	0.9997	331	4777	0	1	0.9971	224	225	5876	1	0	0.9966	0.0008	0.9948	0.9978
746	4577	0	1	0.9993	334	8959	0	1	0.9997	346	4776	0	1	0.9971	225	226	5875	1	0	0.9964	0.0008	0.9945	0.9977
748	4576	1	0	0.9991	345	8958	0	1	0.9997	347	4775	0	1	0.9971	228	229	5874	0	1	0.9964	0.0008	0.9945	0.9977
772	4575	0	1	0.9991	348	8957	0	2	0.9997	369	4774	0	1	0.9971	232	233	5873	0	1	0.9964	0.0008	0.9945	0.9977
786	4574	0	1	0.9991	351	8955	0	1	0.9997	374	4773	0	1	0.9971	233	234	5872	1	0	0.9963	0.0008	0.9943	0.9975
790	4573	0	1	0.9991	354	8954	0	1	0.9997	378	4772	0	1	0.9971	234	235	5871	1	0	0.9961	0.0008	0.9941	0.9974
791	4572	0	1	0.9991	356	8953	0	1	0.9997	379	4771	0	1	0.9971	241	242	5870	0	1	0.9961	0.0008	0.9941	0.9974
813	4571	0	1	0.9991	364	8952	0	1	0.9997	404	4770	1	0	0.9969	244	245	5869	0	1	0.9961	0.0008	0.9941	0.9974
828	4570	0	1	0.9991	365	8951	0	1	0.9997	411	4769	0	1	0.9969	254	255	5868	2	0	0.9958	0.0008	0.9937	0.9971
830	4569	0	1	0.9991	367	8950	0	1	0.9997	417	4768	0	1	0.9969	257	258	5866	0	1	0.9958	0.0008	0.9937	0.9971
853	4568	0	1	0.9991	370	8949	0	1	0.9997	424	4767	1	0	0.9967	262	263	5865	0	1	0.9958	0.0008	0.9937	0.9971
862	4567	0	1	0.9991	374	8948	0	1	0.9997	426	4766	0	1	0.9967	266	267	5864	0	1	0.9958	0.0008	0.9937	0.9971
868	4566	0	1	0.9991	379	8947	0	1	0.9997	432	4765	1	0	0.9965	273	274	5863	0	1	0.9958	0.0008	0.9937	0.9971
881	4565	0	1	0.9991	392	8946	0	1	0.9997	435	4764	0	1	0.9965	278	279	5862	0	1	0.9958	0.0008	0.9937	0.9971
882	4564	0	1	0.9991	397	8945	1	0	0.9996	436	4763	0	1	0.9965	281	282	5861	0	1	0.9958	0.0008	0.9937	0.9971
914	4563	0	1	0.9991	400	8944	0	1	0.9996	441	4762	1	0	0.9962	283	284	5860	0	1	0.9958	0.0008	0.9937	0.9971
918	4562	0	1	0.9991	403	8943	0	1	0.9996	448	4761	0	1	0.9962	285	286	5859	1	0	0.9956	0.0009	0.9935	0.997
919	4561	1	0	0.9989	411	8942	0	1	0.9996	452	4760	0	1	0.9962	286	287	5858	1	0	0.9954	0.0009	0.9933	0.9969
934	4560	0	1	0.9989	421	8941	1	0	0.9994	456	4759	0	1	0.9962	295	296	5857	0	1	0.9954	0.0009	0.9933	0.9969
949	4559	0	1	0.9989	423	8940	0	1	0.9994	464	4758	0	1	0.9962	305	306	5856	1	0	0.9953	0.0009	0.9931	0.9967
964	4558	0	1	0.9989	424	8939	0	1	0.9994	497	4757	0	1	0.9962	307	308	5855	0	1	0.9953	0.0009	0.9931	0.9967
988	4557	0	1	0.9989	429	8938	0	1	0.9994	498	4756	0	1	0.9962	314	315	5854	0	1	0.9953	0.0009	0.9931	0.9967
999	4556	0	1	0.9989	432	8937	0	1	0.9994	504	4755	1	0	0.996	318	319	5853	0	1	0.9953	0.0009	0.9931	0.9967
1006	4555	0	1	0.9989	433	8936	0	1	0.9994	512	4754	1	0	0.9958	339	340	5852	0	1	0.9953	0.0009	0.9931	0.9967
1012	4554	0	1	0.9989	436	8935	0	2	0.9994	536	4753	0	1	0.9958	340	341	5851	0	1	0.9953	0.0009	0.9931	0.9967
1013	4553	0	1	0.9989	455	8933	0	1	0.9994	538	4752	1	0	0.9956	347	348	5850	0	1	0.9953	0.0009	0.9931	0.9967
1055	4552	0	1	0.9989	461	8932	0	1	0.9994	554	4751	0	1	0.9956	352	353	5849	1	0	0.9951	0.0009	0.9929	0.9966
1059	4551	0	1	0.9989	462	8931	1	0	0.9993	558	4750	0	1	0.9956	356	357	5848	1	2	0.9949	0.0009	0.9927	0.9964
1065	4550	0	1	0.9989	465	8930	1	0	0.9992	565	4749	0	1	0.9956	358	359	5845	0	1	0.9949	0.0009	0.9927	0.9964
1070	4549	0	1	0.9989	468	8929	1	0	0.9991	571	4748	0	1	0.9956	361	362	5844	0	1	0.9949	0.0009	0.9927	0.9964
1075	4548	0	1	0.9989	477	8928	0	1	0.9991	583	4747	0	1	0.9956	364	365	5843	0	2	0.9949	0.0009	0.9927	0.9964
1088	4547	0	1	0.9989	497	8927	0	1	0.9991	587	4746	0	1	0.9956	371	372	5841	1	0	0.9947	0.0009	0.9925	0.9963
1099	4546	0	1	0.9989	500	8926	1	0	0.999	596	4745	1	0	0.9954	379	380	5840	0	1	0.9947	0.0009	0.9925	0.9963
1101	4545	0	1	0.9989	524	8925	0	1	0.999	599	4744	0	1	0.9954	385	386	5839	0	1	0.9947	0.0009	0.9925	0.9963
1103	4544	0	2	0.9989	531	8924	0	1	0.999	603	4743	1	0	0.9952	386	387	5838	0	1	0.9947	0.0009	0.9925	0.9963
1106	4542	0	1	0.9989	550	8923	0	1	0.999	604	4742	2	0	0.9948	388	389	5837	1	0	0.9946	0.001	0.9923	0.9962
1126	4541	0	1	0.9989	553	8922	0	2	0.999	605	4740	0	1	0.9948	390	391	5836	2	0	0.9942	0.001	0.9919	0.9959
1129	4540	0	1	0.9989	563	8920	0	1	0.999	608	4739	0	1	0.9948	391	392	5834	0	1	0.9942	0.001	0.9919	0.9959
1145	4539	0	1	0.9989	571	8919	0	2	0.999	610	4738	0	1	0.9948	392	393	5833	0	1	0.9942	0.001	0.9919	0.9959
1167	4538	0	1	0.9989	573	8917	0	1	0.999	617	4737	0	1	0.9948	404	405	5832	0	1	0.9942	0.001	0.9919	0.9959
1177	4537	0	2	0.9989	578	8916	0	1	0.999	620	4736	0	1	0.9948	407	408	5831	0	1	0.9942	0.001	0.9919	0.9959
1185	4535	0	1	0.9989	584	8915	0	1	0.999	626	4735	0	1	0.9948	409	410	5830	0	1	0.9942	0.001	0.9919	0.9959
1191	4534	0	1	0.9989	594	8914	1	2	0.9989	631	4734	0	1	0.9948	417	418	5829	0	1	0.9942	0.001	0.9919	0.9959
1198	4533	1	0	0.9987	602	8911	1	1	0.9988	653	4733	1	0	0.9946	418	419	5828	0	1	0.9942	0.001	0.9919	0.9959
1207	4532	0	1	0.9987	603	8909	0	1	0.9988	671	4732	1	0	0.9944	425	426	5827	0	1	0.9942	0.001	0.9919	0.9959
1224	4531	0	1	0.9987	612	8908	1	1	0.9987	672	4731	1	0	0.9942	436	437	5826	0	1	0.9942	0.001	0.9919	0.9959
1266	4530	0	1	0.9987	632	8906	0	1	0.9987	674	4730	1	0	0.9939	438	439	5825	1	0	0.9941	0.001	0.9917	0.9957
1277	4529	0	1	0.9987	638	8905	0	1	0.9987	687	4729	1	0	0.9937	440	441	5824	1	1	0.9939	0.001	0.9915	0.9956
1282	4528	0	1	0.9987	645	8904	0	1	0.9987	694	4728	1	0	0.9935	449	450	5822	1	1	0.9937	0.001	0.9913	0.9954
1283	4527	0	1	0.9987	649	8903	0	1	0.9987	697	4727	1	0	0.9933	452	453	5820	0	1	0.9937	0.001	0.9913	0.9954
1293	4526	0	1	0.9987	652	8902	1	0	0.9985	703	4726	0	1	0.9933	453	454	5819	0	2	0.9937	0.001	0.9913	0.9954
1298	4525	0	1	0.9987	656	8901	1	0	0.9984	705	4725	0	1	0.9933	457	458	5817	0	1	0.9937	0.001	0.9913	0.9954
1305	4524	0	1	0.9987	657	8900	0	1	0.9984	715	4724	0	1	0.9933	462	463	5816	0	2	0.9937	0.001	0.9913	0.9954
1327	4523	0	1	0.9987	658	8899	0	1	0.9984	716	4723	0	1	0.9933	463	464	5814	0	1	0.9937	0.001	0.9913	0.9954
1329	4522	0	1	0.9987	666	8898	0	1	0.9984	718	4722	0	1	0.9933	465	466	5813	1	0	0.9935	0.001	0.9911	0.9953
1335	4521	0	1	0.9987	667	8897	2	1	0.9982	720	4721	0	1	0.9933	466	467	5812	0	1	0.9935	0.001	0.9911	0.9953
1337	4520	1	0	0.9985	671	8894	0	1	0.9982	723	4720	1	0	0.9931	467	468	5811	1	1	0.9934	0.0011	0.9909	0.9952
1344	4519	0	1	0.9985	679	8893	0	1	0.9982	725	4719	0	1	0.9931	469	470	5809	0	1	0.9934	0.0011	0.9909	0.9952
1350	4518	1	0	0.9982	681	8892	0	1	0.9982	728	4718	0	1	0.9931	471	472	5808	1	1	0.9932	0.0011	0.9907	0.995
1379	4517	0	1	0.9982	686	8891	0	1	0.9982	729	4717	0	1	0.9931	487	488	5806	0	1	0.9932	0.0011	0.9907	0.995
1381	4516	0	1	0.9982	688	8890	0	1	0.9982	730	4716	0	1	0.9931	490	491	5805	0	1	0.9932	0.0011	0.9907	0.995
1382	4515	0	1	0.9982	689	8889	0	1	0.9982	742	4715	0	1	0.9931	491	492	5804	0	1	0.9932	0.0011	0.9907	0.995
1398	4514	0	1	0.9982	695	8888	1	1	0.9981	745	4714	0	1	0.9931	493	494	5803	1	0	0.993	0.0011	0.9906	0.9949
1399	4513	0	1	0.9982	696	8886	1	0	0.998	748	4713	0	1	0.9931	498	499	5802	0	1	0.993	0.0011	0.9906	0.9949
1411	4512	0	1	0.9982	698	8885	1	0	0.9979	750	4712	0	1	0.9931	499	500	5801	0	1	0.993	0.0011	0.9906	0.9949
1412	4511	1	0	0.998	701	8884	0	1	0.9979	751	4711	1	0	0.9929	501	502	5800	1	0	0.9929	0.0011	0.9904	0.9947
1422	4510	0	1	0.998	712	8883	0	1	0.9979	766	4710	1	0	0.9927	502	503	5799	0	1	0.9929	0.0011	0.9904	0.9947
1423	4509	0	1	0.998	716	8882	0	1	0.9979	770	4709	0	1	0.9927	507	508	5798	1	1	0.9927	0.0011	0.9902	0.9946
1434	4508	0	1	0.998	719	8881	0	2	0.9979	777	4708	0	1	0.9927	508	509	5796	0	1	0.9927	0.0011	0.9902	0.9946
1437	4507	0	1	0.998	720	8879	0	1	0.9979	781	4707	0	1	0.9927	510	511	5795	0	1	0.9927	0.0011	0.9902	0.9946
1438	4506	1	0	0.9978	721	8878	0	2	0.9979	797	4706	0	1	0.9927	512	513	5794	0	3	0.9927	0.0011	0.9902	0.9946
1463	4505	0	1	0.9978	723	8876	0	1	0.9979	799	4705	0	1	0.9927	516	517	5791	1	1	0.9925	0.0011	0.99	0.9944
1465	4504	0	1	0.9978	729	8875	0	1	0.9979	801	4704	0	1	0.9927	530	531	5789	0	1	0.9925	0.0011	0.99	0.9944
1467	4503	0	1	0.9978	735	8874	0	1	0.9979	807	4703	0	1	0.9927	536	537	5788	0	1	0.9925	0.0011	0.99	0.9944
1469	4502	0	1	0.9978	736	8873	0	1	0.9979	810	4702	0	1	0.9927	541	542	5787	1	0	0.9923	0.0011	0.9898	0.9943
1478	4501	0	2	0.9978	742	8872	0	1	0.9979	817	4701	0	1	0.9927	561	562	5786	0	1	0.9923	0.0011	0.9898	0.9943
1484	4499	0	1	0.9978	746	8871	0	2	0.9979	818	4700	0	1	0.9927	568	569	5785	0	1	0.9923	0.0011	0.9898	0.9943
1488	4498	0	2	0.9978	749	8869	0	1	0.9979	830	4699	0	1	0.9927	594	595	5784	0	1	0.9923	0.0011	0.9898	0.9943
1489	4496	0	1	0.9978	750	8868	0	2	0.9979	838	4698	0	1	0.9927	597	598	5783	1	0	0.9922	0.0011	0.9896	0.9941
1492	4495	1	0	0.9976	755	8866	0	1	0.9979	846	4697	0	1	0.9927	602	603	5782	1	0	0.992	0.0012	0.9894	0.994
1501	4494	0	1	0.9976	756	8865	0	1	0.9979	876	4696	0	1	0.9927	604	605	5781	0	1	0.992	0.0012	0.9894	0.994
1502	4493	0	1	0.9976	762	8864	0	1	0.9979	877	4695	0	1	0.9927	606	607	5780	0	1	0.992	0.0012	0.9894	0.994
1506	4492	0	1	0.9976	763	8863	0	1	0.9979	881	4694	0	1	0.9927	608	609	5779	0	1	0.992	0.0012	0.9894	0.994
1513	4491	0	1	0.9976	764	8862	0	1	0.9979	886	4693	0	1	0.9927	614	615	5778	1	0	0.9918	0.0012	0.9892	0.9938
1514	4490	0	1	0.9976	768	8861	0	1	0.9979	894	4692	0	1	0.9927	615	616	5777	0	1	0.9918	0.0012	0.9892	0.9938
1520	4489	0	1	0.9976	770	8860	0	1	0.9979	912	4691	1	0	0.9925	621	622	5776	0	1	0.9918	0.0012	0.9892	0.9938
1525	4488	0	1	0.9976	772	8859	0	1	0.9979	913	4690	0	1	0.9925	629	630	5775	0	1	0.9918	0.0012	0.9892	0.9938
1533	4487	0	1	0.9976	773	8858	0	1	0.9979	914	4689	0	1	0.9925	630	631	5774	0	1	0.9918	0.0012	0.9892	0.9938
1536	4486	0	1	0.9976	777	8857	0	1	0.9979	918	4688	2	0	0.992	631	632	5773	0	1	0.9918	0.0012	0.9892	0.9938
1543	4485	1	0	0.9974	782	8856	0	1	0.9979	926	4686	0	1	0.992	642	643	5772	1	0	0.9917	0.0012	0.989	0.9937
1577	4484	0	1	0.9974	788	8855	0	1	0.9979	927	4685	0	1	0.992	643	644	5771	1	0	0.9915	0.0012	0.9888	0.9935
1578	4483	0	1	0.9974	790	8854	1	0	0.9978	931	4684	0	1	0.992	644	645	5770	0	1	0.9915	0.0012	0.9888	0.9935
1587	4482	0	1	0.9974	791	8853	0	1	0.9978	932	4683	1	0	0.9918	649	650	5769	1	0	0.9913	0.0012	0.9886	0.9934
1589	4481	0	1	0.9974	794	8852	0	2	0.9978	933	4682	0	1	0.9918	658	659	5768	1	0	0.9911	0.0012	0.9884	0.9932
1591	4480	0	1	0.9974	797	8850	0	1	0.9978	936	4681	1	0	0.9916	664	665	5767	1	0	0.991	0.0012	0.9882	0.9931
1598	4479	0	1	0.9974	799	8849	0	1	0.9978	945	4680	0	1	0.9916	671	672	5766	1	0	0.9908	0.0012	0.988	0.9929
1611	4478	0	1	0.9974	811	8848	0	1	0.9978	948	4679	0	1	0.9916	679	680	5765	1	0	0.9906	0.0013	0.9878	0.9928
1626	4477	0	1	0.9974	813	8847	0	2	0.9978	953	4678	0	1	0.9916	689	690	5764	0	1	0.9906	0.0013	0.9878	0.9928
1650	4476	0	1	0.9974	821	8845	1	0	0.9976	955	4677	1	0	0.9914	691	692	5763	1	0	0.9905	0.0013	0.9876	0.9927
1655	4475	0	1	0.9974	822	8844	0	1	0.9976	959	4676	0	1	0.9914	694	695	5762	0	1	0.9905	0.0013	0.9876	0.9927
1656	4474	0	1	0.9974	825	8843	0	1	0.9976	960	4675	0	1	0.9914	701	702	5761	1	0	0.9903	0.0013	0.9874	0.9925
1661	4473	1	0	0.9971	826	8842	0	1	0.9976	972	4674	0	1	0.9914	703	704	5760	0	1	0.9903	0.0013	0.9874	0.9925
1667	4472	0	1	0.9971	827	8841	0	1	0.9976	992	4673	0	1	0.9914	708	709	5759	1	0	0.9901	0.0013	0.9872	0.9924
1684	4471	0	1	0.9971	828	8840	0	1	0.9976	1002	4672	1	2	0.9912	709	710	5758	0	1	0.9901	0.0013	0.9872	0.9924
1693	4470	0	1	0.9971	830	8839	0	1	0.9976	1022	4669	0	1	0.9912	711	712	5757	0	1	0.9901	0.0013	0.9872	0.9924
1700	4469	0	1	0.9971	831	8838	0	1	0.9976	1030	4668	0	2	0.9912	714	715	5756	1	0	0.9899	0.0013	0.987	0.9922
1710	4468	0	1	0.9971	832	8837	0	1	0.9976	1031	4666	0	1	0.9912	715	716	5755	0	1	0.9899	0.0013	0.987	0.9922
1738	4467	0	1	0.9971	839	8836	0	1	0.9976	1036	4665	0	1	0.9912	717	718	5754	0	1	0.9899	0.0013	0.987	0.9922
1744	4466	1	1	0.9969	842	8835	0	1	0.9976	1043	4664	0	1	0.9912	718	719	5753	0	2	0.9899	0.0013	0.987	0.9922
1751	4464	1	0	0.9967	843	8834	0	2	0.9976	1048	4663	0	1	0.9912	720	721	5751	0	1	0.9899	0.0013	0.987	0.9922
1754	4463	0	1	0.9967	844	8832	0	1	0.9976	1053	4662	0	1	0.9912	721	722	5750	1	0	0.9898	0.0013	0.9868	0.992
1761	4462	0	1	0.9967	854	8831	0	1	0.9976	1057	4661	0	1	0.9912	725	726	5749	1	0	0.9896	0.0013	0.9867	0.9919
1764	4461	0	1	0.9967	855	8830	0	1	0.9976	1058	4660	1	0	0.991	729	730	5748	0	2	0.9896	0.0013	0.9867	0.9919
1770	4460	0	1	0.9967	865	8829	0	2	0.9976	1059	4659	0	1	0.991	730	731	5746	0	1	0.9896	0.0013	0.9867	0.9919
1792	4459	0	1	0.9967	867	8827	0	1	0.9976	1060	4658	0	1	0.991	732	733	5745	0	1	0.9896	0.0013	0.9867	0.9919
1797	4458	0	1	0.9967	873	8826	0	1	0.9976	1068	4657	1	0	0.9908	742	743	5744	1	0	0.9894	0.0013	0.9865	0.9917
1799	4457	0	2	0.9967	876	8825	1	0	0.9975	1072	4656	1	0	0.9906	743	744	5743	0	1	0.9894	0.0013	0.9865	0.9917
1800	4455	0	1	0.9967	877	8824	0	2	0.9975	1076	4655	0	1	0.9906	750	751	5742	0	1	0.9894	0.0013	0.9865	0.9917
1806	4454	0	3	0.9967	878	8822	0	1	0.9975	1077	4654	0	1	0.9906	754	755	5741	0	1	0.9894	0.0013	0.9865	0.9917
1807	4451	0	2	0.9967	888	8821	0	2	0.9975	1079	4653	1	0	0.9903	756	757	5740	0	1	0.9894	0.0013	0.9865	0.9917
1812	4449	0	1	0.9967	892	8819	1	0	0.9974	1080	4652	0	1	0.9903	766	767	5739	0	1	0.9894	0.0013	0.9865	0.9917
1814	4448	0	1	0.9967	894	8818	0	2	0.9974	1095	4651	0	1	0.9903	767	768	5738	0	1	0.9894	0.0013	0.9865	0.9917
1818	4447	0	1	0.9967	897	8816	0	2	0.9974	1097	4650	0	1	0.9903	775	776	5737	0	1	0.9894	0.0013	0.9865	0.9917
1821	4446	0	1	0.9967	905	8814	0	1	0.9974	1101	4649	0	1	0.9903	778	779	5736	1	0	0.9893	0.0013	0.9863	0.9916
1827	4445	1	0	0.9965	911	8813	0	1	0.9974	1102	4648	0	1	0.9903	781	782	5735	1	2	0.9891	0.0014	0.9861	0.9914
1836	4444	0	1	0.9965	913	8812	0	1	0.9974	1107	4647	0	1	0.9903	784	785	5732	0	1	0.9891	0.0014	0.9861	0.9914
1842	4443	0	1	0.9965	916	8811	0	1	0.9974	1109	4646	0	1	0.9903	786	787	5731	1	0	0.9889	0.0014	0.9859	0.9913
1846	4442	0	1	0.9965	923	8810	1	0	0.9973	1114	4645	1	0	0.9901	789	790	5730	1	0	0.9887	0.0014	0.9857	0.9911
1848	4441	0	1	0.9965	924	8809	0	2	0.9973	1115	4644	0	1	0.9901	791	792	5729	1	0	0.9886	0.0014	0.9855	0.991
1850	4440	0	1	0.9965	932	8807	0	1	0.9973	1117	4643	0	1	0.9901	792	793	5728	1	0	0.9884	0.0014	0.9853	0.9908
1854	4439	0	1	0.9965	944	8806	0	1	0.9973	1121	4642	0	2	0.9901	795	796	5727	0	1	0.9884	0.0014	0.9853	0.9908
1855	4438	0	1	0.9965	947	8805	0	1	0.9973	1124	4640	0	2	0.9901	807	808	5726	1	0	0.9882	0.0014	0.9851	0.9907
1856	4437	0	1	0.9965	949	8804	0	1	0.9973	1131	4638	1	0	0.9899	810	811	5725	0	2	0.9882	0.0014	0.9851	0.9907
1864	4436	0	1	0.9965	950	8803	0	1	0.9973	1134	4637	1	0	0.9897	812	813	5723	0	1	0.9882	0.0014	0.9851	0.9907
1868	4435	0	1	0.9965	956	8802	0	1	0.9973	1140	4636	0	1	0.9897	813	814	5722	0	1	0.9882	0.0014	0.9851	0.9907
1873	4434	1	1	0.9962	962	8801	0	1	0.9973	1151	4635	1	0	0.9895	814	815	5721	0	1	0.9882	0.0014	0.9851	0.9907
1877	4432	0	1	0.9962	964	8800	0	2	0.9973	1152	4634	1	1	0.9893	816	817	5720	1	0	0.988	0.0014	0.9849	0.9905
1890	4431	0	1	0.9962	965	8798	0	1	0.9973	1153	4632	0	1	0.9893	817	818	5719	0	1	0.988	0.0014	0.9849	0.9905
1897	4430	0	1	0.9962	972	8797	0	1	0.9973	1157	4631	0	1	0.9893	818	819	5718	1	0	0.9879	0.0014	0.9847	0.9904
1904	4429	0	1	0.9962	976	8796	0	1	0.9973	1165	4630	0	1	0.9893	819	820	5717	0	1	0.9879	0.0014	0.9847	0.9904
1905	4428	0	1	0.9962	992	8795	0	1	0.9973	1166	4629	1	0	0.9891	820	821	5716	1	1	0.9877	0.0014	0.9845	0.9902
1917	4427	0	1	0.9962	994	8794	0	1	0.9973	1170	4628	0	1	0.9891	823	824	5714	1	0	0.9875	0.0015	0.9843	0.9901
1927	4426	0	1	0.9962	995	8793	1	0	0.9972	1175	4627	1	1	0.9888	830	831	5713	0	1	0.9875	0.0015	0.9843	0.9901
1929	4425	0	1	0.9962	1008	8792	0	1	0.9972	1186	4625	0	1	0.9888	831	832	5712	1	0	0.9874	0.0015	0.9841	0.9899
1940	4424	0	1	0.9962	1011	8791	0	1	0.9972	1187	4624	0	1	0.9888	841	842	5711	0	2	0.9874	0.0015	0.9841	0.9899
1951	4423	0	1	0.9962	1012	8790	0	1	0.9972	1188	4623	0	1	0.9888	843	844	5709	0	1	0.9874	0.0015	0.9841	0.9899
1953	4422	0	1	0.9962	1013	8789	0	2	0.9972	1200	4622	0	2	0.9888	846	847	5708	0	1	0.9874	0.0015	0.9841	0.9899
1967	4421	0	1	0.9962	1020	8787	0	1	0.9972	1203	4620	0	1	0.9888	853	854	5707	1	1	0.9872	0.0015	0.984	0.9898
1976	4420	1	0	0.996	1023	8786	0	1	0.9972	1205	4619	0	1	0.9888	855	856	5705	1	0	0.987	0.0015	0.9838	0.9896
1987	4419	0	1	0.996	1031	8785	0	1	0.9972	1208	4618	0	1	0.9888	860	861	5704	1	0	0.9868	0.0015	0.9836	0.9895
1988	4418	1	0	0.9958	1035	8784	1	0	0.9971	1209	4617	0	1	0.9888	861	862	5703	0	1	0.9868	0.0015	0.9836	0.9895
1997	4417	0	2	0.9958	1036	8783	0	1	0.9971	1211	4616	0	1	0.9888	863	864	5702	0	1	0.9868	0.0015	0.9836	0.9895
2007	4415	0	1	0.9958	1040	8782	0	1	0.9971	1216	4615	0	1	0.9888	869	870	5701	0	1	0.9868	0.0015	0.9836	0.9895
2008	4414	0	1	0.9958	1045	8781	1	0	0.997	1218	4614	0	1	0.9888	873	874	5700	0	1	0.9868	0.0015	0.9836	0.9895
2012	4413	0	2	0.9958	1047	8780	0	1	0.997	1219	4613	0	2	0.9888	889	890	5699	0	1	0.9868	0.0015	0.9836	0.9895
2017	4411	1	1	0.9956	1061	8779	1	0	0.9969	1235	4611	0	1	0.9888	891	892	5698	1	0	0.9867	0.0015	0.9834	0.9893
2020	4409	0	2	0.9956	1065	8778	0	1	0.9969	1240	4610	0	1	0.9888	908	909	5697	1	0	0.9865	0.0015	0.9832	0.9891
2039	4407	0	1	0.9956	1066	8777	0	1	0.9969	1244	4609	0	1	0.9888	910	911	5696	1	0	0.9863	0.0015	0.983	0.989
2050	4406	0	1	0.9956	1068	8776	0	1	0.9969	1250	4608	0	2	0.9888	912	913	5695	1	0	0.9861	0.0015	0.9828	0.9888
2059	4405	0	1	0.9956	1069	8775	0	1	0.9969	1255	4606	0	1	0.9888	915	916	5694	1	0	0.986	0.0015	0.9826	0.9887
2064	4404	0	1	0.9956	1074	8774	0	2	0.9969	1259	4605	0	1	0.9888	917	918	5693	0	1	0.986	0.0015	0.9826	0.9887
2070	4403	0	2	0.9956	1076	8772	1	1	0.9967	1261	4604	1	0	0.9886	921	922	5692	0	1	0.986	0.0015	0.9826	0.9887
2093	4401	0	1	0.9956	1081	8770	0	1	0.9967	1274	4603	0	1	0.9886	924	925	5691	1	0	0.9858	0.0015	0.9824	0.9885
2109	4400	0	1	0.9956	1084	8769	0	1	0.9967	1275	4602	0	1	0.9886	927	928	5690	1	1	0.9856	0.0016	0.9822	0.9884
2112	4399	0	1	0.9956	1088	8768	0	2	0.9967	1281	4601	0	1	0.9886	928	929	5688	0	2	0.9856	0.0016	0.9822	0.9884
2113	4398	0	1	0.9956	1100	8766	0	1	0.9967	1287	4600	0	1	0.9886	929	930	5686	0	1	0.9856	0.0016	0.9822	0.9884
2119	4397	0	3	0.9956	1103	8765	1	0	0.9966	1300	4599	0	1	0.9886	931	932	5685	0	1	0.9856	0.0016	0.9822	0.9884
2121	4394	0	1	0.9956	1113	8764	0	1	0.9966	1302	4598	0	1	0.9886	932	933	5684	0	1	0.9856	0.0016	0.9822	0.9884
2122	4393	0	1	0.9956	1115	8763	0	1	0.9966	1316	4597	1	0	0.9884	948	949	5683	0	2	0.9856	0.0016	0.9822	0.9884
2123	4392	0	1	0.9956	1120	8762	0	1	0.9966	1324	4596	0	1	0.9884	949	950	5681	0	1	0.9856	0.0016	0.9822	0.9884
2126	4391	1	1	0.9953	1125	8761	0	1	0.9966	1336	4595	1	0	0.9882	951	952	5680	0	1	0.9856	0.0016	0.9822	0.9884
2134	4389	0	2	0.9953	1127	8760	0	1	0.9966	1341	4594	0	1	0.9882	968	969	5679	1	0	0.9855	0.0016	0.982	0.9882
2135	4387	1	0	0.9951	1128	8759	0	2	0.9966	1342	4593	1	0	0.988	970	971	5678	1	0	0.9853	0.0016	0.9818	0.9881
2136	4386	1	0	0.9949	1130	8757	0	2	0.9966	1346	4592	0	1	0.988	971	972	5677	0	1	0.9853	0.0016	0.9818	0.9881
2139	4385	0	1	0.9949	1134	8755	0	2	0.9966	1348	4591	0	1	0.988	973	974	5676	0	1	0.9853	0.0016	0.9818	0.9881
2140	4384	0	1	0.9949	1139	8753	0	1	0.9966	1353	4590	0	1	0.988	974	975	5675	0	1	0.9853	0.0016	0.9818	0.9881
2141	4383	1	1	0.9947	1144	8752	0	1	0.9966	1354	4589	1	0	0.9878	978	979	5674	0	3	0.9853	0.0016	0.9818	0.9881
2143	4381	0	3	0.9947	1147	8751	0	1	0.9966	1356	4588	0	1	0.9878	985	986	5671	1	1	0.9851	0.0016	0.9817	0.9879
2145	4378	0	1	0.9947	1153	8750	0	1	0.9966	1358	4587	0	1	0.9878	987	988	5669	0	1	0.9851	0.0016	0.9817	0.9879
2148	4377	0	1	0.9947	1154	8749	0	1	0.9966	1365	4586	0	1	0.9878	988	989	5668	0	1	0.9851	0.0016	0.9817	0.9879
2149	4376	0	1	0.9947	1157	8748	0	1	0.9966	1366	4585	0	1	0.9878	989	990	5667	0	1	0.9851	0.0016	0.9817	0.9879
2150	4375	0	2	0.9947	1160	8747	0	2	0.9966	1370	4584	0	1	0.9878	996	997	5666	0	1	0.9851	0.0016	0.9817	0.9879
2152	4373	0	1	0.9947	1161	8745	0	1	0.9966	1372	4583	0	1	0.9878	997	998	5665	1	0	0.9849	0.0016	0.9815	0.9878
2153	4372	0	3	0.9947	1162	8744	1	1	0.9965	1381	4582	0	1	0.9878	999	1000	5664	1	0	0.9848	0.0016	0.9813	0.9876
2154	4369	0	1	0.9947	1166	8742	0	1	0.9965	1382	4581	0	1	0.9878	1005	1006	5663	0	1	0.9848	0.0016	0.9813	0.9876
2155	4368	0	2	0.9947	1168	8741	0	1	0.9965	1387	4580	0	1	0.9878	1012	1013	5662	0	1	0.9848	0.0016	0.9813	0.9876
2156	4366	0	2	0.9947	1175	8740	1	0	0.9964	1391	4579	0	1	0.9878	1016	1017	5661	0	1	0.9848	0.0016	0.9813	0.9876
2157	4364	0	1	0.9947	1177	8739	0	2	0.9964	1392	4578	1	0	0.9876	1017	1018	5660	0	1	0.9848	0.0016	0.9813	0.9876
2158	4363	0	1	0.9947	1190	8737	1	0	0.9963	1407	4577	0	1	0.9876	1020	1021	5659	0	1	0.9848	0.0016	0.9813	0.9876
2159	4362	1	0	0.9944	1191	8736	0	1	0.9963	1408	4576	0	1	0.9876	1024	1025	5658	1	1	0.9846	0.0016	0.9811	0.9874
2161	4361	0	1	0.9944	1218	8735	0	1	0.9963	1410	4575	0	1	0.9876	1030	1031	5656	1	0	0.9844	0.0016	0.9809	0.9873
2162	4360	0	1	0.9944	1222	8734	1	0	0.9962	1427	4574	0	1	0.9876	1041	1042	5655	1	0	0.9842	0.0016	0.9807	0.9871
2163	4359	0	3	0.9944	1227	8733	2	1	0.9959	1434	4573	0	1	0.9876	1046	1047	5654	0	1	0.9842	0.0016	0.9807	0.9871
2164	4356	0	2	0.9944	1239	8730	0	1	0.9959	1435	4572	0	1	0.9876	1052	1053	5653	1	0	0.9841	0.0016	0.9805	0.987
2166	4354	0	2	0.9944	1241	8729	1	0	0.9958	1436	4571	0	2	0.9876	1054	1055	5652	1	0	0.9839	0.0016	0.9803	0.9868
2167	4352	0	4	0.9944	1245	8728	0	1	0.9958	1438	4569	0	2	0.9876	1060	1061	5651	0	2	0.9839	0.0016	0.9803	0.9868
2168	4348	0	5	0.9944	1250	8727	0	1	0.9958	1449	4567	0	1	0.9876	1064	1065	5649	2	0	0.9835	0.0017	0.9799	0.9865
2169	4343	0	8	0.9944	1256	8726	1	0	0.9957	1454	4566	0	1	0.9876	1065	1066	5647	0	1	0.9835	0.0017	0.9799	0.9865
2170	4335	0	5	0.9944	1258	8725	0	1	0.9957	1460	4565	0	1	0.9876	1068	1069	5646	1	0	0.9834	0.0017	0.9797	0.9863
2171	4330	0	6	0.9944	1269	8724	1	0	0.9956	1462	4564	0	1	0.9876	1071	1072	5645	0	2	0.9834	0.0017	0.9797	0.9863
2172	4324	0	5	0.9944	1273	8723	0	1	0.9956	1467	4563	0	1	0.9876	1073	1074	5643	0	1	0.9834	0.0017	0.9797	0.9863
2173	4319	0	5	0.9944	1274	8722	0	1	0.9956	1468	4562	1	0	0.9873	1076	1077	5642	1	0	0.9832	0.0017	0.9795	0.9862
2174	4314	0	3	0.9944	1275	8721	0	1	0.9956	1477	4561	0	1	0.9873	1082	1083	5641	0	1	0.9832	0.0017	0.9795	0.9862
2175	4311	0	2	0.9944	1278	8720	0	2	0.9956	1478	4560	0	1	0.9873	1093	1094	5640	1	0	0.983	0.0017	0.9794	0.986
2176	4309	0	4	0.9944	1282	8718	1	1	0.9955	1483	4559	0	1	0.9873	1100	1101	5639	0	1	0.983	0.0017	0.9794	0.986
2177	4305	0	6	0.9944	1283	8716	0	1	0.9955	1487	4558	0	1	0.9873	1103	1104	5638	0	1	0.983	0.0017	0.9794	0.986
2178	4299	0	5	0.9944	1286	8715	0	1	0.9955	1495	4557	1	0	0.9871	1104	1105	5637	0	1	0.983	0.0017	0.9794	0.986
2179	4294	0	5	0.9944	1288	8714	0	1	0.9955	1507	4556	0	1	0.9871	1106	1107	5636	0	3	0.983	0.0017	0.9794	0.986
2180	4289	0	5	0.9944	1289	8713	1	0	0.9954	1510	4555	0	1	0.9871	1111	1112	5633	0	1	0.983	0.0017	0.9794	0.986
2181	4284	0	6	0.9944	1293	8712	0	2	0.9954	1513	4554	1	1	0.9869	1112	1113	5632	0	1	0.983	0.0017	0.9794	0.986
2182	4278	0	2	0.9944	1294	8710	0	1	0.9954	1515	4552	0	1	0.9869	1115	1116	5631	0	1	0.983	0.0017	0.9794	0.986
2183	4276	0	5	0.9944	1297	8709	0	1	0.9954	1538	4551	1	0	0.9867	1118	1119	5630	0	1	0.983	0.0017	0.9794	0.986
2184	4271	0	5	0.9944	1304	8708	0	1	0.9954	1541	4550	0	2	0.9867	1121	1122	5629	0	1	0.983	0.0017	0.9794	0.986
2185	4266	0	3	0.9944	1305	8707	0	1	0.9954	1546	4548	0	2	0.9867	1124	1125	5628	0	1	0.983	0.0017	0.9794	0.986
2186	4263	0	8	0.9944	1309	8706	0	1	0.9954	1547	4546	0	1	0.9867	1130	1131	5627	0	1	0.983	0.0017	0.9794	0.986
2187	4255	0	6	0.9944	1314	8705	0	1	0.9954	1549	4545	0	1	0.9867	1133	1134	5626	0	1	0.983	0.0017	0.9794	0.986
2188	4249	0	8	0.9944	1317	8704	0	1	0.9954	1552	4544	0	1	0.9867	1140	1141	5625	1	0	0.9828	0.0017	0.9792	0.9859
2189	4241	0	12	0.9944	1318	8703	1	0	0.9953	1561	4543	1	0	0.9865	1149	1150	5624	0	1	0.9828	0.0017	0.9792	0.9859
2190	4229	0	7	0.9944	1322	8702	0	1	0.9953	1564	4542	0	1	0.9865	1150	1151	5623	0	1	0.9828	0.0017	0.9792	0.9859
2191	4222	0	9	0.9944	1325	8701	0	1	0.9953	1565	4541	0	1	0.9865	1163	1164	5622	0	1	0.9828	0.0017	0.9792	0.9859
2192	4213	0	11	0.9944	1332	8700	1	0	0.9951	1569	4540	0	1	0.9865	1169	1170	5621	0	2	0.9828	0.0017	0.9792	0.9859
2193	4202	0	11	0.9944	1334	8699	1	0	0.995	1589	4539	0	1	0.9865	1170	1171	5619	0	1	0.9828	0.0017	0.9792	0.9859
2194	4191	0	13	0.9944	1341	8698	1	0	0.9949	1593	4538	0	1	0.9865	1174	1175	5618	1	1	0.9827	0.0017	0.979	0.9857
2195	4178	0	11	0.9944	1344	8697	0	1	0.9949	1595	4537	1	0	0.9863	1175	1176	5616	1	0	0.9825	0.0017	0.9788	0.9856
2196	4167	0	10	0.9944	1354	8696	0	1	0.9949	1596	4536	0	1	0.9863	1177	1178	5615	0	2	0.9825	0.0017	0.9788	0.9856
2197	4157	0	11	0.9944	1356	8695	1	0	0.9948	1599	4535	1	0	0.986	1186	1187	5613	0	1	0.9825	0.0017	0.9788	0.9856
2198	4146	0	2	0.9944	1364	8694	0	1	0.9948	1616	4534	0	1	0.986	1187	1188	5612	0	1	0.9825	0.0017	0.9788	0.9856
2199	4144	0	12	0.9944	1365	8693	0	1	0.9948	1624	4533	0	1	0.986	1190	1191	5611	0	1	0.9825	0.0017	0.9788	0.9856
2200	4132	0	5	0.9944	1372	8692	1	0	0.9947	1631	4532	0	1	0.986	1193	1194	5610	0	2	0.9825	0.0017	0.9788	0.9856
2201	4127	0	10	0.9944	1377	8691	0	1	0.9947	1636	4531	1	0	0.9858	1195	1196	5608	1	0	0.9823	0.0017	0.9786	0.9854
2202	4117	0	5	0.9944	1383	8690	0	1	0.9947	1642	4530	0	1	0.9858	1197	1198	5607	1	0	0.9821	0.0017	0.9784	0.9852
2203	4112	0	7	0.9944	1389	8689	0	1	0.9947	1674	4529	1	1	0.9856	1198	1199	5606	0	1	0.9821	0.0017	0.9784	0.9852
2204	4105	0	6	0.9944	1395	8688	0	1	0.9947	1684	4527	0	1	0.9856	1201	1202	5605	2	0	0.9818	0.0018	0.978	0.9849
2205	4099	0	1	0.9944	1405	8687	0	1	0.9947	1690	4526	1	0	0.9854	1204	1205	5603	0	1	0.9818	0.0018	0.978	0.9849
2206	4098	0	8	0.9944	1420	8686	1	0	0.9946	1695	4525	0	1	0.9854	1205	1206	5602	0	1	0.9818	0.0018	0.978	0.9849
2207	4090	0	7	0.9944	1427	8685	0	1	0.9946	1697	4524	0	1	0.9854	1207	1208	5601	0	1	0.9818	0.0018	0.978	0.9849
2208	4083	0	3	0.9944	1430	8684	0	1	0.9946	1698	4523	0	1	0.9854	1208	1209	5600	1	1	0.9816	0.0018	0.9778	0.9848
2209	4080	0	5	0.9944	1431	8683	0	1	0.9946	1699	4522	0	1	0.9854	1216	1217	5598	0	1	0.9816	0.0018	0.9778	0.9848
2210	4075	0	6	0.9944	1432	8682	0	1	0.9946	1700	4521	1	0	0.9852	1219	1220	5597	0	1	0.9816	0.0018	0.9778	0.9848
2211	4069	0	3	0.9944	1433	8681	1	0	0.9945	1702	4520	0	1	0.9852	1222	1223	5596	0	1	0.9816	0.0018	0.9778	0.9848
2212	4066	0	7	0.9944	1434	8680	0	4	0.9945	1705	4519	0	2	0.9852	1224	1225	5595	0	1	0.9816	0.0018	0.9778	0.9848
2213	4059	0	3	0.9944	1436	8676	0	2	0.9945	1711	4517	0	1	0.9852	1225	1226	5594	0	1	0.9816	0.0018	0.9778	0.9848
2214	4056	0	8	0.9944	1437	8674	0	1	0.9945	1716	4516	0	1	0.9852	1226	1227	5593	1	0	0.9814	0.0018	0.9776	0.9846
2215	4048	0	7	0.9944	1438	8673	0	1	0.9945	1719	4515	1	0	0.9849	1228	1229	5592	0	2	0.9814	0.0018	0.9776	0.9846
2216	4041	0	7	0.9944	1440	8672	0	1	0.9945	1724	4514	0	1	0.9849	1233	1234	5590	0	1	0.9814	0.0018	0.9776	0.9846
2217	4034	0	5	0.9944	1441	8671	0	1	0.9945	1726	4513	0	1	0.9849	1237	1238	5589	0	1	0.9814	0.0018	0.9776	0.9846
2218	4029	0	3	0.9944	1445	8670	0	1	0.9945	1744	4512	1	0	0.9847	1238	1239	5588	0	1	0.9814	0.0018	0.9776	0.9846
2219	4026	0	5	0.9944	1451	8669	0	1	0.9945	1759	4511	0	1	0.9847	1245	1246	5587	1	0	0.9813	0.0018	0.9774	0.9844
2220	4021	0	3	0.9944	1452	8668	0	1	0.9945	1777	4510	0	2	0.9847	1247	1248	5586	0	1	0.9813	0.0018	0.9774	0.9844
2221	4018	0	4	0.9944	1454	8667	0	2	0.9945	1799	4508	0	1	0.9847	1249	1250	5585	1	0	0.9811	0.0018	0.9772	0.9843
2222	4014	0	8	0.9944	1458	8665	0	1	0.9945	1803	4507	1	0	0.9845	1255	1256	5584	0	2	0.9811	0.0018	0.9772	0.9843
2223	4006	0	6	0.9944	1461	8664	0	1	0.9945	1804	4506	0	1	0.9845	1257	1258	5582	0	1	0.9811	0.0018	0.9772	0.9843
2224	4000	0	9	0.9944	1465	8663	0	1	0.9945	1807	4505	0	2	0.9845	1260	1261	5581	1	0	0.9809	0.0018	0.9771	0.9841
2225	3991	0	10	0.9944	1472	8662	0	1	0.9945	1809	4503	0	2	0.9845	1268	1269	5580	1	0	0.9807	0.0018	0.9769	0.984
2226	3981	0	13	0.9944	1481	8661	0	1	0.9945	1811	4501	0	1	0.9845	1275	1276	5579	0	1	0.9807	0.0018	0.9769	0.984
2227	3968	0	7	0.9944	1484	8660	1	0	0.9943	1814	4500	0	1	0.9845	1277	1278	5578	0	1	0.9807	0.0018	0.9769	0.984
2228	3961	0	7	0.9944	1487	8659	0	1	0.9943	1815	4499	1	0	0.9843	1282	1283	5577	1	0	0.9806	0.0018	0.9767	0.9838
2229	3954	0	9	0.9944	1489	8658	0	2	0.9943	1818	4498	0	1	0.9843	1284	1285	5576	0	1	0.9806	0.0018	0.9767	0.9838
2230	3945	0	9	0.9944	1491	8656	0	1	0.9943	1823	4497	0	1	0.9843	1288	1289	5575	0	1	0.9806	0.0018	0.9767	0.9838
2231	3936	0	13	0.9944	1493	8655	0	1	0.9943	1826	4496	1	0	0.9841	1293	1294	5574	1	0	0.9804	0.0018	0.9765	0.9836
2232	3923	0	8	0.9944	1496	8654	0	1	0.9943	1830	4495	1	0	0.9839	1296	1297	5573	0	1	0.9804	0.0018	0.9765	0.9836
2233	3915	0	7	0.9944	1502	8653	0	1	0.9943	1831	4494	1	0	0.9836	1298	1299	5572	0	1	0.9804	0.0018	0.9765	0.9836
2234	3908	0	3	0.9944	1503	8652	0	1	0.9943	1832	4493	0	1	0.9836	1301	1302	5571	0	1	0.9804	0.0018	0.9765	0.9836
2235	3905	1	8	0.9942	1505	8651	0	1	0.9943	1835	4492	0	1	0.9836	1315	1316	5570	0	1	0.9804	0.0018	0.9765	0.9836
2236	3896	0	8	0.9942	1507	8650	0	1	0.9943	1836	4491	0	1	0.9836	1325	1326	5569	1	0	0.9802	0.0018	0.9763	0.9835
2237	3888	0	12	0.9942	1508	8649	0	2	0.9943	1839	4490	0	1	0.9836	1329	1330	5568	1	0	0.98	0.0018	0.9761	0.9833
2238	3876	0	14	0.9942	1510	8647	0	1	0.9943	1840	4489	0	1	0.9836	1331	1332	5567	1	0	0.9799	0.0018	0.9759	0.9832
2239	3862	0	9	0.9942	1512	8646	0	1	0.9943	1842	4488	0	1	0.9836	1332	1333	5566	0	1	0.9799	0.0018	0.9759	0.9832
2240	3853	0	7	0.9942	1514	8645	0	1	0.9943	1844	4487	0	1	0.9836	1333	1334	5565	1	0	0.9797	0.0019	0.9757	0.983
2241	3846	0	9	0.9942	1520	8644	0	1	0.9943	1847	4486	0	1	0.9836	1334	1335	5564	0	1	0.9797	0.0019	0.9757	0.983
2242	3837	0	5	0.9942	1521	8643	1	0	0.9942	1854	4485	1	0	0.9834	1336	1337	5563	0	1	0.9797	0.0019	0.9757	0.983
2243	3832	0	10	0.9942	1523	8642	1	0	0.9941	1863	4484	0	3	0.9834	1339	1340	5562	0	1	0.9797	0.0019	0.9757	0.983
2244	3822	0	4	0.9942	1526	8641	0	1	0.9941	1866	4481	0	1	0.9834	1340	1341	5561	1	0	0.9795	0.0019	0.9755	0.9828
2245	3818	0	7	0.9942	1527	8640	0	1	0.9941	1873	4480	0	1	0.9834	1341	1342	5560	0	1	0.9795	0.0019	0.9755	0.9828
2246	3811	0	3	0.9942	1529	8639	0	1	0.9941	1876	4479	0	1	0.9834	1342	1343	5559	0	1	0.9795	0.0019	0.9755	0.9828
2247	3808	0	4	0.9942	1532	8638	0	1	0.9941	1877	4478	0	1	0.9834	1343	1344	5558	1	0	0.9793	0.0019	0.9753	0.9827
2248	3804	0	6	0.9942	1540	8637	0	1	0.9941	1886	4477	0	1	0.9834	1348	1349	5557	0	1	0.9793	0.0019	0.9753	0.9827
2249	3798	0	7	0.9942	1541	8636	0	1	0.9941	1892	4476	0	1	0.9834	1349	1350	5556	0	1	0.9793	0.0019	0.9753	0.9827
2250	3791	0	6	0.9942	1545	8635	1	0	0.994	1894	4475	0	2	0.9834	1358	1359	5555	0	1	0.9793	0.0019	0.9753	0.9827
2251	3785	0	3	0.9942	1549	8634	0	1	0.994	1898	4473	0	1	0.9834	1361	1362	5554	0	1	0.9793	0.0019	0.9753	0.9827
2252	3782	0	9	0.9942	1551	8633	0	1	0.994	1908	4472	0	1	0.9834	1364	1365	5553	0	1	0.9793	0.0019	0.9753	0.9827
2253	3773	0	9	0.9942	1552	8632	0	1	0.994	1913	4471	0	1	0.9834	1365	1366	5552	0	1	0.9793	0.0019	0.9753	0.9827
2254	3764	0	9	0.9942	1559	8631	0	1	0.994	1918	4470	0	1	0.9834	1373	1374	5551	1	0	0.9791	0.0019	0.9751	0.9825
2255	3755	0	9	0.9942	1566	8630	0	1	0.994	1921	4469	0	1	0.9834	1375	1376	5550	0	2	0.9791	0.0019	0.9751	0.9825
2256	3746	0	6	0.9942	1574	8629	0	1	0.994	1923	4468	0	2	0.9834	1377	1378	5548	1	0	0.979	0.0019	0.9749	0.9824
2257	3740	0	3	0.9942	1576	8628	1	0	0.9939	1925	4466	1	0	0.9832	1383	1384	5547	1	0	0.9788	0.0019	0.9747	0.9822
2258	3737	0	3	0.9942	1577	8627	0	1	0.9939	1926	4465	0	1	0.9832	1391	1392	5546	1	1	0.9786	0.0019	0.9746	0.982
2259	3734	0	8	0.9942	1578	8626	0	1	0.9939	1930	4464	0	1	0.9832	1393	1394	5544	1	0	0.9784	0.0019	0.9744	0.9819
2260	3726	0	9	0.9942	1579	8625	1	2	0.9938	1934	4463	1	0	0.983	1395	1396	5543	0	1	0.9784	0.0019	0.9744	0.9819
2261	3717	0	8	0.9942	1585	8622	0	1	0.9938	1935	4462	1	0	0.9828	1400	1401	5542	0	1	0.9784	0.0019	0.9744	0.9819
2262	3709	0	6	0.9942	1596	8621	0	1	0.9938	1936	4461	0	1	0.9828	1404	1405	5541	1	0	0.9783	0.0019	0.9742	0.9817
2263	3703	0	6	0.9942	1599	8620	0	1	0.9938	1938	4460	1	0	0.9825	1406	1407	5540	0	1	0.9783	0.0019	0.9742	0.9817
2264	3697	0	8	0.9942	1600	8619	1	0	0.9936	1940	4459	0	1	0.9825	1409	1410	5539	1	1	0.9781	0.0019	0.974	0.9816
2265	3689	0	5	0.9942	1604	8618	0	1	0.9936	1948	4458	0	1	0.9825	1411	1412	5537	0	1	0.9781	0.0019	0.974	0.9816
2266	3684	0	7	0.9942	1608	8617	0	2	0.9936	1951	4457	0	1	0.9825	1414	1415	5536	0	2	0.9781	0.0019	0.974	0.9816
2267	3677	0	4	0.9942	1619	8615	0	1	0.9936	1953	4456	0	1	0.9825	1417	1418	5534	0	1	0.9781	0.0019	0.974	0.9816
2268	3673	0	7	0.9942	1629	8614	0	1	0.9936	1955	4455	0	1	0.9825	1418	1419	5533	0	1	0.9781	0.0019	0.974	0.9816
2269	3666	0	3	0.9942	1631	8613	1	0	0.9935	1961	4454	0	1	0.9825	1419	1420	5532	1	0	0.9779	0.0019	0.9738	0.9814
2270	3663	0	8	0.9942	1635	8612	0	1	0.9935	1964	4453	0	1	0.9825	1422	1423	5531	0	1	0.9779	0.0019	0.9738	0.9814
2271	3655	0	15	0.9942	1636	8611	0	1	0.9935	1966	4452	0	1	0.9825	1423	1424	5530	0	1	0.9779	0.0019	0.9738	0.9814
2272	3640	0	5	0.9942	1641	8610	0	1	0.9935	1970	4451	0	1	0.9825	1429	1430	5529	0	1	0.9779	0.0019	0.9738	0.9814
2273	3635	0	7	0.9942	1642	8609	0	2	0.9935	1973	4450	1	0	0.9823	1431	1432	5528	0	1	0.9779	0.0019	0.9738	0.9814
2274	3628	0	4	0.9942	1643	8607	0	1	0.9935	1983	4449	0	1	0.9823	1433	1434	5527	0	2	0.9779	0.0019	0.9738	0.9814
2275	3624	0	8	0.9942	1646	8606	0	1	0.9935	1984	4448	1	0	0.9821	1435	1436	5525	1	1	0.9777	0.0019	0.9736	0.9812
2276	3616	0	6	0.9942	1651	8605	1	0	0.9934	1987	4447	0	1	0.9821	1436	1437	5523	1	1	0.9776	0.0019	0.9734	0.9811
2277	3610	0	5	0.9942	1653	8604	1	0	0.9933	1990	4446	0	1	0.9821	1437	1438	5521	0	2	0.9776	0.0019	0.9734	0.9811
2278	3605	0	7	0.9942	1655	8603	0	1	0.9933	1993	4445	0	2	0.9821	1439	1440	5519	0	1	0.9776	0.0019	0.9734	0.9811
2279	3598	0	7	0.9942	1661	8602	0	1	0.9933	1994	4443	0	1	0.9821	1441	1442	5518	0	2	0.9776	0.0019	0.9734	0.9811
2280	3591	0	8	0.9942	1662	8601	1	0	0.9932	1995	4442	0	1	0.9821	1444	1445	5516	0	1	0.9776	0.0019	0.9734	0.9811
2281	3583	0	7	0.9942	1663	8600	0	2	0.9932	1999	4441	0	1	0.9821	1448	1449	5515	0	2	0.9776	0.0019	0.9734	0.9811
2282	3576	0	6	0.9942	1668	8598	0	1	0.9932	2000	4440	0	1	0.9821	1449	1450	5513	0	1	0.9776	0.0019	0.9734	0.9811
2283	3570	0	2	0.9942	1674	8597	0	1	0.9932	2001	4439	0	1	0.9821	1453	1454	5512	0	1	0.9776	0.0019	0.9734	0.9811
2284	3568	0	6	0.9942	1678	8596	0	1	0.9932	2012	4438	0	1	0.9821	1455	1456	5511	0	1	0.9776	0.0019	0.9734	0.9811
2285	3562	0	4	0.9942	1683	8595	1	0	0.9931	2016	4437	0	1	0.9821	1458	1459	5510	0	1	0.9776	0.0019	0.9734	0.9811
2286	3558	0	3	0.9942	1691	8594	0	1	0.9931	2019	4436	0	1	0.9821	1459	1460	5509	0	1	0.9776	0.0019	0.9734	0.9811
2287	3555	0	9	0.9942	1700	8593	0	1	0.9931	2022	4435	0	1	0.9821	1462	1463	5508	1	0	0.9774	0.002	0.9732	0.9809
2288	3546	0	6	0.9942	1702	8592	0	1	0.9931	2025	4434	0	1	0.9821	1466	1467	5507	0	1	0.9774	0.002	0.9732	0.9809
2289	3540	0	4	0.9942	1703	8591	0	1	0.9931	2027	4433	0	2	0.9821	1470	1471	5506	0	1	0.9774	0.002	0.9732	0.9809
2290	3536	0	3	0.9942	1707	8590	0	2	0.9931	2028	4431	0	1	0.9821	1471	1472	5505	0	2	0.9774	0.002	0.9732	0.9809
2291	3533	0	4	0.9942	1709	8588	0	1	0.9931	2033	4430	0	1	0.9821	1472	1473	5503	0	1	0.9774	0.002	0.9732	0.9809
2292	3529	0	4	0.9942	1713	8587	0	1	0.9931	2036	4429	0	1	0.9821	1477	1478	5502	1	1	0.9772	0.002	0.973	0.9807
2293	3525	0	6	0.9942	1717	8586	0	2	0.9931	2038	4428	1	0	0.9819	1478	1479	5500	0	1	0.9772	0.002	0.973	0.9807
2294	3519	0	4	0.9942	1724	8584	0	1	0.9931	2039	4427	0	2	0.9819	1479	1480	5499	0	1	0.9772	0.002	0.973	0.9807
2295	3515	0	3	0.9942	1732	8583	0	1	0.9931	2041	4425	0	2	0.9819	1481	1482	5498	1	0	0.977	0.002	0.9728	0.9806
2296	3512	0	5	0.9942	1733	8582	0	1	0.9931	2044	4423	1	1	0.9817	1483	1484	5497	0	1	0.977	0.002	0.9728	0.9806
2297	3507	0	7	0.9942	1744	8581	0	1	0.9931	2045	4421	0	1	0.9817	1484	1485	5496	1	2	0.9768	0.002	0.9726	0.9804
2298	3500	0	8	0.9942	1749	8580	0	1	0.9931	2047	4420	0	1	0.9817	1495	1496	5493	0	1	0.9768	0.002	0.9726	0.9804
2299	3492	0	7	0.9942	1750	8579	0	1	0.9931	2054	4419	0	1	0.9817	1496	1497	5492	0	1	0.9768	0.002	0.9726	0.9804
2300	3485	0	3	0.9942	1752	8578	0	1	0.9931	2055	4418	0	1	0.9817	1497	1498	5491	0	1	0.9768	0.002	0.9726	0.9804
2301	3482	0	7	0.9942	1768	8577	0	2	0.9931	2063	4417	0	1	0.9817	1498	1499	5490	0	2	0.9768	0.002	0.9726	0.9804
2302	3475	0	4	0.9942	1770	8575	0	1	0.9931	2073	4416	0	1	0.9817	1504	1505	5488	0	1	0.9768	0.002	0.9726	0.9804
2303	3471	0	7	0.9942	1774	8574	0	1	0.9931	2082	4415	0	1	0.9817	1508	1509	5487	0	1	0.9768	0.002	0.9726	0.9804
2304	3464	0	3	0.9942	1775	8573	0	2	0.9931	2084	4414	1	0	0.9814	1509	1510	5486	0	1	0.9768	0.002	0.9726	0.9804
2305	3461	0	4	0.9942	1781	8571	0	1	0.9931	2090	4413	1	0	0.9812	1516	1517	5485	0	1	0.9768	0.002	0.9726	0.9804
2306	3457	0	2	0.9942	1785	8570	0	1	0.9931	2094	4412	0	1	0.9812	1519	1520	5484	0	1	0.9768	0.002	0.9726	0.9804
2307	3455	0	3	0.9942	1790	8569	0	1	0.9931	2097	4411	0	1	0.9812	1521	1522	5483	1	0	0.9767	0.002	0.9724	0.9803
2308	3452	0	5	0.9942	1792	8568	1	1	0.993	2106	4410	0	2	0.9812	1523	1524	5482	0	1	0.9767	0.002	0.9724	0.9803
2309	3447	0	6	0.9942	1794	8566	0	1	0.993	2109	4408	1	0	0.981	1530	1531	5481	2	0	0.9763	0.002	0.9721	0.9799
2310	3441	0	6	0.9942	1795	8565	0	1	0.993	2110	4407	0	1	0.981	1531	1532	5479	0	1	0.9763	0.002	0.9721	0.9799
2311	3435	0	10	0.9942	1796	8564	1	1	0.9928	2112	4406	0	1	0.981	1533	1534	5478	0	1	0.9763	0.002	0.9721	0.9799
2312	3425	0	4	0.9942	1798	8562	0	2	0.9928	2121	4405	0	1	0.981	1534	1535	5477	0	1	0.9763	0.002	0.9721	0.9799
2313	3421	0	7	0.9942	1800	8560	0	1	0.9928	2123	4404	1	0	0.9808	1535	1536	5476	0	1	0.9763	0.002	0.9721	0.9799
2314	3414	0	3	0.9942	1805	8559	0	1	0.9928	2124	4403	1	0	0.9805	1537	1538	5475	0	1	0.9763	0.002	0.9721	0.9799
2315	3411	0	7	0.9942	1807	8558	0	1	0.9928	2125	4402	0	1	0.9805	1538	1539	5474	1	1	0.9761	0.002	0.9719	0.9798
2316	3404	0	2	0.9942	1809	8557	0	1	0.9928	2126	4401	0	1	0.9805	1541	1542	5472	1	0	0.976	0.002	0.9717	0.9796
2317	3402	0	6	0.9942	1811	8556	1	1	0.9927	2127	4400	0	1	0.9805	1543	1544	5471	0	1	0.976	0.002	0.9717	0.9796
2318	3396	0	9	0.9942	1812	8554	0	1	0.9927	2131	4399	0	1	0.9805	1551	1552	5470	0	1	0.976	0.002	0.9717	0.9796
2319	3387	0	4	0.9942	1816	8553	0	1	0.9927	2133	4398	0	1	0.9805	1567	1568	5469	1	0	0.9758	0.002	0.9715	0.9794
2320	3383	0	4	0.9942	1817	8552	0	1	0.9927	2137	4397	0	1	0.9805	1574	1575	5468	0	1	0.9758	0.002	0.9715	0.9794
2321	3379	0	6	0.9942	1819	8551	0	1	0.9927	2138	4396	0	1	0.9805	1578	1579	5467	0	1	0.9758	0.002	0.9715	0.9794
2322	3373	0	4	0.9942	1821	8550	0	1	0.9927	2140	4395	0	1	0.9805	1581	1582	5466	0	1	0.9758	0.002	0.9715	0.9794
2323	3369	0	6	0.9942	1823	8549	0	1	0.9927	2141	4394	0	1	0.9805	1583	1584	5465	0	1	0.9758	0.002	0.9715	0.9794
2324	3363	0	2	0.9942	1827	8548	0	2	0.9927	2144	4393	0	1	0.9805	1587	1588	5464	1	0	0.9756	0.002	0.9713	0.9793
2325	3361	0	9	0.9942	1834	8546	0	1	0.9927	2146	4392	0	2	0.9805	1590	1591	5463	0	1	0.9756	0.002	0.9713	0.9793
2326	3352	0	7	0.9942	1835	8545	0	2	0.9927	2147	4390	0	1	0.9805	1591	1592	5462	0	1	0.9756	0.002	0.9713	0.9793
2327	3345	0	6	0.9942	1837	8543	0	1	0.9927	2148	4389	0	2	0.9805	1592	1593	5461	0	3	0.9756	0.002	0.9713	0.9793
2328	3339	0	8	0.9942	1841	8542	0	1	0.9927	2152	4387	0	3	0.9805	1596	1597	5458	0	1	0.9756	0.002	0.9713	0.9793
2329	3331	0	2	0.9942	1843	8541	0	1	0.9927	2153	4384	0	1	0.9805	1599	1600	5457	0	1	0.9756	0.002	0.9713	0.9793
2330	3329	0	4	0.9942	1844	8540	0	1	0.9927	2154	4383	0	2	0.9805	1600	1601	5456	0	1	0.9756	0.002	0.9713	0.9793
2331	3325	0	2	0.9942	1846	8539	0	1	0.9927	2155	4381	0	3	0.9805	1608	1609	5455	1	0	0.9754	0.002	0.9711	0.9791
2332	3323	0	9	0.9942	1849	8538	0	1	0.9927	2156	4378	0	1	0.9805	1610	1611	5454	1	0	0.9752	0.002	0.9709	0.9789
2333	3314	0	4	0.9942	1851	8537	0	2	0.9927	2157	4377	0	2	0.9805	1616	1617	5453	1	0	0.9751	0.0021	0.9707	0.9788
2334	3310	0	7	0.9942	1854	8535	0	1	0.9927	2159	4375	1	2	0.9803	1621	1622	5452	1	0	0.9749	0.0021	0.9705	0.9786
2335	3303	0	4	0.9942	1855	8534	0	1	0.9927	2160	4372	0	2	0.9803	1624	1625	5451	0	1	0.9749	0.0021	0.9705	0.9786
2336	3299	0	4	0.9942	1857	8533	0	1	0.9927	2161	4370	0	3	0.9803	1627	1628	5450	0	1	0.9749	0.0021	0.9705	0.9786
2337	3295	0	7	0.9942	1862	8532	1	0	0.9926	2162	4367	0	4	0.9803	1629	1630	5449	1	0	0.9747	0.0021	0.9703	0.9785
2338	3288	0	5	0.9942	1866	8531	1	0	0.9925	2163	4363	0	2	0.9803	1630	1631	5448	0	1	0.9747	0.0021	0.9703	0.9785
2339	3283	0	4	0.9942	1869	8530	1	0	0.9924	2164	4361	0	2	0.9803	1631	1632	5447	0	1	0.9747	0.0021	0.9703	0.9785
2340	3279	0	8	0.9942	1873	8529	1	0	0.9923	2165	4359	0	4	0.9803	1633	1634	5446	0	1	0.9747	0.0021	0.9703	0.9785
2341	3271	0	5	0.9942	1877	8528	0	1	0.9923	2166	4355	0	2	0.9803	1635	1636	5445	0	3	0.9747	0.0021	0.9703	0.9785
2342	3266	0	4	0.9942	1880	8527	0	3	0.9923	2167	4353	0	3	0.9803	1640	1641	5442	1	0	0.9745	0.0021	0.9701	0.9783
2343	3262	0	5	0.9942	1883	8524	0	1	0.9923	2168	4350	0	3	0.9803	1641	1642	5441	0	1	0.9745	0.0021	0.9701	0.9783
2344	3257	0	7	0.9942	1888	8523	0	1	0.9923	2169	4347	0	3	0.9803	1642	1643	5440	1	1	0.9743	0.0021	0.9699	0.9781
2345	3250	0	4	0.9942	1891	8522	0	1	0.9923	2170	4344	0	6	0.9803	1644	1645	5438	1	0	0.9742	0.0021	0.9697	0.978
2346	3246	0	3	0.9942	1895	8521	0	1	0.9923	2171	4338	0	5	0.9803	1646	1647	5437	1	1	0.974	0.0021	0.9695	0.9778
2347	3243	0	10	0.9942	1896	8520	0	1	0.9923	2172	4333	0	3	0.9803	1658	1659	5435	1	1	0.9738	0.0021	0.9693	0.9776
2348	3233	0	5	0.9942	1898	8519	0	1	0.9923	2173	4330	0	1	0.9803	1659	1660	5433	0	1	0.9738	0.0021	0.9693	0.9776
2349	3228	0	10	0.9942	1903	8518	0	1	0.9923	2174	4329	0	6	0.9803	1660	1661	5432	0	1	0.9738	0.0021	0.9693	0.9776
2350	3218	0	6	0.9942	1908	8517	0	2	0.9923	2175	4323	0	2	0.9803	1661	1662	5431	2	0	0.9735	0.0021	0.969	0.9773
2351	3212	0	12	0.9942	1911	8515	0	1	0.9923	2176	4321	0	4	0.9803	1665	1666	5429	0	1	0.9735	0.0021	0.969	0.9773
2352	3200	0	13	0.9942	1913	8514	0	1	0.9923	2177	4317	0	2	0.9803	1668	1669	5428	0	1	0.9735	0.0021	0.969	0.9773
2353	3187	0	10	0.9942	1914	8513	0	1	0.9923	2178	4315	0	6	0.9803	1669	1670	5427	0	2	0.9735	0.0021	0.969	0.9773
2354	3177	0	6	0.9942	1920	8512	0	1	0.9923	2179	4309	0	5	0.9803	1673	1674	5425	0	1	0.9735	0.0021	0.969	0.9773
2355	3171	0	10	0.9942	1921	8511	0	1	0.9923	2180	4304	0	7	0.9803	1674	1675	5424	0	1	0.9735	0.0021	0.969	0.9773
2356	3161	0	5	0.9942	1927	8510	0	1	0.9923	2181	4297	0	6	0.9803	1678	1679	5423	1	2	0.9733	0.0021	0.9688	0.9771
2357	3156	0	4	0.9942	1928	8509	0	1	0.9923	2182	4291	0	8	0.9803	1681	1682	5420	0	2	0.9733	0.0021	0.9688	0.9771
2358	3152	0	11	0.9942	1929	8508	0	1	0.9923	2183	4283	0	5	0.9803	1687	1688	5418	0	3	0.9733	0.0021	0.9688	0.9771
2359	3141	0	5	0.9942	1931	8507	0	1	0.9923	2184	4278	0	2	0.9803	1688	1689	5415	0	1	0.9733	0.0021	0.9688	0.9771
2360	3136	0	12	0.9942	1933	8506	0	1	0.9923	2185	4276	0	5	0.9803	1692	1693	5414	0	1	0.9733	0.0021	0.9688	0.9771
2361	3124	0	14	0.9942	1943	8505	0	2	0.9923	2186	4271	0	6	0.9803	1698	1699	5413	0	1	0.9733	0.0021	0.9688	0.9771
2362	3110	0	5	0.9942	1945	8503	0	1	0.9923	2187	4265	0	2	0.9803	1704	1705	5412	0	1	0.9733	0.0021	0.9688	0.9771
2363	3105	0	7	0.9942	1948	8502	0	1	0.9923	2188	4263	0	4	0.9803	1706	1707	5411	1	1	0.9731	0.0021	0.9686	0.977
2364	3098	0	4	0.9942	1950	8501	0	2	0.9923	2189	4259	0	2	0.9803	1709	1710	5409	0	1	0.9731	0.0021	0.9686	0.977
2365	3094	0	5	0.9942	1957	8499	0	1	0.9923	2190	4257	0	7	0.9803	1710	1711	5408	2	0	0.9727	0.0021	0.9682	0.9766
2366	3089	0	13	0.9942	1961	8498	1	0	0.9921	2191	4250	0	4	0.9803	1712	1713	5406	1	0	0.9726	0.0022	0.968	0.9765
2367	3076	0	12	0.9942	1983	8497	1	0	0.992	2192	4246	0	13	0.9803	1714	1715	5405	0	1	0.9726	0.0022	0.968	0.9765
2368	3064	0	6	0.9942	1984	8496	0	1	0.992	2193	4233	0	8	0.9803	1717	1718	5404	1	1	0.9724	0.0022	0.9678	0.9763
2369	3058	0	11	0.9942	1986	8495	0	1	0.992	2194	4225	0	8	0.9803	1723	1724	5402	0	1	0.9724	0.0022	0.9678	0.9763
2370	3047	0	8	0.9942	1987	8494	1	0	0.9919	2195	4217	0	11	0.9803	1725	1726	5401	0	1	0.9724	0.0022	0.9678	0.9763
2371	3039	0	7	0.9942	1993	8493	0	1	0.9919	2196	4206	0	6	0.9803	1727	1728	5400	0	1	0.9724	0.0022	0.9678	0.9763
2372	3032	0	5	0.9942	1994	8492	0	1	0.9919	2197	4200	0	6	0.9803	1729	1730	5399	0	1	0.9724	0.0022	0.9678	0.9763
2373	3027	0	9	0.9942	1996	8491	0	1	0.9919	2198	4194	0	7	0.9803	1732	1733	5398	0	1	0.9724	0.0022	0.9678	0.9763
2374	3018	0	11	0.9942	1998	8490	0	1	0.9919	2199	4187	0	8	0.9803	1735	1736	5397	0	1	0.9724	0.0022	0.9678	0.9763
2375	3007	0	6	0.9942	2000	8489	0	2	0.9919	2200	4179	0	8	0.9803	1739	1740	5396	0	1	0.9724	0.0022	0.9678	0.9763
2376	3001	0	11	0.9942	2001	8487	0	1	0.9919	2201	4171	0	7	0.9803	1741	1742	5395	1	1	0.9722	0.0022	0.9676	0.9761
2377	2990	0	10	0.9942	2003	8486	0	1	0.9919	2202	4164	1	3	0.9801	1743	1744	5393	1	0	0.972	0.0022	0.9674	0.976
2378	2980	0	6	0.9942	2006	8485	1	1	0.9918	2203	4160	0	7	0.9801	1746	1747	5392	3	0	0.9715	0.0022	0.9668	0.9755
2379	2974	0	7	0.9942	2010	8483	0	2	0.9918	2204	4153	0	5	0.9801	1748	1749	5389	0	1	0.9715	0.0022	0.9668	0.9755
2380	2967	0	17	0.9942	2013	8481	0	1	0.9918	2205	4148	0	9	0.9801	1749	1750	5388	1	0	0.9713	0.0022	0.9666	0.9753
2381	2950	0	7	0.9942	2014	8480	0	1	0.9918	2206	4139	0	6	0.9801	1750	1751	5387	1	0	0.9711	0.0022	0.9664	0.9751
2382	2943	0	7	0.9942	2015	8479	0	1	0.9918	2207	4133	0	6	0.9801	1752	1753	5386	0	2	0.9711	0.0022	0.9664	0.9751
2383	2936	0	8	0.9942	2018	8478	0	1	0.9918	2208	4127	0	10	0.9801	1755	1756	5384	0	2	0.9711	0.0022	0.9664	0.9751
2384	2928	0	7	0.9942	2020	8477	0	1	0.9918	2209	4117	0	5	0.9801	1760	1761	5382	0	1	0.9711	0.0022	0.9664	0.9751
2385	2921	0	8	0.9942	2022	8476	0	2	0.9918	2210	4112	0	6	0.9801	1764	1765	5381	0	1	0.9711	0.0022	0.9664	0.9751
2386	2913	0	8	0.9942	2023	8474	0	1	0.9918	2211	4106	0	6	0.9801	1765	1766	5380	1	1	0.9709	0.0022	0.9662	0.975
2387	2905	0	6	0.9942	2025	8473	0	1	0.9918	2212	4100	0	7	0.9801	1767	1768	5378	0	1	0.9709	0.0022	0.9662	0.975
2388	2899	0	9	0.9942	2027	8472	1	1	0.9917	2213	4093	0	18	0.9801	1768	1769	5377	0	1	0.9709	0.0022	0.9662	0.975
2389	2890	0	15	0.9942	2030	8470	0	1	0.9917	2214	4075	0	7	0.9801	1772	1773	5376	0	1	0.9709	0.0022	0.9662	0.975
2390	2875	0	5	0.9942	2039	8469	1	0	0.9916	2215	4068	0	11	0.9801	1774	1775	5375	1	1	0.9707	0.0022	0.9661	0.9748
2391	2870	0	11	0.9942	2040	8468	0	1	0.9916	2216	4057	0	8	0.9801	1775	1776	5373	0	1	0.9707	0.0022	0.9661	0.9748
2392	2859	0	14	0.9942	2041	8467	0	1	0.9916	2217	4049	0	5	0.9801	1776	1777	5372	0	1	0.9707	0.0022	0.9661	0.9748
2393	2845	0	8	0.9942	2043	8466	0	1	0.9916	2218	4044	0	4	0.9801	1779	1780	5371	0	3	0.9707	0.0022	0.9661	0.9748
2394	2837	0	16	0.9942	2045	8465	1	1	0.9914	2219	4040	1	4	0.9798	1784	1785	5368	1	0	0.9706	0.0022	0.9659	0.9746
2395	2821	0	18	0.9942	2048	8463	0	1	0.9914	2220	4035	0	8	0.9798	1787	1788	5367	0	1	0.9706	0.0022	0.9659	0.9746
2396	2803	0	8	0.9942	2049	8462	0	1	0.9914	2221	4027	0	8	0.9798	1793	1794	5366	0	1	0.9706	0.0022	0.9659	0.9746
2397	2795	0	5	0.9942	2056	8461	1	0	0.9913	2222	4019	0	7	0.9798	1794	1795	5365	0	1	0.9706	0.0022	0.9659	0.9746
2398	2790	0	5	0.9942	2065	8460	0	1	0.9913	2223	4012	0	6	0.9798	1796	1797	5364	1	0	0.9704	0.0022	0.9657	0.9745
2399	2785	0	9	0.9942	2067	8459	0	1	0.9913	2224	4006	0	13	0.9798	1797	1798	5363	0	2	0.9704	0.0022	0.9657	0.9745
2400	2776	0	8	0.9942	2070	8458	1	0	0.9912	2225	3993	0	12	0.9798	1798	1799	5361	0	1	0.9704	0.0022	0.9657	0.9745
2401	2768	0	7	0.9942	2077	8457	1	0	0.9911	2226	3981	0	6	0.9798	1799	1800	5360	0	1	0.9704	0.0022	0.9657	0.9745
2402	2761	0	14	0.9942	2078	8456	0	2	0.9911	2227	3975	0	14	0.9798	1800	1801	5359	0	2	0.9704	0.0022	0.9657	0.9745
2403	2747	0	15	0.9942	2079	8454	0	1	0.9911	2228	3961	0	6	0.9798	1802	1803	5357	0	1	0.9704	0.0022	0.9657	0.9745
2404	2732	0	13	0.9942	2080	8453	0	2	0.9911	2229	3955	0	4	0.9798	1803	1804	5356	0	1	0.9704	0.0022	0.9657	0.9745
2405	2719	0	9	0.9942	2082	8451	0	1	0.9911	2230	3951	0	6	0.9798	1804	1805	5355	0	1	0.9704	0.0022	0.9657	0.9745
2406	2710	0	8	0.9942	2087	8450	0	1	0.9911	2231	3945	0	6	0.9798	1805	1806	5354	0	2	0.9704	0.0022	0.9657	0.9745
2407	2702	0	12	0.9942	2091	8449	0	1	0.9911	2232	3939	0	11	0.9798	1806	1807	5352	0	1	0.9704	0.0022	0.9657	0.9745
2408	2690	0	9	0.9942	2092	8448	1	2	0.991	2233	3928	0	6	0.9798	1808	1809	5351	0	2	0.9704	0.0022	0.9657	0.9745
2409	2681	0	16	0.9942	2093	8445	0	1	0.991	2234	3922	0	6	0.9798	1809	1810	5349	0	1	0.9704	0.0022	0.9657	0.9745
2410	2665	0	16	0.9942	2095	8444	0	1	0.991	2235	3916	0	7	0.9798	1812	1813	5348	0	1	0.9704	0.0022	0.9657	0.9745
2411	2649	0	7	0.9942	2098	8443	0	1	0.991	2236	3909	0	9	0.9798	1814	1815	5347	1	1	0.9702	0.0022	0.9655	0.9743
2412	2642	0	7	0.9942	2099	8442	0	2	0.991	2237	3900	0	6	0.9798	1820	1821	5345	0	1	0.9702	0.0022	0.9655	0.9743
2413	2635	0	12	0.9942	2100	8440	0	1	0.991	2238	3894	0	11	0.9798	1821	1822	5344	0	1	0.9702	0.0022	0.9655	0.9743
2414	2623	0	12	0.9942	2105	8439	0	2	0.991	2239	3883	0	13	0.9798	1822	1823	5343	0	1	0.9702	0.0022	0.9655	0.9743
2415	2611	0	8	0.9942	2106	8437	0	1	0.991	2240	3870	0	12	0.9798	1830	1831	5342	0	1	0.9702	0.0022	0.9655	0.9743
2416	2603	0	13	0.9942	2109	8436	0	1	0.991	2241	3858	0	9	0.9798	1834	1835	5341	0	1	0.9702	0.0022	0.9655	0.9743
2417	2590	0	9	0.9942	2113	8435	0	2	0.991	2242	3849	0	12	0.9798	1835	1836	5340	0	1	0.9702	0.0022	0.9655	0.9743
2418	2581	0	4	0.9942	2114	8433	0	2	0.991	2243	3837	0	12	0.9798	1840	1841	5339	0	1	0.9702	0.0022	0.9655	0.9743
2419	2577	0	12	0.9942	2115	8431	0	1	0.991	2244	3825	0	9	0.9798	1843	1844	5338	0	1	0.9702	0.0022	0.9655	0.9743
2420	2565	0	6	0.9942	2117	8430	0	2	0.991	2245	3816	0	3	0.9798	1846	1847	5337	1	0	0.97	0.0023	0.9653	0.9741
2421	2559	0	20	0.9942	2118	8428	0	1	0.991	2246	3813	0	7	0.9798	1848	1849	5336	0	2	0.97	0.0023	0.9653	0.9741
2422	2539	0	10	0.9942	2121	8427	0	1	0.991	2247	3806	0	4	0.9798	1849	1850	5334	0	1	0.97	0.0023	0.9653	0.9741
2423	2529	0	6	0.9942	2124	8426	0	1	0.991	2248	3802	0	6	0.9798	1851	1852	5333	1	1	0.9698	0.0023	0.9651	0.974
2424	2523	0	5	0.9942	2125	8425	0	1	0.991	2249	3796	0	3	0.9798	1852	1853	5331	0	1	0.9698	0.0023	0.9651	0.974
2425	2518	0	10	0.9942	2126	8424	0	2	0.991	2250	3793	0	13	0.9798	1853	1854	5330	0	1	0.9698	0.0023	0.9651	0.974
2426	2508	0	6	0.9942	2127	8422	0	4	0.991	2251	3780	0	5	0.9798	1854	1855	5329	0	1	0.9698	0.0023	0.9651	0.974
2427	2502	0	8	0.9942	2128	8418	0	1	0.991	2252	3775	0	5	0.9798	1856	1857	5328	0	1	0.9698	0.0023	0.9651	0.974
2428	2494	0	5	0.9942	2129	8417	0	1	0.991	2253	3770	0	4	0.9798	1857	1858	5327	0	1	0.9698	0.0023	0.9651	0.974
2429	2489	0	16	0.9942	2133	8416	0	1	0.991	2254	3766	0	6	0.9798	1858	1859	5326	0	1	0.9698	0.0023	0.9651	0.974
2430	2473	0	4	0.9942	2138	8415	0	1	0.991	2255	3760	0	12	0.9798	1861	1862	5325	1	1	0.9697	0.0023	0.9649	0.9738
2431	2469	0	11	0.9942	2139	8414	0	1	0.991	2256	3748	0	5	0.9798	1862	1863	5323	0	1	0.9697	0.0023	0.9649	0.9738
2432	2458	0	11	0.9942	2140	8413	0	2	0.991	2257	3743	0	3	0.9798	1864	1865	5322	0	1	0.9697	0.0023	0.9649	0.9738
2433	2447	0	14	0.9942	2141	8411	2	0	0.9907	2258	3740	0	10	0.9798	1866	1867	5321	0	2	0.9697	0.0023	0.9649	0.9738
2434	2433	0	11	0.9942	2142	8409	1	1	0.9906	2259	3730	0	5	0.9798	1868	1869	5319	0	1	0.9697	0.0023	0.9649	0.9738
2435	2422	0	11	0.9942	2143	8407	0	1	0.9906	2260	3725	0	6	0.9798	1871	1872	5318	0	1	0.9697	0.0023	0.9649	0.9738
2436	2411	0	15	0.9942	2144	8406	0	2	0.9906	2261	3719	0	6	0.9798	1874	1875	5317	0	1	0.9697	0.0023	0.9649	0.9738
2437	2396	0	10	0.9942	2147	8404	0	4	0.9906	2262	3713	1	8	0.9796	1879	1880	5316	0	1	0.9697	0.0023	0.9649	0.9738
2438	2386	0	11	0.9942	2148	8400	0	1	0.9906	2263	3704	0	6	0.9796	1880	1881	5315	1	0	0.9695	0.0023	0.9647	0.9736
2439	2375	0	9	0.9942	2149	8399	0	4	0.9906	2264	3698	0	4	0.9796	1881	1882	5314	0	1	0.9695	0.0023	0.9647	0.9736
2440	2366	0	5	0.9942	2150	8395	0	2	0.9906	2265	3694	0	6	0.9796	1882	1883	5313	0	1	0.9695	0.0023	0.9647	0.9736
2441	2361	0	8	0.9942	2151	8393	0	3	0.9906	2266	3688	0	6	0.9796	1884	1885	5312	0	1	0.9695	0.0023	0.9647	0.9736
2442	2353	0	11	0.9942	2152	8390	0	3	0.9906	2267	3682	0	6	0.9796	1895	1896	5311	0	2	0.9695	0.0023	0.9647	0.9736
2443	2342	0	10	0.9942	2153	8387	0	2	0.9906	2268	3676	0	5	0.9796	1896	1897	5309	0	1	0.9695	0.0023	0.9647	0.9736
2444	2332	0	15	0.9942	2154	8385	0	3	0.9906	2269	3671	0	4	0.9796	1897	1898	5308	1	0	0.9693	0.0023	0.9645	0.9735
2445	2317	0	11	0.9942	2155	8382	2	4	0.9904	2270	3667	0	1	0.9796	1902	1903	5307	1	0	0.9691	0.0023	0.9643	0.9733
2446	2306	0	9	0.9942	2156	8376	0	1	0.9904	2271	3666	0	9	0.9796	1903	1904	5306	0	1	0.9691	0.0023	0.9643	0.9733
2447	2297	0	5	0.9942	2158	8375	0	3	0.9904	2272	3657	0	6	0.9796	1907	1908	5305	0	1	0.9691	0.0023	0.9643	0.9733
2448	2292	0	4	0.9942	2160	8372	0	7	0.9904	2273	3651	0	4	0.9796	1908	1909	5304	1	0	0.9689	0.0023	0.9641	0.9731
2449	2288	0	14	0.9942	2161	8365	0	6	0.9904	2274	3647	0	3	0.9796	1911	1912	5303	0	2	0.9689	0.0023	0.9641	0.9731
2450	2274	0	12	0.9942	2162	8359	0	6	0.9904	2275	3644	0	5	0.9796	1912	1913	5301	0	1	0.9689	0.0023	0.9641	0.9731
2451	2262	0	7	0.9942	2163	8353	0	10	0.9904	2276	3639	0	9	0.9796	1913	1914	5300	1	0	0.9687	0.0023	0.9639	0.9729
2452	2255	0	11	0.9942	2164	8343	0	6	0.9904	2277	3630	0	7	0.9796	1914	1915	5299	0	1	0.9687	0.0023	0.9639	0.9729
2453	2244	0	9	0.9942	2165	8337	0	4	0.9904	2278	3623	0	3	0.9796	1915	1916	5298	0	1	0.9687	0.0023	0.9639	0.9729
2454	2235	0	8	0.9942	2166	8333	0	3	0.9904	2279	3620	0	7	0.9796	1916	1917	5297	0	1	0.9687	0.0023	0.9639	0.9729
2455	2227	0	10	0.9942	2167	8330	0	1	0.9904	2280	3613	0	11	0.9796	1917	1918	5296	0	1	0.9687	0.0023	0.9639	0.9729
2456	2217	0	9	0.9942	2168	8329	0	6	0.9904	2281	3602	0	7	0.9796	1919	1920	5295	0	2	0.9687	0.0023	0.9639	0.9729
2457	2208	0	8	0.9942	2169	8323	0	5	0.9904	2282	3595	1	12	0.9793	1922	1923	5293	0	2	0.9687	0.0023	0.9639	0.9729
2458	2200	0	13	0.9942	2170	8318	0	10	0.9904	2283	3582	0	2	0.9793	1925	1926	5291	0	1	0.9687	0.0023	0.9639	0.9729
2459	2187	0	17	0.9942	2171	8308	0	7	0.9904	2284	3580	0	11	0.9793	1926	1927	5290	0	1	0.9687	0.0023	0.9639	0.9729
2460	2170	0	2	0.9942	2172	8301	0	8	0.9904	2285	3569	0	5	0.9793	1930	1931	5289	1	0	0.9686	0.0023	0.9637	0.9728
2461	2168	0	11	0.9942	2173	8293	0	5	0.9904	2286	3564	0	2	0.9793	1933	1934	5288	1	1	0.9684	0.0023	0.9635	0.9726
2462	2157	0	7	0.9942	2174	8288	0	9	0.9904	2287	3562	1	3	0.979	1934	1935	5286	0	1	0.9684	0.0023	0.9635	0.9726
2463	2150	0	13	0.9942	2175	8279	0	7	0.9904	2288	3558	0	7	0.979	1935	1936	5285	0	1	0.9684	0.0023	0.9635	0.9726
2464	2137	0	10	0.9942	2176	8272	0	8	0.9904	2289	3551	0	2	0.979	1938	1939	5284	1	0	0.9682	0.0023	0.9633	0.9724
2465	2127	0	12	0.9942	2177	8264	0	15	0.9904	2290	3549	0	3	0.979	1941	1942	5283	0	1	0.9682	0.0023	0.9633	0.9724
2466	2115	0	12	0.9942	2178	8249	0	9	0.9904	2291	3546	0	1	0.979	1944	1945	5282	1	0	0.968	0.0023	0.9631	0.9723
2467	2103	0	13	0.9942	2179	8240	0	11	0.9904	2292	3545	0	2	0.979	1953	1954	5281	0	2	0.968	0.0023	0.9631	0.9723
2468	2090	0	7	0.9942	2180	8229	0	8	0.9904	2293	3543	0	4	0.979	1955	1956	5279	0	1	0.968	0.0023	0.9631	0.9723
2469	2083	0	9	0.9942	2181	8221	0	8	0.9904	2294	3539	0	8	0.979	1965	1966	5278	0	2	0.968	0.0023	0.9631	0.9723
2470	2074	0	11	0.9942	2182	8213	0	8	0.9904	2295	3531	0	5	0.979	1968	1969	5276	1	0	0.9678	0.0023	0.9629	0.9721
2471	2063	0	17	0.9942	2183	8205	0	7	0.9904	2296	3526	0	7	0.979	1969	1970	5275	0	1	0.9678	0.0023	0.9629	0.9721
2472	2046	0	10	0.9942	2184	8198	1	7	0.9903	2297	3519	0	10	0.979	1973	1974	5274	0	1	0.9678	0.0023	0.9629	0.9721
2473	2036	0	13	0.9942	2185	8190	0	12	0.9903	2298	3509	0	5	0.979	1977	1978	5273	0	1	0.9678	0.0023	0.9629	0.9721
2474	2023	0	9	0.9942	2186	8178	0	10	0.9903	2299	3504	1	7	0.9787	1979	1980	5272	1	0	0.9676	0.0023	0.9627	0.9719
2475	2014	0	8	0.9942	2187	8168	0	15	0.9903	2300	3496	0	7	0.9787	1980	1981	5271	0	1	0.9676	0.0023	0.9627	0.9719
2476	2006	0	2	0.9942	2188	8153	0	6	0.9903	2301	3489	0	5	0.9787	1983	1984	5270	0	1	0.9676	0.0023	0.9627	0.9719
2477	2004	0	8	0.9942	2189	8147	0	11	0.9903	2302	3484	0	5	0.9787	1991	1992	5269	0	1	0.9676	0.0023	0.9627	0.9719
2478	1996	0	12	0.9942	2190	8136	0	17	0.9903	2303	3479	0	9	0.9787	1992	1993	5268	2	0	0.9673	0.0024	0.9623	0.9716
2479	1984	0	5	0.9942	2191	8119	0	17	0.9903	2304	3470	0	7	0.9787	1993	1994	5266	0	1	0.9673	0.0024	0.9623	0.9716
2480	1979	0	7	0.9942	2192	8102	0	19	0.9903	2305	3463	0	7	0.9787	1996	1997	5265	0	1	0.9673	0.0024	0.9623	0.9716
2481	1972	1	8	0.9937	2193	8083	0	18	0.9903	2306	3456	0	4	0.9787	1997	1998	5264	0	2	0.9673	0.0024	0.9623	0.9716
2482	1963	0	7	0.9937	2194	8065	0	20	0.9903	2307	3452	0	4	0.9787	1998	1999	5262	0	1	0.9673	0.0024	0.9623	0.9716
2483	1956	0	9	0.9937	2195	8045	0	12	0.9903	2308	3448	0	5	0.9787	2005	2006	5261	0	1	0.9673	0.0024	0.9623	0.9716
2484	1947	0	9	0.9937	2196	8033	0	21	0.9903	2309	3443	0	2	0.9787	2006	2007	5260	1	1	0.9671	0.0024	0.9621	0.9714
2485	1938	0	8	0.9937	2197	8012	0	11	0.9903	2310	3441	0	7	0.9787	2007	2008	5258	1	0	0.9669	0.0024	0.9619	0.9712
2486	1930	0	8	0.9937	2198	8001	0	19	0.9903	2311	3434	0	11	0.9787	2009	2010	5257	0	2	0.9669	0.0024	0.9619	0.9712
2487	1922	0	15	0.9937	2199	7982	0	18	0.9903	2312	3423	0	4	0.9787	2012	2013	5255	0	1	0.9669	0.0024	0.9619	0.9712
2488	1907	0	5	0.9937	2200	7964	0	13	0.9903	2313	3419	0	7	0.9787	2013	2014	5254	1	0	0.9667	0.0024	0.9617	0.9711
2489	1902	0	10	0.9937	2201	7951	0	16	0.9903	2314	3412	0	10	0.9787	2014	2015	5253	0	1	0.9667	0.0024	0.9617	0.9711
2490	1892	0	11	0.9937	2202	7935	0	9	0.9903	2315	3402	0	6	0.9787	2017	2018	5252	0	1	0.9667	0.0024	0.9617	0.9711
2491	1881	0	8	0.9937	2203	7926	0	7	0.9903	2316	3396	0	4	0.9787	2019	2020	5251	1	0	0.9665	0.0024	0.9615	0.9709
2492	1873	0	10	0.9937	2204	7919	0	18	0.9903	2317	3392	0	9	0.9787	2021	2022	5250	0	2	0.9665	0.0024	0.9615	0.9709
2493	1863	0	8	0.9937	2205	7901	0	10	0.9903	2318	3383	0	6	0.9787	2029	2030	5248	0	1	0.9665	0.0024	0.9615	0.9709
2494	1855	0	11	0.9937	2206	7891	0	7	0.9903	2319	3377	0	3	0.9787	2031	2032	5247	0	1	0.9665	0.0024	0.9615	0.9709
2495	1844	0	7	0.9937	2207	7884	0	14	0.9903	2320	3374	0	4	0.9787	2035	2036	5246	0	1	0.9665	0.0024	0.9615	0.9709
2496	1837	0	7	0.9937	2208	7870	0	20	0.9903	2321	3370	0	4	0.9787	2036	2037	5245	0	1	0.9665	0.0024	0.9615	0.9709
2497	1830	0	10	0.9937	2209	7850	0	11	0.9903	2322	3366	0	5	0.9787	2037	2038	5244	0	1	0.9665	0.0024	0.9615	0.9709
2498	1820	0	16	0.9937	2210	7839	0	11	0.9903	2323	3361	0	5	0.9787	2039	2040	5243	1	1	0.9664	0.0024	0.9613	0.9707
2499	1804	0	10	0.9937	2211	7828	0	10	0.9903	2324	3356	0	3	0.9787	2042	2043	5241	0	1	0.9664	0.0024	0.9613	0.9707
2500	1794	0	10	0.9937	2212	7818	0	24	0.9903	2325	3353	0	4	0.9787	2046	2047	5240	0	1	0.9664	0.0024	0.9613	0.9707
2501	1784	0	8	0.9937	2213	7794	0	14	0.9903	2326	3349	0	7	0.9787	2049	2050	5239	1	0	0.9662	0.0024	0.9611	0.9706
2502	1776	0	6	0.9937	2214	7780	0	13	0.9903	2327	3342	0	3	0.9787	2050	2051	5238	0	1	0.9662	0.0024	0.9611	0.9706
2503	1770	0	7	0.9937	2215	7767	0	8	0.9903	2328	3339	0	5	0.9787	2051	2052	5237	1	0	0.966	0.0024	0.9609	0.9704
2504	1763	0	6	0.9937	2216	7759	0	8	0.9903	2329	3334	1	7	0.9785	2055	2056	5236	0	1	0.966	0.0024	0.9609	0.9704
2505	1757	0	10	0.9937	2217	7751	0	5	0.9903	2330	3326	0	6	0.9785	2058	2059	5235	0	1	0.966	0.0024	0.9609	0.9704
2506	1747	0	16	0.9937	2218	7746	0	7	0.9903	2331	3320	0	4	0.9785	2059	2060	5234	0	1	0.966	0.0024	0.9609	0.9704
2507	1731	0	6	0.9937	2219	7739	0	8	0.9903	2332	3316	0	7	0.9785	2061	2062	5233	0	1	0.966	0.0024	0.9609	0.9704
2508	1725	0	8	0.9937	2220	7731	0	14	0.9903	2333	3309	0	6	0.9785	2062	2063	5232	0	1	0.966	0.0024	0.9609	0.9704
2509	1717	0	5	0.9937	2221	7717	0	15	0.9903	2334	3303	0	6	0.9785	2063	2064	5231	1	0	0.9658	0.0024	0.9608	0.9702
2510	1712	0	4	0.9937	2222	7702	0	7	0.9903	2335	3297	0	10	0.9785	2066	2067	5230	0	1	0.9658	0.0024	0.9608	0.9702
2511	1708	0	11	0.9937	2223	7695	0	16	0.9903	2336	3287	0	10	0.9785	2068	2069	5229	1	0	0.9656	0.0024	0.9606	0.97
2512	1697	0	8	0.9937	2224	7679	0	15	0.9903	2337	3277	0	4	0.9785	2069	2070	5228	0	1	0.9656	0.0024	0.9606	0.97
2513	1689	0	8	0.9937	2225	7664	0	21	0.9903	2338	3273	0	5	0.9785	2073	2074	5227	1	0	0.9654	0.0024	0.9604	0.9699
2514	1681	0	7	0.9937	2226	7643	0	23	0.9903	2339	3268	0	8	0.9785	2075	2076	5226	0	1	0.9654	0.0024	0.9604	0.9699
2515	1674	0	5	0.9937	2227	7620	0	19	0.9903	2340	3260	0	5	0.9785	2078	2079	5225	0	1	0.9654	0.0024	0.9604	0.9699
2516	1669	0	4	0.9937	2228	7601	0	21	0.9903	2341	3255	0	6	0.9785	2081	2082	5224	0	1	0.9654	0.0024	0.9604	0.9699
2517	1665	0	8	0.9937	2229	7580	0	4	0.9903	2342	3249	0	6	0.9785	2082	2083	5223	1	2	0.9653	0.0024	0.9602	0.9697
2518	1657	0	7	0.9937	2230	7576	0	15	0.9903	2343	3243	0	4	0.9785	2086	2087	5220	1	0	0.9651	0.0024	0.96	0.9695
2519	1650	0	12	0.9937	2231	7561	0	20	0.9903	2344	3239	0	5	0.9785	2092	2093	5219	0	1	0.9651	0.0024	0.96	0.9695
2520	1638	0	10	0.9937	2232	7541	0	13	0.9903	2345	3234	0	3	0.9785	2094	2095	5218	1	0	0.9649	0.0024	0.9598	0.9694
2521	1628	0	10	0.9937	2233	7528	0	25	0.9903	2346	3231	0	8	0.9785	2095	2096	5217	0	1	0.9649	0.0024	0.9598	0.9694
2522	1618	0	13	0.9937	2234	7503	0	12	0.9903	2347	3223	0	7	0.9785	2096	2097	5216	1	0	0.9647	0.0024	0.9596	0.9692
2523	1605	0	6	0.9937	2235	7491	1	16	0.9901	2348	3216	0	6	0.9785	2099	2100	5215	0	1	0.9647	0.0024	0.9596	0.9692
2524	1599	0	10	0.9937	2236	7474	0	15	0.9901	2349	3210	0	6	0.9785	2100	2101	5214	0	1	0.9647	0.0024	0.9596	0.9692
2525	1589	0	8	0.9937	2237	7459	0	17	0.9901	2350	3204	0	8	0.9785	2102	2103	5213	0	1	0.9647	0.0024	0.9596	0.9692
2526	1581	0	9	0.9937	2238	7442	1	20	0.99	2351	3196	0	5	0.9785	2105	2106	5212	0	2	0.9647	0.0024	0.9596	0.9692
2527	1572	0	18	0.9937	2239	7421	0	18	0.99	2352	3191	0	7	0.9785	2107	2108	5210	0	2	0.9647	0.0024	0.9596	0.9692
2528	1554	0	18	0.9937	2240	7403	0	18	0.99	2353	3184	0	15	0.9785	2111	2112	5208	1	0	0.9645	0.0025	0.9594	0.969
2529	1536	0	17	0.9937	2241	7385	0	18	0.99	2354	3169	0	8	0.9785	2113	2114	5207	0	1	0.9645	0.0025	0.9594	0.969
2530	1519	0	11	0.9937	2242	7367	0	25	0.99	2355	3161	0	10	0.9785	2114	2115	5206	0	1	0.9645	0.0025	0.9594	0.969
2531	1508	0	10	0.9937	2243	7342	0	21	0.99	2356	3151	0	7	0.9785	2118	2119	5205	0	1	0.9645	0.0025	0.9594	0.969
2532	1498	0	21	0.9937	2244	7321	1	9	0.9899	2357	3144	0	10	0.9785	2119	2120	5204	0	1	0.9645	0.0025	0.9594	0.969
2533	1477	0	11	0.9937	2245	7311	0	12	0.9899	2358	3134	0	8	0.9785	2121	2122	5203	1	1	0.9643	0.0025	0.9592	0.9688
2534	1466	0	9	0.9937	2246	7299	0	13	0.9899	2359	3126	0	5	0.9785	2125	2126	5201	0	2	0.9643	0.0025	0.9592	0.9688
2535	1457	0	13	0.9937	2247	7286	0	16	0.9899	2360	3121	0	6	0.9785	2126	2127	5199	1	0	0.9641	0.0025	0.959	0.9687
2536	1444	0	10	0.9937	2248	7270	0	13	0.9899	2361	3115	0	12	0.9785	2127	2128	5198	0	1	0.9641	0.0025	0.959	0.9687
2537	1434	0	7	0.9937	2249	7257	0	14	0.9899	2362	3103	0	14	0.9785	2128	2129	5197	0	1	0.9641	0.0025	0.959	0.9687
2538	1427	0	10	0.9937	2250	7243	0	8	0.9899	2363	3089	0	7	0.9785	2129	2130	5196	0	1	0.9641	0.0025	0.959	0.9687
2539	1417	0	10	0.9937	2251	7235	0	10	0.9899	2364	3082	0	5	0.9785	2132	2133	5195	0	1	0.9641	0.0025	0.959	0.9687
2540	1407	0	10	0.9937	2252	7225	0	11	0.9899	2365	3077	0	6	0.9785	2134	2135	5194	0	1	0.9641	0.0025	0.959	0.9687
2541	1397	0	14	0.9937	2253	7214	0	17	0.9899	2366	3071	0	13	0.9785	2136	2137	5193	0	1	0.9641	0.0025	0.959	0.9687
2542	1383	0	11	0.9937	2254	7197	0	23	0.9899	2367	3058	0	11	0.9785	2140	2141	5192	0	6	0.9641	0.0025	0.959	0.9687
2543	1372	0	6	0.9937	2255	7174	0	19	0.9899	2368	3047	0	7	0.9785	2142	2143	5186	0	1	0.9641	0.0025	0.959	0.9687
2544	1366	0	7	0.9937	2256	7155	0	11	0.9899	2369	3040	0	7	0.9785	2143	2144	5185	1	0	0.964	0.0025	0.9588	0.9685
2545	1359	0	10	0.9937	2257	7144	0	13	0.9899	2370	3033	0	5	0.9785	2144	2145	5184	0	2	0.964	0.0025	0.9588	0.9685
2546	1349	0	6	0.9937	2258	7131	0	10	0.9899	2371	3028	0	7	0.9785	2145	2146	5182	0	4	0.964	0.0025	0.9588	0.9685
2547	1343	0	13	0.9937	2259	7121	0	8	0.9899	2372	3021	0	6	0.9785	2146	2147	5178	0	1	0.964	0.0025	0.9588	0.9685
2548	1330	0	10	0.9937	2260	7113	0	18	0.9899	2373	3015	0	8	0.9785	2147	2148	5177	0	4	0.964	0.0025	0.9588	0.9685
2549	1320	0	16	0.9937	2261	7095	0	16	0.9899	2374	3007	0	12	0.9785	2148	2149	5173	0	2	0.964	0.0025	0.9588	0.9685
2550	1304	0	12	0.9937	2262	7079	0	12	0.9899	2375	2995	0	5	0.9785	2152	2153	5171	0	1	0.964	0.0025	0.9588	0.9685
2551	1292	0	10	0.9937	2263	7067	0	7	0.9899	2376	2990	0	6	0.9785	2153	2154	5170	0	2	0.964	0.0025	0.9588	0.9685
2552	1282	0	10	0.9937	2264	7060	0	12	0.9899	2377	2984	0	6	0.9785	2155	2156	5168	0	3	0.964	0.0025	0.9588	0.9685
2553	1272	0	7	0.9937	2265	7048	0	7	0.9899	2378	2978	0	4	0.9785	2156	2157	5165	0	2	0.964	0.0025	0.9588	0.9685
2554	1265	0	13	0.9937	2266	7041	0	12	0.9899	2379	2974	0	6	0.9785	2157	2158	5163	0	2	0.964	0.0025	0.9588	0.9685
2555	1252	0	15	0.9937	2267	7029	0	9	0.9899	2380	2968	0	11	0.9785	2158	2159	5161	0	3	0.964	0.0025	0.9588	0.9685
2556	1237	0	12	0.9937	2268	7020	0	7	0.9899	2381	2957	0	9	0.9785	2159	2160	5158	0	3	0.964	0.0025	0.9588	0.9685
2557	1225	0	15	0.9937	2269	7013	0	7	0.9899	2382	2948	0	9	0.9785	2160	2161	5155	0	2	0.964	0.0025	0.9588	0.9685
2558	1210	0	10	0.9937	2270	7006	0	10	0.9899	2383	2939	0	15	0.9785	2161	2162	5153	0	2	0.964	0.0025	0.9588	0.9685
2559	1200	0	6	0.9937	2271	6996	0	11	0.9899	2384	2924	0	6	0.9785	2162	2163	5151	1	3	0.9638	0.0025	0.9586	0.9683
2560	1194	0	11	0.9937	2272	6985	0	4	0.9899	2385	2918	0	7	0.9785	2163	2164	5147	0	1	0.9638	0.0025	0.9586	0.9683
2561	1183	0	16	0.9937	2273	6981	0	11	0.9899	2386	2911	0	8	0.9785	2164	2165	5146	0	6	0.9638	0.0025	0.9586	0.9683
2562	1167	0	9	0.9937	2274	6970	0	8	0.9899	2387	2903	0	8	0.9785	2166	2167	5140	0	1	0.9638	0.0025	0.9586	0.9683
2563	1158	0	12	0.9937	2275	6962	0	13	0.9899	2388	2895	0	10	0.9785	2167	2168	5139	0	9	0.9638	0.0025	0.9586	0.9683
2564	1146	0	13	0.9937	2276	6949	0	10	0.9899	2389	2885	0	14	0.9785	2168	2169	5130	0	4	0.9638	0.0025	0.9586	0.9683
2565	1133	0	11	0.9937	2277	6939	0	12	0.9899	2390	2871	0	12	0.9785	2169	2170	5126	0	3	0.9638	0.0025	0.9586	0.9683
2566	1122	0	10	0.9937	2278	6927	0	12	0.9899	2391	2859	0	10	0.9785	2170	2171	5123	0	7	0.9638	0.0025	0.9586	0.9683
2567	1112	0	10	0.9937	2279	6915	0	12	0.9899	2392	2849	0	20	0.9785	2171	2172	5116	0	4	0.9638	0.0025	0.9586	0.9683
2568	1102	0	9	0.9937	2280	6903	0	16	0.9899	2393	2829	0	7	0.9785	2172	2173	5112	0	4	0.9638	0.0025	0.9586	0.9683
2569	1093	0	7	0.9937	2281	6887	0	13	0.9899	2394	2822	0	4	0.9785	2173	2174	5108	0	8	0.9638	0.0025	0.9586	0.9683
2570	1086	0	10	0.9937	2282	6874	0	7	0.9899	2395	2818	0	11	0.9785	2174	2175	5100	0	5	0.9638	0.0025	0.9586	0.9683
2571	1076	0	6	0.9937	2283	6867	0	7	0.9899	2396	2807	0	14	0.9785	2175	2176	5095	0	6	0.9638	0.0025	0.9586	0.9683
2572	1070	0	6	0.9937	2284	6860	0	14	0.9899	2397	2793	0	10	0.9785	2176	2177	5089	0	4	0.9638	0.0025	0.9586	0.9683
2573	1064	0	9	0.9937	2285	6846	0	6	0.9899	2398	2783	0	12	0.9785	2177	2178	5085	0	4	0.9638	0.0025	0.9586	0.9683
2574	1055	0	6	0.9937	2286	6840	0	8	0.9899	2399	2771	0	11	0.9785	2178	2179	5081	0	6	0.9638	0.0025	0.9586	0.9683
2575	1049	0	9	0.9937	2287	6832	0	8	0.9899	2400	2760	0	5	0.9785	2179	2180	5075	0	3	0.9638	0.0025	0.9586	0.9683
2576	1040	0	8	0.9937	2288	6824	0	12	0.9899	2401	2755	0	11	0.9785	2180	2181	5072	0	10	0.9638	0.0025	0.9586	0.9683
2577	1032	0	7	0.9937	2289	6812	0	11	0.9899	2402	2744	0	9	0.9785	2181	2182	5062	0	7	0.9638	0.0025	0.9586	0.9683
2578	1025	0	9	0.9937	2290	6801	0	10	0.9899	2403	2735	0	11	0.9785	2182	2183	5055	0	4	0.9638	0.0025	0.9586	0.9683
2579	1016	0	11	0.9937	2291	6791	0	10	0.9899	2404	2724	0	8	0.9785	2183	2184	5051	0	4	0.9638	0.0025	0.9586	0.9683
2580	1005	0	9	0.9937	2292	6781	0	6	0.9899	2405	2716	0	12	0.9785	2184	2185	5047	1	6	0.9636	0.0025	0.9584	0.9681
2581	996	0	10	0.9937	2293	6775	0	6	0.9899	2406	2704	0	14	0.9785	2185	2186	5040	0	6	0.9636	0.0025	0.9584	0.9681
2582	986	0	17	0.9937	2294	6769	0	7	0.9899	2407	2690	0	11	0.9785	2186	2187	5034	0	7	0.9636	0.0025	0.9584	0.9681
2583	969	0	11	0.9937	2295	6762	0	12	0.9899	2408	2679	0	14	0.9785	2187	2188	5027	1	5	0.9634	0.0025	0.9582	0.968
2584	958	0	6	0.9937	2296	6750	0	2	0.9899	2409	2665	0	14	0.9785	2188	2189	5021	1	5	0.9632	0.0025	0.958	0.9678
2585	952	0	15	0.9937	2297	6748	0	11	0.9899	2410	2651	0	19	0.9785	2189	2190	5015	0	6	0.9632	0.0025	0.958	0.9678
2586	937	0	6	0.9937	2298	6737	0	8	0.9899	2411	2632	0	14	0.9785	2190	2191	5009	1	5	0.963	0.0025	0.9578	0.9676
2587	931	0	5	0.9937	2299	6729	0	13	0.9899	2412	2618	0	5	0.9785	2191	2192	5003	0	14	0.963	0.0025	0.9578	0.9676
2588	926	0	10	0.9937	2300	6716	0	8	0.9899	2413	2613	0	10	0.9785	2192	2193	4989	0	12	0.963	0.0025	0.9578	0.9676
2589	916	0	13	0.9937	2301	6708	0	7	0.9899	2414	2603	0	10	0.9785	2193	2194	4977	0	7	0.963	0.0025	0.9578	0.9676
2590	903	0	11	0.9937	2302	6701	0	7	0.9899	2415	2593	0	10	0.9785	2194	2195	4970	0	17	0.963	0.0025	0.9578	0.9676
2591	892	0	13	0.9937	2303	6694	0	13	0.9899	2416	2583	0	17	0.9785	2195	2196	4953	0	7	0.963	0.0025	0.9578	0.9676
2592	879	0	15	0.9937	2304	6681	0	6	0.9899	2417	2566	0	10	0.9785	2196	2197	4946	0	7	0.963	0.0025	0.9578	0.9676
2593	864	0	14	0.9937	2305	6675	0	12	0.9899	2418	2556	0	13	0.9785	2197	2198	4939	0	13	0.963	0.0025	0.9578	0.9676
2594	850	0	9	0.9937	2306	6663	0	4	0.9899	2419	2543	0	7	0.9785	2198	2199	4926	1	10	0.9628	0.0025	0.9575	0.9674
2595	841	0	11	0.9937	2307	6659	0	13	0.9899	2420	2536	0	13	0.9785	2199	2200	4915	0	19	0.9628	0.0025	0.9575	0.9674
2596	830	0	6	0.9937	2308	6646	0	13	0.9899	2421	2523	0	6	0.9785	2200	2201	4896	0	9	0.9628	0.0025	0.9575	0.9674
2597	824	0	16	0.9937	2309	6633	0	5	0.9899	2422	2517	1	11	0.9781	2201	2202	4887	1	7	0.9626	0.0025	0.9573	0.9672
2598	808	0	31	0.9937	2310	6628	0	9	0.9899	2423	2505	0	8	0.9781	2202	2203	4879	0	7	0.9626	0.0025	0.9573	0.9672
2599	777	0	16	0.9937	2311	6619	0	8	0.9899	2424	2497	0	13	0.9781	2203	2204	4872	0	2	0.9626	0.0025	0.9573	0.9672
2600	761	0	20	0.9937	2312	6611	0	13	0.9899	2425	2484	0	17	0.9781	2204	2205	4870	0	5	0.9626	0.0025	0.9573	0.9672
2601	741	0	17	0.9937	2313	6598	0	8	0.9899	2426	2467	0	10	0.9781	2205	2206	4865	1	9	0.9624	0.0025	0.9571	0.9671
2602	724	0	17	0.9937	2314	6590	0	18	0.9899	2427	2457	0	9	0.9781	2206	2207	4855	0	9	0.9624	0.0025	0.9571	0.9671
2603	707	0	25	0.9937	2315	6572	0	7	0.9899	2428	2448	0	11	0.9781	2207	2208	4846	0	6	0.9624	0.0025	0.9571	0.9671
2604	682	0	21	0.9937	2316	6565	0	12	0.9899	2429	2437	0	11	0.9781	2208	2209	4840	0	16	0.9624	0.0025	0.9571	0.9671
2605	661	0	18	0.9937	2317	6553	0	12	0.9899	2430	2426	0	14	0.9781	2209	2210	4824	0	9	0.9624	0.0025	0.9571	0.9671
2606	643	0	9	0.9937	2318	6541	0	7	0.9899	2431	2412	0	10	0.9781	2210	2211	4815	0	11	0.9624	0.0025	0.9571	0.9671
2607	634	0	11	0.9937	2319	6534	0	6	0.9899	2432	2402	0	14	0.9781	2211	2212	4804	0	6	0.9624	0.0025	0.9571	0.9671
2608	623	0	10	0.9937	2320	6528	0	7	0.9899	2433	2388	0	4	0.9781	2212	2213	4798	0	9	0.9624	0.0025	0.9571	0.9671
2609	613	0	11	0.9937	2321	6521	0	11	0.9899	2434	2384	0	7	0.9781	2213	2214	4789	0	12	0.9624	0.0025	0.9571	0.9671
2610	602	0	12	0.9937	2322	6510	0	9	0.9899	2435	2377	0	8	0.9781	2214	2215	4777	0	7	0.9624	0.0025	0.9571	0.9671
2611	590	0	11	0.9937	2323	6501	0	17	0.9899	2436	2369	0	9	0.9781	2215	2216	4770	0	7	0.9624	0.0025	0.9571	0.9671
2612	579	0	4	0.9937	2324	6484	0	9	0.9899	2437	2360	0	17	0.9781	2216	2217	4763	0	5	0.9624	0.0025	0.9571	0.9671
2613	575	0	4	0.9937	2325	6475	0	9	0.9899	2438	2343	0	10	0.9781	2217	2218	4758	0	2	0.9624	0.0025	0.9571	0.9671
2614	571	0	5	0.9937	2326	6466	0	8	0.9899	2439	2333	0	11	0.9781	2218	2219	4756	0	5	0.9624	0.0025	0.9571	0.9671
2615	566	0	6	0.9937	2327	6458	0	6	0.9899	2440	2322	0	8	0.9781	2219	2220	4751	0	10	0.9624	0.0025	0.9571	0.9671
2616	560	0	5	0.9937	2328	6452	0	10	0.9899	2441	2314	0	8	0.9781	2220	2221	4741	0	6	0.9624	0.0025	0.9571	0.9671
2617	555	0	11	0.9937	2329	6442	0	11	0.9899	2442	2306	0	6	0.9781	2221	2222	4735	0	11	0.9624	0.0025	0.9571	0.9671
2618	544	0	11	0.9937	2330	6431	0	11	0.9899	2443	2300	0	20	0.9781	2222	2223	4724	0	6	0.9624	0.0025	0.9571	0.9671
2619	533	0	9	0.9937	2331	6420	0	19	0.9899	2444	2280	0	15	0.9781	2223	2224	4718	0	8	0.9624	0.0025	0.9571	0.9671
2620	524	0	4	0.9937	2332	6401	0	12	0.9899	2445	2265	0	13	0.9781	2224	2225	4710	0	10	0.9624	0.0025	0.9571	0.9671
2621	520	0	7	0.9937	2333	6389	0	10	0.9899	2446	2252	0	9	0.9781	2225	2226	4700	1	13	0.9622	0.0025	0.9569	0.9669
2622	513	0	6	0.9937	2334	6379	0	20	0.9899	2447	2243	0	8	0.9781	2226	2227	4686	0	13	0.9622	0.0025	0.9569	0.9669
2623	507	0	9	0.9937	2335	6359	0	7	0.9899	2448	2235	0	12	0.9781	2227	2228	4673	0	17	0.9622	0.0025	0.9569	0.9669
2624	498	0	12	0.9937	2336	6352	0	13	0.9899	2449	2223	0	6	0.9781	2228	2229	4656	0	7	0.9622	0.0025	0.9569	0.9669
2625	486	0	9	0.9937	2337	6339	0	20	0.9899	2450	2217	0	10	0.9781	2229	2230	4649	0	9	0.9622	0.0025	0.9569	0.9669
2626	477	0	5	0.9937	2338	6319	0	18	0.9899	2451	2207	0	7	0.9781	2230	2231	4640	0	5	0.9622	0.0025	0.9569	0.9669
2627	472	0	2	0.9937	2339	6301	0	9	0.9899	2452	2200	1	10	0.9776	2231	2232	4635	1	10	0.962	0.0025	0.9567	0.9667
2628	470	0	6	0.9937	2340	6292	0	14	0.9899	2453	2189	0	18	0.9776	2232	2233	4624	0	8	0.962	0.0025	0.9567	0.9667
2629	464	0	5	0.9937	2341	6278	0	9	0.9899	2454	2171	0	14	0.9776	2233	2234	4616	2	12	0.9616	0.0026	0.9562	0.9663
2630	459	0	9	0.9937	2342	6269	0	13	0.9899	2455	2157	0	15	0.9776	2234	2235	4602	0	5	0.9616	0.0026	0.9562	0.9663
2631	450	0	10	0.9937	2343	6256	0	14	0.9899	2456	2142	0	10	0.9776	2235	2236	4597	0	6	0.9616	0.0026	0.9562	0.9663
2632	440	0	8	0.9937	2344	6242	0	13	0.9899	2457	2132	0	6	0.9776	2236	2237	4591	0	9	0.9616	0.0026	0.9562	0.9663
2633	432	0	4	0.9937	2345	6229	0	18	0.9899	2458	2126	0	14	0.9776	2237	2238	4582	0	10	0.9616	0.0026	0.9562	0.9663
2634	428	0	2	0.9937	2346	6211	0	15	0.9899	2459	2112	0	13	0.9776	2238	2239	4572	0	8	0.9616	0.0026	0.9562	0.9663
2635	426	0	6	0.9937	2347	6196	0	8	0.9899	2460	2099	0	15	0.9776	2239	2240	4564	0	17	0.9616	0.0026	0.9562	0.9663
2636	420	0	2	0.9937	2348	6188	0	18	0.9899	2461	2084	0	8	0.9776	2240	2241	4547	0	6	0.9616	0.0026	0.9562	0.9663
2637	418	0	2	0.9937	2349	6170	0	18	0.9899	2462	2076	0	10	0.9776	2241	2242	4541	0	12	0.9616	0.0026	0.9562	0.9663
2638	416	0	11	0.9937	2350	6152	0	12	0.9899	2463	2066	0	11	0.9776	2242	2243	4529	0	9	0.9616	0.0026	0.9562	0.9663
2639	405	0	5	0.9937	2351	6140	0	13	0.9899	2464	2055	0	16	0.9776	2243	2244	4520	0	7	0.9616	0.0026	0.9562	0.9663
2640	400	0	3	0.9937	2352	6127	0	21	0.9899	2465	2039	0	16	0.9776	2244	2245	4513	0	9	0.9616	0.0026	0.9562	0.9663
2641	397	0	6	0.9937	2353	6106	0	21	0.9899	2466	2023	0	12	0.9776	2245	2246	4504	0	10	0.9616	0.0026	0.9562	0.9663
2642	391	0	5	0.9937	2354	6085	0	14	0.9899	2467	2011	0	16	0.9776	2246	2247	4494	0	10	0.9616	0.0026	0.9562	0.9663
2643	386	0	2	0.9937	2355	6071	0	17	0.9899	2468	1995	0	7	0.9776	2247	2248	4484	0	9	0.9616	0.0026	0.9562	0.9663
2644	384	0	4	0.9937	2356	6054	0	10	0.9899	2469	1988	0	11	0.9776	2248	2249	4475	0	6	0.9616	0.0026	0.9562	0.9663
2645	380	0	5	0.9937	2357	6044	0	16	0.9899	2470	1977	0	4	0.9776	2249	2250	4469	1	16	0.9614	0.0026	0.956	0.9661
2646	375	0	7	0.9937	2358	6028	0	16	0.9899	2471	1973	0	11	0.9776	2250	2251	4452	0	7	0.9614	0.0026	0.956	0.9661
2647	368	0	4	0.9937	2359	6012	0	15	0.9899	2472	1962	0	11	0.9776	2251	2252	4445	0	5	0.9614	0.0026	0.956	0.9661
2648	364	0	6	0.9937	2360	5997	0	19	0.9899	2473	1951	0	10	0.9776	2252	2253	4440	0	9	0.9614	0.0026	0.956	0.9661
2649	358	0	3	0.9937	2361	5978	0	21	0.9899	2474	1941	0	5	0.9776	2253	2254	4431	0	5	0.9614	0.0026	0.956	0.9661
2650	355	0	3	0.9937	2362	5957	0	11	0.9899	2475	1936	0	8	0.9776	2254	2255	4426	0	14	0.9614	0.0026	0.956	0.9661
2651	352	0	1	0.9937	2363	5946	0	16	0.9899	2476	1928	0	5	0.9776	2255	2256	4412	0	10	0.9614	0.0026	0.956	0.9661
2652	351	0	5	0.9937	2364	5930	0	13	0.9899	2477	1923	0	6	0.9776	2256	2257	4402	1	9	0.9611	0.0026	0.9558	0.9659
2653	346	0	2	0.9937	2365	5917	0	8	0.9899	2478	1917	0	9	0.9776	2257	2258	4392	0	5	0.9611	0.0026	0.9558	0.9659
2654	344	0	1	0.9937	2366	5909	0	18	0.9899	2479	1908	0	15	0.9776	2258	2259	4387	0	9	0.9611	0.0026	0.9558	0.9659
2655	343	0	2	0.9937	2367	5891	0	15	0.9899	2480	1893	0	7	0.9776	2259	2260	4378	0	5	0.9611	0.0026	0.9558	0.9659
2656	341	0	4	0.9937	2368	5876	0	16	0.9899	2481	1886	0	16	0.9776	2260	2261	4373	1	6	0.9609	0.0026	0.9555	0.9657
2657	337	0	2	0.9937	2369	5860	0	14	0.9899	2482	1870	0	9	0.9776	2261	2262	4366	1	8	0.9607	0.0026	0.9553	0.9655
2660	335	0	1	0.9937	2370	5846	0	18	0.9899	2483	1861	0	7	0.9776	2262	2263	4357	0	11	0.9607	0.0026	0.9553	0.9655
2661	334	0	3	0.9937	2371	5828	0	6	0.9899	2484	1854	0	6	0.9776	2263	2264	4346	0	5	0.9607	0.0026	0.9553	0.9655
2662	331	0	3	0.9937	2372	5822	0	12	0.9899	2485	1848	0	13	0.9776	2264	2265	4341	0	11	0.9607	0.0026	0.9553	0.9655
2663	328	0	1	0.9937	2373	5810	0	17	0.9899	2486	1835	0	10	0.9776	2265	2266	4330	0	2	0.9607	0.0026	0.9553	0.9655
2664	327	0	1	0.9937	2374	5793	0	21	0.9899	2487	1825	0	11	0.9776	2266	2267	4328	1	9	0.9605	0.0026	0.955	0.9653
2665	326	0	1	0.9937	2375	5772	0	22	0.9899	2488	1814	0	9	0.9776	2267	2268	4318	0	7	0.9605	0.0026	0.955	0.9653
2666	325	0	2	0.9937	2376	5750	0	20	0.9899	2489	1805	0	3	0.9776	2268	2269	4311	0	4	0.9605	0.0026	0.955	0.9653
2667	323	0	1	0.9937	2377	5730	0	11	0.9899	2490	1802	0	8	0.9776	2269	2270	4307	0	7	0.9605	0.0026	0.955	0.9653
2668	322	0	4	0.9937	2378	5719	0	10	0.9899	2491	1794	0	10	0.9776	2270	2271	4300	1	8	0.9603	0.0026	0.9548	0.9651
2669	318	0	3	0.9937	2379	5709	0	17	0.9899	2492	1784	0	8	0.9776	2271	2272	4291	0	5	0.9603	0.0026	0.9548	0.9651
2670	315	0	1	0.9937	2380	5692	0	16	0.9899	2493	1776	0	5	0.9776	2272	2273	4286	0	7	0.9603	0.0026	0.9548	0.9651
2671	314	0	1	0.9937	2381	5676	0	11	0.9899	2494	1771	0	12	0.9776	2273	2274	4279	0	6	0.9603	0.0026	0.9548	0.9651
2672	313	0	2	0.9937	2382	5665	0	17	0.9899	2495	1759	0	6	0.9776	2274	2275	4273	0	12	0.9603	0.0026	0.9548	0.9651
2673	311	0	3	0.9937	2383	5648	0	13	0.9899	2496	1753	0	6	0.9776	2275	2276	4261	0	7	0.9603	0.0026	0.9548	0.9651
2674	308	0	2	0.9937	2384	5635	0	10	0.9899	2497	1747	0	2	0.9776	2276	2277	4254	0	2	0.9603	0.0026	0.9548	0.9651
2675	306	0	1	0.9937	2385	5625	1	18	0.9897	2498	1745	0	6	0.9776	2277	2278	4252	0	6	0.9603	0.0026	0.9548	0.9651
2676	305	0	3	0.9937	2386	5606	0	20	0.9897	2499	1739	0	9	0.9776	2278	2279	4246	0	7	0.9603	0.0026	0.9548	0.9651
2677	302	0	1	0.9937	2387	5586	0	28	0.9897	2500	1730	0	10	0.9776	2279	2280	4239	0	12	0.9603	0.0026	0.9548	0.9651
2678	301	0	1	0.9937	2388	5558	0	22	0.9897	2501	1720	0	9	0.9776	2280	2281	4227	0	4	0.9603	0.0026	0.9548	0.9651
2679	300	0	1	0.9937	2389	5536	0	25	0.9897	2502	1711	0	7	0.9776	2281	2282	4223	0	10	0.9603	0.0026	0.9548	0.9651
2680	299	0	3	0.9937	2390	5511	0	20	0.9897	2503	1704	0	6	0.9776	2282	2283	4213	0	5	0.9603	0.0026	0.9548	0.9651
2681	296	0	2	0.9937	2391	5491	0	17	0.9897	2504	1698	0	7	0.9776	2283	2284	4208	0	7	0.9603	0.0026	0.9548	0.9651
2682	294	0	1	0.9937	2392	5474	0	20	0.9897	2505	1691	0	3	0.9776	2284	2285	4201	0	5	0.9603	0.0026	0.9548	0.9651
2683	293	0	1	0.9937	2393	5454	0	23	0.9897	2506	1688	0	8	0.9776	2285	2286	4196	0	5	0.9603	0.0026	0.9548	0.9651
2684	292	0	3	0.9937	2394	5431	0	19	0.9897	2507	1680	0	10	0.9776	2286	2287	4191	2	9	0.9598	0.0026	0.9543	0.9646
2686	289	0	7	0.9937	2395	5412	0	19	0.9897	2508	1670	0	10	0.9776	2287	2288	4180	1	4	0.9596	0.0026	0.9541	0.9644
2687	282	0	2	0.9937	2396	5393	0	30	0.9897	2509	1660	0	11	0.9776	2288	2289	4175	0	10	0.9596	0.0026	0.9541	0.9644
2688	280	0	4	0.9937	2397	5363	0	20	0.9897	2510	1649	0	7	0.9776	2289	2290	4165	0	8	0.9596	0.0026	0.9541	0.9644
2690	276	0	2	0.9937	2398	5343	0	13	0.9897	2511	1642	0	7	0.9776	2290	2291	4157	0	9	0.9596	0.0026	0.9541	0.9644
2692	274	0	1	0.9937	2399	5330	0	17	0.9897	2512	1635	0	9	0.9776	2291	2292	4148	0	15	0.9596	0.0026	0.9541	0.9644
2693	273	0	1	0.9937	2400	5313	0	29	0.9897	2513	1626	0	9	0.9776	2292	2293	4133	0	9	0.9596	0.0026	0.9541	0.9644
2694	272	0	3	0.9937	2401	5284	0	20	0.9897	2514	1617	0	7	0.9776	2293	2294	4124	0	9	0.9596	0.0026	0.9541	0.9644
2695	269	0	2	0.9937	2402	5264	0	18	0.9897	2515	1610	0	16	0.9776	2294	2295	4115	0	5	0.9596	0.0026	0.9541	0.9644
2696	267	0	3	0.9937	2403	5246	0	19	0.9897	2516	1594	0	5	0.9776	2295	2296	4110	0	3	0.9596	0.0026	0.9541	0.9644
2697	264	0	3	0.9937	2404	5227	0	26	0.9897	2517	1589	0	5	0.9776	2296	2297	4107	0	4	0.9596	0.0026	0.9541	0.9644
2698	261	0	3	0.9937	2405	5201	0	13	0.9897	2518	1584	0	3	0.9776	2297	2298	4103	0	8	0.9596	0.0026	0.9541	0.9644
2699	258	0	2	0.9937	2406	5188	0	15	0.9897	2519	1581	0	9	0.9776	2298	2299	4095	0	6	0.9596	0.0026	0.9541	0.9644
2700	256	0	4	0.9937	2407	5173	0	22	0.9897	2520	1572	0	14	0.9776	2299	2300	4089	0	7	0.9596	0.0026	0.9541	0.9644
2701	252	0	2	0.9937	2408	5151	0	23	0.9897	2521	1558	0	13	0.9776	2300	2301	4082	0	5	0.9596	0.0026	0.9541	0.9644
2702	250	0	4	0.9937	2409	5128	0	32	0.9897	2522	1545	0	13	0.9776	2301	2302	4077	0	6	0.9596	0.0026	0.9541	0.9644
2703	246	0	4	0.9937	2410	5096	0	29	0.9897	2523	1532	0	10	0.9776	2302	2303	4071	0	5	0.9596	0.0026	0.9541	0.9644
2704	242	0	1	0.9937	2411	5067	0	16	0.9897	2524	1522	0	6	0.9776	2303	2304	4066	0	13	0.9596	0.0026	0.9541	0.9644
2705	241	0	3	0.9937	2412	5051	0	21	0.9897	2525	1516	0	3	0.9776	2304	2305	4053	0	3	0.9596	0.0026	0.9541	0.9644
2706	238	0	2	0.9937	2413	5030	0	21	0.9897	2526	1513	0	11	0.9776	2305	2306	4050	0	5	0.9596	0.0026	0.9541	0.9644
2707	236	0	3	0.9937	2414	5009	0	20	0.9897	2527	1502	0	14	0.9776	2306	2307	4045	0	7	0.9596	0.0026	0.9541	0.9644
2708	233	0	1	0.9937	2415	4989	0	16	0.9897	2528	1488	0	14	0.9776	2307	2308	4038	0	10	0.9596	0.0026	0.9541	0.9644
2709	232	0	5	0.9937	2416	4973	0	25	0.9897	2529	1474	0	13	0.9776	2308	2309	4028	0	6	0.9596	0.0026	0.9541	0.9644
2710	227	0	4	0.9937	2417	4948	0	28	0.9897	2530	1461	0	9	0.9776	2309	2310	4022	0	7	0.9596	0.0026	0.9541	0.9644
2711	223	0	1	0.9937	2418	4920	0	22	0.9897	2531	1452	0	10	0.9776	2310	2311	4015	0	11	0.9596	0.0026	0.9541	0.9644
2712	222	0	2	0.9937	2419	4898	0	20	0.9897	2532	1442	0	9	0.9776	2311	2312	4004	0	5	0.9596	0.0026	0.9541	0.9644
2713	220	0	3	0.9937	2420	4878	0	14	0.9897	2533	1433	0	10	0.9776	2312	2313	3999	0	3	0.9596	0.0026	0.9541	0.9644
2714	217	0	6	0.9937	2421	4864	0	22	0.9897	2534	1423	0	15	0.9776	2313	2314	3996	0	2	0.9596	0.0026	0.9541	0.9644
2715	211	0	6	0.9937	2422	4842	0	19	0.9897	2535	1408	0	16	0.9776	2314	2315	3994	0	6	0.9596	0.0026	0.9541	0.9644
2717	205	0	4	0.9937	2423	4823	0	22	0.9897	2536	1392	0	9	0.9776	2315	2316	3988	0	10	0.9596	0.0026	0.9541	0.9644
2718	201	0	3	0.9937	2424	4801	0	32	0.9897	2537	1383	0	10	0.9776	2316	2317	3978	0	6	0.9596	0.0026	0.9541	0.9644
2719	198	0	3	0.9937	2425	4769	0	23	0.9897	2538	1373	0	18	0.9776	2317	2318	3972	0	10	0.9596	0.0026	0.9541	0.9644
2720	195	0	2	0.9937	2426	4746	0	10	0.9897	2539	1355	0	8	0.9776	2318	2319	3962	0	9	0.9596	0.0026	0.9541	0.9644
2721	193	0	1	0.9937	2427	4736	0	17	0.9897	2540	1347	0	8	0.9776	2319	2320	3953	1	7	0.9593	0.0027	0.9538	0.9642
2722	192	0	3	0.9937	2428	4719	0	12	0.9897	2541	1339	0	9	0.9776	2320	2321	3945	0	4	0.9593	0.0027	0.9538	0.9642
2723	189	0	7	0.9937	2429	4707	0	24	0.9897	2542	1330	0	12	0.9776	2321	2322	3941	0	7	0.9593	0.0027	0.9538	0.9642
2724	182	0	4	0.9937	2430	4683	0	28	0.9897	2543	1318	0	14	0.9776	2322	2323	3934	0	8	0.9593	0.0027	0.9538	0.9642
2725	178	0	4	0.9937	2431	4655	0	28	0.9897	2544	1304	0	18	0.9776	2323	2324	3926	0	9	0.9593	0.0027	0.9538	0.9642
2726	174	0	3	0.9937	2432	4627	0	26	0.9897	2545	1286	0	10	0.9776	2324	2325	3917	0	6	0.9593	0.0027	0.9538	0.9642
2727	171	0	1	0.9937	2433	4601	0	14	0.9897	2546	1276	0	14	0.9776	2325	2326	3911	0	9	0.9593	0.0027	0.9538	0.9642
2728	170	0	3	0.9937	2434	4587	1	24	0.9895	2547	1262	0	8	0.9776	2326	2327	3902	0	5	0.9593	0.0027	0.9538	0.9642
2729	167	0	2	0.9937	2435	4562	0	18	0.9895	2548	1254	0	6	0.9776	2327	2328	3897	1	5	0.9591	0.0027	0.9535	0.964
2730	165	0	4	0.9937	2436	4544	0	24	0.9895	2549	1248	0	14	0.9776	2328	2329	3891	0	5	0.9591	0.0027	0.9535	0.964
2731	161	0	6	0.9937	2437	4520	0	24	0.9895	2550	1234	0	10	0.9776	2329	2330	3886	0	6	0.9591	0.0027	0.9535	0.964
2732	155	0	3	0.9937	2438	4496	0	30	0.9895	2551	1224	0	5	0.9776	2330	2331	3880	0	10	0.9591	0.0027	0.9535	0.964
2733	152	0	4	0.9937	2439	4466	0	18	0.9895	2552	1219	0	9	0.9776	2331	2332	3870	0	7	0.9591	0.0027	0.9535	0.964
2734	148	0	2	0.9937	2440	4448	0	25	0.9895	2553	1210	0	6	0.9776	2332	2333	3863	0	7	0.9591	0.0027	0.9535	0.964
2735	146	0	2	0.9937	2441	4423	0	22	0.9895	2554	1204	0	6	0.9776	2333	2334	3856	0	10	0.9591	0.0027	0.9535	0.964
2736	144	0	5	0.9937	2442	4401	0	23	0.9895	2555	1198	0	10	0.9776	2334	2335	3846	0	5	0.9591	0.0027	0.9535	0.964
2737	139	0	5	0.9937	2443	4378	0	24	0.9895	2556	1188	0	18	0.9776	2335	2336	3841	0	12	0.9591	0.0027	0.9535	0.964
2738	134	0	3	0.9937	2444	4354	0	25	0.9895	2557	1170	0	18	0.9776	2336	2337	3829	0	5	0.9591	0.0027	0.9535	0.964
2739	131	0	4	0.9937	2445	4329	0	25	0.9895	2558	1152	0	14	0.9776	2337	2338	3824	1	9	0.9588	0.0027	0.9532	0.9638
2740	127	0	2	0.9937	2446	4304	0	17	0.9895	2559	1138	0	12	0.9776	2338	2339	3814	0	8	0.9588	0.0027	0.9532	0.9638
2741	125	0	2	0.9937	2447	4287	0	15	0.9895	2560	1126	0	14	0.9776	2339	2340	3806	0	6	0.9588	0.0027	0.9532	0.9638
2742	123	0	1	0.9937	2448	4272	0	21	0.9895	2561	1112	0	13	0.9776	2340	2341	3800	0	6	0.9588	0.0027	0.9532	0.9638
2743	122	0	5	0.9937	2449	4251	0	31	0.9895	2562	1099	0	4	0.9776	2341	2342	3794	0	7	0.9588	0.0027	0.9532	0.9638
2744	117	0	3	0.9937	2450	4220	0	26	0.9895	2563	1095	0	6	0.9776	2342	2343	3787	0	6	0.9588	0.0027	0.9532	0.9638
2745	114	0	5	0.9937	2451	4194	0	21	0.9895	2564	1089	0	3	0.9776	2343	2344	3781	0	5	0.9588	0.0027	0.9532	0.9638
2746	109	0	3	0.9937	2452	4173	1	30	0.9892	2565	1086	0	16	0.9776	2344	2345	3776	0	10	0.9588	0.0027	0.9532	0.9638
2747	106	0	1	0.9937	2453	4142	0	8	0.9892	2566	1070	0	6	0.9776	2345	2346	3766	0	8	0.9588	0.0027	0.9532	0.9638
2748	105	0	4	0.9937	2454	4134	0	19	0.9892	2567	1064	0	14	0.9776	2346	2347	3758	0	9	0.9588	0.0027	0.9532	0.9638
2749	101	0	4	0.9937	2455	4115	0	12	0.9892	2568	1050	0	4	0.9776	2347	2348	3749	0	10	0.9588	0.0027	0.9532	0.9638
2750	97	0	5	0.9937	2456	4103	0	21	0.9892	2569	1046	0	7	0.9776	2348	2349	3739	0	4	0.9588	0.0027	0.9532	0.9638
2751	92	0	1	0.9937	2457	4082	0	13	0.9892	2570	1039	0	7	0.9776	2349	2350	3735	0	10	0.9588	0.0027	0.9532	0.9638
2752	91	0	5	0.9937	2458	4069	0	27	0.9892	2571	1032	0	8	0.9776	2350	2351	3725	0	15	0.9588	0.0027	0.9532	0.9638
2753	86	0	1	0.9937	2459	4042	0	23	0.9892	2572	1024	0	7	0.9776	2351	2352	3710	0	10	0.9588	0.0027	0.9532	0.9638
2755	85	0	3	0.9937	2460	4019	0	19	0.9892	2573	1017	0	6	0.9776	2352	2353	3700	0	15	0.9588	0.0027	0.9532	0.9638
2756	82	0	2	0.9937	2461	4000	0	18	0.9892	2574	1011	0	5	0.9776	2353	2354	3685	0	13	0.9588	0.0027	0.9532	0.9638
2757	80	0	2	0.9937	2462	3982	0	20	0.9892	2575	1006	0	3	0.9776	2354	2355	3672	1	14	0.9586	0.0027	0.953	0.9635
2758	78	0	4	0.9937	2463	3962	0	21	0.9892	2576	1003	0	8	0.9776	2355	2356	3657	0	11	0.9586	0.0027	0.953	0.9635
2759	74	0	5	0.9937	2464	3941	0	20	0.9892	2577	995	0	14	0.9776	2356	2357	3646	0	5	0.9586	0.0027	0.953	0.9635
2760	69	0	2	0.9937	2465	3921	0	24	0.9892	2578	981	0	12	0.9776	2357	2358	3641	0	10	0.9586	0.0027	0.953	0.9635
2761	67	0	1	0.9937	2466	3897	0	18	0.9892	2579	969	0	2	0.9776	2358	2359	3631	0	14	0.9586	0.0027	0.953	0.9635
2762	66	0	3	0.9937	2467	3879	0	20	0.9892	2580	967	0	5	0.9776	2359	2360	3617	0	7	0.9586	0.0027	0.953	0.9635
2763	63	0	4	0.9937	2468	3859	0	12	0.9892	2581	962	0	4	0.9776	2360	2361	3610	0	10	0.9586	0.0027	0.953	0.9635
2764	59	0	2	0.9937	2469	3847	0	18	0.9892	2582	958	0	10	0.9776	2361	2362	3600	0	8	0.9586	0.0027	0.953	0.9635
2765	57	0	6	0.9937	2470	3829	0	25	0.9892	2583	948	0	8	0.9776	2362	2363	3592	0	14	0.9586	0.0027	0.953	0.9635
2767	51	0	1	0.9937	2471	3804	0	21	0.9892	2584	940	0	10	0.9776	2363	2364	3578	0	11	0.9586	0.0027	0.953	0.9635
2768	50	0	3	0.9937	2472	3783	0	16	0.9892	2585	930	0	11	0.9776	2364	2365	3567	0	13	0.9586	0.0027	0.953	0.9635
2770	47	0	4	0.9937	2473	3767	0	13	0.9892	2586	919	0	8	0.9776	2365	2366	3554	0	8	0.9586	0.0027	0.953	0.9635
2771	43	0	2	0.9937	2474	3754	0	17	0.9892	2587	911	0	7	0.9776	2366	2367	3546	0	11	0.9586	0.0027	0.953	0.9635
2773	41	0	2	0.9937	2475	3737	0	21	0.9892	2588	904	0	4	0.9776	2367	2368	3535	0	11	0.9586	0.0027	0.953	0.9635
2775	39	0	3	0.9937	2476	3716	0	12	0.9892	2589	900	0	5	0.9776	2368	2369	3524	0	9	0.9586	0.0027	0.953	0.9635
2776	36	0	1	0.9937	2477	3704	0	19	0.9892	2590	895	0	11	0.9776	2369	2370	3515	0	14	0.9586	0.0027	0.953	0.9635
2777	35	0	1	0.9937	2478	3685	0	17	0.9892	2591	884	0	21	0.9776	2370	2371	3501	0	7	0.9586	0.0027	0.953	0.9635
2778	34	0	3	0.9937	2479	3668	0	15	0.9892	2592	863	0	21	0.9776	2371	2372	3494	0	11	0.9586	0.0027	0.953	0.9635
2779	31	0	2	0.9937	2480	3653	0	14	0.9892	2593	842	0	5	0.9776	2372	2373	3483	0	8	0.9586	0.0027	0.953	0.9635
2780	29	0	1	0.9937	2481	3639	0	13	0.9892	2594	837	0	13	0.9776	2373	2374	3475	0	12	0.9586	0.0027	0.953	0.9635
2781	28	0	3	0.9937	2482	3626	0	17	0.9892	2595	824	0	13	0.9776	2374	2375	3463	0	7	0.9586	0.0027	0.953	0.9635
2784	25	0	1	0.9937	2483	3609	0	17	0.9892	2596	811	0	10	0.9776	2375	2376	3456	0	8	0.9586	0.0027	0.953	0.9635
2785	24	0	2	0.9937	2484	3592	0	18	0.9892	2597	801	0	11	0.9776	2376	2377	3448	0	7	0.9586	0.0027	0.953	0.9635
2786	22	0	2	0.9937	2485	3574	0	16	0.9892	2598	790	0	17	0.9776	2377	2378	3441	0	8	0.9586	0.0027	0.953	0.9635
2788	20	0	1	0.9937	2486	3558	0	28	0.9892	2599	773	0	13	0.9776	2378	2379	3433	1	7	0.9583	0.0027	0.9527	0.9633
2789	19	0	1	0.9937	2487	3530	0	27	0.9892	2600	760	0	13	0.9776	2379	2380	3425	0	13	0.9583	0.0027	0.9527	0.9633
2791	18	0	2	0.9937	2488	3503	0	13	0.9892	2601	747	0	25	0.9776	2380	2381	3412	0	19	0.9583	0.0027	0.9527	0.9633
2792	16	0	1	0.9937	2489	3490	0	13	0.9892	2602	722	0	11	0.9776	2381	2382	3393	0	5	0.9583	0.0027	0.9527	0.9633
2794	15	0	1	0.9937	2490	3477	0	10	0.9892	2603	711	0	14	0.9776	2382	2383	3388	1	12	0.958	0.0027	0.9523	0.963
2796	14	0	1	0.9937	2491	3467	0	14	0.9892	2604	697	0	19	0.9776	2383	2384	3375	0	9	0.958	0.0027	0.9523	0.963
2797	13	0	1	0.9937	2492	3453	0	23	0.9892	2605	678	0	22	0.9776	2384	2385	3366	0	8	0.958	0.0027	0.9523	0.963
2801	12	0	1	0.9937	2493	3430	0	13	0.9892	2606	656	0	18	0.9776	2385	2386	3358	0	13	0.958	0.0027	0.9523	0.963
2807	11	0	2	0.9937	2494	3417	0	21	0.9892	2607	638	0	15	0.9776	2386	2387	3345	0	11	0.958	0.0027	0.9523	0.963
2814	9	0	1	0.9937	2495	3396	0	17	0.9892	2608	623	0	10	0.9776	2387	2388	3334	0	13	0.958	0.0027	0.9523	0.963
2825	8	0	1	0.9937	2496	3379	0	17	0.9892	2609	613	0	9	0.9776	2388	2389	3321	0	22	0.958	0.0027	0.9523	0.963
2833	7	0	1	0.9937	2497	3362	0	16	0.9892	2610	604	0	7	0.9776	2389	2390	3299	0	12	0.958	0.0027	0.9523	0.963
2845	6	0	1	0.9937	2498	3346	0	15	0.9892	2611	597	0	6	0.9776	2390	2391	3287	0	7	0.958	0.0027	0.9523	0.963
2859	5	0	1	0.9937	2499	3331	0	22	0.9892	2612	591	0	9	0.9776	2391	2392	3280	0	12	0.958	0.0027	0.9523	0.963
2867	4	0	1	0.9937	2500	3309	0	17	0.9892	2613	582	0	5	0.9776	2392	2393	3268	0	5	0.958	0.0027	0.9523	0.963
2887	3	0	1	0.9937	2501	3292	0	14	0.9892	2614	577	0	5	0.9776	2393	2394	3263	0	14	0.958	0.0027	0.9523	0.963
2913	2	0	1	0.9937	2502	3278	0	14	0.9892	2615	572	0	4	0.9776	2394	2395	3249	1	16	0.9577	0.0027	0.952	0.9627
2983	1	0	1	0.9937	2503	3264	0	16	0.9892	2616	568	0	6	0.9776	2395	2396	3232	0	12	0.9577	0.0027	0.952	0.9627
					2504	3248	0	20	0.9892	2617	562	0	1	0.9776	2396	2397	3220	0	14	0.9577	0.0027	0.952	0.9627
					2505	3228	0	12	0.9892	2618	561	0	10	0.9776	2397	2398	3206	0	11	0.9577	0.0027	0.952	0.9627
					2506	3216	0	32	0.9892	2619	551	0	6	0.9776	2398	2399	3195	0	9	0.9577	0.0027	0.952	0.9627
					2507	3184	0	10	0.9892	2620	545	0	6	0.9776	2399	2400	3186	0	15	0.9577	0.0027	0.952	0.9627
					2508	3174	0	11	0.9892	2621	539	0	5	0.9776	2400	2401	3171	0	13	0.9577	0.0027	0.952	0.9627
					2509	3163	0	13	0.9892	2622	534	0	7	0.9776	2401	2402	3158	0	10	0.9577	0.0027	0.952	0.9627
					2510	3150	0	9	0.9892	2623	527	0	8	0.9776	2402	2403	3148	0	5	0.9577	0.0027	0.952	0.9627
					2511	3141	0	25	0.9892	2624	519	0	15	0.9776	2403	2404	3143	0	10	0.9577	0.0027	0.952	0.9627
					2512	3116	0	17	0.9892	2625	504	0	2	0.9776	2404	2405	3133	0	16	0.9577	0.0027	0.952	0.9627
					2513	3099	0	19	0.9892	2626	502	0	6	0.9776	2405	2406	3117	1	11	0.9574	0.0027	0.9517	0.9625
					2514	3080	0	13	0.9892	2627	496	0	5	0.9776	2406	2407	3105	0	10	0.9574	0.0027	0.9517	0.9625
					2515	3067	0	6	0.9892	2628	491	0	6	0.9776	2407	2408	3095	0	12	0.9574	0.0027	0.9517	0.9625
					2516	3061	0	11	0.9892	2629	485	0	4	0.9776	2408	2409	3083	0	10	0.9574	0.0027	0.9517	0.9625
					2517	3050	0	9	0.9892	2630	481	0	6	0.9776	2409	2410	3073	0	19	0.9574	0.0027	0.9517	0.9625
					2518	3041	0	19	0.9892	2631	475	0	4	0.9776	2410	2411	3054	0	18	0.9574	0.0027	0.9517	0.9625
					2519	3022	0	18	0.9892	2632	471	0	8	0.9776	2411	2412	3036	0	8	0.9574	0.0027	0.9517	0.9625
					2520	3004	0	23	0.9892	2633	463	0	6	0.9776	2412	2413	3028	0	5	0.9574	0.0027	0.9517	0.9625
					2521	2981	0	28	0.9892	2634	457	0	4	0.9776	2413	2414	3023	0	10	0.9574	0.0027	0.9517	0.9625
					2522	2953	0	18	0.9892	2635	453	0	3	0.9776	2414	2415	3013	0	11	0.9574	0.0027	0.9517	0.9625
					2523	2935	0	20	0.9892	2636	450	0	4	0.9776	2415	2416	3002	1	19	0.9571	0.0028	0.9513	0.9622
					2524	2915	0	13	0.9892	2637	446	0	3	0.9776	2416	2417	2982	0	16	0.9571	0.0028	0.9513	0.9622
					2525	2902	0	14	0.9892	2638	443	0	2	0.9776	2417	2418	2966	0	15	0.9571	0.0028	0.9513	0.9622
					2526	2888	0	23	0.9892	2639	441	0	8	0.9776	2418	2419	2951	0	10	0.9571	0.0028	0.9513	0.9622
					2527	2865	0	35	0.9892	2640	433	0	9	0.9776	2419	2420	2941	0	14	0.9571	0.0028	0.9513	0.9622
					2528	2830	0	32	0.9892	2641	424	0	5	0.9776	2420	2421	2927	0	10	0.9571	0.0028	0.9513	0.9622
					2529	2798	0	21	0.9892	2642	419	0	6	0.9776	2421	2422	2917	0	13	0.9571	0.0028	0.9513	0.9622
					2530	2777	0	23	0.9892	2643	413	0	5	0.9776	2422	2423	2904	0	12	0.9571	0.0028	0.9513	0.9622
					2531	2754	0	22	0.9892	2644	408	0	6	0.9776	2423	2424	2892	0	10	0.9571	0.0028	0.9513	0.9622
					2532	2732	0	22	0.9892	2645	402	0	5	0.9776	2424	2425	2882	0	15	0.9571	0.0028	0.9513	0.9622
					2533	2710	0	16	0.9892	2646	397	0	4	0.9776	2425	2426	2867	0	12	0.9571	0.0028	0.9513	0.9622
					2534	2694	0	16	0.9892	2647	393	0	5	0.9776	2426	2427	2855	0	11	0.9571	0.0028	0.9513	0.9622
					2535	2678	0	24	0.9892	2648	388	0	3	0.9776	2427	2428	2844	0	16	0.9571	0.0028	0.9513	0.9622
					2536	2654	0	25	0.9892	2649	385	0	5	0.9776	2428	2429	2828	0	8	0.9571	0.0028	0.9513	0.9622
					2537	2629	0	11	0.9892	2650	380	0	3	0.9776	2429	2430	2820	0	10	0.9571	0.0028	0.9513	0.9622
					2538	2618	0	18	0.9892	2651	377	0	2	0.9776	2430	2431	2810	0	14	0.9571	0.0028	0.9513	0.9622
					2539	2600	0	14	0.9892	2652	375	0	4	0.9776	2431	2432	2796	0	8	0.9571	0.0028	0.9513	0.9622
					2540	2586	0	17	0.9892	2653	371	0	3	0.9776	2432	2433	2788	0	13	0.9571	0.0028	0.9513	0.9622
					2541	2569	0	15	0.9892	2654	368	0	2	0.9776	2433	2434	2775	1	6	0.9567	0.0028	0.9509	0.9619
					2542	2554	0	26	0.9892	2655	366	0	3	0.9776	2434	2435	2768	0	4	0.9567	0.0028	0.9509	0.9619
					2543	2528	0	20	0.9892	2656	363	0	2	0.9776	2435	2436	2764	0	15	0.9567	0.0028	0.9509	0.9619
					2544	2508	0	9	0.9892	2657	361	0	3	0.9776	2436	2437	2749	0	17	0.9567	0.0028	0.9509	0.9619
					2545	2499	0	17	0.9892	2658	358	0	3	0.9776	2437	2438	2732	0	14	0.9567	0.0028	0.9509	0.9619
					2546	2482	0	12	0.9892	2659	355	0	2	0.9776	2438	2439	2718	1	11	0.9564	0.0028	0.9505	0.9616
					2547	2470	0	10	0.9892	2660	353	0	3	0.9776	2439	2440	2706	0	5	0.9564	0.0028	0.9505	0.9616
					2548	2460	0	18	0.9892	2661	350	0	1	0.9776	2440	2441	2701	0	10	0.9564	0.0028	0.9505	0.9616
					2549	2442	0	25	0.9892	2662	349	0	2	0.9776	2441	2442	2691	1	10	0.956	0.0028	0.9501	0.9612
					2550	2417	0	23	0.9892	2663	347	0	6	0.9776	2442	2443	2680	0	19	0.956	0.0028	0.9501	0.9612
					2551	2394	0	14	0.9892	2664	341	0	3	0.9776	2443	2444	2661	0	9	0.956	0.0028	0.9501	0.9612
					2552	2380	0	15	0.9892	2665	338	0	2	0.9776	2444	2445	2652	0	19	0.956	0.0028	0.9501	0.9612
					2553	2365	0	20	0.9892	2666	336	0	2	0.9776	2445	2446	2633	0	14	0.956	0.0028	0.9501	0.9612
					2554	2345	0	18	0.9892	2667	334	0	4	0.9776	2446	2447	2619	0	13	0.956	0.0028	0.9501	0.9612
					2555	2327	0	21	0.9892	2668	330	0	7	0.9776	2447	2448	2606	0	8	0.956	0.0028	0.9501	0.9612
					2556	2306	0	26	0.9892	2669	323	0	4	0.9776	2448	2449	2598	0	11	0.956	0.0028	0.9501	0.9612
					2557	2280	0	26	0.9892	2670	319	0	2	0.9776	2449	2450	2587	0	12	0.956	0.0028	0.9501	0.9612
					2558	2254	0	23	0.9892	2671	317	0	3	0.9776	2450	2451	2575	0	15	0.956	0.0028	0.9501	0.9612
					2559	2231	0	17	0.9892	2673	314	0	1	0.9776	2451	2452	2560	0	14	0.956	0.0028	0.9501	0.9612
					2560	2214	0	17	0.9892	2674	313	0	2	0.9776	2452	2453	2546	0	22	0.956	0.0028	0.9501	0.9612
					2561	2197	0	26	0.9892	2675	311	0	2	0.9776	2453	2454	2524	0	12	0.956	0.0028	0.9501	0.9612
					2562	2171	0	26	0.9892	2677	309	0	1	0.9776	2454	2455	2512	0	9	0.956	0.0028	0.9501	0.9612
					2563	2145	0	28	0.9892	2679	308	0	2	0.9776	2455	2456	2503	0	10	0.956	0.0028	0.9501	0.9612
					2564	2117	0	25	0.9892	2680	306	0	3	0.9776	2456	2457	2493	0	8	0.956	0.0028	0.9501	0.9612
					2565	2092	0	15	0.9892	2681	303	0	2	0.9776	2457	2458	2485	0	10	0.956	0.0028	0.9501	0.9612
					2566	2077	0	26	0.9892	2682	301	0	1	0.9776	2458	2459	2475	0	15	0.956	0.0028	0.9501	0.9612
					2567	2051	0	22	0.9892	2683	300	0	3	0.9776	2459	2460	2460	0	18	0.956	0.0028	0.9501	0.9612
					2568	2029	0	20	0.9892	2685	297	0	2	0.9776	2460	2461	2442	0	10	0.956	0.0028	0.9501	0.9612
					2569	2009	0	20	0.9892	2686	295	0	1	0.9776	2461	2462	2432	0	4	0.956	0.0028	0.9501	0.9612
					2570	1989	0	28	0.9892	2687	294	0	2	0.9776	2462	2463	2428	0	15	0.956	0.0028	0.9501	0.9612
					2571	1961	0	8	0.9892	2688	292	0	5	0.9776	2463	2464	2413	0	17	0.956	0.0028	0.9501	0.9612
					2572	1953	0	18	0.9892	2689	287	0	3	0.9776	2464	2465	2396	0	17	0.956	0.0028	0.9501	0.9612
					2573	1935	0	16	0.9892	2690	284	0	1	0.9776	2465	2466	2379	0	18	0.956	0.0028	0.9501	0.9612
					2574	1919	0	9	0.9892	2691	283	0	2	0.9776	2466	2467	2361	0	10	0.956	0.0028	0.9501	0.9612
					2575	1910	0	15	0.9892	2693	281	0	1	0.9776	2467	2468	2351	0	7	0.956	0.0028	0.9501	0.9612
					2576	1895	0	24	0.9892	2694	280	0	1	0.9776	2468	2469	2344	0	6	0.956	0.0028	0.9501	0.9612
					2577	1871	0	15	0.9892	2695	279	0	3	0.9776	2469	2470	2338	0	9	0.956	0.0028	0.9501	0.9612
					2578	1856	0	15	0.9892	2696	276	0	3	0.9776	2470	2471	2329	0	13	0.956	0.0028	0.9501	0.9612
					2579	1841	0	15	0.9892	2697	273	0	3	0.9776	2471	2472	2316	0	13	0.956	0.0028	0.9501	0.9612
					2580	1826	0	8	0.9892	2698	270	0	3	0.9776	2472	2473	2303	0	13	0.956	0.0028	0.9501	0.9612
					2581	1818	0	13	0.9892	2699	267	0	1	0.9776	2473	2474	2290	0	14	0.956	0.0028	0.9501	0.9612
					2582	1805	0	16	0.9892	2700	266	0	2	0.9776	2474	2475	2276	0	11	0.956	0.0028	0.9501	0.9612
					2583	1789	0	19	0.9892	2701	264	0	5	0.9776	2475	2476	2265	0	14	0.956	0.0028	0.9501	0.9612
					2584	1770	0	18	0.9892	2702	259	0	1	0.9776	2476	2477	2251	0	12	0.956	0.0028	0.9501	0.9612
					2585	1752	0	14	0.9892	2703	258	0	2	0.9776	2477	2478	2239	0	9	0.956	0.0028	0.9501	0.9612
					2586	1738	0	13	0.9892	2704	256	0	2	0.9776	2478	2479	2230	0	8	0.956	0.0028	0.9501	0.9612
					2587	1725	0	9	0.9892	2705	254	0	1	0.9776	2479	2480	2222	0	15	0.956	0.0028	0.9501	0.9612
					2588	1716	0	17	0.9892	2706	253	0	3	0.9776	2480	2481	2207	0	10	0.956	0.0028	0.9501	0.9612
					2589	1699	0	29	0.9892	2707	250	0	1	0.9776	2481	2482	2197	0	9	0.956	0.0028	0.9501	0.9612
					2590	1670	0	37	0.9892	2708	249	0	3	0.9776	2482	2483	2188	0	9	0.956	0.0028	0.9501	0.9612
					2591	1633	0	28	0.9892	2709	246	0	2	0.9776	2483	2484	2179	0	7	0.956	0.0028	0.9501	0.9612
					2592	1605	0	19	0.9892	2710	244	0	5	0.9776	2484	2485	2172	0	13	0.956	0.0028	0.9501	0.9612
					2593	1586	0	26	0.9892	2711	239	0	4	0.9776	2485	2486	2159	0	16	0.956	0.0028	0.9501	0.9612
					2594	1560	0	12	0.9892	2712	235	0	1	0.9776	2486	2487	2143	0	10	0.956	0.0028	0.9501	0.9612
					2595	1548	0	29	0.9892	2714	234	0	2	0.9776	2487	2488	2133	0	4	0.956	0.0028	0.9501	0.9612
					2596	1519	0	25	0.9892	2716	232	0	3	0.9776	2488	2489	2129	0	10	0.956	0.0028	0.9501	0.9612
					2597	1494	0	30	0.9892	2717	229	0	3	0.9776	2489	2490	2119	0	7	0.956	0.0028	0.9501	0.9612
					2598	1464	0	35	0.9892	2719	226	0	4	0.9776	2490	2491	2112	0	7	0.956	0.0028	0.9501	0.9612
					2599	1429	0	25	0.9892	2720	222	0	1	0.9776	2491	2492	2105	0	15	0.956	0.0028	0.9501	0.9612
					2600	1404	0	37	0.9892	2721	221	0	3	0.9776	2492	2493	2090	0	6	0.956	0.0028	0.9501	0.9612
					2601	1367	0	34	0.9892	2722	218	0	4	0.9776	2493	2494	2084	0	6	0.956	0.0028	0.9501	0.9612
					2602	1333	0	29	0.9892	2723	214	0	1	0.9776	2494	2495	2078	0	13	0.956	0.0028	0.9501	0.9612
					2603	1304	0	38	0.9892	2724	213	0	8	0.9776	2495	2496	2065	0	11	0.956	0.0028	0.9501	0.9612
					2604	1266	0	47	0.9892	2725	205	0	3	0.9776	2496	2497	2054	0	6	0.956	0.0028	0.9501	0.9612
					2605	1219	0	41	0.9892	2726	202	0	2	0.9776	2497	2498	2048	0	13	0.956	0.0028	0.9501	0.9612
					2606	1178	0	18	0.9892	2727	200	0	4	0.9776	2498	2499	2035	0	20	0.956	0.0028	0.9501	0.9612
					2607	1160	0	17	0.9892	2728	196	0	1	0.9776	2499	2500	2015	0	15	0.956	0.0028	0.9501	0.9612
					2608	1143	0	7	0.9892	2729	195	0	1	0.9776	2500	2501	2000	0	9	0.956	0.0028	0.9501	0.9612
					2609	1136	0	19	0.9892	2730	194	0	3	0.9776	2501	2502	1991	0	10	0.956	0.0028	0.9501	0.9612
					2610	1117	0	21	0.9892	2731	191	0	5	0.9776	2502	2503	1981	0	10	0.956	0.0028	0.9501	0.9612
					2611	1096	0	20	0.9892	2732	186	0	3	0.9776	2503	2504	1971	0	10	0.956	0.0028	0.9501	0.9612
					2612	1076	0	21	0.9892	2733	183	0	8	0.9776	2504	2505	1961	0	9	0.956	0.0028	0.9501	0.9612
					2613	1055	0	14	0.9892	2734	175	0	5	0.9776	2505	2506	1952	0	10	0.956	0.0028	0.9501	0.9612
					2614	1041	0	8	0.9892	2735	170	0	2	0.9776	2506	2507	1942	0	16	0.956	0.0028	0.9501	0.9612
					2615	1033	0	9	0.9892	2736	168	0	1	0.9776	2507	2508	1926	0	7	0.956	0.0028	0.9501	0.9612
					2616	1024	0	7	0.9892	2737	167	0	7	0.9776	2508	2509	1919	0	7	0.956	0.0028	0.9501	0.9612
					2617	1017	0	7	0.9892	2738	160	0	5	0.9776	2509	2510	1912	0	7	0.956	0.0028	0.9501	0.9612
					2618	1010	0	24	0.9892	2739	155	0	2	0.9776	2510	2511	1905	0	10	0.956	0.0028	0.9501	0.9612
					2619	986	0	16	0.9892	2740	153	0	2	0.9776	2511	2512	1895	0	7	0.956	0.0028	0.9501	0.9612
					2620	970	0	6	0.9892	2741	151	0	6	0.9776	2512	2513	1888	0	12	0.956	0.0028	0.9501	0.9612
					2621	964	0	15	0.9892	2742	145	0	2	0.9776	2513	2514	1876	0	11	0.956	0.0028	0.9501	0.9612
					2622	949	0	11	0.9892	2744	143	0	5	0.9776	2514	2515	1865	0	10	0.956	0.0028	0.9501	0.9612
					2623	938	0	13	0.9892	2745	138	0	4	0.9776	2515	2516	1855	0	8	0.956	0.0028	0.9501	0.9612
					2624	925	0	15	0.9892	2746	134	0	2	0.9776	2516	2517	1847	0	4	0.956	0.0028	0.9501	0.9612
					2625	910	0	18	0.9892	2747	132	0	7	0.9776	2517	2518	1843	0	13	0.956	0.0028	0.9501	0.9612
					2626	892	0	6	0.9892	2748	125	0	3	0.9776	2518	2519	1830	0	11	0.956	0.0028	0.9501	0.9612
					2627	886	0	5	0.9892	2749	122	0	2	0.9776	2519	2520	1819	0	11	0.956	0.0028	0.9501	0.9612
					2628	881	0	10	0.9892	2750	120	0	2	0.9776	2520	2521	1808	0	17	0.956	0.0028	0.9501	0.9612
					2629	871	0	15	0.9892	2751	118	0	4	0.9776	2521	2522	1791	0	15	0.956	0.0028	0.9501	0.9612
					2630	856	0	12	0.9892	2752	114	0	5	0.9776	2522	2523	1776	0	18	0.956	0.0028	0.9501	0.9612
					2631	844	0	16	0.9892	2753	109	0	3	0.9776	2523	2524	1758	0	10	0.956	0.0028	0.9501	0.9612
					2632	828	0	13	0.9892	2754	106	0	5	0.9776	2524	2525	1748	0	8	0.956	0.0028	0.9501	0.9612
					2633	815	0	9	0.9892	2755	101	0	4	0.9776	2525	2526	1740	0	11	0.956	0.0028	0.9501	0.9612
					2634	806	0	9	0.9892	2756	97	0	2	0.9776	2526	2527	1729	0	15	0.956	0.0028	0.9501	0.9612
					2635	797	0	9	0.9892	2757	95	0	3	0.9776	2527	2528	1714	0	23	0.956	0.0028	0.9501	0.9612
					2636	788	0	5	0.9892	2758	92	0	3	0.9776	2528	2529	1691	0	13	0.956	0.0028	0.9501	0.9612
					2637	783	0	6	0.9892	2759	89	0	14	0.9776	2529	2530	1678	0	9	0.956	0.0028	0.9501	0.9612
					2638	777	0	12	0.9892	2760	75	0	5	0.9776	2530	2531	1669	0	11	0.956	0.0028	0.9501	0.9612
					2639	765	0	12	0.9892	2761	70	0	4	0.9776	2531	2532	1658	0	12	0.956	0.0028	0.9501	0.9612
					2640	753	0	3	0.9892	2762	66	0	2	0.9776	2532	2533	1646	0	7	0.956	0.0028	0.9501	0.9612
					2641	750	0	11	0.9892	2763	64	0	4	0.9776	2533	2534	1639	0	15	0.956	0.0028	0.9501	0.9612
					2642	739	0	5	0.9892	2764	60	0	4	0.9776	2534	2535	1624	0	17	0.956	0.0028	0.9501	0.9612
					2643	734	0	8	0.9892	2765	56	0	4	0.9776	2535	2536	1607	0	14	0.956	0.0028	0.9501	0.9612
					2644	726	0	9	0.9892	2766	52	0	3	0.9776	2536	2537	1593	0	8	0.956	0.0028	0.9501	0.9612
					2645	717	0	13	0.9892	2767	49	0	1	0.9776	2537	2538	1585	0	13	0.956	0.0028	0.9501	0.9612
					2646	704	0	12	0.9892	2768	48	0	4	0.9776	2538	2539	1572	0	13	0.956	0.0028	0.9501	0.9612
					2647	692	0	10	0.9892	2769	44	0	4	0.9776	2539	2540	1559	0	15	0.956	0.0028	0.9501	0.9612
					2648	682	0	6	0.9892	2770	40	0	5	0.9776	2540	2541	1544	0	14	0.956	0.0028	0.9501	0.9612
					2649	676	0	2	0.9892	2771	35	0	1	0.9776	2541	2542	1530	0	7	0.956	0.0028	0.9501	0.9612
					2650	674	0	6	0.9892	2772	34	0	2	0.9776	2542	2543	1523	0	16	0.956	0.0028	0.9501	0.9612
					2651	668	0	10	0.9892	2773	32	0	2	0.9776	2543	2544	1507	0	7	0.956	0.0028	0.9501	0.9612
					2652	658	0	7	0.9892	2774	30	0	1	0.9776	2544	2545	1500	0	5	0.956	0.0028	0.9501	0.9612
					2653	651	0	11	0.9892	2775	29	0	1	0.9776	2545	2546	1495	0	14	0.956	0.0028	0.9501	0.9612
					2654	640	0	6	0.9892	2777	28	0	1	0.9776	2546	2547	1481	0	9	0.956	0.0028	0.9501	0.9612
					2655	634	0	2	0.9892	2780	27	0	2	0.9776	2547	2548	1472	0	16	0.956	0.0028	0.9501	0.9612
					2656	632	0	3	0.9892	2781	25	0	1	0.9776	2548	2549	1456	0	11	0.956	0.0028	0.9501	0.9612
					2657	629	0	5	0.9892	2782	24	0	1	0.9776	2549	2550	1445	0	8	0.956	0.0028	0.9501	0.9612
					2658	624	0	4	0.9892	2784	23	0	1	0.9776	2550	2551	1437	0	10	0.956	0.0028	0.9501	0.9612
					2659	620	0	4	0.9892	2787	22	0	2	0.9776	2551	2552	1427	0	10	0.956	0.0028	0.9501	0.9612
					2660	616	0	2	0.9892	2788	20	0	1	0.9776	2552	2553	1417	0	11	0.956	0.0028	0.9501	0.9612
					2661	614	0	6	0.9892	2790	19	0	1	0.9776	2553	2554	1406	0	8	0.956	0.0028	0.9501	0.9612
					2662	608	0	4	0.9892	2791	18	0	2	0.9776	2554	2555	1398	0	11	0.956	0.0028	0.9501	0.9612
					2663	604	0	2	0.9892	2792	16	0	1	0.9776	2555	2556	1387	0	5	0.956	0.0028	0.9501	0.9612
					2664	602	0	3	0.9892	2794	15	0	2	0.9776	2556	2557	1382	0	13	0.956	0.0028	0.9501	0.9612
					2665	599	0	3	0.9892	2795	13	0	2	0.9776	2557	2558	1369	0	13	0.956	0.0028	0.9501	0.9612
					2666	596	0	2	0.9892	2801	11	0	1	0.9776	2558	2559	1356	0	12	0.956	0.0028	0.9501	0.9612
					2667	594	0	3	0.9892	2811	10	0	1	0.9776	2559	2560	1344	0	11	0.956	0.0028	0.9501	0.9612
					2668	591	0	3	0.9892	2813	9	0	1	0.9776	2560	2561	1333	0	18	0.956	0.0028	0.9501	0.9612
					2669	588	0	6	0.9892	2822	8	0	1	0.9776	2561	2562	1315	0	14	0.956	0.0028	0.9501	0.9612
					2670	582	0	1	0.9892	2823	7	0	1	0.9776	2562	2563	1301	0	13	0.956	0.0028	0.9501	0.9612
					2671	581	0	1	0.9892	2827	6	0	1	0.9776	2563	2564	1288	0	8	0.956	0.0028	0.9501	0.9612
					2672	580	0	4	0.9892	2829	5	0	1	0.9776	2564	2565	1280	0	11	0.956	0.0028	0.9501	0.9612
					2673	576	0	3	0.9892	2830	4	0	1	0.9776	2565	2566	1269	0	14	0.956	0.0028	0.9501	0.9612
					2674	573	0	1	0.9892	2836	3	0	1	0.9776	2566	2567	1255	0	10	0.956	0.0028	0.9501	0.9612
					2675	572	0	5	0.9892	2839	2	0	1	0.9776	2567	2568	1245	0	6	0.956	0.0028	0.9501	0.9612
					2676	567	0	1	0.9892	2866	1	0	1	0.9776	2568	2569	1239	0	15	0.956	0.0028	0.9501	0.9612
					2677	566	0	1	0.9892						2569	2570	1224	0	7	0.956	0.0028	0.9501	0.9612
					2678	565	0	2	0.9892						2570	2571	1217	0	13	0.956	0.0028	0.9501	0.9612
					2679	563	0	2	0.9892						2571	2572	1204	0	9	0.956	0.0028	0.9501	0.9612
					2680	561	0	5	0.9892						2572	2573	1195	0	11	0.956	0.0028	0.9501	0.9612
					2681	556	0	2	0.9892						2573	2574	1184	0	5	0.956	0.0028	0.9501	0.9612
					2682	554	0	8	0.9892						2574	2575	1179	0	12	0.956	0.0028	0.9501	0.9612
					2683	546	0	4	0.9892						2575	2576	1167	0	14	0.956	0.0028	0.9501	0.9612
					2684	542	0	3	0.9892						2576	2577	1153	0	10	0.956	0.0028	0.9501	0.9612
					2686	539	0	3	0.9892						2577	2578	1143	0	12	0.956	0.0028	0.9501	0.9612
					2687	536	0	4	0.9892						2578	2579	1131	0	13	0.956	0.0028	0.9501	0.9612
					2688	532	0	5	0.9892						2579	2580	1118	0	14	0.956	0.0028	0.9501	0.9612
					2689	527	0	4	0.9892						2580	2581	1104	0	4	0.956	0.0028	0.9501	0.9612
					2690	523	0	2	0.9892						2581	2582	1100	0	11	0.956	0.0028	0.9501	0.9612
					2691	521	0	1	0.9892						2582	2583	1089	0	11	0.956	0.0028	0.9501	0.9612
					2692	520	0	4	0.9892						2583	2584	1078	0	10	0.956	0.0028	0.9501	0.9612
					2693	516	0	3	0.9892						2584	2585	1068	0	9	0.956	0.0028	0.9501	0.9612
					2694	513	0	3	0.9892						2585	2586	1059	0	11	0.956	0.0028	0.9501	0.9612
					2695	510	0	3	0.9892						2586	2587	1048	0	6	0.956	0.0028	0.9501	0.9612
					2696	507	0	2	0.9892						2587	2588	1042	0	8	0.956	0.0028	0.9501	0.9612
					2697	505	0	2	0.9892						2588	2589	1034	0	6	0.956	0.0028	0.9501	0.9612
					2698	503	0	4	0.9892						2589	2590	1028	0	12	0.956	0.0028	0.9501	0.9612
					2699	499	0	2	0.9892						2590	2591	1016	0	19	0.956	0.0028	0.9501	0.9612
					2700	497	0	4	0.9892						2591	2592	997	0	12	0.956	0.0028	0.9501	0.9612
					2701	493	0	3	0.9892						2592	2593	985	0	7	0.956	0.0028	0.9501	0.9612
					2702	490	0	8	0.9892						2593	2594	978	0	12	0.956	0.0028	0.9501	0.9612
					2703	482	0	3	0.9892						2594	2595	966	0	13	0.956	0.0028	0.9501	0.9612
					2704	479	0	2	0.9892						2595	2596	953	0	12	0.956	0.0028	0.9501	0.9612
					2705	477	0	5	0.9892						2596	2597	941	0	14	0.956	0.0028	0.9501	0.9612
					2706	472	0	4	0.9892						2597	2598	927	0	19	0.956	0.0028	0.9501	0.9612
					2707	468	0	1	0.9892						2598	2599	908	0	19	0.956	0.0028	0.9501	0.9612
					2708	467	0	5	0.9892						2599	2600	889	0	8	0.956	0.0028	0.9501	0.9612
					2709	462	0	5	0.9892						2600	2601	881	0	21	0.956	0.0028	0.9501	0.9612
					2710	457	0	4	0.9892						2601	2602	860	0	15	0.956	0.0028	0.9501	0.9612
					2711	453	0	6	0.9892						2602	2603	845	0	17	0.956	0.0028	0.9501	0.9612
					2712	447	0	3	0.9892						2603	2604	828	0	20	0.956	0.0028	0.9501	0.9612
					2714	444	0	4	0.9892						2604	2605	808	0	18	0.956	0.0028	0.9501	0.9612
					2715	440	0	12	0.9892						2605	2606	790	0	18	0.956	0.0028	0.9501	0.9612
					2716	428	0	11	0.9892						2606	2607	772	0	14	0.956	0.0028	0.9501	0.9612
					2717	417	0	5	0.9892						2607	2608	758	1	17	0.9548	0.0031	0.9483	0.9604
					2718	412	0	7	0.9892						2608	2609	740	0	8	0.9548	0.0031	0.9483	0.9604
					2719	405	0	5	0.9892						2609	2610	732	0	9	0.9548	0.0031	0.9483	0.9604
					2720	400	0	3	0.9892						2610	2611	723	0	12	0.9548	0.0031	0.9483	0.9604
					2721	397	0	3	0.9892						2611	2612	711	0	9	0.9548	0.0031	0.9483	0.9604
					2722	394	0	2	0.9892						2612	2613	702	0	13	0.9548	0.0031	0.9483	0.9604
					2723	392	0	16	0.9892						2613	2614	689	0	6	0.9548	0.0031	0.9483	0.9604
					2724	376	0	6	0.9892						2614	2615	683	1	16	0.9533	0.0034	0.9462	0.9596
					2725	370	0	7	0.9892						2615	2616	666	0	6	0.9533	0.0034	0.9462	0.9596
					2726	363	0	3	0.9892						2616	2617	660	0	1	0.9533	0.0034	0.9462	0.9596
					2727	360	0	3	0.9892						2617	2618	659	0	8	0.9533	0.0034	0.9462	0.9596
					2728	357	0	4	0.9892						2618	2619	651	0	9	0.9533	0.0034	0.9462	0.9596
					2729	353	0	4	0.9892						2619	2620	642	0	12	0.9533	0.0034	0.9462	0.9596
					2730	349	0	11	0.9892						2620	2621	630	0	4	0.9533	0.0034	0.9462	0.9596
					2731	338	0	7	0.9892						2621	2622	626	0	3	0.9533	0.0034	0.9462	0.9596
					2732	331	0	9	0.9892						2622	2623	623	0	7	0.9533	0.0034	0.9462	0.9596
					2733	322	0	7	0.9892						2623	2624	616	0	12	0.9533	0.0034	0.9462	0.9596
					2734	315	0	3	0.9892						2624	2625	604	0	10	0.9533	0.0034	0.9462	0.9596
					2735	312	0	6	0.9892						2625	2626	594	0	8	0.9533	0.0034	0.9462	0.9596
					2736	306	0	8	0.9892						2626	2627	586	0	5	0.9533	0.0034	0.9462	0.9596
					2737	298	0	9	0.9892						2627	2628	581	0	6	0.9533	0.0034	0.9462	0.9596
					2738	289	0	5	0.9892						2628	2629	575	0	8	0.9533	0.0034	0.9462	0.9596
					2739	284	0	2	0.9892						2629	2630	567	0	10	0.9533	0.0034	0.9462	0.9596
					2740	282	0	3	0.9892						2630	2631	557	0	10	0.9533	0.0034	0.9462	0.9596
					2741	279	0	4	0.9892						2631	2632	547	0	6	0.9533	0.0034	0.9462	0.9596
					2742	275	0	3	0.9892						2632	2633	541	0	7	0.9533	0.0034	0.9462	0.9596
					2743	272	0	9	0.9892						2633	2634	534	0	5	0.9533	0.0034	0.9462	0.9596
					2744	263	0	11	0.9892						2634	2635	529	0	3	0.9533	0.0034	0.9462	0.9596
					2745	252	0	14	0.9892						2635	2636	526	0	5	0.9533	0.0034	0.9462	0.9596
					2746	238	0	5	0.9892						2636	2637	521	0	3	0.9533	0.0034	0.9462	0.9596
					2747	233	0	7	0.9892						2637	2638	518	0	6	0.9533	0.0034	0.9462	0.9596
					2748	226	0	8	0.9892						2638	2639	512	0	10	0.9533	0.0034	0.9462	0.9596
					2749	218	0	3	0.9892						2639	2640	502	0	4	0.9533	0.0034	0.9462	0.9596
					2750	215	0	5	0.9892						2640	2641	498	0	5	0.9533	0.0034	0.9462	0.9596
					2751	210	0	8	0.9892						2641	2642	493	0	8	0.9533	0.0034	0.9462	0.9596
					2752	202	0	8	0.9892						2642	2643	485	0	4	0.9533	0.0034	0.9462	0.9596
					2753	194	0	4	0.9892						2643	2644	481	0	2	0.9533	0.0034	0.9462	0.9596
					2754	190	0	10	0.9892						2644	2645	479	0	4	0.9533	0.0034	0.9462	0.9596
					2755	180	0	4	0.9892						2645	2646	475	0	7	0.9533	0.0034	0.9462	0.9596
					2756	176	0	8	0.9892						2646	2647	468	0	9	0.9533	0.0034	0.9462	0.9596
					2757	168	0	8	0.9892						2647	2648	459	0	2	0.9533	0.0034	0.9462	0.9596
					2758	160	0	14	0.9892						2648	2649	457	0	3	0.9533	0.0034	0.9462	0.9596
					2759	146	0	7	0.9892						2649	2650	454	0	3	0.9533	0.0034	0.9462	0.9596
					2760	139	0	5	0.9892						2650	2651	451	0	6	0.9533	0.0034	0.9462	0.9596
					2761	134	0	6	0.9892						2651	2652	445	0	1	0.9533	0.0034	0.9462	0.9596
					2762	128	0	7	0.9892						2652	2653	444	0	6	0.9533	0.0034	0.9462	0.9596
					2763	121	0	6	0.9892						2653	2654	438	0	6	0.9533	0.0034	0.9462	0.9596
					2764	115	0	11	0.9892						2654	2655	432	0	5	0.9533	0.0034	0.9462	0.9596
					2765	104	0	6	0.9892						2655	2656	427	0	1	0.9533	0.0034	0.9462	0.9596
					2766	98	0	10	0.9892						2656	2657	426	0	3	0.9533	0.0034	0.9462	0.9596
					2767	88	0	2	0.9892						2657	2658	423	0	3	0.9533	0.0034	0.9462	0.9596
					2768	86	0	5	0.9892						2658	2659	420	0	4	0.9533	0.0034	0.9462	0.9596
					2769	81	0	7	0.9892						2659	2660	416	0	4	0.9533	0.0034	0.9462	0.9596
					2771	74	0	5	0.9892						2660	2661	412	0	1	0.9533	0.0034	0.9462	0.9596
					2772	69	0	7	0.9892						2661	2662	411	0	3	0.9533	0.0034	0.9462	0.9596
					2773	62	0	2	0.9892						2663	2664	408	0	3	0.9533	0.0034	0.9462	0.9596
					2774	60	0	1	0.9892						2664	2665	405	0	1	0.9533	0.0034	0.9462	0.9596
					2775	59	0	2	0.9892						2665	2666	404	0	1	0.9533	0.0034	0.9462	0.9596
					2777	57	0	3	0.9892						2666	2667	403	0	2	0.9533	0.0034	0.9462	0.9596
					2778	54	0	1	0.9892						2667	2668	401	0	1	0.9533	0.0034	0.9462	0.9596
					2781	53	0	1	0.9892						2668	2669	400	0	5	0.9533	0.0034	0.9462	0.9596
					2782	52	0	1	0.9892						2669	2670	395	0	2	0.9533	0.0034	0.9462	0.9596
					2783	51	0	1	0.9892						2670	2671	393	0	2	0.9533	0.0034	0.9462	0.9596
					2784	50	0	5	0.9892						2671	2672	391	0	1	0.9533	0.0034	0.9462	0.9596
					2785	45	0	3	0.9892						2672	2673	390	0	3	0.9533	0.0034	0.9462	0.9596
					2786	42	0	6	0.9892						2674	2675	387	0	3	0.9533	0.0034	0.9462	0.9596
					2787	36	0	1	0.9892						2675	2676	384	0	3	0.9533	0.0034	0.9462	0.9596
					2788	35	0	3	0.9892						2676	2677	381	0	1	0.9533	0.0034	0.9462	0.9596
					2789	32	0	2	0.9892						2677	2678	380	0	1	0.9533	0.0034	0.9462	0.9596
					2791	30	0	2	0.9892						2679	2680	379	0	2	0.9533	0.0034	0.9462	0.9596
					2793	28	0	5	0.9892						2680	2681	377	0	3	0.9533	0.0034	0.9462	0.9596
					2794	23	0	1	0.9892						2681	2682	374	0	2	0.9533	0.0034	0.9462	0.9596
					2798	22	0	1	0.9892						2682	2683	372	0	4	0.9533	0.0034	0.9462	0.9596
					2804	21	0	1	0.9892						2684	2685	368	0	1	0.9533	0.0034	0.9462	0.9596
					2806	20	0	1	0.9892						2685	2686	367	0	4	0.9533	0.0034	0.9462	0.9596
					2813	19	0	1	0.9892						2686	2687	363	0	4	0.9533	0.0034	0.9462	0.9596
					2814	18	0	3	0.9892						2687	2688	359	0	2	0.9533	0.0034	0.9462	0.9596
					2822	15	0	1	0.9892						2688	2689	357	0	1	0.9533	0.0034	0.9462	0.9596
					2825	14	0	1	0.9892						2689	2690	356	0	1	0.9533	0.0034	0.9462	0.9596
					2833	13	0	3	0.9892						2690	2691	355	0	4	0.9533	0.0034	0.9462	0.9596
					2834	10	0	1	0.9892						2691	2692	351	0	1	0.9533	0.0034	0.9462	0.9596
					2836	9	0	1	0.9892						2692	2693	350	0	2	0.9533	0.0034	0.9462	0.9596
					2841	8	0	1	0.9892						2693	2694	348	0	3	0.9533	0.0034	0.9462	0.9596
					2842	7	0	1	0.9892						2694	2695	345	0	3	0.9533	0.0034	0.9462	0.9596
					2847	6	0	2	0.9892						2695	2696	342	0	1	0.9533	0.0034	0.9462	0.9596
					2850	4	0	1	0.9892						2696	2697	341	0	2	0.9533	0.0034	0.9462	0.9596
					2859	3	0	1	0.9892						2697	2698	339	0	1	0.9533	0.0034	0.9462	0.9596
					2867	2	0	1	0.9892						2698	2699	338	0	2	0.9533	0.0034	0.9462	0.9596
					2869	1	0	1	0.9892						2699	2700	336	0	3	0.9533	0.0034	0.9462	0.9596
															2700	2701	333	0	7	0.9533	0.0034	0.9462	0.9596
															2701	2702	326	0	5	0.9533	0.0034	0.9462	0.9596
															2702	2703	321	0	2	0.9533	0.0034	0.9462	0.9596
															2703	2704	319	0	5	0.9533	0.0034	0.9462	0.9596
															2704	2705	314	0	1	0.9533	0.0034	0.9462	0.9596
															2705	2706	313	0	1	0.9533	0.0034	0.9462	0.9596
															2707	2708	312	0	4	0.9533	0.0034	0.9462	0.9596
															2708	2709	308	0	3	0.9533	0.0034	0.9462	0.9596
															2709	2710	305	0	3	0.9533	0.0034	0.9462	0.9596
															2710	2711	302	0	2	0.9533	0.0034	0.9462	0.9596
															2711	2712	300	0	1	0.9533	0.0034	0.9462	0.9596
															2712	2713	299	0	2	0.9533	0.0034	0.9462	0.9596
															2713	2714	297	0	2	0.9533	0.0034	0.9462	0.9596
															2714	2715	295	0	2	0.9533	0.0034	0.9462	0.9596
															2715	2716	293	0	12	0.9533	0.0034	0.9462	0.9596
															2716	2717	281	0	5	0.9533	0.0034	0.9462	0.9596
															2717	2718	276	0	2	0.9533	0.0034	0.9462	0.9596
															2718	2719	274	0	4	0.9533	0.0034	0.9462	0.9596
															2719	2720	270	0	4	0.9533	0.0034	0.9462	0.9596
															2720	2721	266	0	2	0.9533	0.0034	0.9462	0.9596
															2721	2722	264	0	2	0.9533	0.0034	0.9462	0.9596
															2722	2723	262	0	3	0.9533	0.0034	0.9462	0.9596
															2723	2724	259	0	10	0.9533	0.0034	0.9462	0.9596
															2724	2725	249	0	8	0.9533	0.0034	0.9462	0.9596
															2725	2726	241	0	3	0.9533	0.0034	0.9462	0.9596
															2728	2729	238	0	4	0.9533	0.0034	0.9462	0.9596
															2729	2730	234	0	3	0.9533	0.0034	0.9462	0.9596
															2730	2731	231	0	5	0.9533	0.0034	0.9462	0.9596
															2732	2733	226	0	3	0.9533	0.0034	0.9462	0.9596
															2733	2734	223	0	9	0.9533	0.0034	0.9462	0.9596
															2734	2735	214	0	4	0.9533	0.0034	0.9462	0.9596
															2735	2736	210	0	3	0.9533	0.0034	0.9462	0.9596
															2736	2737	207	0	8	0.9533	0.0034	0.9462	0.9596
															2737	2738	199	0	11	0.9533	0.0034	0.9462	0.9596
															2738	2739	188	0	2	0.9533	0.0034	0.9462	0.9596
															2739	2740	186	0	4	0.9533	0.0034	0.9462	0.9596
															2740	2741	182	0	5	0.9533	0.0034	0.9462	0.9596
															2741	2742	177	0	2	0.9533	0.0034	0.9462	0.9596
															2742	2743	175	0	2	0.9533	0.0034	0.9462	0.9596
															2743	2744	173	0	4	0.9533	0.0034	0.9462	0.9596
															2744	2745	169	0	4	0.9533	0.0034	0.9462	0.9596
															2745	2746	165	0	12	0.9533	0.0034	0.9462	0.9596
															2746	2747	153	0	5	0.9533	0.0034	0.9462	0.9596
															2747	2748	148	0	4	0.9533	0.0034	0.9462	0.9596
															2748	2749	144	0	3	0.9533	0.0034	0.9462	0.9596
															2749	2750	141	0	3	0.9533	0.0034	0.9462	0.9596
															2750	2751	138	0	5	0.9533	0.0034	0.9462	0.9596
															2751	2752	133	0	9	0.9533	0.0034	0.9462	0.9596
															2752	2753	124	0	3	0.9533	0.0034	0.9462	0.9596
															2753	2754	121	0	7	0.9533	0.0034	0.9462	0.9596
															2754	2755	114	0	3	0.9533	0.0034	0.9462	0.9596
															2755	2756	111	0	3	0.9533	0.0034	0.9462	0.9596
															2756	2757	108	0	2	0.9533	0.0034	0.9462	0.9596
															2757	2758	106	0	8	0.9533	0.0034	0.9462	0.9596
															2758	2759	98	0	12	0.9533	0.0034	0.9462	0.9596
															2759	2760	86	0	6	0.9533	0.0034	0.9462	0.9596
															2760	2761	80	0	4	0.9533	0.0034	0.9462	0.9596
															2762	2763	76	0	6	0.9533	0.0034	0.9462	0.9596
															2763	2764	70	0	3	0.9533	0.0034	0.9462	0.9596
															2764	2765	67	0	1	0.9533	0.0034	0.9462	0.9596
															2765	2766	66	0	4	0.9533	0.0034	0.9462	0.9596
															2766	2767	62	0	4	0.9533	0.0034	0.9462	0.9596
															2767	2768	58	0	4	0.9533	0.0034	0.9462	0.9596
															2768	2769	54	0	1	0.9533	0.0034	0.9462	0.9596
															2769	2770	53	0	1	0.9533	0.0034	0.9462	0.9596
															2771	2772	52	0	2	0.9533	0.0034	0.9462	0.9596
															2773	2774	50	0	2	0.9533	0.0034	0.9462	0.9596
															2774	2775	48	0	1	0.9533	0.0034	0.9462	0.9596
															2777	2778	47	0	2	0.9533	0.0034	0.9462	0.9596
															2779	2780	45	0	3	0.9533	0.0034	0.9462	0.9596
															2781	2782	42	0	1	0.9533	0.0034	0.9462	0.9596
															2782	2783	41	0	3	0.9533	0.0034	0.9462	0.9596
															2783	2784	38	0	1	0.9533	0.0034	0.9462	0.9596
															2784	2785	37	0	2	0.9533	0.0034	0.9462	0.9596
															2785	2786	35	0	4	0.9533	0.0034	0.9462	0.9596
															2787	2788	31	0	1	0.9533	0.0034	0.9462	0.9596
															2788	2789	30	0	1	0.9533	0.0034	0.9462	0.9596
															2791	2792	29	0	1	0.9533	0.0034	0.9462	0.9596
															2792	2793	28	0	1	0.9533	0.0034	0.9462	0.9596
															2793	2794	27	0	2	0.9533	0.0034	0.9462	0.9596
															2794	2795	25	0	1	0.9533	0.0034	0.9462	0.9596
															2797	2798	24	0	1	0.9533	0.0034	0.9462	0.9596
															2799	2800	23	0	1	0.9533	0.0034	0.9462	0.9596
															2801	2802	22	0	1	0.9533	0.0034	0.9462	0.9596
															2803	2804	21	0	1	0.9533	0.0034	0.9462	0.9596
															2807	2808	20	0	1	0.9533	0.0034	0.9462	0.9596
															2808	2809	19	0	1	0.9533	0.0034	0.9462	0.9596
															2810	2811	18	0	1	0.9533	0.0034	0.9462	0.9596
															2814	2815	17	0	1	0.9533	0.0034	0.9462	0.9596
															2815	2816	16	0	1	0.9533	0.0034	0.9462	0.9596
															2818	2819	15	0	1	0.9533	0.0034	0.9462	0.9596
															2819	2820	14	0	1	0.9533	0.0034	0.9462	0.9596
															2820	2821	13	0	1	0.9533	0.0034	0.9462	0.9596
															2827	2828	12	0	1	0.9533	0.0034	0.9462	0.9596
															2829	2830	11	0	1	0.9533	0.0034	0.9462	0.9596
															2840	2841	10	0	1	0.9533	0.0034	0.9462	0.9596
															2849	2850	9	0	2	0.9533	0.0034	0.9462	0.9596
															2854	2855	7	0	1	0.9533	0.0034	0.9462	0.9596
															2866	2867	6	0	1	0.9533	0.0034	0.9462	0.9596
															2874	2875	5	0	1	0.9533	0.0034	0.9462	0.9596
															2883	2884	4	0	1	0.9533	0.0034	0.9462	0.9596
															2888	2889	3	0	1	0.9533	0.0034	0.9462	0.9596
															2889	2890	2	0	1	0.9533	0.0034	0.9462	0.9596
															2898	2899	1	0	1	0.9533	0.0034	0.9462	0.9596
