# Supplementary material for: Predicting mortality from AI cardiac volumes mass and coronary calcium on chest computed tomography
Source: Nat Commun. 2024 Mar 29;15:2747. doi: 10.1038/s41467-024-46977-3 (PMC10980695; doi:10.1038/s41467-024-46977-3)
Supplement: Supplementary file 4 — Source Data [file 41467_2024_46977_MOESM4_ESM.zip › Supplemental Figure 5.xlsx]

## Sheet: Supplemental 5a
First quartile					second quartile					third quartile					fourth quartile
Interval	Patients	Deaths	Lost	Survival	Interval	Patients	Deaths	Lost	Survival	Interval	Patients	Deaths	Lost	Survival	Interval	Patients	Deaths	Lost	Survival
0	6089	0	3	1	0	6088	0	3	1	0	6089	0	4	1	0	6088	0	9	1
4	6086	0	1	1	10	6085	0	1	1	16	6085	1	0	0.9998	15	6079	0	1	1
13	6085	0	1	1	13	6084	0	1	1	24	6084	0	1	0.9998	19	6078	1	0	0.9998
21	6084	0	1	1	14	6083	0	1	1	40	6083	0	1	0.9998	63	6077	1	0	0.9997
22	6083	0	1	1	25	6082	0	1	1	87	6082	0	1	0.9998	67	6076	1	0	0.9995
28	6082	1	0	0.9998	32	6081	0	1	1	96	6081	0	2	0.9998	83	6075	1	0	0.9993
30	6081	0	1	0.9998	57	6080	1	0	0.9998	99	6079	0	1	0.9998	87	6074	0	1	0.9993
33	6080	0	1	0.9998	62	6079	0	1	0.9998	114	6078	0	1	0.9998	108	6073	1	1	0.9992
49	6079	0	1	0.9998	73	6078	1	0	0.9997	141	6077	0	1	0.9998	119	6071	0	1	0.9992
51	6078	0	1	0.9998	83	6077	1	0	0.9995	143	6076	0	1	0.9998	122	6070	0	1	0.9992
55	6077	0	1	0.9998	89	6076	0	1	0.9995	157	6075	0	1	0.9998	125	6069	1	0	0.999
64	6076	0	1	0.9998	91	6075	0	1	0.9995	158	6074	0	1	0.9998	128	6068	0	1	0.999
66	6075	0	1	0.9998	94	6074	1	0	0.9993	195	6073	0	1	0.9998	133	6067	0	1	0.999
76	6074	0	1	0.9998	97	6073	0	1	0.9993	196	6072	0	1	0.9998	140	6066	1	0	0.9988
84	6073	0	1	0.9998	100	6072	1	0	0.9992	217	6071	1	0	0.9997	152	6065	2	0	0.9985
88	6072	0	1	0.9998	121	6071	0	1	0.9992	233	6070	1	0	0.9995	158	6063	0	1	0.9985
90	6071	0	1	0.9998	136	6070	1	0	0.999	241	6069	1	1	0.9993	174	6062	1	0	0.9984
99	6070	0	1	0.9998	152	6069	1	0	0.9988	244	6067	0	1	0.9993	176	6061	1	0	0.9982
105	6069	1	0	0.9997	164	6068	0	1	0.9988	256	6066	0	1	0.9993	180	6060	1	0	0.998
118	6068	1	0	0.9995	176	6067	1	0	0.9987	259	6065	0	1	0.9993	188	6059	1	0	0.9979
127	6067	1	0	0.9993	197	6066	0	1	0.9987	295	6064	0	1	0.9993	197	6058	0	1	0.9979
148	6066	0	1	0.9993	201	6065	0	1	0.9987	299	6063	1	0	0.9992	199	6057	1	0	0.9977
154	6065	0	1	0.9993	232	6064	0	1	0.9987	314	6062	0	1	0.9992	200	6056	0	1	0.9977
165	6064	0	1	0.9993	234	6063	1	0	0.9985	316	6061	0	1	0.9992	208	6055	1	0	0.9975
173	6063	0	1	0.9993	248	6062	0	1	0.9985	332	6060	0	1	0.9992	224	6054	1	0	0.9974
209	6062	0	1	0.9993	254	6061	1	0	0.9984	340	6059	0	1	0.9992	225	6053	1	0	0.9972
213	6061	0	1	0.9993	257	6060	0	1	0.9984	345	6058	0	1	0.9992	227	6052	1	0	0.997
224	6060	0	1	0.9993	263	6059	1	0	0.9982	356	6057	0	1	0.9992	228	6051	0	1	0.997
250	6059	1	0	0.9992	266	6058	0	1	0.9982	364	6056	0	1	0.9992	254	6050	1	0	0.9969
255	6058	0	1	0.9992	267	6057	0	1	0.9982	365	6055	0	1	0.9992	260	6049	1	0	0.9967
267	6057	0	1	0.9992	294	6056	0	1	0.9982	378	6054	0	1	0.9992	262	6048	0	1	0.9967
278	6056	0	1	0.9992	314	6055	0	1	0.9982	379	6053	0	1	0.9992	263	6047	1	0	0.9965
281	6055	0	1	0.9992	320	6054	0	1	0.9982	387	6052	0	1	0.9992	273	6046	0	1	0.9965
283	6054	0	1	0.9992	346	6053	0	1	0.9982	390	6051	1	0	0.999	279	6045	0	1	0.9965
287	6053	0	1	0.9992	347	6052	0	1	0.9982	392	6050	0	1	0.999	285	6044	1	0	0.9964
289	6052	0	1	0.9992	348	6051	0	2	0.9982	394	6049	0	1	0.999	286	6043	1	0	0.9962
290	6051	1	0	0.999	351	6049	0	1	0.9982	407	6048	0	1	0.999	292	6042	0	1	0.9962
303	6050	0	1	0.999	354	6048	0	1	0.9982	410	6047	0	1	0.999	293	6041	0	1	0.9962
305	6049	1	0	0.9988	364	6047	0	1	0.9982	425	6046	0	1	0.999	297	6040	0	1	0.9962
334	6048	0	1	0.9988	370	6046	0	1	0.9982	435	6045	0	1	0.999	304	6039	0	1	0.9962
345	6047	0	1	0.9988	373	6045	0	1	0.9982	440	6044	1	1	0.9988	307	6038	0	1	0.9962
346	6046	0	1	0.9988	386	6044	0	1	0.9982	447	6042	0	1	0.9988	316	6037	1	0	0.996
356	6045	0	1	0.9988	391	6043	0	1	0.9982	453	6041	0	1	0.9988	318	6036	0	1	0.996
367	6044	0	1	0.9988	397	6042	1	0	0.998	455	6040	0	1	0.9988	320	6035	0	1	0.996
368	6043	0	1	0.9988	404	6041	0	1	0.998	463	6039	0	1	0.9988	321	6034	0	1	0.996
374	6042	0	1	0.9988	418	6040	0	1	0.998	465	6038	2	0	0.9985	330	6033	0	1	0.996
377	6041	0	1	0.9988	423	6039	1	1	0.9979	466	6036	0	1	0.9985	339	6032	0	2	0.996
388	6040	1	0	0.9987	431	6037	1	0	0.9977	467	6035	1	1	0.9983	352	6030	1	0	0.9959
391	6039	0	1	0.9987	436	6036	0	2	0.9977	471	6033	1	1	0.9982	356	6029	1	1	0.9957
392	6038	0	1	0.9987	455	6034	0	1	0.9977	499	6031	0	1	0.9982	358	6027	0	1	0.9957
400	6037	0	1	0.9987	462	6033	1	0	0.9975	507	6030	0	1	0.9982	361	6026	0	1	0.9957
403	6036	1	2	0.9985	482	6032	0	1	0.9975	511	6029	1	0	0.998	364	6025	0	1	0.9957
404	6033	0	1	0.9985	487	6031	0	1	0.9975	512	6028	0	1	0.998	371	6024	1	0	0.9956
409	6032	0	1	0.9985	491	6030	0	1	0.9975	516	6027	0	1	0.998	379	6023	0	1	0.9956
411	6031	0	2	0.9985	496	6029	0	1	0.9975	530	6026	0	1	0.998	385	6022	0	1	0.9956
416	6029	0	1	0.9985	497	6028	0	1	0.9975	535	6025	0	1	0.998	390	6021	1	0	0.9954
417	6028	0	1	0.9985	498	6027	0	1	0.9975	547	6024	0	1	0.998	421	6020	1	0	0.9952
424	6027	0	1	0.9985	524	6026	0	1	0.9975	553	6023	0	1	0.998	433	6019	0	1	0.9952
425	6026	0	1	0.9985	553	6025	0	1	0.9975	561	6022	0	1	0.998	436	6018	0	1	0.9952
429	6025	0	1	0.9985	557	6024	0	1	0.9975	570	6021	0	1	0.998	438	6017	1	0	0.9951
432	6024	0	1	0.9985	562	6023	0	1	0.9975	578	6020	0	1	0.998	448	6016	0	1	0.9951
434	6023	0	1	0.9985	564	6022	0	1	0.9975	594	6019	0	1	0.998	449	6015	1	1	0.9949
440	6022	1	0	0.9983	573	6021	0	1	0.9975	597	6018	1	0	0.9979	451	6013	0	1	0.9949
463	6021	0	1	0.9983	584	6020	0	1	0.9975	602	6017	0	1	0.9979	452	6012	0	1	0.9949
467	6020	0	1	0.9983	594	6019	0	2	0.9975	604	6016	0	1	0.9979	453	6011	0	3	0.9949
477	6019	0	1	0.9983	603	6017	1	0	0.9974	612	6015	0	1	0.9979	457	6008	0	1	0.9949
503	6018	0	1	0.9983	608	6016	0	1	0.9974	630	6014	0	1	0.9979	461	6007	0	1	0.9949
508	6017	0	1	0.9983	619	6015	0	1	0.9974	636	6013	0	1	0.9979	462	6006	0	2	0.9949
537	6016	1	0	0.9982	624	6014	0	1	0.9974	638	6012	0	1	0.9979	468	6004	1	0	0.9947
571	6015	0	1	0.9982	630	6013	0	1	0.9974	649	6011	1	0	0.9977	469	6003	0	1	0.9947
586	6014	0	1	0.9982	639	6012	1	0	0.9972	657	6010	0	1	0.9977	490	6002	0	1	0.9947
602	6013	1	0	0.998	644	6011	0	1	0.9972	658	6009	1	0	0.9975	493	6001	1	0	0.9946
612	6012	1	0	0.9979	648	6010	0	1	0.9972	664	6008	1	0	0.9974	497	6000	0	1	0.9946
615	6011	0	1	0.9979	649	6009	0	1	0.9972	666	6007	0	1	0.9974	500	5999	1	0	0.9944
616	6010	0	1	0.9979	652	6008	1	0	0.997	667	6006	1	1	0.9972	501	5998	1	0	0.9942
621	6009	0	1	0.9979	656	6007	1	0	0.9969	679	6004	0	1	0.9972	502	5997	0	1	0.9942
625	6008	0	1	0.9979	671	6006	1	0	0.9967	693	6003	1	0	0.997	503	5996	1	0	0.9941
629	6007	0	1	0.9979	690	6005	0	1	0.9967	695	6002	0	1	0.997	507	5995	1	0	0.9939
631	6006	0	1	0.9979	698	6004	0	1	0.9967	701	6001	0	1	0.997	510	5994	0	1	0.9939
632	6005	0	2	0.9979	702	6003	0	1	0.9967	703	6000	0	1	0.997	512	5993	0	2	0.9939
667	6003	1	0	0.9977	705	6002	0	1	0.9967	704	5999	0	1	0.997	516	5991	1	0	0.9937
679	6002	1	0	0.9975	714	6001	0	1	0.9967	717	5998	0	1	0.997	531	5990	0	1	0.9937
681	6001	0	1	0.9975	715	6000	0	1	0.9967	718	5997	0	2	0.997	536	5989	0	1	0.9937
688	6000	0	1	0.9975	716	5999	0	1	0.9967	719	5995	0	1	0.997	541	5988	1	0	0.9936
714	5999	1	0	0.9974	717	5998	0	1	0.9967	728	5994	0	1	0.997	550	5987	0	1	0.9936
721	5998	0	1	0.9974	719	5997	0	1	0.9967	729	5993	0	1	0.997	553	5986	0	1	0.9936
723	5997	0	1	0.9974	721	5996	0	1	0.9967	735	5992	0	1	0.997	563	5985	0	1	0.9936
727	5996	0	2	0.9974	722	5995	1	0	0.9965	746	5991	0	1	0.997	568	5984	0	1	0.9936
729	5994	0	1	0.9974	729	5994	0	1	0.9965	748	5990	1	0	0.9969	571	5983	0	1	0.9936
736	5993	0	1	0.9974	735	5993	0	1	0.9965	750	5989	0	1	0.9969	582	5982	0	1	0.9936
742	5992	1	1	0.9972	743	5992	0	1	0.9965	754	5988	0	1	0.9969	594	5981	1	0	0.9934
746	5990	0	1	0.9972	744	5991	0	1	0.9965	755	5987	0	1	0.9969	595	5980	1	0	0.9932
749	5989	0	1	0.9972	746	5990	0	1	0.9965	772	5986	0	1	0.9969	598	5979	0	1	0.9932
750	5988	0	2	0.9972	764	5989	0	1	0.9965	775	5985	0	1	0.9969	602	5978	2	0	0.9929
762	5986	0	1	0.9972	769	5988	0	1	0.9965	782	5984	0	1	0.9969	603	5976	1	1	0.9927
766	5985	0	1	0.9972	770	5987	0	1	0.9965	806	5983	0	1	0.9969	604	5974	0	1	0.9927
767	5984	0	1	0.9972	772	5986	0	1	0.9965	807	5982	1	0	0.9967	606	5973	0	1	0.9927
768	5983	0	1	0.9972	773	5985	0	1	0.9965	809	5981	0	1	0.9967	607	5972	0	1	0.9927
776	5982	0	1	0.9972	777	5984	0	1	0.9965	811	5980	0	1	0.9967	608	5971	0	1	0.9927
780	5981	0	1	0.9972	778	5983	1	0	0.9964	817	5979	0	1	0.9967	609	5970	0	1	0.9927
781	5980	0	1	0.9972	781	5982	0	1	0.9964	819	5978	0	1	0.9967	614	5969	1	0	0.9926
790	5979	0	1	0.9972	786	5981	0	1	0.9964	822	5977	0	1	0.9967	642	5968	1	0	0.9924
791	5978	0	1	0.9972	788	5980	0	1	0.9964	831	5976	1	1	0.9965	643	5967	1	0	0.9922
797	5977	0	1	0.9972	789	5979	1	0	0.9962	841	5974	0	1	0.9965	645	5966	0	1	0.9922
798	5976	0	1	0.9972	790	5978	1	0	0.996	844	5973	0	1	0.9965	652	5965	1	0	0.9921
817	5975	0	1	0.9972	791	5977	0	1	0.996	853	5972	0	1	0.9965	658	5964	0	1	0.9921
820	5974	1	0	0.997	794	5976	0	2	0.996	855	5971	1	1	0.9964	670	5963	1	0	0.9919
823	5973	1	0	0.9969	800	5974	0	1	0.996	862	5969	0	1	0.9964	671	5962	1	1	0.9917
829	5972	0	1	0.9969	810	5973	0	1	0.996	865	5968	0	2	0.9964	673	5960	1	0	0.9916
843	5971	0	1	0.9969	813	5972	0	3	0.996	878	5966	0	1	0.9964	686	5959	1	1	0.9914
845	5970	0	1	0.9969	820	5969	0	1	0.996	880	5965	0	1	0.9964	689	5957	0	2	0.9914
853	5969	0	1	0.9969	821	5968	1	0	0.9959	891	5964	1	0	0.9962	691	5955	1	0	0.9912
860	5968	1	0	0.9967	825	5967	0	1	0.9959	892	5963	1	0	0.996	694	5954	0	1	0.9912
863	5967	0	1	0.9967	826	5966	0	1	0.9959	911	5962	1	0	0.9959	695	5953	1	0	0.9911
868	5966	0	1	0.9967	828	5965	0	1	0.9959	912	5961	0	1	0.9959	696	5952	2	0	0.9907
877	5965	0	2	0.9967	830	5964	0	2	0.9959	924	5960	1	0	0.9957	698	5950	1	0	0.9906
881	5963	0	1	0.9967	837	5962	0	1	0.9959	930	5959	0	1	0.9957	701	5949	1	0	0.9904
888	5962	0	1	0.9967	839	5961	0	1	0.9959	931	5958	0	1	0.9957	708	5948	1	0	0.9902
894	5961	0	1	0.9967	841	5960	0	1	0.9959	935	5957	1	0	0.9955	709	5947	0	1	0.9902
924	5960	0	1	0.9967	842	5959	0	1	0.9959	949	5956	0	1	0.9955	711	5946	0	1	0.9902
926	5959	0	1	0.9967	843	5958	0	1	0.9959	951	5955	0	1	0.9955	712	5945	0	1	0.9902
927	5958	1	0	0.9965	867	5957	0	1	0.9959	952	5954	0	1	0.9955	715	5944	0	1	0.9902
932	5957	0	1	0.9965	875	5956	0	1	0.9959	964	5953	0	1	0.9955	718	5943	0	1	0.9902
934	5956	0	1	0.9965	876	5955	1	0	0.9957	970	5952	1	0	0.9954	719	5942	0	1	0.9902
944	5955	0	1	0.9965	882	5954	0	1	0.9957	972	5951	0	1	0.9954	720	5941	0	2	0.9902
947	5954	0	1	0.9965	888	5953	0	1	0.9957	999	5950	1	0	0.9952	721	5939	1	0	0.9901
948	5953	0	1	0.9965	897	5952	0	2	0.9957	1005	5949	0	1	0.9952	724	5938	0	1	0.9901
949	5952	0	1	0.9965	908	5950	1	0	0.9955	1012	5948	0	1	0.9952	725	5937	1	0	0.9899
950	5951	0	1	0.9965	911	5949	0	1	0.9955	1016	5947	0	1	0.9952	729	5936	0	1	0.9899
971	5950	0	1	0.9965	914	5948	0	1	0.9955	1021	5946	0	1	0.9952	730	5935	0	1	0.9899
978	5949	0	1	0.9965	915	5947	1	0	0.9954	1023	5945	0	1	0.9952	732	5934	0	1	0.9899
987	5948	0	1	0.9965	916	5946	0	1	0.9954	1030	5944	1	0	0.995	741	5933	0	1	0.9899
991	5947	0	1	0.9965	917	5945	1	1	0.9952	1042	5943	0	1	0.995	747	5932	0	1	0.9899
995	5946	1	0	0.9964	918	5943	0	1	0.9952	1052	5942	1	1	0.9949	749	5931	0	1	0.9899
1001	5945	1	1	0.9962	919	5942	1	0	0.995	1065	5940	0	2	0.9949	750	5930	1	0	0.9897
1006	5943	0	1	0.9962	924	5941	0	1	0.995	1066	5938	0	1	0.9949	756	5929	0	2	0.9897
1011	5942	0	1	0.9962	925	5940	0	1	0.995	1073	5937	0	1	0.9949	763	5927	0	1	0.9897
1012	5941	0	1	0.9962	928	5939	0	1	0.995	1074	5936	0	1	0.9949	765	5926	1	0	0.9896
1013	5940	0	3	0.9962	932	5938	0	1	0.995	1076	5935	1	1	0.9947	781	5925	1	0	0.9894
1030	5937	0	1	0.9962	948	5937	0	1	0.995	1079	5933	0	1	0.9947	784	5924	0	1	0.9894
1035	5936	0	1	0.9962	954	5936	1	0	0.9949	1082	5932	0	1	0.9947	786	5923	1	0	0.9892
1047	5935	0	1	0.9962	958	5935	0	1	0.9949	1096	5931	0	1	0.9947	791	5922	1	0	0.9891
1055	5934	0	1	0.9962	962	5934	0	1	0.9949	1099	5930	0	1	0.9947	792	5921	1	0	0.9889
1057	5933	1	0	0.996	964	5933	0	2	0.9949	1100	5929	0	2	0.9947	795	5920	0	1	0.9889
1058	5932	0	1	0.996	965	5931	0	1	0.9949	1101	5927	0	1	0.9947	796	5919	0	1	0.9889
1059	5931	0	1	0.996	971	5930	0	1	0.9949	1103	5926	1	0	0.9945	799	5918	0	1	0.9889
1061	5930	1	0	0.9958	978	5929	0	1	0.9949	1106	5925	0	3	0.9945	810	5917	0	1	0.9889
1070	5929	0	1	0.9958	992	5928	0	1	0.9949	1113	5922	1	0	0.9943	812	5916	0	1	0.9889
1071	5928	0	1	0.9958	994	5927	0	1	0.9949	1120	5921	0	2	0.9943	813	5915	0	1	0.9889
1076	5927	1	0	0.9957	999	5926	0	1	0.9949	1126	5919	0	1	0.9943	814	5914	0	1	0.9889
1081	5926	0	1	0.9957	1001	5925	0	1	0.9949	1139	5918	0	1	0.9943	816	5913	1	1	0.9887
1093	5925	1	0	0.9955	1008	5924	0	1	0.9949	1145	5917	0	1	0.9943	818	5911	1	0	0.9886
1100	5924	0	1	0.9955	1020	5923	0	1	0.9949	1151	5916	1	0	0.9942	827	5910	0	1	0.9886
1101	5923	0	1	0.9955	1024	5922	0	1	0.9949	1156	5915	0	1	0.9942	828	5909	0	1	0.9886
1103	5922	0	2	0.9955	1029	5921	0	1	0.9949	1162	5914	0	1	0.9942	830	5908	0	1	0.9886
1108	5920	0	1	0.9955	1031	5920	0	1	0.9949	1169	5913	0	1	0.9942	832	5907	0	1	0.9886
1115	5919	0	1	0.9955	1035	5919	1	0	0.9947	1174	5912	1	0	0.994	843	5906	0	1	0.9886
1125	5918	0	1	0.9955	1040	5918	0	1	0.9947	1177	5911	0	2	0.994	846	5905	0	1	0.9886
1128	5917	0	1	0.9955	1046	5917	0	1	0.9947	1185	5909	0	1	0.994	853	5904	1	0	0.9884
1134	5916	0	1	0.9955	1054	5916	1	0	0.9945	1186	5908	0	1	0.994	854	5903	0	1	0.9884
1147	5915	0	1	0.9955	1064	5915	1	0	0.9944	1197	5907	1	0	0.9938	861	5902	0	1	0.9884
1151	5914	0	1	0.9955	1067	5914	1	0	0.9942	1198	5906	0	1	0.9938	869	5901	0	1	0.9884
1154	5913	0	1	0.9955	1068	5913	0	1	0.9942	1201	5905	2	0	0.9935	873	5900	0	2	0.9884
1160	5912	0	2	0.9955	1069	5912	0	1	0.9942	1204	5903	0	1	0.9935	876	5898	0	1	0.9884
1167	5910	0	1	0.9955	1074	5911	0	1	0.9942	1207	5902	0	1	0.9935	885	5897	0	1	0.9884
1170	5909	0	1	0.9955	1075	5910	0	2	0.9942	1208	5901	0	1	0.9935	889	5896	0	1	0.9884
1174	5908	1	0	0.9953	1076	5908	0	1	0.9942	1218	5900	0	1	0.9935	893	5895	0	1	0.9884
1177	5907	0	2	0.9953	1088	5907	0	2	0.9942	1219	5899	0	1	0.9935	894	5894	0	1	0.9884
1187	5905	0	1	0.9953	1103	5905	0	1	0.9942	1224	5898	0	2	0.9935	905	5893	0	1	0.9884
1190	5904	1	0	0.9952	1104	5904	0	1	0.9942	1227	5896	0	1	0.9935	910	5892	1	0	0.9882
1191	5903	0	1	0.9952	1113	5903	0	1	0.9942	1228	5895	0	1	0.9935	912	5891	1	0	0.9881
1193	5902	0	1	0.9952	1114	5902	0	1	0.9942	1238	5894	0	1	0.9935	913	5890	0	2	0.9881
1218	5901	0	1	0.9952	1116	5901	0	1	0.9942	1239	5893	0	1	0.9935	917	5888	1	0	0.9879
1222	5900	1	0	0.995	1121	5900	0	1	0.9942	1245	5892	1	0	0.9933	921	5887	0	1	0.9879
1227	5899	1	0	0.9948	1128	5899	0	1	0.9942	1254	5891	0	1	0.9933	923	5886	1	0	0.9877
1237	5898	0	1	0.9948	1129	5898	0	1	0.9942	1273	5890	0	1	0.9933	927	5885	0	1	0.9877
1241	5897	1	0	0.9947	1130	5897	0	1	0.9942	1274	5889	0	1	0.9933	928	5884	0	1	0.9877
1245	5896	0	1	0.9947	1139	5896	0	1	0.9942	1278	5888	0	1	0.9933	929	5883	0	1	0.9877
1247	5895	0	1	0.9947	1140	5895	1	0	0.994	1282	5887	1	0	0.9932	931	5882	1	0	0.9876
1249	5894	0	1	0.9947	1157	5894	0	1	0.994	1289	5886	1	0	0.993	932	5881	0	1	0.9876
1256	5893	1	0	0.9945	1161	5893	0	1	0.994	1301	5885	0	1	0.993	944	5880	0	1	0.9876
1258	5892	0	1	0.9945	1163	5892	0	1	0.994	1305	5884	0	1	0.993	947	5879	0	1	0.9876
1266	5891	0	1	0.9945	1164	5891	0	1	0.994	1329	5883	0	1	0.993	949	5878	0	1	0.9876
1274	5890	0	1	0.9945	1165	5890	1	0	0.9939	1331	5882	1	0	0.9928	956	5877	0	1	0.9876
1275	5889	0	1	0.9945	1174	5889	0	1	0.9939	1333	5881	1	0	0.9927	959	5876	0	1	0.9876
1282	5888	0	1	0.9945	1175	5888	1	0	0.9937	1335	5880	0	1	0.9927	968	5875	1	0	0.9874
1283	5887	0	2	0.9945	1186	5887	0	1	0.9937	1339	5879	0	1	0.9927	973	5874	0	1	0.9874
1288	5885	0	1	0.9945	1187	5886	0	1	0.9937	1340	5878	1	0	0.9925	974	5873	0	1	0.9874
1293	5884	0	3	0.9945	1190	5885	0	1	0.9937	1341	5877	1	0	0.9923	976	5872	0	1	0.9874
1299	5881	0	1	0.9945	1191	5884	0	1	0.9937	1344	5876	0	1	0.9923	978	5871	0	1	0.9874
1304	5880	0	1	0.9945	1202	5883	0	1	0.9937	1349	5875	0	1	0.9923	985	5870	1	1	0.9872
1305	5879	0	1	0.9945	1204	5882	0	1	0.9937	1358	5874	0	1	0.9923	988	5868	0	2	0.9872
1314	5878	0	1	0.9945	1207	5881	0	1	0.9937	1364	5873	0	1	0.9923	989	5866	0	1	0.9872
1315	5877	0	1	0.9945	1217	5880	0	1	0.9937	1369	5872	0	1	0.9923	996	5865	0	1	0.9872
1317	5876	0	1	0.9945	1218	5879	0	1	0.9937	1373	5871	1	0	0.9922	997	5864	1	0	0.9871
1318	5875	1	0	0.9943	1225	5878	0	1	0.9937	1375	5870	0	1	0.9922	1012	5863	0	1	0.9871
1322	5874	0	1	0.9943	1228	5877	0	1	0.9937	1379	5869	0	1	0.9922	1017	5862	0	1	0.9871
1323	5873	0	1	0.9943	1234	5876	0	1	0.9937	1380	5868	0	1	0.9922	1020	5861	0	1	0.9871
1337	5872	1	0	0.9942	1249	5875	1	1	0.9935	1381	5867	0	1	0.9922	1024	5860	1	0	0.9869
1341	5871	1	0	0.994	1257	5873	0	1	0.9935	1382	5866	0	1	0.9922	1029	5859	0	1	0.9869
1342	5870	0	1	0.994	1269	5872	1	0	0.9933	1390	5865	0	1	0.9922	1036	5858	0	1	0.9869
1344	5869	0	1	0.994	1275	5871	0	1	0.9933	1393	5864	1	0	0.992	1041	5857	1	0	0.9867
1354	5868	0	1	0.994	1277	5870	0	2	0.9933	1404	5863	1	0	0.9918	1045	5856	1	0	0.9865
1355	5867	0	1	0.994	1278	5868	0	1	0.9933	1409	5862	0	2	0.9918	1047	5855	0	1	0.9865
1365	5866	0	1	0.994	1280	5867	0	1	0.9933	1414	5860	0	1	0.9918	1056	5854	0	1	0.9865
1375	5865	0	1	0.994	1284	5866	0	1	0.9933	1423	5859	0	1	0.9918	1059	5853	0	1	0.9865
1381	5864	0	1	0.994	1286	5865	0	2	0.9933	1429	5858	0	1	0.9918	1060	5852	0	2	0.9865
1383	5863	0	1	0.994	1296	5863	0	1	0.9933	1431	5857	0	1	0.9918	1064	5850	1	0	0.9864
1386	5862	0	1	0.994	1297	5862	0	1	0.9933	1432	5856	0	1	0.9918	1065	5849	0	1	0.9864
1395	5861	0	1	0.994	1298	5861	0	1	0.9933	1433	5855	1	2	0.9916	1068	5848	1	0	0.9862
1400	5860	0	1	0.994	1325	5860	1	1	0.9932	1434	5852	0	1	0.9916	1071	5847	1	1	0.986
1405	5859	0	1	0.994	1327	5858	0	1	0.9932	1435	5851	0	2	0.9916	1078	5845	1	0	0.9859
1412	5858	1	0	0.9938	1334	5857	0	1	0.9932	1436	5849	1	2	0.9915	1084	5844	0	1	0.9859
1420	5857	1	0	0.9937	1340	5856	0	1	0.9932	1438	5846	1	1	0.9913	1088	5843	0	1	0.9859
1430	5856	0	1	0.9937	1345	5855	0	1	0.9932	1441	5844	0	1	0.9913	1094	5842	0	1	0.9859
1431	5855	0	1	0.9937	1347	5854	0	1	0.9932	1444	5843	0	1	0.9913	1106	5841	0	2	0.9859
1433	5854	0	1	0.9937	1356	5853	1	0	0.993	1448	5842	0	1	0.9913	1111	5839	0	1	0.9859
1434	5853	0	1	0.9937	1357	5852	0	1	0.993	1454	5841	0	1	0.9913	1112	5838	0	1	0.9859
1435	5852	0	1	0.9937	1361	5851	0	1	0.993	1458	5840	0	2	0.9913	1115	5837	0	1	0.9859
1437	5851	0	3	0.9937	1365	5850	0	2	0.993	1461	5838	0	1	0.9913	1118	5836	0	1	0.9859
1445	5848	0	1	0.9937	1371	5848	0	1	0.993	1463	5837	0	1	0.9913	1120	5835	0	1	0.9859
1451	5847	0	1	0.9937	1372	5847	1	0	0.9928	1465	5836	0	1	0.9913	1123	5834	0	2	0.9859
1454	5846	0	1	0.9937	1377	5846	0	1	0.9928	1466	5835	0	1	0.9913	1124	5832	0	1	0.9859
1461	5845	0	1	0.9937	1389	5845	0	1	0.9928	1470	5834	0	1	0.9913	1127	5831	0	1	0.9859
1467	5844	1	1	0.9935	1391	5844	0	1	0.9928	1472	5833	0	1	0.9913	1130	5830	1	2	0.9857
1484	5842	0	1	0.9935	1398	5843	0	1	0.9928	1477	5832	0	1	0.9913	1133	5827	1	1	0.9855
1489	5841	0	1	0.9935	1407	5842	0	1	0.9928	1478	5831	0	1	0.9913	1134	5825	0	1	0.9855
1491	5840	0	1	0.9935	1411	5841	0	1	0.9928	1479	5830	0	1	0.9913	1144	5824	0	1	0.9855
1495	5839	0	1	0.9935	1414	5840	0	1	0.9928	1484	5829	1	1	0.9911	1149	5823	0	1	0.9855
1501	5838	0	1	0.9935	1417	5839	0	1	0.9928	1487	5827	0	1	0.9911	1150	5822	1	1	0.9854
1512	5837	0	1	0.9935	1422	5838	0	1	0.9928	1492	5826	1	0	0.991	1152	5820	0	1	0.9854
1513	5836	0	1	0.9935	1423	5837	0	1	0.9928	1494	5825	1	0	0.9908	1153	5819	0	1	0.9854
1514	5835	0	2	0.9935	1434	5836	0	4	0.9928	1507	5824	0	1	0.9908	1162	5818	1	0	0.9852
1520	5833	0	1	0.9935	1436	5832	0	1	0.9928	1508	5823	0	1	0.9908	1166	5817	0	1	0.9852
1523	5832	1	0	0.9933	1437	5831	0	1	0.9928	1509	5822	0	1	0.9908	1168	5816	0	1	0.9852
1525	5831	0	1	0.9933	1440	5830	0	1	0.9928	1512	5821	1	0	0.9906	1169	5815	0	2	0.9852
1526	5830	0	1	0.9933	1441	5829	0	2	0.9928	1516	5820	0	1	0.9906	1174	5813	0	1	0.9852
1527	5829	0	1	0.9933	1448	5827	0	1	0.9928	1520	5819	0	1	0.9906	1175	5812	1	0	0.985
1531	5828	0	1	0.9933	1459	5826	0	1	0.9928	1521	5818	1	0	0.9905	1177	5811	0	2	0.985
1536	5827	0	1	0.9933	1465	5825	0	1	0.9928	1530	5817	1	0	0.9903	1185	5809	0	1	0.985
1538	5826	1	0	0.9931	1469	5824	0	1	0.9928	1540	5816	0	1	0.9903	1193	5808	0	1	0.985
1540	5825	0	1	0.9931	1471	5823	0	1	0.9928	1541	5815	1	0	0.9901	1195	5807	1	0	0.9849
1543	5824	0	1	0.9931	1477	5822	0	1	0.9928	1549	5814	0	1	0.9901	1198	5806	1	0	0.9847
1545	5823	0	1	0.9931	1481	5821	0	1	0.9928	1551	5813	0	1	0.9901	1199	5805	0	2	0.9847
1548	5822	0	1	0.9931	1482	5820	0	1	0.9928	1560	5812	1	0	0.9899	1205	5803	0	1	0.9847
1551	5821	0	1	0.9931	1483	5819	0	1	0.9928	1574	5811	0	1	0.9899	1207	5802	0	1	0.9847
1552	5820	0	1	0.9931	1486	5818	0	1	0.9928	1577	5810	0	2	0.9899	1208	5801	1	1	0.9845
1564	5819	0	1	0.9931	1488	5817	0	2	0.9928	1578	5808	0	1	0.9899	1210	5799	0	1	0.9845
1566	5818	0	1	0.9931	1489	5815	0	1	0.9928	1581	5807	0	1	0.9899	1215	5798	0	1	0.9845
1574	5817	0	1	0.9931	1493	5814	0	1	0.9928	1588	5806	0	1	0.9899	1216	5797	0	1	0.9845
1579	5816	0	1	0.9931	1496	5813	0	1	0.9928	1589	5805	0	1	0.9899	1222	5796	0	1	0.9845
1583	5815	0	1	0.9931	1502	5812	0	1	0.9928	1594	5804	1	0	0.9898	1226	5795	1	0	0.9843
1591	5814	0	1	0.9931	1503	5811	0	1	0.9928	1596	5803	0	1	0.9898	1227	5794	1	0	0.9842
1592	5813	0	1	0.9931	1504	5810	0	1	0.9928	1598	5802	1	1	0.9896	1233	5793	0	1	0.9842
1599	5812	0	1	0.9931	1505	5809	0	1	0.9928	1599	5800	0	1	0.9896	1239	5792	0	1	0.9842
1600	5811	0	1	0.9931	1506	5808	0	2	0.9928	1615	5799	0	1	0.9896	1243	5791	0	1	0.9842
1611	5810	0	1	0.9931	1508	5806	0	1	0.9928	1629	5798	1	0	0.9894	1250	5790	0	1	0.9842
1624	5809	0	1	0.9931	1512	5805	0	1	0.9928	1631	5797	1	0	0.9893	1255	5789	0	2	0.9842
1626	5808	0	1	0.9931	1523	5804	0	1	0.9928	1635	5796	1	1	0.9891	1258	5787	0	1	0.9842
1635	5807	0	2	0.9931	1530	5803	1	0	0.9927	1641	5794	0	1	0.9891	1260	5786	2	0	0.9838
1642	5805	0	1	0.9931	1532	5802	0	1	0.9927	1642	5793	1	1	0.9889	1268	5784	1	0	0.9837
1651	5804	1	0	0.993	1534	5801	0	1	0.9927	1643	5791	0	1	0.9889	1273	5783	0	1	0.9837
1655	5803	0	2	0.993	1538	5800	0	1	0.9927	1646	5790	0	2	0.9889	1282	5782	1	1	0.9835
1674	5801	0	1	0.993	1541	5799	0	1	0.9927	1650	5788	0	1	0.9889	1288	5780	0	1	0.9835
1678	5800	0	1	0.993	1543	5798	1	0	0.9925	1658	5787	0	1	0.9889	1293	5779	1	0	0.9833
1681	5799	0	1	0.993	1545	5797	0	1	0.9925	1659	5786	0	1	0.9889	1294	5778	0	1	0.9833
1693	5798	0	1	0.993	1551	5796	0	1	0.9925	1661	5785	1	1	0.9888	1298	5777	0	1	0.9833
1694	5797	0	1	0.993	1559	5795	0	1	0.9925	1662	5783	1	0	0.9886	1301	5776	0	1	0.9833
1700	5796	0	1	0.993	1576	5794	1	0	0.9923	1663	5782	0	1	0.9886	1309	5775	0	1	0.9833
1702	5795	0	1	0.993	1578	5793	0	1	0.9923	1667	5781	0	1	0.9886	1315	5774	1	0	0.9832
1703	5794	0	1	0.993	1579	5792	1	0	0.9921	1669	5780	0	1	0.9886	1329	5773	1	0	0.983
1710	5793	0	1	0.993	1585	5791	0	1	0.9921	1673	5779	1	1	0.9884	1332	5772	1	1	0.9828
1724	5792	0	1	0.993	1587	5790	0	1	0.9921	1678	5777	1	1	0.9882	1334	5770	1	0	0.9826
1732	5791	0	1	0.993	1591	5789	0	1	0.9921	1683	5775	0	1	0.9882	1335	5769	1	0	0.9825
1744	5790	1	1	0.9928	1592	5788	0	1	0.9921	1687	5774	0	1	0.9882	1336	5768	0	1	0.9825
1751	5788	1	0	0.9926	1608	5787	0	1	0.9921	1689	5773	1	0	0.9881	1341	5767	0	1	0.9825
1770	5787	0	1	0.9926	1610	5786	1	0	0.992	1691	5772	0	1	0.9881	1343	5766	1	0	0.9823
1775	5786	0	1	0.9926	1619	5785	0	1	0.992	1692	5771	0	1	0.9881	1348	5765	0	1	0.9823
1776	5785	0	1	0.9926	1621	5784	1	0	0.9918	1699	5770	1	0	0.9879	1350	5764	1	0	0.9821
1781	5784	0	1	0.9926	1627	5783	0	1	0.9918	1704	5769	0	2	0.9879	1352	5763	0	1	0.9821
1790	5783	0	1	0.9926	1633	5782	0	1	0.9918	1706	5767	0	1	0.9879	1353	5762	1	0	0.982
1792	5782	0	1	0.9926	1635	5781	0	1	0.9918	1709	5766	0	1	0.9879	1364	5761	0	2	0.982
1795	5781	0	1	0.9926	1641	5780	0	1	0.9918	1710	5765	1	0	0.9877	1377	5759	1	0	0.9818
1797	5780	0	1	0.9926	1642	5779	0	1	0.9918	1713	5764	0	1	0.9877	1383	5758	1	0	0.9816
1799	5779	0	1	0.9926	1656	5778	0	1	0.9918	1715	5763	0	1	0.9877	1391	5757	2	0	0.9813
1805	5778	0	1	0.9926	1658	5777	1	0	0.9916	1717	5762	1	0	0.9876	1395	5755	0	1	0.9813
1806	5777	0	2	0.9926	1665	5776	0	1	0.9916	1718	5761	1	0	0.9874	1399	5754	0	1	0.9813
1807	5775	0	1	0.9926	1668	5775	0	1	0.9916	1723	5760	0	1	0.9874	1406	5753	0	2	0.9813
1808	5774	0	1	0.9926	1674	5774	0	1	0.9916	1725	5759	0	1	0.9874	1409	5751	1	0	0.9811
1814	5773	0	1	0.9926	1681	5773	0	1	0.9916	1727	5758	0	1	0.9874	1411	5750	0	1	0.9811
1818	5772	0	1	0.9926	1701	5772	0	1	0.9916	1733	5757	0	1	0.9874	1418	5749	0	1	0.9811
1821	5771	0	1	0.9926	1707	5771	0	1	0.9916	1738	5756	0	1	0.9874	1419	5748	1	0	0.9809
1823	5770	0	1	0.9926	1710	5770	1	1	0.9915	1739	5755	0	1	0.9874	1422	5747	0	1	0.9809
1827	5769	0	1	0.9926	1714	5768	0	1	0.9915	1741	5754	0	1	0.9874	1426	5746	0	1	0.9809
1834	5768	0	1	0.9926	1717	5767	0	2	0.9915	1743	5753	1	0	0.9872	1427	5745	0	1	0.9809
1835	5767	0	1	0.9926	1729	5765	0	1	0.9915	1746	5752	1	0	0.987	1435	5744	1	0	0.9808
1841	5766	0	1	0.9926	1735	5764	0	1	0.9915	1748	5751	0	1	0.987	1437	5743	0	2	0.9808
1843	5765	0	1	0.9926	1744	5763	0	1	0.9915	1750	5750	1	0	0.9869	1439	5741	0	1	0.9808
1846	5764	0	1	0.9926	1749	5762	1	1	0.9913	1754	5749	0	1	0.9869	1448	5740	0	1	0.9808
1848	5763	0	1	0.9926	1752	5760	0	1	0.9913	1755	5748	0	1	0.9869	1449	5739	0	1	0.9808
1851	5762	0	1	0.9926	1758	5759	0	1	0.9913	1765	5747	1	0	0.9867	1452	5738	0	1	0.9808
1854	5761	0	1	0.9926	1764	5758	0	1	0.9913	1774	5746	1	1	0.9865	1453	5737	0	2	0.9808
1855	5760	0	1	0.9926	1768	5757	0	2	0.9913	1779	5744	0	1	0.9865	1455	5735	0	1	0.9808
1856	5759	0	1	0.9926	1770	5755	0	1	0.9913	1792	5743	0	1	0.9865	1459	5734	0	1	0.9808
1862	5758	1	1	0.9925	1775	5754	0	1	0.9913	1798	5742	0	1	0.9865	1462	5733	1	0	0.9806
1868	5756	0	1	0.9925	1794	5753	0	1	0.9913	1799	5741	0	1	0.9865	1466	5732	0	1	0.9806
1875	5755	0	1	0.9925	1796	5752	1	0	0.9911	1800	5740	0	2	0.9865	1471	5731	0	1	0.9806
1877	5754	0	2	0.9925	1798	5751	0	2	0.9911	1805	5738	0	1	0.9865	1472	5730	0	1	0.9806
1880	5752	0	1	0.9925	1800	5749	0	1	0.9911	1806	5737	0	2	0.9865	1476	5729	0	1	0.9806
1883	5751	0	1	0.9925	1802	5748	1	1	0.9909	1808	5735	0	1	0.9865	1477	5728	1	0	0.9804
1884	5750	0	1	0.9925	1803	5746	0	1	0.9909	1811	5734	0	1	0.9865	1478	5727	0	2	0.9804
1902	5749	1	0	0.9923	1806	5745	0	1	0.9909	1812	5733	0	3	0.9865	1481	5725	1	0	0.9803
1903	5748	0	1	0.9923	1807	5744	0	1	0.9909	1814	5730	0	1	0.9865	1484	5724	1	1	0.9801
1905	5747	0	1	0.9923	1814	5743	1	0	0.9908	1817	5729	0	1	0.9865	1489	5722	0	1	0.9801
1908	5746	0	1	0.9923	1821	5742	0	1	0.9908	1819	5728	0	1	0.9865	1496	5721	0	1	0.9801
1911	5745	0	1	0.9923	1838	5741	0	1	0.9908	1822	5727	0	1	0.9865	1497	5720	0	1	0.9801
1917	5744	0	1	0.9923	1844	5740	0	1	0.9908	1827	5726	1	1	0.9864	1498	5719	0	2	0.9801
1920	5743	0	1	0.9923	1846	5739	0	1	0.9908	1830	5724	0	1	0.9864	1502	5717	0	1	0.9801
1922	5742	0	1	0.9923	1849	5738	0	1	0.9908	1831	5723	0	1	0.9864	1508	5716	0	1	0.9801
1925	5741	0	1	0.9923	1850	5737	0	1	0.9908	1834	5722	0	1	0.9864	1509	5715	0	1	0.9801
1935	5740	0	1	0.9923	1854	5736	0	1	0.9908	1836	5721	0	1	0.9864	1510	5714	0	1	0.9801
1940	5739	0	1	0.9923	1857	5735	0	1	0.9908	1837	5720	0	1	0.9864	1514	5713	0	1	0.9801
1943	5738	0	1	0.9923	1862	5734	0	1	0.9908	1839	5719	0	1	0.9864	1519	5712	0	1	0.9801
1950	5737	0	1	0.9923	1864	5733	0	2	0.9908	1840	5718	0	1	0.9864	1521	5711	1	0	0.9799
1953	5736	0	2	0.9923	1866	5731	1	2	0.9906	1843	5717	0	1	0.9864	1529	5710	0	1	0.9799
1963	5734	0	1	0.9923	1871	5728	0	1	0.9906	1851	5716	0	1	0.9864	1533	5709	0	2	0.9799
1967	5733	0	1	0.9923	1873	5727	1	0	0.9904	1852	5715	0	1	0.9864	1535	5707	0	1	0.9799
1969	5732	0	1	0.9923	1876	5726	0	1	0.9904	1853	5714	0	1	0.9864	1537	5706	1	1	0.9797
1976	5731	1	0	0.9921	1890	5725	0	1	0.9904	1854	5713	0	1	0.9864	1540	5704	0	1	0.9797
1982	5730	0	1	0.9921	1893	5724	0	1	0.9904	1855	5712	0	1	0.9864	1545	5703	1	0	0.9796
1986	5729	0	1	0.9921	1895	5723	0	1	0.9904	1856	5711	0	1	0.9864	1546	5702	0	1	0.9796
1987	5728	0	1	0.9921	1897	5722	1	0	0.9903	1857	5710	0	1	0.9864	1563	5701	0	1	0.9796
1992	5727	0	1	0.9921	1903	5721	0	1	0.9903	1858	5709	0	1	0.9864	1567	5700	1	0	0.9794
1993	5726	0	1	0.9921	1904	5720	0	1	0.9903	1861	5708	1	0	0.9862	1568	5699	0	1	0.9794
1994	5725	0	1	0.9921	1908	5719	1	0	0.9901	1862	5707	0	1	0.9862	1578	5698	0	1	0.9794
1996	5724	0	1	0.9921	1912	5718	0	1	0.9901	1865	5706	0	1	0.9862	1579	5697	0	1	0.9794
1997	5723	0	2	0.9921	1913	5717	0	1	0.9901	1868	5705	0	1	0.9862	1587	5696	1	0	0.9792
1998	5721	0	1	0.9921	1914	5716	0	1	0.9901	1872	5704	0	1	0.9862	1590	5695	0	1	0.9792
2003	5720	0	1	0.9921	1922	5715	0	1	0.9901	1874	5703	0	1	0.9862	1592	5694	0	2	0.9792
2005	5719	0	1	0.9921	1929	5714	0	1	0.9901	1879	5702	0	1	0.9862	1595	5692	0	1	0.9792
2009	5718	0	1	0.9921	1941	5713	0	1	0.9901	1880	5701	0	1	0.9862	1596	5691	0	1	0.9792
2012	5717	0	1	0.9921	1955	5712	0	1	0.9901	1881	5700	0	1	0.9862	1600	5690	1	0	0.9791
2017	5716	1	1	0.9919	1957	5711	0	1	0.9901	1893	5699	0	1	0.9862	1604	5689	0	1	0.9791
2022	5714	0	1	0.9919	1965	5710	0	1	0.9901	1896	5698	0	2	0.9862	1608	5688	1	1	0.9789
2025	5713	0	1	0.9919	1972	5709	1	0	0.9899	1897	5696	0	2	0.9862	1616	5686	1	0	0.9787
2037	5712	0	1	0.9919	1983	5708	1	0	0.9897	1898	5694	0	1	0.9862	1623	5685	0	1	0.9787
2038	5711	0	1	0.9919	1984	5707	0	1	0.9897	1911	5693	0	2	0.9862	1629	5684	0	1	0.9787
2040	5710	0	1	0.9919	1988	5706	1	0	0.9896	1912	5691	0	1	0.9862	1630	5683	0	2	0.9787
2045	5709	0	1	0.9919	1989	5705	0	1	0.9896	1915	5690	0	1	0.9862	1631	5681	0	1	0.9787
2046	5708	0	1	0.9919	1992	5704	1	1	0.9894	1917	5689	0	1	0.9862	1636	5680	0	1	0.9787
2049	5707	0	1	0.9919	1997	5702	0	1	0.9894	1919	5688	0	1	0.9862	1640	5679	1	0	0.9785
2050	5706	0	1	0.9919	1998	5701	0	1	0.9894	1921	5687	0	1	0.9862	1641	5678	0	1	0.9785
2059	5705	0	2	0.9919	2000	5700	0	2	0.9894	1922	5686	0	1	0.9862	1644	5677	1	0	0.9784
2067	5703	0	1	0.9919	2001	5698	0	1	0.9894	1924	5685	1	0	0.986	1646	5676	1	0	0.9782
2070	5702	1	0	0.9918	2006	5697	0	1	0.9894	1925	5684	0	1	0.986	1653	5675	1	0	0.978
2072	5701	0	1	0.9918	2008	5696	0	1	0.9894	1927	5683	0	1	0.986	1660	5674	0	1	0.978
2073	5700	1	0	0.9916	2012	5695	0	1	0.9894	1928	5682	0	1	0.986	1661	5673	2	0	0.9777
2075	5699	0	1	0.9916	2014	5694	0	1	0.9894	1929	5681	0	1	0.986	1663	5671	0	1	0.9777
2078	5698	0	1	0.9916	2015	5693	0	1	0.9894	1930	5680	1	0	0.9858	1668	5670	0	1	0.9777
2092	5697	0	1	0.9916	2017	5692	0	1	0.9894	1931	5679	0	1	0.9858	1669	5669	0	1	0.9777
2093	5696	0	1	0.9916	2018	5691	0	2	0.9894	1933	5678	1	0	0.9857	1673	5668	0	1	0.9777
2095	5695	0	1	0.9916	2020	5689	0	2	0.9894	1939	5677	0	1	0.9857	1678	5667	0	1	0.9777
2105	5694	0	1	0.9916	2024	5687	0	1	0.9894	1945	5676	0	1	0.9857	1683	5666	1	0	0.9775
2113	5693	0	1	0.9916	2026	5686	0	1	0.9894	1948	5675	0	1	0.9857	1684	5665	0	1	0.9775
2117	5692	0	1	0.9916	2027	5685	0	2	0.9894	1951	5674	0	1	0.9857	1687	5664	0	2	0.9775
2118	5691	0	1	0.9916	2029	5683	0	1	0.9894	1952	5673	0	1	0.9857	1688	5662	0	1	0.9775
2121	5690	0	1	0.9916	2035	5682	0	1	0.9894	1954	5672	0	1	0.9857	1696	5661	0	1	0.9775
2123	5689	1	0	0.9914	2039	5681	0	1	0.9894	1960	5671	0	1	0.9857	1697	5660	0	1	0.9775
2126	5688	0	2	0.9914	2043	5680	0	2	0.9894	1968	5670	1	0	0.9855	1698	5659	0	2	0.9775
2127	5686	0	1	0.9914	2050	5678	0	1	0.9894	1973	5669	0	1	0.9855	1700	5657	0	1	0.9775
2128	5685	0	1	0.9914	2053	5677	0	1	0.9894	1980	5668	0	1	0.9855	1704	5656	0	1	0.9775
2129	5684	0	1	0.9914	2055	5676	0	1	0.9894	1986	5667	0	1	0.9855	1706	5655	1	0	0.9773
2130	5683	0	1	0.9914	2063	5675	1	0	0.9892	1993	5666	0	1	0.9855	1707	5654	0	1	0.9773
2132	5682	0	2	0.9914	2068	5674	1	0	0.989	1998	5665	0	1	0.9855	1709	5653	0	1	0.9773
2133	5680	0	1	0.9914	2078	5673	0	1	0.989	2000	5664	0	1	0.9855	1712	5652	1	0	0.9772
2134	5679	0	1	0.9914	2080	5672	0	1	0.989	2006	5663	1	1	0.9853	1717	5651	0	1	0.9772
2138	5678	0	1	0.9914	2081	5671	0	1	0.989	2007	5661	1	0	0.9851	1723	5650	0	1	0.9772
2139	5677	0	1	0.9914	2082	5670	1	1	0.9889	2011	5660	0	1	0.9851	1725	5649	0	1	0.9772
2140	5676	0	2	0.9914	2087	5668	0	1	0.9889	2013	5659	1	0	0.985	1732	5648	0	1	0.9772
2141	5674	1	0	0.9912	2089	5667	1	0	0.9887	2019	5658	1	0	0.9848	1741	5647	1	0	0.977
2143	5673	0	1	0.9912	2092	5666	1	1	0.9885	2020	5657	0	1	0.9848	1743	5646	1	0	0.9768
2144	5672	0	2	0.9912	2096	5664	1	0	0.9883	2021	5656	0	1	0.9848	1746	5645	2	0	0.9765
2145	5670	0	2	0.9912	2105	5663	0	1	0.9883	2023	5655	0	1	0.9848	1750	5643	0	1	0.9765
2146	5668	0	1	0.9912	2107	5662	0	2	0.9883	2032	5654	0	1	0.9848	1752	5642	0	2	0.9765
2147	5667	0	3	0.9912	2111	5660	0	1	0.9883	2039	5653	0	1	0.9848	1755	5640	0	1	0.9765
2148	5664	0	2	0.9912	2113	5659	0	1	0.9883	2040	5652	0	1	0.9848	1760	5639	0	1	0.9765
2149	5662	0	2	0.9912	2114	5658	0	1	0.9883	2042	5651	0	1	0.9848	1761	5638	0	1	0.9765
2152	5660	0	1	0.9912	2115	5657	0	1	0.9883	2043	5650	1	0	0.9846	1764	5637	0	1	0.9765
2153	5659	0	3	0.9912	2119	5656	0	2	0.9883	2048	5649	0	1	0.9846	1765	5636	0	1	0.9765
2154	5656	0	1	0.9912	2120	5654	0	1	0.9883	2049	5648	1	0	0.9844	1767	5635	0	1	0.9765
2155	5655	1	1	0.9911	2121	5653	0	1	0.9883	2054	5647	0	1	0.9844	1768	5634	0	1	0.9765
2156	5653	0	2	0.9911	2126	5652	0	1	0.9883	2058	5646	0	1	0.9844	1772	5633	0	1	0.9765
2157	5651	0	1	0.9911	2127	5651	0	1	0.9883	2062	5645	0	2	0.9844	1774	5632	0	1	0.9765
2158	5650	0	3	0.9911	2135	5650	1	0	0.9882	2064	5643	0	1	0.9844	1775	5631	0	1	0.9765
2159	5647	0	1	0.9911	2136	5649	0	1	0.9882	2069	5642	0	1	0.9844	1776	5630	0	2	0.9765
2160	5646	0	2	0.9911	2137	5648	0	1	0.9882	2070	5641	0	1	0.9844	1779	5628	0	2	0.9765
2161	5644	0	1	0.9911	2140	5647	0	3	0.9882	2079	5640	0	1	0.9844	1784	5626	1	0	0.9763
2162	5643	1	3	0.9909	2141	5644	0	1	0.9882	2080	5639	0	1	0.9844	1785	5625	0	1	0.9763
2163	5639	0	2	0.9909	2142	5643	0	2	0.9882	2093	5638	0	2	0.9844	1787	5624	0	1	0.9763
2164	5637	0	5	0.9909	2143	5641	1	1	0.988	2095	5636	0	1	0.9844	1792	5623	1	0	0.9761
2165	5632	0	3	0.9909	2144	5639	0	1	0.988	2099	5635	0	2	0.9844	1793	5622	0	1	0.9761
2166	5629	0	2	0.9909	2145	5638	0	1	0.988	2100	5633	0	1	0.9844	1794	5621	0	1	0.9761
2167	5627	0	4	0.9909	2146	5637	0	1	0.988	2105	5632	0	2	0.9844	1796	5620	1	1	0.9759
2168	5623	0	5	0.9909	2147	5636	0	2	0.988	2106	5630	0	1	0.9844	1797	5618	0	2	0.9759
2169	5618	0	5	0.9909	2149	5634	0	1	0.988	2109	5629	0	3	0.9844	1798	5616	0	1	0.9759
2170	5613	0	6	0.9909	2150	5633	0	1	0.988	2112	5626	0	1	0.9844	1799	5615	0	1	0.9759
2171	5607	0	6	0.9909	2151	5632	0	2	0.988	2113	5625	0	2	0.9844	1800	5614	0	1	0.9759
2172	5601	0	5	0.9909	2152	5630	0	1	0.988	2114	5623	0	2	0.9844	1803	5613	0	1	0.9759
2173	5596	0	5	0.9909	2153	5629	0	1	0.988	2118	5621	0	1	0.9844	1804	5612	0	1	0.9759
2174	5591	0	4	0.9909	2154	5628	0	3	0.988	2119	5620	0	2	0.9844	1805	5611	0	1	0.9759
2175	5587	0	5	0.9909	2155	5625	0	3	0.988	2121	5618	0	1	0.9844	1806	5610	0	1	0.9759
2176	5582	0	6	0.9909	2157	5622	0	1	0.988	2122	5617	0	1	0.9844	1807	5609	0	1	0.9759
2177	5576	0	9	0.9909	2158	5621	0	1	0.988	2123	5616	0	1	0.9844	1808	5608	0	2	0.9759
2178	5567	0	4	0.9909	2159	5620	1	1	0.9878	2124	5615	0	2	0.9844	1809	5606	0	2	0.9759
2179	5563	0	8	0.9909	2160	5618	0	4	0.9878	2125	5613	0	3	0.9844	1810	5604	0	1	0.9759
2180	5555	0	7	0.9909	2161	5614	0	4	0.9878	2126	5610	1	1	0.9843	1811	5603	1	0	0.9758
2181	5548	0	5	0.9909	2162	5610	0	4	0.9878	2127	5608	0	1	0.9843	1813	5602	0	1	0.9758
2182	5543	0	5	0.9909	2163	5606	0	4	0.9878	2128	5607	0	1	0.9843	1814	5601	1	0	0.9756
2183	5538	0	4	0.9909	2164	5602	0	2	0.9878	2129	5606	0	1	0.9843	1816	5600	0	1	0.9756
2184	5534	0	8	0.9909	2166	5600	0	2	0.9878	2134	5605	0	2	0.9843	1817	5599	0	1	0.9756
2185	5526	0	7	0.9909	2167	5598	0	4	0.9878	2136	5603	0	1	0.9843	1820	5598	0	1	0.9756
2186	5519	0	5	0.9909	2168	5594	0	4	0.9878	2139	5602	0	2	0.9843	1821	5597	0	1	0.9756
2187	5514	0	7	0.9909	2169	5590	0	10	0.9878	2141	5600	1	0	0.9841	1822	5596	0	1	0.9756
2188	5507	1	6	0.9907	2170	5580	0	9	0.9878	2142	5599	1	0	0.9839	1825	5595	1	0	0.9754
2189	5500	0	7	0.9907	2171	5571	0	8	0.9878	2143	5598	0	1	0.9839	1829	5594	1	0	0.9752
2190	5493	0	8	0.9907	2172	5563	0	6	0.9878	2144	5597	0	1	0.9839	1830	5593	1	0	0.9751
2191	5485	0	13	0.9907	2173	5557	0	11	0.9878	2145	5596	0	3	0.9839	1834	5592	0	1	0.9751
2192	5472	0	13	0.9907	2174	5546	0	8	0.9878	2147	5593	0	2	0.9839	1835	5591	0	3	0.9751
2193	5459	0	11	0.9907	2175	5538	0	4	0.9878	2149	5591	0	1	0.9839	1841	5588	0	1	0.9751
2194	5448	0	13	0.9907	2176	5534	0	4	0.9878	2150	5590	0	3	0.9839	1842	5587	0	1	0.9751
2195	5435	0	9	0.9907	2177	5530	0	4	0.9878	2151	5587	0	2	0.9839	1843	5586	0	1	0.9751
2196	5426	0	15	0.9907	2178	5526	0	8	0.9878	2152	5585	0	1	0.9839	1846	5585	1	1	0.9749
2197	5411	0	9	0.9907	2179	5518	0	4	0.9878	2153	5584	0	3	0.9839	1848	5583	0	2	0.9749
2198	5402	0	5	0.9907	2180	5514	0	7	0.9878	2154	5581	0	2	0.9839	1849	5581	0	1	0.9749
2199	5397	0	15	0.9907	2181	5507	0	7	0.9878	2155	5579	1	2	0.9837	1851	5580	1	1	0.9747
2200	5382	0	12	0.9907	2182	5500	0	7	0.9878	2156	5576	0	3	0.9837	1853	5578	1	0	0.9746
2201	5370	0	9	0.9907	2183	5493	0	6	0.9878	2158	5573	0	3	0.9837	1861	5577	0	1	0.9746
2202	5361	0	7	0.9907	2184	5487	0	5	0.9878	2159	5570	0	1	0.9837	1862	5576	0	1	0.9746
2203	5354	0	9	0.9907	2185	5482	0	5	0.9878	2160	5569	0	4	0.9837	1869	5575	1	0	0.9744
2204	5345	0	11	0.9907	2186	5477	0	9	0.9878	2161	5565	0	5	0.9837	1873	5574	1	1	0.9742
2205	5334	0	5	0.9907	2187	5468	0	8	0.9878	2163	5560	0	3	0.9837	1880	5572	1	1	0.974
2206	5329	0	8	0.9907	2188	5460	0	5	0.9878	2164	5557	0	6	0.9837	1882	5570	0	1	0.974
2207	5321	0	9	0.9907	2189	5455	0	10	0.9878	2165	5551	0	2	0.9837	1885	5569	0	1	0.974
2208	5312	0	11	0.9907	2190	5445	0	14	0.9878	2166	5549	0	3	0.9837	1888	5568	0	1	0.974
2209	5301	0	6	0.9907	2191	5431	0	16	0.9878	2167	5546	0	4	0.9837	1891	5567	0	2	0.974
2210	5295	0	9	0.9907	2192	5415	0	10	0.9878	2168	5542	0	5	0.9837	1895	5565	0	2	0.974
2211	5286	0	6	0.9907	2193	5405	0	8	0.9878	2169	5537	0	5	0.9837	1907	5563	0	2	0.974
2212	5280	0	16	0.9907	2194	5397	0	12	0.9878	2170	5532	0	6	0.9837	1908	5561	0	1	0.974
2213	5264	0	7	0.9907	2195	5385	0	8	0.9878	2171	5526	0	4	0.9837	1913	5560	1	0	0.9739
2214	5257	0	6	0.9907	2196	5377	0	11	0.9878	2172	5522	0	4	0.9837	1914	5559	0	1	0.9739
2215	5251	0	9	0.9907	2197	5366	0	10	0.9878	2173	5518	0	5	0.9837	1916	5558	0	1	0.9739
2216	5242	0	3	0.9907	2198	5356	0	10	0.9878	2174	5513	0	4	0.9837	1917	5557	0	1	0.9739
2217	5239	0	4	0.9907	2199	5346	0	17	0.9878	2175	5509	0	3	0.9837	1919	5556	0	1	0.9739
2218	5235	1	4	0.9905	2200	5329	0	6	0.9878	2176	5506	0	5	0.9837	1920	5555	0	1	0.9739
2219	5230	0	6	0.9905	2201	5323	0	10	0.9878	2177	5501	0	10	0.9837	1922	5554	0	1	0.9739
2220	5224	0	10	0.9905	2202	5313	0	6	0.9878	2178	5491	0	7	0.9837	1926	5553	0	1	0.9739
2221	5214	0	4	0.9905	2203	5307	0	7	0.9878	2179	5484	0	7	0.9837	1927	5552	0	1	0.9739
2222	5210	0	7	0.9905	2204	5300	0	8	0.9878	2180	5477	0	7	0.9837	1929	5551	0	1	0.9739
2223	5203	0	11	0.9905	2205	5292	0	5	0.9878	2181	5470	0	7	0.9837	1933	5550	1	2	0.9737
2224	5192	0	14	0.9905	2206	5287	0	9	0.9878	2182	5463	0	4	0.9837	1934	5547	1	1	0.9735
2225	5178	0	10	0.9905	2207	5278	0	11	0.9878	2183	5459	0	4	0.9837	1935	5545	0	1	0.9735
2226	5168	0	15	0.9905	2208	5267	0	8	0.9878	2184	5455	1	6	0.9836	1937	5544	1	0	0.9733
2227	5153	0	16	0.9905	2209	5259	0	9	0.9878	2185	5448	0	7	0.9836	1938	5543	1	0	0.9731
2228	5137	0	11	0.9905	2210	5250	0	7	0.9878	2186	5441	0	7	0.9836	1943	5542	0	1	0.9731
2229	5126	0	9	0.9905	2211	5243	0	6	0.9878	2187	5434	0	7	0.9836	1944	5541	1	0	0.973
2230	5117	0	13	0.9905	2212	5237	0	17	0.9878	2188	5427	0	7	0.9836	1947	5540	0	1	0.973
2231	5104	1	14	0.9903	2213	5220	0	16	0.9878	2189	5420	0	8	0.9836	1950	5539	0	2	0.973
2232	5089	0	16	0.9903	2214	5204	0	7	0.9878	2190	5412	1	8	0.9834	1953	5537	0	1	0.973
2233	5073	0	16	0.9903	2215	5197	0	8	0.9878	2191	5403	0	15	0.9834	1961	5536	1	0	0.9728
2234	5057	0	9	0.9903	2216	5189	0	5	0.9878	2192	5388	0	15	0.9834	1965	5535	0	2	0.9728
2235	5048	0	13	0.9903	2217	5184	0	5	0.9878	2193	5373	0	17	0.9834	1969	5533	0	1	0.9728
2236	5035	0	6	0.9903	2218	5179	0	5	0.9878	2194	5356	0	15	0.9834	1977	5532	0	1	0.9728
2237	5029	0	10	0.9903	2219	5174	0	10	0.9878	2195	5341	0	9	0.9834	1979	5531	1	0	0.9726
2238	5019	0	15	0.9903	2220	5164	0	7	0.9878	2196	5332	0	10	0.9834	1983	5530	1	1	0.9724
2239	5004	0	16	0.9903	2221	5157	0	13	0.9878	2197	5322	0	12	0.9834	1987	5528	1	0	0.9723
2240	4988	0	7	0.9903	2222	5144	0	8	0.9878	2198	5310	0	12	0.9834	1991	5527	0	1	0.9723
2241	4981	0	12	0.9903	2223	5136	0	10	0.9878	2199	5298	0	7	0.9834	1992	5526	1	0	0.9721
2242	4969	0	11	0.9903	2224	5126	0	11	0.9878	2200	5291	0	7	0.9834	1993	5525	0	1	0.9721
2243	4958	0	14	0.9903	2225	5115	1	14	0.9876	2201	5284	1	8	0.9832	1994	5524	0	1	0.9721
2244	4944	0	7	0.9903	2226	5100	0	13	0.9876	2202	5275	0	7	0.9832	1996	5523	0	1	0.9721
2245	4937	0	6	0.9903	2227	5087	0	12	0.9876	2203	5268	0	1	0.9832	1997	5522	0	1	0.9721
2246	4931	0	7	0.9903	2228	5075	0	11	0.9876	2204	5267	0	9	0.9832	1999	5521	0	1	0.9721
2247	4924	0	10	0.9903	2229	5064	0	10	0.9876	2205	5258	0	13	0.9832	2006	5520	1	0	0.9719
2248	4914	0	10	0.9903	2230	5054	0	9	0.9876	2206	5245	0	7	0.9832	2007	5519	0	1	0.9719
2249	4904	0	11	0.9903	2231	5045	0	19	0.9876	2207	5238	0	11	0.9832	2009	5518	0	1	0.9719
2250	4893	0	7	0.9903	2232	5026	0	6	0.9876	2208	5227	0	10	0.9832	2010	5517	0	2	0.9719
2251	4886	0	10	0.9903	2233	5020	1	7	0.9874	2209	5217	0	8	0.9832	2012	5515	0	1	0.9719
2252	4876	0	4	0.9903	2234	5012	0	5	0.9874	2210	5209	0	11	0.9832	2013	5514	0	1	0.9719
2253	4872	0	16	0.9903	2235	5007	1	10	0.9872	2211	5198	0	5	0.9832	2014	5513	0	1	0.9719
2254	4856	0	14	0.9903	2236	4996	0	12	0.9872	2212	5193	0	15	0.9832	2015	5512	0	1	0.9719
2255	4842	0	10	0.9903	2237	4984	0	12	0.9872	2213	5178	0	6	0.9832	2021	5511	0	2	0.9719
2256	4832	0	7	0.9903	2238	4972	0	18	0.9872	2214	5172	0	13	0.9832	2022	5509	0	1	0.9719
2257	4825	0	7	0.9903	2239	4954	0	17	0.9872	2215	5159	0	7	0.9832	2026	5508	0	1	0.9719
2258	4818	0	9	0.9903	2240	4937	0	15	0.9872	2216	5152	0	9	0.9832	2027	5507	1	0	0.9717
2259	4809	0	5	0.9903	2241	4922	0	14	0.9872	2217	5143	0	4	0.9832	2030	5506	0	1	0.9717
2260	4804	0	9	0.9903	2242	4908	0	15	0.9872	2218	5139	0	5	0.9832	2031	5505	0	1	0.9717
2261	4795	1	11	0.9901	2243	4893	0	12	0.9872	2219	5134	0	3	0.9832	2035	5504	0	1	0.9717
2262	4783	0	9	0.9901	2244	4881	0	5	0.9872	2220	5131	0	5	0.9832	2036	5503	0	1	0.9717
2263	4774	0	1	0.9901	2245	4876	0	12	0.9872	2221	5126	0	7	0.9832	2037	5502	1	0	0.9716
2264	4773	0	10	0.9901	2246	4864	0	8	0.9872	2222	5119	0	5	0.9832	2038	5501	0	1	0.9716
2265	4763	0	4	0.9901	2247	4856	0	8	0.9872	2223	5114	0	8	0.9832	2039	5500	2	0	0.9712
2266	4759	0	7	0.9901	2248	4848	0	4	0.9872	2224	5106	0	15	0.9832	2040	5498	0	1	0.9712
2267	4752	0	4	0.9901	2249	4844	0	11	0.9872	2225	5091	0	13	0.9832	2041	5497	0	1	0.9712
2268	4748	0	6	0.9901	2250	4833	0	10	0.9872	2226	5078	0	19	0.9832	2044	5496	0	1	0.9712
2269	4742	0	5	0.9901	2251	4823	0	5	0.9872	2227	5059	0	10	0.9832	2045	5495	1	0	0.971
2270	4737	0	6	0.9901	2252	4818	0	16	0.9872	2228	5049	0	12	0.9832	2046	5494	0	1	0.971
2271	4731	0	16	0.9901	2253	4802	0	8	0.9872	2229	5037	0	6	0.9832	2051	5493	1	0	0.9709
2272	4715	0	6	0.9901	2254	4794	0	9	0.9872	2230	5031	0	6	0.9832	2056	5492	1	0	0.9707
2273	4709	0	5	0.9901	2255	4785	0	12	0.9872	2231	5025	0	7	0.9832	2061	5491	0	1	0.9707
2274	4704	0	12	0.9901	2256	4773	0	7	0.9872	2232	5018	0	8	0.9832	2065	5490	0	1	0.9707
2275	4692	0	11	0.9901	2257	4766	0	10	0.9872	2233	5010	1	17	0.983	2066	5489	0	1	0.9707
2276	4681	0	7	0.9901	2258	4756	0	8	0.9872	2234	4992	0	6	0.983	2070	5488	0	1	0.9707
2277	4674	0	7	0.9901	2259	4748	0	6	0.9872	2235	4986	1	8	0.9828	2077	5487	1	0	0.9705
2278	4667	0	5	0.9901	2260	4742	0	8	0.9872	2236	4977	0	9	0.9828	2078	5486	0	1	0.9705
2279	4662	0	12	0.9901	2261	4734	0	8	0.9872	2237	4968	0	11	0.9828	2081	5485	0	1	0.9705
2280	4650	0	13	0.9901	2262	4726	0	8	0.9872	2238	4957	0	11	0.9828	2082	5484	0	2	0.9705
2281	4637	1	9	0.9899	2263	4718	0	5	0.9872	2239	4946	0	9	0.9828	2083	5482	1	0	0.9703
2282	4627	0	7	0.9899	2264	4713	0	9	0.9872	2240	4937	0	10	0.9828	2086	5481	1	0	0.9701
2283	4620	0	8	0.9899	2265	4704	0	9	0.9872	2241	4927	0	15	0.9828	2091	5480	0	1	0.9701
2284	4612	0	6	0.9899	2266	4695	0	12	0.9872	2242	4912	0	13	0.9828	2092	5479	0	1	0.9701
2285	4606	0	2	0.9899	2267	4683	0	6	0.9872	2243	4899	0	15	0.9828	2094	5478	1	0	0.97
2286	4604	0	5	0.9899	2268	4677	0	4	0.9872	2244	4884	1	6	0.9826	2096	5477	0	1	0.97
2287	4599	0	15	0.9899	2269	4673	0	6	0.9872	2245	4877	0	10	0.9826	2098	5476	0	1	0.97
2288	4584	0	4	0.9899	2270	4667	0	5	0.9872	2246	4867	0	12	0.9826	2099	5475	0	1	0.97
2289	4580	0	8	0.9899	2271	4662	0	12	0.9872	2247	4855	0	6	0.9826	2100	5474	0	1	0.97
2290	4572	0	4	0.9899	2272	4650	0	2	0.9872	2248	4849	0	9	0.9826	2102	5473	0	1	0.97
2291	4568	0	7	0.9899	2273	4648	0	5	0.9872	2249	4840	1	11	0.9824	2105	5472	0	2	0.97
2292	4561	0	6	0.9899	2274	4643	0	6	0.9872	2250	4828	0	4	0.9824	2108	5470	1	0	0.9698
2293	4555	0	5	0.9899	2275	4637	0	5	0.9872	2251	4824	0	4	0.9824	2111	5469	1	0	0.9696
2294	4550	0	5	0.9899	2276	4632	0	7	0.9872	2252	4820	0	7	0.9824	2117	5468	0	1	0.9696
2295	4545	0	8	0.9899	2277	4625	0	8	0.9872	2253	4813	0	6	0.9824	2121	5467	1	0	0.9694
2296	4537	0	7	0.9899	2278	4617	0	7	0.9872	2254	4807	0	16	0.9824	2122	5466	1	0	0.9693
2297	4530	0	10	0.9899	2279	4610	0	9	0.9872	2255	4791	0	14	0.9824	2125	5465	0	1	0.9693
2298	4520	0	3	0.9899	2280	4601	0	11	0.9872	2256	4777	0	8	0.9824	2126	5464	1	0	0.9691
2299	4517	0	6	0.9899	2281	4590	0	14	0.9872	2257	4769	0	3	0.9824	2127	5463	0	2	0.9691
2300	4511	0	5	0.9899	2282	4576	0	6	0.9872	2258	4766	0	5	0.9824	2136	5461	1	0	0.9689
2301	4506	0	5	0.9899	2283	4570	0	6	0.9872	2259	4761	0	8	0.9824	2140	5460	0	5	0.9689
2302	4501	0	7	0.9899	2284	4564	0	5	0.9872	2260	4753	0	16	0.9824	2141	5455	1	0	0.9687
2303	4494	0	7	0.9899	2285	4559	0	6	0.9872	2261	4737	0	13	0.9824	2143	5454	0	2	0.9687
2304	4487	0	5	0.9899	2286	4553	0	5	0.9872	2262	4724	0	5	0.9824	2145	5452	0	1	0.9687
2305	4482	0	9	0.9899	2287	4548	0	3	0.9872	2263	4719	0	9	0.9824	2147	5451	0	3	0.9687
2306	4473	0	3	0.9899	2288	4545	0	10	0.9872	2264	4710	0	11	0.9824	2148	5448	0	2	0.9687
2307	4470	0	5	0.9899	2289	4535	0	8	0.9872	2265	4699	0	4	0.9824	2149	5446	0	1	0.9687
2308	4465	0	12	0.9899	2290	4527	0	8	0.9872	2266	4695	1	5	0.9822	2151	5445	0	2	0.9687
2309	4453	0	10	0.9899	2291	4519	0	6	0.9872	2267	4689	0	5	0.9822	2152	5443	0	3	0.9687
2310	4443	0	5	0.9899	2292	4513	0	3	0.9872	2268	4684	0	8	0.9822	2153	5440	0	2	0.9687
2311	4438	0	10	0.9899	2293	4510	0	5	0.9872	2270	4676	0	16	0.9822	2154	5438	0	1	0.9687
2312	4428	0	4	0.9899	2294	4505	0	8	0.9872	2271	4660	0	3	0.9822	2155	5437	0	4	0.9687
2313	4424	0	7	0.9899	2295	4497	0	6	0.9872	2272	4657	0	4	0.9822	2156	5433	0	2	0.9687
2314	4417	0	10	0.9899	2296	4491	0	5	0.9872	2273	4653	0	10	0.9822	2157	5431	0	1	0.9687
2315	4407	0	3	0.9899	2297	4486	0	6	0.9872	2274	4643	0	5	0.9822	2158	5430	1	2	0.9686
2316	4404	0	7	0.9899	2298	4480	0	6	0.9872	2275	4638	0	10	0.9822	2159	5427	0	2	0.9686
2317	4397	0	11	0.9899	2299	4474	0	5	0.9872	2276	4628	0	7	0.9822	2160	5425	0	2	0.9686
2318	4386	0	10	0.9899	2300	4469	0	8	0.9872	2277	4621	0	4	0.9822	2161	5423	0	3	0.9686
2319	4376	0	3	0.9899	2301	4461	0	7	0.9872	2278	4617	0	9	0.9822	2162	5420	0	5	0.9686
2320	4373	0	5	0.9899	2302	4454	0	5	0.9872	2279	4608	0	7	0.9822	2163	5415	0	7	0.9686
2321	4368	0	8	0.9899	2303	4449	0	14	0.9872	2280	4601	0	8	0.9822	2164	5408	0	5	0.9686
2322	4360	0	6	0.9899	2304	4435	0	7	0.9872	2281	4593	0	10	0.9822	2165	5403	0	1	0.9686
2323	4354	0	9	0.9899	2305	4428	0	4	0.9872	2282	4583	0	5	0.9822	2166	5402	0	2	0.9686
2324	4345	0	6	0.9899	2306	4424	0	2	0.9872	2283	4578	0	5	0.9822	2167	5400	0	5	0.9686
2325	4339	0	9	0.9899	2307	4422	0	12	0.9872	2284	4573	0	11	0.9822	2168	5395	0	4	0.9686
2326	4330	0	8	0.9899	2308	4410	0	8	0.9872	2285	4562	0	4	0.9822	2169	5391	0	2	0.9686
2327	4322	0	5	0.9899	2309	4402	0	3	0.9872	2286	4558	0	5	0.9822	2170	5389	0	6	0.9686
2328	4317	1	9	0.9897	2310	4399	0	9	0.9872	2287	4553	0	6	0.9822	2171	5383	0	2	0.9686
2329	4307	0	4	0.9897	2311	4390	0	6	0.9872	2288	4547	0	8	0.9822	2172	5381	0	3	0.9686
2330	4303	0	7	0.9897	2312	4384	0	4	0.9872	2289	4539	0	4	0.9822	2173	5378	0	3	0.9686
2331	4296	0	9	0.9897	2313	4380	0	8	0.9872	2290	4535	0	4	0.9822	2174	5375	0	3	0.9686
2332	4287	0	8	0.9897	2314	4372	0	5	0.9872	2291	4531	0	7	0.9822	2175	5372	0	7	0.9686
2333	4279	0	6	0.9897	2315	4367	0	4	0.9872	2292	4524	0	7	0.9822	2176	5365	0	3	0.9686
2334	4273	0	9	0.9897	2316	4363	0	6	0.9872	2293	4517	0	12	0.9822	2177	5362	0	8	0.9686
2335	4264	0	3	0.9897	2317	4357	0	7	0.9872	2294	4505	0	3	0.9822	2178	5354	0	6	0.9686
2336	4261	0	6	0.9897	2318	4350	0	7	0.9872	2295	4502	0	7	0.9822	2179	5348	0	7	0.9686
2337	4255	0	3	0.9897	2319	4343	0	4	0.9872	2296	4495	0	5	0.9822	2180	5341	0	8	0.9686
2338	4252	0	8	0.9897	2320	4339	0	2	0.9872	2297	4490	0	4	0.9822	2181	5333	0	10	0.9686
2339	4244	0	8	0.9897	2321	4337	0	8	0.9872	2298	4486	0	9	0.9822	2182	5323	0	3	0.9686
2340	4236	0	9	0.9897	2322	4329	0	5	0.9872	2299	4477	0	12	0.9822	2183	5320	0	4	0.9686
2341	4227	0	6	0.9897	2323	4324	0	9	0.9872	2300	4465	0	1	0.9822	2184	5316	1	4	0.9684
2342	4221	0	10	0.9897	2324	4315	0	4	0.9872	2301	4464	0	9	0.9822	2185	5311	0	8	0.9684
2343	4211	0	10	0.9897	2325	4311	0	6	0.9872	2302	4455	0	4	0.9822	2186	5303	0	6	0.9684
2344	4201	0	8	0.9897	2326	4305	0	3	0.9872	2303	4451	0	10	0.9822	2187	5297	1	8	0.9682
2345	4193	0	12	0.9897	2327	4302	0	9	0.9872	2304	4441	0	2	0.9822	2188	5288	0	3	0.9682
2346	4181	0	9	0.9897	2328	4293	0	8	0.9872	2305	4439	0	7	0.9822	2189	5285	0	11	0.9682
2347	4172	0	4	0.9897	2329	4285	0	11	0.9872	2306	4432	0	4	0.9822	2190	5274	0	3	0.9682
2348	4168	0	12	0.9897	2330	4274	0	8	0.9872	2307	4428	0	7	0.9822	2191	5271	0	9	0.9682
2349	4156	0	18	0.9897	2331	4266	0	9	0.9872	2308	4421	0	3	0.9822	2192	5262	0	12	0.9682
2350	4138	0	12	0.9897	2332	4257	0	11	0.9872	2309	4418	0	4	0.9822	2193	5250	0	8	0.9682
2351	4126	0	10	0.9897	2333	4246	0	4	0.9872	2310	4414	0	10	0.9822	2194	5242	0	21	0.9682
2352	4116	0	15	0.9897	2334	4242	0	11	0.9872	2311	4404	0	4	0.9822	2195	5221	0	10	0.9682
2353	4101	0	16	0.9897	2335	4231	0	7	0.9872	2312	4400	0	11	0.9822	2196	5211	0	8	0.9682
2354	4085	0	10	0.9897	2336	4224	0	10	0.9872	2313	4389	0	10	0.9822	2197	5203	0	11	0.9682
2355	4075	0	13	0.9897	2337	4214	0	14	0.9872	2314	4379	0	11	0.9822	2198	5192	1	12	0.968
2356	4062	0	9	0.9897	2338	4200	0	6	0.9872	2315	4368	0	11	0.9822	2199	5179	0	18	0.968
2357	4053	0	10	0.9897	2339	4194	0	7	0.9872	2316	4357	0	9	0.9822	2200	5161	0	9	0.968
2358	4043	0	8	0.9897	2340	4187	0	7	0.9872	2317	4348	0	6	0.9822	2201	5152	1	9	0.9678
2359	4035	0	8	0.9897	2341	4180	0	6	0.9872	2318	4342	0	3	0.9822	2202	5142	0	8	0.9678
2360	4027	0	10	0.9897	2342	4174	0	6	0.9872	2319	4339	0	10	0.9822	2203	5134	0	4	0.9678
2361	4017	0	21	0.9897	2343	4168	0	5	0.9872	2320	4329	0	6	0.9822	2204	5130	0	10	0.9678
2362	3996	0	11	0.9897	2344	4163	0	6	0.9872	2321	4323	0	6	0.9822	2205	5120	1	3	0.9676
2363	3985	0	16	0.9897	2345	4157	0	5	0.9872	2322	4317	0	9	0.9822	2206	5116	0	6	0.9676
2364	3969	0	10	0.9897	2346	4152	0	11	0.9872	2323	4308	0	7	0.9822	2207	5110	0	6	0.9676
2365	3959	0	11	0.9897	2347	4141	0	11	0.9872	2324	4301	0	5	0.9822	2208	5104	0	15	0.9676
2366	3948	0	14	0.9897	2348	4130	0	9	0.9872	2325	4296	0	12	0.9822	2209	5089	0	8	0.9676
2367	3934	0	14	0.9897	2349	4121	0	10	0.9872	2326	4284	0	3	0.9822	2210	5081	0	7	0.9676
2368	3920	0	11	0.9897	2350	4111	0	9	0.9872	2327	4281	0	2	0.9822	2211	5074	0	9	0.9676
2369	3909	0	10	0.9897	2351	4102	0	15	0.9872	2328	4279	0	6	0.9822	2212	5065	0	10	0.9676
2370	3899	0	13	0.9897	2352	4087	0	19	0.9872	2329	4273	0	3	0.9822	2213	5055	0	7	0.9676
2371	3886	0	6	0.9897	2353	4068	0	14	0.9872	2330	4270	0	6	0.9822	2214	5048	0	13	0.9676
2372	3880	0	9	0.9897	2354	4054	0	14	0.9872	2331	4264	0	11	0.9822	2215	5035	0	6	0.9676
2373	3871	0	14	0.9897	2355	4040	0	11	0.9872	2332	4253	0	9	0.9822	2216	5029	0	8	0.9676
2374	3857	0	12	0.9897	2356	4029	0	5	0.9872	2333	4244	0	10	0.9822	2217	5021	0	3	0.9676
2375	3845	0	8	0.9897	2357	4024	0	6	0.9872	2334	4234	0	16	0.9822	2218	5018	0	5	0.9676
2376	3837	0	13	0.9897	2358	4018	0	16	0.9872	2335	4218	0	11	0.9822	2219	5013	0	12	0.9676
2377	3824	0	8	0.9897	2359	4002	0	7	0.9872	2336	4207	0	5	0.9822	2220	5001	0	9	0.9676
2378	3816	0	7	0.9897	2360	3995	0	18	0.9872	2337	4202	0	8	0.9822	2221	4992	0	13	0.9676
2379	3809	0	11	0.9897	2361	3977	0	16	0.9872	2338	4194	0	11	0.9822	2222	4979	0	7	0.9676
2380	3798	0	18	0.9897	2362	3961	0	9	0.9872	2339	4183	0	6	0.9822	2223	4972	0	14	0.9676
2381	3780	0	7	0.9897	2363	3952	0	11	0.9872	2340	4177	0	9	0.9822	2224	4958	0	6	0.9676
2382	3773	0	11	0.9897	2364	3941	0	10	0.9872	2341	4168	0	6	0.9822	2225	4952	0	13	0.9676
2383	3762	0	7	0.9897	2365	3931	0	5	0.9872	2342	4162	0	3	0.9822	2226	4939	0	16	0.9676
2384	3755	0	8	0.9897	2366	3926	0	17	0.9872	2343	4159	0	10	0.9822	2227	4923	0	11	0.9676
2385	3747	1	15	0.9894	2367	3909	0	9	0.9872	2344	4149	0	11	0.9822	2228	4912	0	5	0.9676
2386	3731	0	13	0.9894	2368	3900	0	10	0.9872	2345	4138	0	11	0.9822	2229	4907	0	3	0.9676
2387	3718	0	12	0.9894	2369	3890	0	11	0.9872	2346	4127	0	4	0.9822	2230	4904	0	7	0.9676
2388	3706	0	15	0.9894	2370	3879	0	10	0.9872	2347	4123	0	11	0.9822	2231	4897	0	14	0.9676
2389	3691	0	14	0.9894	2371	3869	0	8	0.9872	2348	4112	0	6	0.9822	2232	4883	0	5	0.9676
2390	3677	0	12	0.9894	2372	3861	0	9	0.9872	2349	4106	0	9	0.9822	2233	4878	0	10	0.9676
2391	3665	0	12	0.9894	2373	3852	0	11	0.9872	2350	4097	0	10	0.9822	2234	4868	0	7	0.9676
2392	3653	0	13	0.9894	2374	3841	0	12	0.9872	2351	4087	0	7	0.9822	2235	4861	0	8	0.9676
2393	3640	0	8	0.9894	2375	3829	0	8	0.9872	2352	4080	0	20	0.9822	2236	4853	0	11	0.9676
2394	3632	0	19	0.9894	2376	3821	0	9	0.9872	2353	4060	0	11	0.9822	2237	4842	0	17	0.9676
2395	3613	0	22	0.9894	2377	3812	0	13	0.9872	2354	4049	0	11	0.9822	2238	4825	1	11	0.9674
2396	3591	0	19	0.9894	2378	3799	1	7	0.987	2355	4038	0	11	0.9822	2239	4813	0	14	0.9674
2397	3572	0	10	0.9894	2379	3791	0	14	0.987	2356	4027	0	10	0.9822	2240	4799	0	8	0.9674
2398	3562	0	8	0.9894	2380	3777	0	14	0.987	2357	4017	0	11	0.9822	2241	4791	0	10	0.9674
2399	3554	0	12	0.9894	2381	3763	0	7	0.987	2358	4006	0	12	0.9822	2242	4781	0	12	0.9674
2400	3542	0	15	0.9894	2382	3756	0	19	0.987	2359	3994	0	10	0.9822	2243	4769	0	6	0.9674
2401	3527	0	10	0.9894	2383	3737	0	9	0.987	2360	3984	0	12	0.9822	2244	4763	0	7	0.9674
2402	3517	0	13	0.9894	2384	3728	0	9	0.987	2361	3972	0	10	0.9822	2245	4756	0	8	0.9674
2403	3504	0	13	0.9894	2385	3719	0	11	0.987	2362	3962	0	6	0.9822	2246	4748	0	3	0.9674
2404	3491	0	19	0.9894	2386	3708	0	15	0.987	2363	3956	0	7	0.9822	2247	4745	0	11	0.9674
2405	3472	0	12	0.9894	2387	3693	0	10	0.987	2364	3949	0	9	0.9822	2248	4734	0	5	0.9674
2406	3460	0	15	0.9894	2388	3683	0	20	0.987	2365	3940	0	6	0.9822	2249	4729	0	17	0.9674
2407	3445	0	14	0.9894	2389	3663	0	23	0.987	2366	3934	0	13	0.9822	2250	4712	0	5	0.9674
2408	3431	0	14	0.9894	2390	3640	0	11	0.987	2367	3921	0	12	0.9822	2251	4707	0	4	0.9674
2409	3417	0	17	0.9894	2391	3629	0	20	0.987	2368	3909	0	7	0.9822	2252	4703	0	6	0.9674
2410	3400	0	28	0.9894	2392	3609	0	9	0.987	2369	3902	0	9	0.9822	2253	4697	0	7	0.9674
2411	3372	0	14	0.9894	2393	3600	0	16	0.987	2370	3893	0	7	0.9822	2254	4690	0	19	0.9674
2412	3358	0	11	0.9894	2394	3584	0	15	0.987	2371	3886	0	11	0.9822	2255	4671	0	7	0.9674
2413	3347	0	15	0.9894	2395	3569	0	11	0.987	2372	3875	0	7	0.9822	2256	4664	1	7	0.9672
2414	3332	0	9	0.9894	2396	3558	0	9	0.987	2373	3868	0	17	0.9822	2257	4656	0	11	0.9672
2415	3323	0	16	0.9894	2397	3549	0	14	0.987	2374	3851	0	11	0.9822	2258	4645	0	5	0.9672
2416	3307	0	17	0.9894	2398	3535	0	15	0.987	2375	3840	0	13	0.9822	2259	4640	0	8	0.9672
2417	3290	0	25	0.9894	2399	3520	0	9	0.987	2376	3827	0	13	0.9822	2260	4632	1	6	0.967
2418	3265	0	10	0.9894	2400	3511	0	13	0.987	2377	3814	0	6	0.9822	2261	4625	1	8	0.9668
2419	3255	0	12	0.9894	2401	3498	0	6	0.987	2378	3808	0	8	0.9822	2262	4616	0	13	0.9668
2420	3243	0	9	0.9894	2402	3492	0	18	0.987	2379	3800	0	10	0.9822	2263	4603	0	7	0.9668
2421	3234	0	28	0.9894	2403	3474	0	17	0.987	2380	3790	0	11	0.9822	2264	4596	0	7	0.9668
2422	3206	0	16	0.9894	2404	3457	0	19	0.987	2381	3779	0	8	0.9822	2265	4589	0	3	0.9668
2423	3190	0	9	0.9894	2405	3438	0	11	0.987	2382	3771	0	9	0.9822	2266	4586	0	10	0.9668
2424	3181	0	21	0.9894	2406	3427	0	12	0.987	2383	3762	0	12	0.9822	2267	4576	0	10	0.9668
2425	3160	0	15	0.9894	2407	3415	0	14	0.987	2384	3750	0	5	0.9822	2268	4566	0	4	0.9668
2426	3145	0	11	0.9894	2408	3401	0	10	0.987	2385	3745	0	11	0.9822	2269	4562	0	7	0.9668
2427	3134	0	8	0.9894	2409	3391	0	25	0.987	2386	3734	0	14	0.9822	2270	4555	1	8	0.9666
2428	3126	0	5	0.9894	2410	3366	0	16	0.987	2387	3720	0	16	0.9822	2271	4546	0	6	0.9666
2429	3121	0	10	0.9894	2411	3350	0	6	0.987	2388	3704	0	16	0.9822	2272	4540	0	8	0.9666
2430	3111	0	16	0.9894	2412	3344	0	9	0.987	2389	3688	0	14	0.9822	2273	4532	0	7	0.9666
2431	3095	0	15	0.9894	2413	3335	0	12	0.987	2390	3674	0	12	0.9822	2274	4525	0	6	0.9666
2432	3080	0	14	0.9894	2414	3323	0	19	0.987	2391	3662	0	17	0.9822	2275	4519	0	11	0.9666
2433	3066	0	10	0.9894	2415	3304	0	13	0.987	2392	3645	0	16	0.9822	2276	4508	0	4	0.9666
2434	3056	0	12	0.9894	2416	3291	0	13	0.987	2393	3629	0	12	0.9822	2277	4504	0	7	0.9666
2435	3044	0	16	0.9894	2417	3278	0	12	0.987	2394	3617	0	14	0.9822	2278	4497	0	12	0.9666
2436	3028	0	18	0.9894	2418	3266	0	9	0.987	2395	3603	0	19	0.9822	2279	4485	0	14	0.9666
2437	3010	0	18	0.9894	2419	3257	0	18	0.987	2396	3584	0	13	0.9822	2280	4471	0	3	0.9666
2438	2992	1	19	0.9891	2420	3239	0	12	0.987	2397	3571	0	13	0.9822	2281	4468	0	9	0.9666
2439	2972	0	10	0.9891	2421	3227	0	19	0.987	2398	3558	0	9	0.9822	2282	4459	0	2	0.9666
2440	2962	0	9	0.9891	2422	3208	0	11	0.987	2399	3549	0	8	0.9822	2283	4457	0	8	0.9666
2441	2953	0	11	0.9891	2423	3197	0	14	0.987	2400	3541	0	18	0.9822	2284	4449	0	8	0.9666
2442	2942	0	26	0.9891	2424	3183	0	12	0.987	2401	3523	0	16	0.9822	2285	4441	0	5	0.9666
2443	2916	0	23	0.9891	2425	3171	0	17	0.987	2402	3507	0	14	0.9822	2286	4436	3	8	0.9659
2444	2893	0	19	0.9891	2426	3154	0	7	0.987	2403	3493	0	12	0.9822	2287	4425	1	4	0.9657
2445	2874	0	18	0.9891	2427	3147	0	16	0.987	2404	3481	0	18	0.9822	2288	4420	0	8	0.9657
2446	2856	0	14	0.9891	2428	3131	0	16	0.987	2405	3463	1	12	0.9819	2289	4412	0	6	0.9657
2447	2842	0	5	0.9891	2429	3115	0	15	0.987	2406	3450	0	10	0.9819	2290	4406	0	7	0.9657
2448	2837	0	8	0.9891	2430	3100	0	7	0.987	2407	3440	0	17	0.9819	2291	4399	0	11	0.9657
2449	2829	0	15	0.9891	2431	3093	0	13	0.987	2408	3423	0	15	0.9819	2292	4388	0	7	0.9657
2450	2814	0	14	0.9891	2432	3080	0	15	0.987	2409	3408	0	23	0.9819	2293	4381	0	7	0.9657
2451	2800	0	15	0.9891	2433	3065	0	7	0.987	2410	3385	0	17	0.9819	2294	4374	0	5	0.9657
2452	2785	0	25	0.9891	2434	3058	0	10	0.987	2411	3368	0	5	0.9819	2295	4369	0	4	0.9657
2453	2760	0	7	0.9891	2435	3048	0	14	0.987	2412	3363	0	7	0.9819	2296	4365	0	4	0.9657
2454	2753	0	11	0.9891	2436	3034	0	17	0.987	2413	3356	0	13	0.9819	2297	4361	0	11	0.9657
2455	2742	0	10	0.9891	2437	3017	0	10	0.987	2414	3343	0	11	0.9819	2298	4350	1	11	0.9655
2456	2732	0	6	0.9891	2438	3007	0	18	0.987	2415	3332	0	10	0.9819	2299	4338	0	11	0.9655
2457	2726	0	16	0.9891	2439	2989	0	16	0.987	2416	3322	0	19	0.9819	2300	4327	0	7	0.9655
2458	2710	0	17	0.9891	2440	2973	0	10	0.987	2417	3303	0	9	0.9819	2301	4320	0	4	0.9655
2459	2693	0	14	0.9891	2441	2963	0	11	0.987	2418	3294	0	11	0.9819	2302	4316	0	9	0.9655
2460	2679	0	8	0.9891	2442	2952	0	19	0.987	2419	3283	0	13	0.9819	2303	4307	0	9	0.9655
2461	2671	0	10	0.9891	2443	2933	0	4	0.987	2420	3270	0	6	0.9819	2304	4298	0	5	0.9655
2462	2661	0	10	0.9891	2444	2929	0	17	0.987	2421	3264	1	8	0.9816	2305	4293	0	5	0.9655
2463	2651	0	11	0.9891	2445	2912	0	15	0.987	2422	3255	0	13	0.9816	2306	4288	0	8	0.9655
2464	2640	0	11	0.9891	2446	2897	0	14	0.987	2423	3242	0	17	0.9816	2307	4280	0	7	0.9655
2465	2629	0	9	0.9891	2447	2883	0	12	0.987	2424	3225	0	14	0.9816	2308	4273	0	3	0.9655
2466	2620	0	16	0.9891	2448	2871	0	13	0.987	2425	3211	0	14	0.9816	2309	4270	0	8	0.9655
2467	2604	0	12	0.9891	2449	2858	0	22	0.987	2426	3197	0	10	0.9816	2310	4262	0	13	0.9655
2468	2592	0	10	0.9891	2450	2836	0	16	0.987	2427	3187	0	18	0.9816	2311	4249	0	7	0.9655
2469	2582	0	4	0.9891	2451	2820	1	10	0.9866	2428	3169	0	10	0.9816	2312	4242	0	8	0.9655
2470	2578	0	17	0.9891	2452	2809	0	22	0.9866	2429	3159	0	19	0.9816	2313	4234	0	2	0.9655
2471	2561	0	17	0.9891	2453	2787	0	12	0.9866	2430	3140	0	18	0.9816	2314	4232	0	7	0.9655
2472	2544	0	6	0.9891	2454	2775	0	13	0.9866	2431	3122	0	20	0.9816	2315	4225	0	10	0.9655
2473	2538	0	15	0.9891	2455	2762	0	7	0.9866	2432	3102	0	13	0.9816	2316	4215	0	7	0.9655
2474	2523	0	9	0.9891	2456	2755	0	16	0.9866	2433	3089	1	12	0.9813	2317	4208	0	10	0.9655
2475	2514	0	10	0.9891	2457	2739	0	12	0.9866	2434	3076	0	11	0.9813	2318	4198	0	8	0.9655
2476	2504	0	8	0.9891	2458	2727	0	12	0.9866	2435	3065	0	12	0.9813	2319	4190	1	4	0.9653
2477	2496	0	12	0.9891	2459	2715	0	21	0.9866	2436	3053	0	17	0.9813	2320	4185	0	6	0.9653
2478	2484	0	8	0.9891	2460	2694	0	8	0.9866	2437	3036	0	13	0.9813	2321	4179	0	7	0.9653
2479	2476	0	11	0.9891	2461	2686	0	16	0.9866	2438	3023	0	16	0.9813	2322	4172	0	6	0.9653
2480	2465	0	19	0.9891	2462	2670	0	13	0.9866	2439	3007	0	9	0.9813	2323	4166	0	10	0.9653
2481	2446	0	7	0.9891	2463	2657	0	16	0.9866	2440	2998	0	11	0.9813	2324	4156	0	6	0.9653
2482	2439	0	11	0.9891	2464	2641	0	10	0.9866	2441	2987	1	9	0.9809	2325	4150	0	7	0.9653
2483	2428	0	4	0.9891	2465	2631	0	17	0.9866	2442	2977	0	14	0.9809	2326	4143	0	9	0.9653
2484	2424	0	13	0.9891	2466	2614	0	10	0.9866	2443	2963	0	17	0.9809	2327	4134	1	6	0.965
2485	2411	0	13	0.9891	2467	2604	0	9	0.9866	2444	2946	0	23	0.9809	2328	4127	0	7	0.965
2486	2398	0	16	0.9891	2468	2595	0	9	0.9866	2445	2923	0	16	0.9809	2329	4120	0	7	0.965
2487	2382	0	18	0.9891	2469	2586	0	18	0.9866	2446	2907	0	8	0.9809	2330	4113	0	8	0.965
2488	2364	0	7	0.9891	2470	2568	0	14	0.9866	2447	2899	0	12	0.9809	2331	4105	0	6	0.965
2489	2357	0	11	0.9891	2471	2554	0	10	0.9866	2448	2887	0	9	0.9809	2332	4099	0	6	0.965
2490	2346	0	8	0.9891	2472	2544	0	12	0.9866	2449	2878	0	11	0.9809	2333	4093	0	10	0.965
2491	2338	0	12	0.9891	2473	2532	0	10	0.9866	2450	2867	0	16	0.9809	2334	4083	0	6	0.965
2492	2326	0	11	0.9891	2474	2522	0	14	0.9866	2451	2851	0	12	0.9809	2335	4077	0	12	0.965
2493	2315	0	12	0.9891	2475	2508	0	15	0.9866	2452	2839	1	15	0.9806	2336	4065	0	5	0.965
2494	2303	0	8	0.9891	2476	2493	0	6	0.9866	2453	2823	0	14	0.9806	2337	4060	1	16	0.9648
2495	2295	0	10	0.9891	2477	2487	0	12	0.9866	2454	2809	0	10	0.9806	2338	4043	0	14	0.9648
2496	2285	0	6	0.9891	2478	2475	0	17	0.9866	2455	2799	0	10	0.9806	2339	4029	0	3	0.9648
2497	2279	0	10	0.9891	2479	2458	0	15	0.9866	2456	2789	0	10	0.9806	2340	4026	0	9	0.9648
2498	2269	0	11	0.9891	2480	2443	0	13	0.9866	2457	2779	0	5	0.9806	2341	4017	0	9	0.9648
2499	2258	0	13	0.9891	2481	2430	0	6	0.9866	2458	2774	0	17	0.9806	2342	4008	0	8	0.9648
2500	2245	0	8	0.9891	2482	2424	0	7	0.9866	2459	2757	0	21	0.9806	2343	4000	0	4	0.9648
2501	2237	0	7	0.9891	2483	2417	0	10	0.9866	2460	2736	0	11	0.9806	2344	3996	0	8	0.9648
2502	2230	0	10	0.9891	2484	2407	0	18	0.9866	2461	2725	0	5	0.9806	2345	3988	0	10	0.9648
2503	2220	0	11	0.9891	2485	2389	0	10	0.9866	2462	2720	0	16	0.9806	2346	3978	0	10	0.9648
2504	2209	0	11	0.9891	2486	2379	0	17	0.9866	2463	2704	0	16	0.9806	2347	3968	0	8	0.9648
2505	2198	0	8	0.9891	2487	2362	0	17	0.9866	2464	2688	0	23	0.9806	2348	3960	0	6	0.9648
2506	2190	0	12	0.9891	2488	2345	0	11	0.9866	2465	2665	0	17	0.9806	2349	3954	0	9	0.9648
2507	2178	0	3	0.9891	2489	2334	0	3	0.9866	2466	2648	0	20	0.9806	2350	3945	0	7	0.9648
2508	2175	0	10	0.9891	2490	2331	0	10	0.9866	2467	2628	0	15	0.9806	2351	3938	0	10	0.9648
2509	2165	0	7	0.9891	2491	2321	0	8	0.9866	2468	2613	0	8	0.9806	2352	3928	0	10	0.9648
2510	2158	0	6	0.9891	2492	2313	0	13	0.9866	2469	2605	0	10	0.9806	2353	3918	0	11	0.9648
2511	2152	0	7	0.9891	2493	2300	0	13	0.9866	2470	2595	0	14	0.9806	2354	3907	1	9	0.9645
2512	2145	0	11	0.9891	2494	2287	0	11	0.9866	2471	2581	0	19	0.9806	2355	3897	0	10	0.9645
2513	2134	0	13	0.9891	2495	2276	0	10	0.9866	2472	2562	0	16	0.9806	2356	3887	0	6	0.9645
2514	2121	0	12	0.9891	2496	2266	0	8	0.9866	2473	2546	0	11	0.9806	2357	3881	0	11	0.9645
2515	2109	0	5	0.9891	2497	2258	0	13	0.9866	2474	2535	0	12	0.9806	2358	3870	0	10	0.9645
2516	2104	0	12	0.9891	2498	2245	0	12	0.9866	2475	2523	0	11	0.9806	2359	3860	0	8	0.9645
2517	2092	0	5	0.9891	2499	2233	0	15	0.9866	2476	2512	0	6	0.9806	2360	3852	0	13	0.9645
2518	2087	0	13	0.9891	2500	2218	0	14	0.9866	2477	2506	0	10	0.9806	2361	3839	0	10	0.9645
2519	2074	0	9	0.9891	2501	2204	0	9	0.9866	2478	2496	0	17	0.9806	2362	3829	0	11	0.9645
2520	2065	0	11	0.9891	2502	2195	0	11	0.9866	2479	2479	0	8	0.9806	2363	3818	0	5	0.9645
2521	2054	0	14	0.9891	2503	2184	0	12	0.9866	2480	2471	0	6	0.9806	2364	3813	0	7	0.9645
2522	2040	0	17	0.9891	2504	2172	0	5	0.9866	2481	2465	1	14	0.9802	2365	3806	0	12	0.9645
2523	2023	0	10	0.9891	2505	2167	0	7	0.9866	2482	2450	0	11	0.9802	2366	3794	0	9	0.9645
2524	2013	0	9	0.9891	2506	2160	0	21	0.9866	2483	2439	0	18	0.9802	2367	3785	0	10	0.9645
2525	2004	0	11	0.9891	2507	2139	0	11	0.9866	2484	2421	0	13	0.9802	2368	3775	0	10	0.9645
2526	1993	0	15	0.9891	2508	2128	0	11	0.9866	2485	2408	0	16	0.9802	2369	3765	0	14	0.9645
2527	1978	0	27	0.9891	2509	2117	0	11	0.9866	2486	2392	0	8	0.9802	2370	3751	0	10	0.9645
2528	1951	0	20	0.9891	2510	2106	0	6	0.9866	2487	2384	0	12	0.9802	2371	3741	0	5	0.9645
2529	1931	0	14	0.9891	2511	2100	0	14	0.9866	2488	2372	0	6	0.9802	2372	3736	0	8	0.9645
2530	1917	0	12	0.9891	2512	2086	0	11	0.9866	2489	2366	0	10	0.9802	2373	3728	0	8	0.9645
2531	1905	0	14	0.9891	2513	2075	0	12	0.9866	2490	2356	0	10	0.9802	2374	3720	0	9	0.9645
2532	1891	0	17	0.9891	2514	2063	0	12	0.9866	2491	2346	0	6	0.9802	2375	3711	0	13	0.9645
2533	1874	0	13	0.9891	2515	2051	0	7	0.9866	2492	2340	0	11	0.9802	2376	3698	0	9	0.9645
2534	1861	0	12	0.9891	2516	2044	0	5	0.9866	2493	2329	0	6	0.9802	2377	3689	0	6	0.9645
2535	1849	0	18	0.9891	2517	2039	0	10	0.9866	2494	2323	0	17	0.9802	2378	3683	0	7	0.9645
2536	1831	0	11	0.9891	2518	2029	0	8	0.9866	2495	2306	0	8	0.9802	2379	3676	0	13	0.9645
2537	1820	0	9	0.9891	2519	2021	0	17	0.9866	2496	2298	0	8	0.9802	2380	3663	0	18	0.9645
2538	1811	0	14	0.9891	2520	2004	0	20	0.9866	2497	2290	0	6	0.9802	2381	3645	0	10	0.9645
2539	1797	0	12	0.9891	2521	1984	0	17	0.9866	2498	2284	0	15	0.9802	2382	3635	1	12	0.9643
2540	1785	0	15	0.9891	2522	1967	0	17	0.9866	2499	2269	0	14	0.9802	2383	3622	0	8	0.9643
2541	1770	0	11	0.9891	2523	1950	0	10	0.9866	2500	2255	0	10	0.9802	2384	3614	0	10	0.9643
2542	1759	0	14	0.9891	2524	1940	0	10	0.9866	2501	2245	0	16	0.9802	2385	3604	0	10	0.9643
2543	1745	0	14	0.9891	2525	1930	0	10	0.9866	2502	2229	0	4	0.9802	2386	3594	0	5	0.9643
2544	1731	0	9	0.9891	2526	1920	0	11	0.9866	2503	2225	0	6	0.9802	2387	3589	0	19	0.9643
2545	1722	0	11	0.9891	2527	1909	0	20	0.9866	2504	2219	0	14	0.9802	2388	3570	0	16	0.9643
2546	1711	0	11	0.9891	2528	1889	0	21	0.9866	2505	2205	0	17	0.9802	2389	3554	0	13	0.9643
2547	1700	0	10	0.9891	2529	1868	0	18	0.9866	2506	2188	0	24	0.9802	2390	3541	0	7	0.9643
2548	1690	0	13	0.9891	2530	1850	0	11	0.9866	2507	2164	0	10	0.9802	2391	3534	0	11	0.9643
2549	1677	0	13	0.9891	2531	1839	0	11	0.9866	2508	2154	0	11	0.9802	2392	3523	0	8	0.9643
2550	1664	0	17	0.9891	2532	1828	0	15	0.9866	2509	2143	0	10	0.9802	2393	3515	0	13	0.9643
2551	1647	0	15	0.9891	2533	1813	0	15	0.9866	2510	2133	0	7	0.9802	2394	3502	1	14	0.964
2552	1632	0	13	0.9891	2534	1798	0	17	0.9866	2511	2126	0	13	0.9802	2395	3487	0	11	0.964
2553	1619	0	18	0.9891	2535	1781	0	7	0.9866	2512	2113	0	13	0.9802	2396	3476	0	21	0.964
2554	1601	0	12	0.9891	2536	1774	0	20	0.9866	2513	2100	0	10	0.9802	2397	3455	0	11	0.964
2555	1589	0	15	0.9891	2537	1754	0	11	0.9866	2514	2090	0	9	0.9802	2398	3444	0	6	0.964
2556	1574	0	23	0.9891	2538	1743	0	14	0.9866	2515	2081	0	5	0.9802	2399	3438	0	17	0.964
2557	1551	0	19	0.9891	2539	1729	0	10	0.9866	2516	2076	0	3	0.9802	2400	3421	0	15	0.964
2558	1532	0	13	0.9891	2540	1719	0	14	0.9866	2517	2073	0	9	0.9802	2401	3406	0	14	0.964
2559	1519	0	8	0.9891	2541	1705	0	13	0.9866	2518	2064	0	8	0.9802	2402	3392	0	3	0.964
2560	1511	0	19	0.9891	2542	1692	0	22	0.9866	2519	2056	0	15	0.9802	2403	3389	0	10	0.964
2561	1492	0	15	0.9891	2543	1670	0	11	0.9866	2520	2041	0	13	0.9802	2404	3379	0	11	0.964
2562	1477	0	10	0.9891	2544	1659	0	10	0.9866	2521	2028	0	18	0.9802	2405	3368	0	12	0.964
2563	1467	0	11	0.9891	2545	1649	0	18	0.9866	2522	2010	0	10	0.9802	2406	3356	0	7	0.964
2564	1456	0	13	0.9891	2546	1631	0	5	0.9866	2523	2000	0	14	0.9802	2407	3349	0	15	0.964
2565	1443	0	10	0.9891	2547	1626	0	18	0.9866	2524	1986	0	8	0.9802	2408	3334	0	17	0.964
2566	1433	0	14	0.9891	2548	1608	0	11	0.9866	2525	1978	0	9	0.9802	2409	3317	0	21	0.964
2567	1419	0	11	0.9891	2549	1597	0	22	0.9866	2526	1969	0	21	0.9802	2410	3296	0	16	0.964
2568	1408	0	11	0.9891	2550	1575	0	11	0.9866	2527	1948	0	27	0.9802	2411	3280	0	11	0.964
2569	1397	0	15	0.9891	2551	1564	0	8	0.9866	2528	1921	0	20	0.9802	2412	3269	0	16	0.964
2570	1382	0	16	0.9891	2552	1556	0	8	0.9866	2529	1901	0	13	0.9802	2413	3253	0	13	0.964
2571	1366	0	6	0.9891	2553	1548	0	2	0.9866	2530	1888	0	12	0.9802	2414	3240	0	14	0.964
2572	1360	0	12	0.9891	2554	1546	0	13	0.9866	2531	1876	0	11	0.9802	2415	3226	1	21	0.9637
2573	1348	0	11	0.9891	2555	1533	0	15	0.9866	2532	1865	0	17	0.9802	2416	3204	0	15	0.9637
2574	1337	0	9	0.9891	2556	1518	0	13	0.9866	2533	1848	0	15	0.9802	2417	3189	0	19	0.9637
2575	1328	0	10	0.9891	2557	1505	0	15	0.9866	2534	1833	0	14	0.9802	2418	3170	0	13	0.9637
2576	1318	0	11	0.9891	2558	1490	0	12	0.9866	2535	1819	0	18	0.9802	2419	3157	0	16	0.9637
2577	1307	0	10	0.9891	2559	1478	0	9	0.9866	2536	1801	0	13	0.9802	2420	3141	0	9	0.9637
2578	1297	0	15	0.9891	2560	1469	0	13	0.9866	2537	1788	0	15	0.9802	2421	3132	0	11	0.9637
2579	1282	0	12	0.9891	2561	1456	0	19	0.9866	2538	1773	0	10	0.9802	2422	3121	0	9	0.9637
2580	1270	0	8	0.9891	2562	1437	0	19	0.9866	2539	1763	0	14	0.9802	2423	3112	0	11	0.9637
2581	1262	0	15	0.9891	2563	1418	0	11	0.9866	2540	1749	0	11	0.9802	2424	3101	0	22	0.9637
2582	1247	0	16	0.9891	2564	1407	0	16	0.9866	2541	1738	0	10	0.9802	2425	3079	0	9	0.9637
2583	1231	0	15	0.9891	2565	1391	0	14	0.9866	2542	1728	0	16	0.9802	2426	3070	0	8	0.9637
2584	1216	0	10	0.9891	2566	1377	0	13	0.9866	2543	1712	0	16	0.9802	2427	3062	0	10	0.9637
2585	1206	0	12	0.9891	2567	1364	0	9	0.9866	2544	1696	0	5	0.9802	2428	3052	0	5	0.9637
2586	1194	0	6	0.9891	2568	1355	0	14	0.9866	2545	1691	0	16	0.9802	2429	3047	0	20	0.9637
2587	1188	0	5	0.9891	2569	1341	0	8	0.9866	2546	1675	0	9	0.9802	2430	3027	0	15	0.9637
2588	1183	0	11	0.9891	2570	1333	0	19	0.9866	2547	1666	0	10	0.9802	2431	3012	0	13	0.9637
2589	1172	0	19	0.9891	2571	1314	0	5	0.9866	2548	1656	0	15	0.9802	2432	2999	0	12	0.9637
2590	1153	0	26	0.9891	2572	1309	0	12	0.9866	2549	1641	0	13	0.9802	2433	2987	0	12	0.9637
2591	1127	0	20	0.9891	2573	1297	0	7	0.9866	2550	1628	0	16	0.9802	2434	2975	1	14	0.9634
2592	1107	0	15	0.9891	2574	1290	0	4	0.9866	2551	1612	0	10	0.9802	2435	2960	0	11	0.9634
2593	1092	0	17	0.9891	2575	1286	0	14	0.9866	2552	1602	0	13	0.9802	2436	2949	0	21	0.9634
2594	1075	0	9	0.9891	2576	1272	0	14	0.9866	2553	1589	0	10	0.9802	2437	2928	0	17	0.9634
2595	1066	0	17	0.9891	2577	1258	0	17	0.9866	2554	1579	0	9	0.9802	2438	2911	0	10	0.9634
2596	1049	0	10	0.9891	2578	1241	0	6	0.9866	2555	1570	0	17	0.9802	2439	2901	0	5	0.9634
2597	1039	0	18	0.9891	2579	1235	0	18	0.9866	2556	1553	0	19	0.9802	2440	2896	0	18	0.9634
2598	1021	0	27	0.9891	2580	1217	0	7	0.9866	2557	1534	0	15	0.9802	2441	2878	0	15	0.9634
2599	994	0	15	0.9891	2581	1210	0	14	0.9866	2558	1519	0	18	0.9802	2442	2863	0	14	0.9634
2600	979	0	34	0.9891	2582	1196	0	12	0.9866	2559	1501	0	18	0.9802	2443	2849	0	14	0.9634
2601	945	0	17	0.9891	2583	1184	0	16	0.9866	2560	1483	0	17	0.9802	2444	2835	0	13	0.9634
2602	928	0	17	0.9891	2584	1168	0	8	0.9866	2561	1466	0	13	0.9802	2445	2822	0	10	0.9634
2603	911	0	21	0.9891	2585	1160	0	14	0.9866	2562	1453	0	13	0.9802	2446	2812	0	11	0.9634
2604	890	0	30	0.9891	2586	1146	0	8	0.9866	2563	1440	0	19	0.9802	2447	2801	0	11	0.9634
2605	860	0	20	0.9891	2587	1138	0	2	0.9866	2564	1421	0	23	0.9802	2448	2790	0	12	0.9634
2606	840	0	14	0.9891	2588	1136	0	8	0.9866	2565	1398	0	10	0.9802	2449	2778	0	19	0.9634
2607	826	1	11	0.9879	2589	1128	0	12	0.9866	2566	1388	0	21	0.9802	2450	2759	0	14	0.9634
2608	814	0	11	0.9879	2590	1116	0	26	0.9866	2567	1367	0	10	0.9802	2451	2745	0	15	0.9634
2609	803	0	10	0.9879	2591	1090	0	19	0.9866	2568	1357	0	14	0.9802	2452	2730	0	19	0.9634
2610	793	0	16	0.9879	2592	1071	0	13	0.9866	2569	1343	0	11	0.9802	2453	2711	0	10	0.9634
2611	777	0	18	0.9879	2593	1058	0	16	0.9866	2570	1332	0	11	0.9802	2454	2701	0	17	0.9634
2612	759	0	8	0.9879	2594	1042	0	15	0.9866	2571	1321	0	11	0.9802	2455	2684	0	15	0.9634
2613	751	0	12	0.9879	2595	1027	0	13	0.9866	2572	1310	0	4	0.9802	2456	2669	0	12	0.9634
2614	739	0	9	0.9879	2596	1014	0	10	0.9866	2573	1306	0	6	0.9802	2457	2657	0	12	0.9634
2615	730	0	7	0.9879	2597	1004	0	20	0.9866	2574	1300	0	10	0.9802	2458	2645	0	22	0.9634
2616	723	0	2	0.9879	2598	984	0	13	0.9866	2575	1290	0	14	0.9802	2459	2623	0	17	0.9634
2617	721	0	4	0.9879	2599	971	0	13	0.9866	2576	1276	0	13	0.9802	2460	2606	0	12	0.9634
2618	717	0	17	0.9879	2600	958	0	23	0.9866	2577	1263	0	10	0.9802	2461	2594	0	12	0.9634
2619	700	0	13	0.9879	2601	935	0	16	0.9866	2578	1253	0	6	0.9802	2462	2582	0	14	0.9634
2620	687	0	5	0.9879	2602	919	0	27	0.9866	2579	1247	0	9	0.9802	2463	2568	0	24	0.9634
2621	682	0	8	0.9879	2603	892	0	16	0.9866	2580	1238	0	3	0.9802	2464	2544	0	19	0.9634
2622	674	0	6	0.9879	2604	876	0	34	0.9866	2581	1235	0	7	0.9802	2465	2525	0	23	0.9634
2623	668	0	11	0.9879	2605	842	0	32	0.9866	2582	1228	0	12	0.9802	2466	2502	0	10	0.9634
2624	657	0	14	0.9879	2606	810	0	14	0.9866	2583	1216	0	11	0.9802	2467	2492	0	11	0.9634
2625	643	0	8	0.9879	2607	796	0	10	0.9866	2584	1205	0	17	0.9802	2468	2481	0	9	0.9634
2626	635	0	2	0.9879	2608	786	0	6	0.9866	2585	1188	0	13	0.9802	2469	2472	0	8	0.9634
2627	633	0	6	0.9879	2609	780	0	19	0.9866	2586	1175	0	12	0.9802	2470	2464	0	15	0.9634
2628	627	0	8	0.9879	2610	761	0	9	0.9866	2587	1163	0	6	0.9802	2471	2449	0	16	0.9634
2629	619	0	8	0.9879	2611	752	0	12	0.9866	2588	1157	0	10	0.9802	2472	2433	0	15	0.9634
2630	611	0	5	0.9879	2612	740	0	11	0.9866	2589	1147	0	17	0.9802	2473	2418	0	9	0.9634
2631	606	0	8	0.9879	2613	729	0	4	0.9866	2590	1130	0	23	0.9802	2474	2409	0	10	0.9634
2632	598	0	9	0.9879	2614	725	0	5	0.9866	2591	1107	0	21	0.9802	2475	2399	0	12	0.9634
2633	589	0	8	0.9879	2615	720	0	4	0.9866	2592	1086	0	14	0.9802	2476	2387	0	12	0.9634
2634	581	0	1	0.9879	2616	716	0	7	0.9866	2593	1072	0	14	0.9802	2477	2375	0	11	0.9634
2635	580	0	6	0.9879	2617	709	0	9	0.9866	2594	1058	0	10	0.9802	2478	2364	0	10	0.9634
2636	574	0	3	0.9879	2618	700	0	10	0.9866	2595	1048	0	17	0.9802	2479	2354	0	8	0.9634
2637	571	0	3	0.9879	2619	690	0	9	0.9866	2596	1031	0	11	0.9802	2480	2346	0	9	0.9634
2638	568	0	6	0.9879	2620	681	0	6	0.9866	2597	1020	0	23	0.9802	2481	2337	0	12	0.9634
2639	562	0	3	0.9879	2621	675	0	10	0.9866	2598	997	0	26	0.9802	2482	2325	0	11	0.9634
2640	559	0	3	0.9879	2622	665	0	15	0.9866	2599	971	0	17	0.9802	2483	2314	0	7	0.9634
2641	556	0	7	0.9879	2623	650	0	12	0.9866	2600	954	0	20	0.9802	2484	2307	0	9	0.9634
2642	549	0	6	0.9879	2624	638	0	10	0.9866	2601	934	0	19	0.9802	2485	2298	0	11	0.9634
2643	543	0	5	0.9879	2625	628	0	10	0.9866	2602	915	0	17	0.9802	2486	2287	0	16	0.9634
2644	538	0	7	0.9879	2626	618	0	7	0.9866	2603	898	0	30	0.9802	2487	2271	0	8	0.9634
2645	531	0	6	0.9879	2627	611	0	4	0.9866	2604	868	0	25	0.9802	2488	2263	0	7	0.9634
2646	525	0	8	0.9879	2628	607	0	6	0.9866	2605	843	0	20	0.9802	2489	2256	0	14	0.9634
2647	517	0	7	0.9879	2629	601	0	11	0.9866	2606	823	0	14	0.9802	2490	2242	0	10	0.9634
2648	510	0	6	0.9879	2630	590	0	10	0.9866	2607	809	0	17	0.9802	2491	2232	0	19	0.9634
2649	504	0	1	0.9879	2631	580	0	9	0.9866	2608	792	0	5	0.9802	2492	2213	0	9	0.9634
2650	503	0	6	0.9879	2632	571	0	9	0.9866	2609	787	0	10	0.9802	2493	2204	0	8	0.9634
2651	497	0	2	0.9879	2633	562	0	3	0.9866	2610	777	0	15	0.9802	2494	2196	0	15	0.9634
2652	495	0	5	0.9879	2634	559	0	6	0.9866	2611	762	0	11	0.9802	2495	2181	0	13	0.9634
2653	490	0	7	0.9879	2635	553	0	8	0.9866	2612	751	0	15	0.9802	2496	2168	0	10	0.9634
2654	483	0	5	0.9879	2636	545	0	5	0.9866	2613	736	0	6	0.9802	2497	2158	0	16	0.9634
2655	478	0	2	0.9879	2637	540	0	5	0.9866	2614	730	0	6	0.9802	2498	2142	0	22	0.9634
2656	476	0	3	0.9879	2638	535	0	16	0.9866	2615	724	0	10	0.9802	2499	2120	0	15	0.9634
2657	473	0	2	0.9879	2639	519	0	9	0.9866	2616	714	0	3	0.9802	2500	2105	0	13	0.9634
2658	471	0	2	0.9879	2640	510	0	5	0.9866	2617	711	0	12	0.9802	2501	2092	0	7	0.9634
2659	469	0	1	0.9879	2641	505	0	6	0.9866	2618	699	0	13	0.9802	2502	2085	0	11	0.9634
2660	468	0	2	0.9879	2642	499	0	3	0.9866	2619	686	0	9	0.9802	2503	2074	0	11	0.9634
2661	466	0	3	0.9879	2643	496	0	5	0.9866	2620	677	0	5	0.9802	2504	2063	0	8	0.9634
2662	463	0	4	0.9879	2644	491	0	5	0.9866	2621	672	0	12	0.9802	2505	2055	0	8	0.9634
2663	459	0	2	0.9879	2645	486	0	7	0.9866	2622	660	0	6	0.9802	2506	2047	0	17	0.9634
2664	457	0	1	0.9879	2646	479	0	3	0.9866	2623	654	0	16	0.9802	2507	2030	0	9	0.9634
2665	456	0	2	0.9879	2647	476	0	5	0.9866	2624	638	0	10	0.9802	2508	2021	0	5	0.9634
2666	454	0	4	0.9879	2648	471	0	7	0.9866	2625	628	0	13	0.9802	2509	2016	0	4	0.9634
2667	450	0	2	0.9879	2649	464	0	5	0.9866	2626	615	0	6	0.9802	2510	2012	0	11	0.9634
2668	448	0	1	0.9879	2650	459	0	3	0.9866	2627	609	0	4	0.9802	2511	2001	0	18	0.9634
2669	447	0	5	0.9879	2651	456	0	5	0.9866	2628	605	0	8	0.9802	2512	1983	0	11	0.9634
2670	442	0	2	0.9879	2652	451	0	6	0.9866	2629	597	0	6	0.9802	2513	1972	0	10	0.9634
2672	440	0	2	0.9879	2653	445	0	7	0.9866	2630	591	0	12	0.9802	2514	1962	0	13	0.9634
2673	438	0	2	0.9879	2654	438	0	3	0.9866	2631	579	0	10	0.9802	2515	1949	0	7	0.9634
2675	436	0	3	0.9879	2655	435	0	1	0.9866	2632	569	0	7	0.9802	2516	1942	0	4	0.9634
2676	433	0	1	0.9879	2656	434	0	2	0.9866	2633	562	0	5	0.9802	2517	1938	0	9	0.9634
2678	432	0	3	0.9879	2657	432	0	4	0.9866	2634	557	0	5	0.9802	2518	1929	0	17	0.9634
2680	429	0	3	0.9879	2658	428	0	1	0.9866	2635	552	0	3	0.9802	2519	1912	0	14	0.9634
2682	426	0	4	0.9879	2659	427	0	4	0.9866	2636	549	0	2	0.9802	2520	1898	0	19	0.9634
2683	422	0	3	0.9879	2661	423	0	6	0.9866	2637	547	0	3	0.9802	2521	1879	0	17	0.9634
2684	419	0	2	0.9879	2662	417	0	4	0.9866	2638	544	0	6	0.9802	2522	1862	0	15	0.9634
2685	417	0	1	0.9879	2663	413	0	3	0.9866	2639	538	0	8	0.9802	2523	1847	0	8	0.9634
2686	416	0	8	0.9879	2664	410	0	2	0.9866	2640	530	0	2	0.9802	2524	1839	0	7	0.9634
2687	408	0	4	0.9879	2667	408	0	7	0.9866	2641	528	0	12	0.9802	2525	1832	0	14	0.9634
2688	404	0	2	0.9879	2668	401	0	3	0.9866	2642	516	0	6	0.9802	2526	1818	0	14	0.9634
2689	402	0	3	0.9879	2669	398	0	4	0.9866	2643	510	0	6	0.9802	2527	1804	0	16	0.9634
2690	399	0	2	0.9879	2670	394	0	3	0.9866	2644	504	0	7	0.9802	2528	1788	0	15	0.9634
2691	397	0	1	0.9879	2671	391	0	2	0.9866	2645	497	0	10	0.9802	2529	1773	0	11	0.9634
2692	396	0	2	0.9879	2672	389	0	3	0.9866	2646	487	0	10	0.9802	2530	1762	0	20	0.9634
2693	394	0	1	0.9879	2673	386	0	3	0.9866	2647	477	0	2	0.9802	2531	1742	0	17	0.9634
2694	393	0	2	0.9879	2674	383	0	3	0.9866	2648	475	0	4	0.9802	2532	1725	0	11	0.9634
2695	391	0	2	0.9879	2675	380	0	4	0.9866	2649	471	0	2	0.9802	2533	1714	0	14	0.9634
2696	389	0	5	0.9879	2676	376	0	1	0.9866	2650	469	0	4	0.9802	2534	1700	0	15	0.9634
2697	384	0	4	0.9879	2677	375	0	1	0.9866	2651	465	0	5	0.9802	2535	1685	0	17	0.9634
2698	380	0	2	0.9879	2678	374	0	1	0.9866	2652	460	0	4	0.9802	2536	1668	0	9	0.9634
2700	378	0	6	0.9879	2679	373	0	5	0.9866	2653	456	0	5	0.9802	2537	1659	0	14	0.9634
2701	372	0	1	0.9879	2680	368	0	5	0.9866	2654	451	0	3	0.9802	2538	1645	0	11	0.9634
2702	371	0	7	0.9879	2681	363	0	2	0.9866	2655	448	0	2	0.9802	2539	1634	0	11	0.9634
2703	364	0	3	0.9879	2682	361	0	5	0.9866	2656	446	0	3	0.9802	2540	1623	0	10	0.9634
2704	361	0	2	0.9879	2684	356	0	3	0.9866	2657	443	0	4	0.9802	2541	1613	0	14	0.9634
2705	359	0	3	0.9879	2685	353	0	2	0.9866	2658	439	0	4	0.9802	2542	1599	0	15	0.9634
2706	356	0	1	0.9879	2686	351	0	1	0.9866	2659	435	0	4	0.9802	2543	1584	0	10	0.9634
2707	355	0	5	0.9879	2687	350	0	4	0.9866	2660	431	0	1	0.9802	2544	1574	0	7	0.9634
2708	350	0	2	0.9879	2688	346	0	2	0.9866	2661	430	0	2	0.9802	2545	1567	0	10	0.9634
2709	348	0	4	0.9879	2689	344	0	2	0.9866	2662	428	0	1	0.9802	2546	1557	0	10	0.9634
2710	344	0	5	0.9879	2690	342	0	2	0.9866	2664	427	0	2	0.9802	2547	1547	0	7	0.9634
2711	339	0	2	0.9879	2692	340	0	2	0.9866	2665	425	0	3	0.9802	2548	1540	0	14	0.9634
2712	337	0	2	0.9879	2693	338	0	2	0.9866	2666	422	0	3	0.9802	2549	1526	0	11	0.9634
2713	335	0	4	0.9879	2694	336	0	1	0.9866	2667	419	0	2	0.9802	2550	1515	0	6	0.9634
2714	331	0	3	0.9879	2695	335	0	2	0.9866	2668	417	0	7	0.9802	2551	1509	0	10	0.9634
2715	328	0	12	0.9879	2696	333	0	1	0.9866	2669	410	0	4	0.9802	2552	1499	0	8	0.9634
2716	316	0	5	0.9879	2698	332	0	3	0.9866	2670	406	0	2	0.9802	2553	1491	0	11	0.9634
2717	311	0	5	0.9879	2699	329	0	2	0.9866	2672	404	0	3	0.9802	2554	1480	0	18	0.9634
2718	306	0	7	0.9879	2700	327	0	7	0.9866	2673	401	0	1	0.9802	2555	1462	0	12	0.9634
2719	299	0	4	0.9879	2701	320	0	4	0.9866	2674	400	0	3	0.9802	2556	1450	0	14	0.9634
2720	295	0	2	0.9879	2702	316	0	4	0.9866	2675	397	0	1	0.9802	2557	1436	0	19	0.9634
2721	293	0	2	0.9879	2703	312	0	2	0.9866	2676	396	0	3	0.9802	2558	1417	0	14	0.9634
2722	291	0	2	0.9879	2704	310	0	1	0.9866	2678	393	0	1	0.9802	2559	1403	0	13	0.9634
2723	289	0	4	0.9879	2705	309	0	4	0.9866	2679	392	0	1	0.9802	2560	1390	0	10	0.9634
2724	285	0	7	0.9879	2706	305	0	2	0.9866	2680	391	0	4	0.9802	2561	1380	0	13	0.9634
2725	278	0	6	0.9879	2708	303	0	1	0.9866	2681	387	0	3	0.9802	2562	1367	0	12	0.9634
2726	272	0	3	0.9879	2709	302	0	7	0.9866	2682	384	0	3	0.9802	2563	1355	0	10	0.9634
2727	269	0	1	0.9879	2710	295	0	3	0.9866	2683	381	0	1	0.9802	2564	1345	0	13	0.9634
2728	268	0	4	0.9879	2711	292	0	2	0.9866	2684	380	0	1	0.9802	2565	1332	0	12	0.9634
2729	264	0	3	0.9879	2712	290	0	1	0.9866	2685	379	0	2	0.9802	2566	1320	0	12	0.9634
2730	261	0	5	0.9879	2713	289	0	3	0.9866	2686	377	0	6	0.9802	2567	1308	0	12	0.9634
2731	256	0	4	0.9879	2714	286	0	5	0.9866	2687	371	0	2	0.9802	2568	1296	0	12	0.9634
2732	252	0	9	0.9879	2715	281	0	9	0.9866	2688	369	0	6	0.9802	2569	1284	0	7	0.9634
2733	243	0	7	0.9879	2716	272	0	4	0.9866	2689	363	0	1	0.9802	2570	1277	0	13	0.9634
2734	236	0	2	0.9879	2717	268	0	1	0.9866	2690	362	0	2	0.9802	2571	1264	0	8	0.9634
2735	234	0	4	0.9879	2718	267	0	3	0.9866	2691	360	0	1	0.9802	2572	1256	0	13	0.9634
2736	230	0	12	0.9879	2719	264	0	3	0.9866	2692	359	0	3	0.9802	2573	1243	0	11	0.9634
2737	218	0	8	0.9879	2720	261	0	4	0.9866	2693	356	0	2	0.9802	2574	1232	0	7	0.9634
2738	210	0	4	0.9879	2721	257	0	4	0.9866	2694	354	0	4	0.9802	2575	1225	0	8	0.9634
2739	206	0	4	0.9879	2722	253	0	3	0.9866	2695	350	0	4	0.9802	2576	1217	0	18	0.9634
2740	202	0	4	0.9879	2723	250	0	14	0.9866	2696	346	0	3	0.9802	2577	1199	0	9	0.9634
2741	198	0	3	0.9879	2724	236	0	7	0.9866	2697	343	0	2	0.9802	2578	1190	0	12	0.9634
2742	195	0	1	0.9879	2725	229	0	3	0.9866	2698	341	0	3	0.9802	2579	1178	0	6	0.9634
2743	194	0	3	0.9879	2726	226	0	1	0.9866	2699	338	0	5	0.9802	2580	1172	0	7	0.9634
2744	191	0	5	0.9879	2727	225	0	2	0.9866	2700	333	0	2	0.9802	2581	1165	0	8	0.9634
2745	186	0	7	0.9879	2728	223	0	3	0.9866	2701	331	0	1	0.9802	2582	1157	0	12	0.9634
2746	179	0	4	0.9879	2730	220	0	5	0.9866	2702	330	0	3	0.9802	2583	1145	0	8	0.9634
2747	175	0	4	0.9879	2731	215	0	4	0.9866	2703	327	0	5	0.9802	2584	1137	0	9	0.9634
2748	171	0	4	0.9879	2732	211	0	9	0.9866	2704	322	0	2	0.9802	2585	1128	0	9	0.9634
2749	167	0	3	0.9879	2733	202	0	5	0.9866	2705	320	0	3	0.9802	2586	1119	0	6	0.9634
2750	164	0	6	0.9879	2734	197	0	3	0.9866	2706	317	0	2	0.9802	2587	1113	0	13	0.9634
2751	158	0	7	0.9879	2735	194	0	5	0.9866	2707	315	0	3	0.9802	2588	1100	0	9	0.9634
2752	151	0	6	0.9879	2736	189	0	8	0.9866	2708	312	0	3	0.9802	2589	1091	0	17	0.9634
2753	145	0	6	0.9879	2737	181	0	11	0.9866	2709	309	0	4	0.9802	2590	1074	0	13	0.9634
2754	139	0	8	0.9879	2738	170	0	2	0.9866	2710	305	0	4	0.9802	2591	1061	0	14	0.9634
2755	131	0	2	0.9879	2739	168	0	1	0.9866	2711	301	0	3	0.9802	2592	1047	0	4	0.9634
2756	129	0	5	0.9879	2740	167	0	1	0.9866	2712	298	0	1	0.9802	2593	1043	0	18	0.9634
2757	124	0	5	0.9879	2741	166	0	1	0.9866	2714	297	0	2	0.9802	2594	1025	0	13	0.9634
2758	119	0	10	0.9879	2742	165	0	3	0.9866	2715	295	0	6	0.9802	2595	1012	0	15	0.9634
2759	109	0	5	0.9879	2743	162	0	5	0.9866	2716	289	0	8	0.9802	2596	997	0	25	0.9634
2760	104	0	4	0.9879	2744	157	0	3	0.9866	2717	281	0	3	0.9802	2597	972	0	21	0.9634
2761	100	0	2	0.9879	2745	154	0	8	0.9866	2718	278	0	1	0.9802	2598	951	0	32	0.9634
2762	98	0	10	0.9879	2746	146	0	4	0.9866	2719	277	0	3	0.9802	2599	919	0	17	0.9634
2763	88	0	7	0.9879	2747	142	0	3	0.9866	2720	274	0	3	0.9802	2600	902	0	26	0.9634
2764	81	0	7	0.9879	2748	139	0	6	0.9866	2721	271	0	2	0.9802	2601	876	0	25	0.9634
2765	74	0	5	0.9879	2749	133	0	7	0.9866	2723	269	0	12	0.9802	2602	851	0	16	0.9634
2766	69	0	4	0.9879	2750	126	0	3	0.9866	2724	257	0	3	0.9802	2603	835	0	35	0.9634
2767	65	0	2	0.9879	2751	123	0	4	0.9866	2725	254	0	6	0.9802	2604	800	0	19	0.9634
2768	63	0	3	0.9879	2752	119	0	5	0.9866	2726	248	0	1	0.9802	2605	781	0	23	0.9634
2769	60	0	7	0.9879	2753	114	0	4	0.9866	2727	247	0	2	0.9802	2606	758	0	14	0.9634
2770	53	0	3	0.9879	2754	110	0	4	0.9866	2728	245	0	1	0.9802	2607	744	0	17	0.9634
2771	50	0	3	0.9879	2755	106	0	2	0.9866	2729	244	0	4	0.9802	2608	727	0	12	0.9634
2772	47	0	5	0.9879	2756	104	0	3	0.9866	2730	240	0	5	0.9802	2609	715	0	7	0.9634
2775	42	0	1	0.9879	2757	101	0	3	0.9866	2731	235	0	6	0.9802	2610	708	0	11	0.9634
2776	41	0	1	0.9879	2758	98	0	11	0.9866	2732	229	0	1	0.9802	2611	697	0	8	0.9634
2777	40	0	2	0.9879	2759	87	0	5	0.9866	2733	228	0	9	0.9802	2612	689	0	9	0.9634
2778	38	0	1	0.9879	2760	82	0	3	0.9866	2734	219	0	4	0.9802	2613	680	0	7	0.9634
2779	37	0	1	0.9879	2761	79	0	3	0.9866	2735	215	0	1	0.9802	2614	673	1	13	0.9619
2781	36	0	1	0.9879	2762	76	0	4	0.9866	2736	214	0	2	0.9802	2615	659	0	6	0.9619
2782	35	0	1	0.9879	2763	72	0	1	0.9866	2737	212	0	8	0.9802	2616	653	0	2	0.9619
2783	34	0	1	0.9879	2764	71	0	5	0.9866	2738	204	0	4	0.9802	2617	651	0	11	0.9619
2784	33	0	3	0.9879	2765	66	0	5	0.9866	2739	200	0	3	0.9802	2618	640	0	10	0.9619
2785	30	0	5	0.9879	2767	61	0	3	0.9866	2740	197	0	7	0.9802	2619	630	0	12	0.9619
2788	25	0	2	0.9879	2768	58	0	4	0.9866	2741	190	0	2	0.9802	2620	618	0	3	0.9619
2789	23	0	1	0.9879	2769	54	0	1	0.9866	2743	188	0	10	0.9802	2621	615	0	2	0.9619
2790	22	0	1	0.9879	2770	53	0	2	0.9866	2744	178	0	8	0.9802	2622	613	0	5	0.9619
2791	21	0	3	0.9879	2771	51	0	2	0.9866	2745	170	0	7	0.9802	2623	608	0	10	0.9619
2792	18	0	1	0.9879	2772	49	0	2	0.9866	2746	163	0	6	0.9802	2624	598	0	5	0.9619
2793	17	0	1	0.9879	2773	47	0	4	0.9866	2747	157	0	3	0.9802	2625	593	0	10	0.9619
2794	16	0	1	0.9879	2774	43	0	2	0.9866	2748	154	0	4	0.9802	2626	583	0	6	0.9619
2798	15	0	1	0.9879	2778	41	0	2	0.9866	2749	150	0	2	0.9802	2627	577	0	5	0.9619
2800	14	0	1	0.9879	2779	39	0	3	0.9866	2750	148	0	4	0.9802	2628	572	0	6	0.9619
2801	13	0	1	0.9879	2780	36	0	1	0.9866	2751	144	0	8	0.9802	2629	566	0	11	0.9619
2803	12	0	1	0.9879	2781	35	0	2	0.9866	2752	136	0	7	0.9802	2630	555	0	8	0.9619
2807	11	0	2	0.9879	2782	33	0	1	0.9866	2753	129	0	4	0.9802	2631	547	0	13	0.9619
2812	9	0	1	0.9879	2783	32	0	1	0.9866	2754	125	0	4	0.9802	2632	534	0	9	0.9619
2814	8	0	2	0.9879	2786	31	0	4	0.9866	2755	121	0	5	0.9802	2633	525	0	6	0.9619
2822	6	0	1	0.9879	2787	27	0	1	0.9866	2756	116	0	5	0.9802	2634	519	0	5	0.9619
2833	5	0	2	0.9879	2788	26	0	1	0.9866	2757	111	0	6	0.9802	2635	514	0	7	0.9619
2834	3	0	1	0.9879	2789	25	0	2	0.9866	2758	105	0	16	0.9802	2636	507	0	3	0.9619
2867	2	0	1	0.9879	2790	23	0	1	0.9866	2759	89	0	8	0.9802	2637	504	0	5	0.9619
2869	1	0	1	0.9879	2791	22	0	1	0.9866	2760	81	0	5	0.9802	2638	499	0	13	0.9619
					2793	21	0	3	0.9866	2761	76	0	1	0.9802	2639	486	0	10	0.9619
					2796	18	0	1	0.9866	2762	75	0	3	0.9802	2640	476	0	6	0.9619
					2804	17	0	1	0.9866	2763	72	0	3	0.9802	2641	470	0	6	0.9619
					2813	16	0	1	0.9866	2764	69	0	5	0.9802	2642	464	0	4	0.9619
					2814	15	0	1	0.9866	2765	64	0	5	0.9802	2643	460	0	2	0.9619
					2825	14	0	1	0.9866	2766	59	0	7	0.9802	2644	458	0	3	0.9619
					2829	13	0	1	0.9866	2767	52	0	2	0.9802	2645	455	0	6	0.9619
					2833	12	0	2	0.9866	2768	50	0	4	0.9802	2646	449	0	12	0.9619
					2835	10	0	1	0.9866	2769	46	0	4	0.9802	2647	437	0	5	0.9619
					2836	9	0	1	0.9866	2771	42	0	2	0.9802	2648	432	0	3	0.9619
					2841	8	0	1	0.9866	2772	40	0	1	0.9802	2649	429	0	3	0.9619
					2847	7	0	1	0.9866	2775	39	0	2	0.9802	2650	426	0	4	0.9619
					2854	6	0	1	0.9866	2777	37	0	1	0.9802	2651	422	0	4	0.9619
					2859	5	0	1	0.9866	2778	36	0	1	0.9802	2652	418	0	6	0.9619
					2866	4	0	1	0.9866	2779	35	0	1	0.9802	2653	412	0	2	0.9619
					2867	3	0	1	0.9866	2781	34	0	2	0.9802	2654	410	0	4	0.9619
					2889	2	0	1	0.9866	2782	32	0	1	0.9802	2655	406	0	2	0.9619
					2983	1	0	1	0.9866	2783	31	0	1	0.9802	2656	404	0	5	0.9619
										2784	30	0	2	0.9802	2657	399	0	3	0.9619
										2785	28	0	2	0.9802	2658	396	0	3	0.9619
										2786	26	0	2	0.9802	2659	393	0	2	0.9619
										2787	24	0	1	0.9802	2660	391	0	2	0.9619
										2788	23	0	1	0.9802	2661	389	0	3	0.9619
										2789	22	0	1	0.9802	2662	386	0	4	0.9619
										2792	21	0	1	0.9802	2663	382	0	4	0.9619
										2793	20	0	3	0.9802	2664	378	0	2	0.9619
										2794	17	0	1	0.9802	2665	376	0	2	0.9619
										2797	16	0	1	0.9802	2666	374	0	3	0.9619
										2799	15	0	1	0.9802	2667	371	0	1	0.9619
										2806	14	0	1	0.9802	2668	370	0	5	0.9619
										2810	13	0	1	0.9802	2671	365	0	1	0.9619
										2814	12	0	1	0.9802	2672	364	0	2	0.9619
										2820	11	0	1	0.9802	2673	362	0	2	0.9619
										2821	10	0	1	0.9802	2674	360	0	2	0.9619
										2822	9	0	1	0.9802	2675	358	0	1	0.9619
										2829	8	0	1	0.9802	2676	357	0	1	0.9619
										2840	7	0	1	0.9802	2677	356	0	2	0.9619
										2847	6	0	1	0.9802	2679	354	0	2	0.9619
										2850	5	0	1	0.9802	2680	352	0	1	0.9619
										2859	4	0	1	0.9802	2681	351	0	2	0.9619
										2883	3	0	1	0.9802	2682	349	0	4	0.9619
										2887	2	0	1	0.9802	2683	345	0	1	0.9619
										2898	1	0	1	0.9802	2684	344	0	3	0.9619
															2686	341	0	1	0.9619
															2687	340	0	3	0.9619
															2688	337	0	3	0.9619
															2690	334	0	4	0.9619
															2692	330	0	1	0.9619
															2693	329	0	3	0.9619
															2694	326	0	5	0.9619
															2695	321	0	1	0.9619
															2696	320	0	1	0.9619
															2697	319	0	3	0.9619
															2698	316	0	2	0.9619
															2699	314	0	2	0.9619
															2700	312	0	5	0.9619
															2701	307	0	5	0.9619
															2702	302	0	2	0.9619
															2703	300	0	4	0.9619
															2705	296	0	2	0.9619
															2706	294	0	2	0.9619
															2707	292	0	3	0.9619
															2708	289	0	5	0.9619
															2709	284	0	3	0.9619
															2710	281	0	2	0.9619
															2711	279	0	2	0.9619
															2712	277	0	3	0.9619
															2714	274	0	2	0.9619
															2715	272	0	6	0.9619
															2716	266	0	2	0.9619
															2717	264	0	2	0.9619
															2718	262	0	7	0.9619
															2719	255	0	3	0.9619
															2720	252	0	1	0.9619
															2721	251	0	2	0.9619
															2722	249	0	4	0.9619
															2723	245	0	11	0.9619
															2724	234	0	4	0.9619
															2725	230	0	1	0.9619
															2726	229	0	5	0.9619
															2728	224	0	4	0.9619
															2729	220	0	5	0.9619
															2730	215	0	10	0.9619
															2731	205	0	2	0.9619
															2732	203	0	4	0.9619
															2733	199	0	4	0.9619
															2734	195	0	2	0.9619
															2735	193	0	2	0.9619
															2736	191	0	6	0.9619
															2737	185	0	3	0.9619
															2738	182	0	2	0.9619
															2739	180	0	4	0.9619
															2740	176	0	4	0.9619
															2741	172	0	4	0.9619
															2742	168	0	2	0.9619
															2743	166	0	5	0.9619
															2744	161	0	6	0.9619
															2745	155	0	11	0.9619
															2746	144	0	6	0.9619
															2747	138	0	5	0.9619
															2748	133	0	3	0.9619
															2750	130	0	6	0.9619
															2751	124	0	4	0.9619
															2752	120	0	1	0.9619
															2753	119	0	3	0.9619
															2754	116	0	1	0.9619
															2755	115	0	3	0.9619
															2756	112	0	2	0.9619
															2757	110	0	7	0.9619
															2758	103	0	7	0.9619
															2759	96	0	5	0.9619
															2760	91	0	3	0.9619
															2761	88	0	3	0.9619
															2762	85	0	3	0.9619
															2763	82	0	6	0.9619
															2764	76	0	1	0.9619
															2765	75	0	4	0.9619
															2766	71	0	4	0.9619
															2767	67	0	4	0.9619
															2768	63	0	2	0.9619
															2769	61	0	1	0.9619
															2771	60	0	4	0.9619
															2772	56	0	1	0.9619
															2773	55	0	3	0.9619
															2774	52	0	1	0.9619
															2775	51	0	2	0.9619
															2776	49	0	1	0.9619
															2777	48	0	3	0.9619
															2779	45	0	2	0.9619
															2780	43	0	1	0.9619
															2781	42	0	1	0.9619
															2782	41	0	1	0.9619
															2784	40	0	3	0.9619
															2785	37	0	2	0.9619
															2786	35	0	4	0.9619
															2787	31	0	1	0.9619
															2788	30	0	1	0.9619
															2791	29	0	2	0.9619
															2793	27	0	2	0.9619
															2794	25	0	3	0.9619
															2797	22	0	1	0.9619
															2801	21	0	1	0.9619
															2807	20	0	1	0.9619
															2808	19	0	1	0.9619
															2810	18	0	1	0.9619
															2814	17	0	1	0.9619
															2815	16	0	1	0.9619
															2818	15	0	1	0.9619
															2819	14	0	1	0.9619
															2825	13	0	1	0.9619
															2826	12	0	1	0.9619
															2827	11	0	1	0.9619
															2828	10	0	1	0.9619
															2838	9	0	1	0.9619
															2842	8	0	1	0.9619
															2845	7	0	1	0.9619
															2849	6	0	2	0.9619
															2865	4	0	1	0.9619
															2874	3	0	1	0.9619
															2888	2	0	1	0.9619
															2913	1	0	1	0.9619

## Sheet: Supplemental 5b
First quartile					second quartile					third quartile					fourth quartile
Interval	Patients	Deaths	Lost	Survival	Interval	Patients	Deaths	Lost	Survival	Interval	Patients	Deaths	Lost	Survival	Interval	Patients	Deaths	Lost	Survival
0	6089	0	3	1	0	6088	0	2	1	0	6089	0	8	1	0	6088	0	6	1
4	6086	0	1	1	10	6086	0	1	1	16	6081	1	0	0.9998	15	6082	0	1	1
13	6085	0	1	1	13	6085	0	1	1	24	6080	0	1	0.9998	19	6081	1	0	0.9998
21	6084	0	1	1	14	6084	0	1	1	25	6079	0	1	0.9998	63	6080	1	0	0.9997
22	6083	0	1	1	32	6083	0	1	1	40	6078	0	1	0.9998	83	6079	1	0	0.9995
28	6082	1	0	0.9998	49	6082	0	1	1	57	6077	1	0	0.9997	87	6078	0	1	0.9995
30	6081	0	1	0.9998	51	6081	0	1	1	62	6076	0	1	0.9997	108	6077	1	1	0.9993
33	6080	0	1	0.9998	55	6080	0	1	1	67	6075	1	0	0.9995	122	6075	0	1	0.9993
64	6079	0	1	0.9998	73	6079	1	0	0.9998	83	6074	1	0	0.9993	128	6074	0	1	0.9993
66	6078	0	1	0.9998	76	6078	0	1	0.9998	96	6073	0	1	0.9993	140	6073	1	0	0.9992
84	6077	0	1	0.9998	87	6077	0	1	0.9998	99	6072	0	1	0.9993	152	6072	2	0	0.9988
88	6076	0	1	0.9998	89	6076	0	1	0.9998	119	6071	0	1	0.9993	158	6070	0	2	0.9988
90	6075	0	1	0.9998	91	6075	0	1	0.9998	133	6070	0	1	0.9993	174	6068	1	0	0.9987
99	6074	0	1	0.9998	94	6074	1	0	0.9997	141	6069	0	1	0.9993	176	6067	1	0	0.9985
105	6073	1	0	0.9997	96	6073	0	1	0.9997	143	6068	0	1	0.9993	180	6066	1	0	0.9984
118	6072	1	0	0.9995	97	6072	0	1	0.9997	154	6067	0	1	0.9993	197	6065	0	1	0.9984
127	6071	1	0	0.9993	100	6071	1	0	0.9995	157	6066	0	1	0.9993	199	6064	1	0	0.9982
148	6070	0	1	0.9993	114	6070	0	1	0.9995	188	6065	1	0	0.9992	200	6063	0	1	0.9982
165	6069	0	1	0.9993	121	6069	0	1	0.9995	195	6064	0	1	0.9992	208	6062	1	0	0.998
197	6068	0	1	0.9993	125	6068	1	0	0.9993	196	6063	0	1	0.9992	225	6061	1	0	0.9979
213	6067	0	1	0.9993	136	6067	1	0	0.9992	209	6062	0	1	0.9992	227	6060	1	0	0.9977
224	6066	0	1	0.9993	152	6066	1	0	0.999	224	6061	1	0	0.999	228	6059	0	1	0.9977
232	6065	0	1	0.9993	164	6065	0	1	0.999	233	6060	1	0	0.9988	259	6058	0	1	0.9977
250	6064	1	0	0.9992	173	6064	0	1	0.999	241	6059	1	0	0.9987	262	6057	0	1	0.9977
254	6063	2	0	0.9988	176	6063	1	0	0.9988	244	6058	0	1	0.9987	263	6056	1	0	0.9975
255	6061	0	1	0.9988	201	6062	0	1	0.9988	260	6057	1	0	0.9985	279	6055	0	1	0.9975
278	6060	0	1	0.9988	217	6061	1	0	0.9987	266	6056	0	1	0.9985	285	6054	1	0	0.9974
281	6059	0	1	0.9988	234	6060	1	0	0.9985	273	6055	0	1	0.9985	286	6053	1	0	0.9972
283	6058	0	1	0.9988	241	6059	0	1	0.9985	293	6054	0	1	0.9985	292	6052	0	1	0.9972
287	6057	0	1	0.9988	248	6058	0	1	0.9985	295	6053	0	1	0.9985	297	6051	0	1	0.9972
290	6056	1	0	0.9987	256	6057	0	1	0.9985	299	6052	1	0	0.9984	304	6050	0	1	0.9972
334	6055	0	1	0.9987	257	6056	0	1	0.9985	314	6051	0	1	0.9984	307	6049	0	1	0.9972
345	6054	0	1	0.9987	263	6055	1	0	0.9984	316	6050	0	1	0.9984	314	6048	0	1	0.9972
346	6053	0	1	0.9987	267	6054	0	2	0.9984	318	6049	0	1	0.9984	316	6047	1	0	0.997
348	6052	0	1	0.9987	289	6052	0	1	0.9984	332	6048	0	1	0.9984	320	6046	0	1	0.997
354	6051	0	1	0.9987	294	6051	0	1	0.9984	339	6047	0	2	0.9984	321	6045	0	1	0.997
356	6050	0	1	0.9987	303	6050	0	1	0.9984	356	6045	1	1	0.9982	330	6044	0	1	0.997
367	6049	0	1	0.9987	305	6049	1	0	0.9982	361	6043	0	1	0.9982	352	6043	1	0	0.9969
368	6048	0	1	0.9987	320	6048	0	1	0.9982	364	6042	0	2	0.9982	356	6042	0	1	0.9969
373	6047	0	1	0.9987	340	6047	0	1	0.9982	379	6040	0	2	0.9982	358	6041	0	1	0.9969
374	6046	0	1	0.9987	345	6046	0	1	0.9982	386	6038	0	1	0.9982	371	6040	1	0	0.9967
377	6045	0	1	0.9987	346	6045	0	1	0.9982	407	6037	0	1	0.9982	378	6039	0	1	0.9967
388	6044	1	0	0.9985	347	6044	0	1	0.9982	410	6036	0	1	0.9982	385	6038	0	1	0.9967
390	6043	1	0	0.9984	348	6043	0	1	0.9982	423	6035	1	0	0.998	390	6037	1	0	0.9965
391	6042	0	1	0.9984	351	6042	0	1	0.9982	429	6034	0	1	0.998	394	6036	0	1	0.9965
392	6041	0	2	0.9984	364	6041	0	1	0.9982	433	6033	0	1	0.998	421	6035	1	0	0.9964
400	6039	0	1	0.9984	365	6040	0	1	0.9982	436	6032	0	1	0.998	425	6034	0	1	0.9964
403	6038	1	2	0.9982	370	6039	0	1	0.9982	440	6031	1	1	0.9979	431	6033	1	0	0.9962
404	6035	0	1	0.9982	387	6038	0	1	0.9982	447	6029	0	1	0.9979	436	6032	0	1	0.9962
409	6034	0	1	0.9982	391	6037	0	1	0.9982	449	6028	1	0	0.9977	438	6031	1	0	0.996
411	6033	0	2	0.9982	397	6036	1	0	0.998	455	6027	0	1	0.9977	448	6030	0	1	0.996
417	6031	0	1	0.9982	404	6035	0	1	0.998	462	6026	0	1	0.9977	451	6029	0	1	0.996
424	6030	0	1	0.9982	416	6034	0	1	0.998	467	6025	1	1	0.9975	452	6028	0	1	0.996
425	6029	0	1	0.9982	418	6033	0	1	0.998	471	6023	0	1	0.9975	453	6027	0	2	0.996
432	6028	0	1	0.9982	423	6032	0	1	0.998	497	6022	0	1	0.9975	455	6025	0	1	0.996
434	6027	0	1	0.9982	435	6031	0	1	0.998	498	6021	0	1	0.9975	457	6024	0	1	0.996
440	6026	1	0	0.998	436	6030	0	1	0.998	500	6020	1	0	0.9974	461	6023	0	1	0.996
453	6025	0	1	0.998	449	6029	0	1	0.998	501	6019	1	0	0.9972	462	6022	0	1	0.996
469	6024	0	1	0.998	453	6028	0	1	0.998	507	6018	0	1	0.9972	463	6021	0	1	0.996
477	6023	0	1	0.998	462	6027	1	0	0.9979	510	6017	0	1	0.9972	465	6020	1	0	0.9959
491	6022	0	1	0.998	463	6026	0	1	0.9979	516	6016	0	1	0.9972	468	6019	1	0	0.9957
503	6021	0	1	0.998	465	6025	1	0	0.9977	547	6015	0	1	0.9972	490	6018	0	1	0.9957
508	6020	0	1	0.998	466	6024	0	1	0.9977	561	6014	0	1	0.9972	496	6017	0	1	0.9957
511	6019	1	0	0.9979	467	6023	0	1	0.9977	568	6013	0	1	0.9972	497	6016	0	1	0.9957
537	6018	1	0	0.9977	471	6022	1	0	0.9975	570	6012	0	1	0.9972	499	6015	0	1	0.9957
557	6017	0	1	0.9977	482	6021	0	1	0.9975	594	6011	0	1	0.9972	502	6014	0	1	0.9957
564	6016	0	1	0.9977	487	6020	0	1	0.9975	595	6010	1	0	0.997	503	6013	1	0	0.9955
571	6015	0	1	0.9977	493	6019	1	0	0.9974	597	6009	1	0	0.9969	507	6012	1	0	0.9954
602	6014	1	0	0.9975	524	6018	0	1	0.9974	602	6008	0	1	0.9969	512	6011	0	3	0.9954
603	6013	1	0	0.9974	530	6017	0	1	0.9974	604	6007	0	2	0.9969	516	6008	1	0	0.9952
612	6012	1	0	0.9972	535	6016	0	1	0.9974	606	6005	0	1	0.9969	531	6007	0	1	0.9952
619	6011	0	1	0.9972	553	6015	0	2	0.9974	608	6004	0	1	0.9969	536	6006	0	1	0.9952
629	6010	0	1	0.9972	562	6013	0	1	0.9974	630	6003	0	2	0.9969	541	6005	1	0	0.9951
632	6009	0	1	0.9972	573	6012	0	1	0.9974	638	6001	0	1	0.9969	550	6004	0	1	0.9951
644	6008	0	1	0.9972	584	6011	0	1	0.9974	649	6000	1	0	0.9967	553	6003	0	1	0.9951
679	6007	1	0	0.997	586	6010	0	1	0.9974	656	5999	1	0	0.9965	563	6002	0	1	0.9951
681	6006	0	1	0.997	594	6009	0	2	0.9974	658	5998	1	0	0.9964	571	6001	0	1	0.9951
688	6005	0	1	0.997	608	6007	0	1	0.9974	667	5997	1	1	0.9962	578	6000	0	1	0.9951
698	6004	0	1	0.997	612	6006	0	1	0.9974	670	5995	1	0	0.996	582	5999	0	1	0.9951
714	6003	1	0	0.9969	615	6005	0	1	0.9974	679	5994	0	1	0.996	594	5998	1	0	0.9949
717	6002	0	1	0.9969	616	6004	0	1	0.9974	689	5993	0	1	0.996	598	5997	0	1	0.9949
721	6001	0	2	0.9969	621	6003	0	1	0.9974	695	5992	1	1	0.9959	602	5996	2	0	0.9946
723	5999	0	1	0.9969	624	6002	0	1	0.9974	701	5990	0	1	0.9959	603	5994	1	1	0.9944
727	5998	0	2	0.9969	625	6001	0	1	0.9974	703	5989	0	1	0.9959	607	5992	0	1	0.9944
728	5996	0	1	0.9969	631	6000	0	1	0.9974	712	5988	0	1	0.9959	609	5991	0	1	0.9944
729	5995	0	1	0.9969	632	5999	0	1	0.9974	716	5987	0	1	0.9959	614	5990	1	0	0.9942
736	5994	0	1	0.9969	636	5998	0	1	0.9974	717	5986	0	1	0.9959	642	5989	1	0	0.9941
742	5993	1	0	0.9967	639	5997	1	0	0.9972	718	5985	0	2	0.9959	643	5988	1	0	0.9939
746	5992	0	1	0.9967	648	5996	0	1	0.9972	722	5983	1	0	0.9957	645	5987	0	1	0.9939
749	5991	0	1	0.9967	649	5995	0	1	0.9972	725	5982	1	0	0.9955	652	5986	1	0	0.9937
750	5990	0	2	0.9967	652	5994	1	0	0.997	729	5981	0	1	0.9955	658	5985	0	1	0.9937
754	5988	0	1	0.9967	657	5993	0	1	0.997	741	5980	0	1	0.9955	666	5984	0	1	0.9937
766	5987	0	1	0.9967	664	5992	1	0	0.9969	742	5979	0	1	0.9955	671	5983	1	1	0.9936
768	5986	0	1	0.9967	667	5991	1	0	0.9967	744	5978	0	1	0.9955	686	5981	1	1	0.9934
773	5985	0	1	0.9967	671	5990	1	0	0.9965	748	5977	1	0	0.9954	689	5979	0	1	0.9934
776	5984	0	1	0.9967	673	5989	1	0	0.9964	750	5976	1	0	0.9952	691	5978	1	0	0.9932
780	5983	0	1	0.9967	690	5988	0	1	0.9964	755	5975	0	1	0.9952	694	5977	0	1	0.9932
781	5982	0	1	0.9967	693	5987	1	0	0.9962	764	5974	0	1	0.9952	696	5976	2	0	0.9929
791	5981	0	1	0.9967	702	5986	0	1	0.9962	772	5973	0	2	0.9952	698	5974	1	0	0.9927
797	5980	0	1	0.9967	705	5985	0	1	0.9962	781	5971	0	1	0.9952	701	5973	1	0	0.9926
798	5979	0	1	0.9967	714	5984	0	1	0.9962	782	5970	0	1	0.9952	704	5972	0	1	0.9926
813	5978	0	1	0.9967	715	5983	0	1	0.9962	790	5969	0	1	0.9952	708	5971	1	0	0.9924
817	5977	0	1	0.9967	719	5982	0	1	0.9962	791	5968	1	0	0.995	709	5970	0	1	0.9924
820	5976	1	0	0.9965	732	5981	0	1	0.9962	794	5967	0	1	0.995	711	5969	0	1	0.9924
823	5975	1	0	0.9964	735	5980	0	2	0.9962	809	5966	0	1	0.995	715	5968	0	1	0.9924
825	5974	0	1	0.9964	746	5978	0	1	0.9962	810	5965	0	1	0.995	718	5967	0	1	0.9924
826	5973	0	1	0.9964	750	5977	0	1	0.9962	813	5964	0	3	0.995	719	5966	0	2	0.9924
829	5972	0	1	0.9964	762	5976	0	1	0.9962	816	5961	0	1	0.995	720	5964	0	2	0.9924
830	5971	0	1	0.9964	767	5975	0	1	0.9962	817	5960	0	1	0.995	721	5962	1	0	0.9922
843	5970	0	1	0.9964	769	5974	0	1	0.9962	819	5959	0	1	0.995	724	5961	0	1	0.9922
845	5969	0	1	0.9964	770	5973	0	1	0.9962	822	5958	0	1	0.995	729	5960	0	2	0.9922
860	5968	1	0	0.9962	775	5972	0	1	0.9962	827	5957	0	1	0.995	730	5958	0	1	0.9922
863	5967	0	1	0.9962	777	5971	0	1	0.9962	830	5956	0	1	0.995	743	5957	0	1	0.9922
868	5966	0	1	0.9962	778	5970	1	0	0.996	831	5955	1	1	0.9949	746	5956	0	1	0.9922
876	5965	1	0	0.996	786	5969	1	1	0.9959	837	5953	0	1	0.9949	747	5955	0	1	0.9922
877	5964	0	1	0.996	788	5967	0	1	0.9959	854	5952	0	1	0.9949	749	5954	0	1	0.9922
881	5963	0	1	0.996	789	5966	1	0	0.9957	855	5951	1	1	0.9947	756	5953	0	2	0.9922
888	5962	0	2	0.996	790	5965	1	0	0.9955	867	5949	0	1	0.9947	763	5951	0	1	0.9922
894	5960	0	1	0.996	791	5964	0	1	0.9955	869	5948	0	1	0.9947	765	5950	1	0	0.9921
914	5959	0	1	0.996	794	5963	0	1	0.9955	873	5947	0	1	0.9947	781	5949	1	0	0.9919
918	5958	0	1	0.996	800	5962	0	1	0.9955	875	5946	0	1	0.9947	784	5948	0	1	0.9919
924	5957	0	1	0.996	806	5961	0	1	0.9955	876	5945	0	1	0.9947	792	5947	1	0	0.9917
926	5956	0	1	0.996	807	5960	1	0	0.9954	878	5944	0	1	0.9947	795	5946	0	1	0.9917
927	5955	1	0	0.9959	811	5959	0	1	0.9954	885	5943	0	1	0.9947	796	5945	0	1	0.9917
944	5954	0	1	0.9959	820	5958	0	1	0.9954	889	5942	0	1	0.9947	799	5944	0	1	0.9917
948	5953	0	1	0.9959	821	5957	1	0	0.9952	905	5941	0	1	0.9947	810	5943	0	1	0.9917
949	5952	0	1	0.9959	828	5956	0	1	0.9952	908	5940	1	0	0.9945	812	5942	0	1	0.9917
964	5951	0	1	0.9959	830	5955	0	1	0.9952	910	5939	1	0	0.9944	814	5941	0	1	0.9917
971	5950	0	2	0.9959	839	5954	0	1	0.9952	911	5938	1	1	0.9942	816	5940	1	0	0.9916
978	5948	0	1	0.9959	841	5953	0	1	0.9952	912	5936	0	1	0.9942	818	5939	1	0	0.9914
987	5947	0	1	0.9959	842	5952	0	1	0.9952	915	5935	1	0	0.994	828	5938	0	1	0.9914
991	5946	0	1	0.9959	843	5951	0	1	0.9952	917	5934	1	1	0.9939	832	5937	0	1	0.9914
994	5945	0	1	0.9959	844	5950	0	1	0.9952	919	5932	1	0	0.9937	841	5936	0	1	0.9914
995	5944	1	0	0.9957	846	5949	0	1	0.9952	923	5931	1	0	0.9935	843	5935	0	1	0.9914
1001	5943	1	1	0.9955	853	5948	0	1	0.9952	924	5930	1	0	0.9934	853	5934	1	1	0.9912
1006	5941	0	1	0.9955	862	5947	0	1	0.9952	930	5929	0	1	0.9934	861	5932	0	1	0.9912
1011	5940	0	1	0.9955	865	5946	0	1	0.9952	931	5928	0	1	0.9934	865	5931	0	1	0.9912
1013	5939	0	2	0.9955	877	5945	0	1	0.9952	932	5927	0	1	0.9934	873	5930	0	1	0.9912
1029	5937	0	1	0.9955	880	5944	0	1	0.9952	944	5926	0	1	0.9934	893	5929	0	1	0.9912
1030	5936	0	1	0.9955	882	5943	0	1	0.9952	947	5925	0	1	0.9934	894	5928	0	1	0.9912
1035	5935	1	1	0.9954	891	5942	1	0	0.995	949	5924	0	1	0.9934	912	5927	1	0	0.9911
1040	5933	0	1	0.9954	892	5941	1	0	0.9949	952	5923	0	1	0.9934	913	5926	0	2	0.9911
1046	5932	0	1	0.9954	897	5940	0	2	0.9949	958	5922	0	1	0.9934	927	5924	0	1	0.9911
1047	5931	0	1	0.9954	916	5938	0	1	0.9949	959	5921	0	1	0.9934	928	5923	0	1	0.9911
1055	5930	0	1	0.9954	917	5937	1	0	0.9947	964	5920	0	1	0.9934	929	5922	0	1	0.9911
1057	5929	1	0	0.9952	921	5936	0	1	0.9947	965	5919	0	1	0.9934	931	5921	1	0	0.9909
1058	5928	0	1	0.9952	924	5935	0	1	0.9947	970	5918	1	0	0.9932	932	5920	0	1	0.9909
1071	5927	0	1	0.9952	925	5934	0	1	0.9947	972	5917	0	1	0.9932	935	5919	1	0	0.9907
1075	5926	0	1	0.9952	928	5933	0	1	0.9947	999	5916	0	1	0.9932	949	5918	0	1	0.9907
1076	5925	1	1	0.995	932	5932	0	1	0.9947	1005	5915	0	1	0.9932	954	5917	1	0	0.9906
1081	5923	0	1	0.995	934	5931	0	1	0.9947	1008	5914	0	1	0.9932	956	5916	0	1	0.9906
1088	5922	0	1	0.995	947	5930	0	1	0.9947	1012	5913	0	1	0.9932	968	5915	1	0	0.9904
1096	5921	0	1	0.995	948	5929	0	1	0.9947	1023	5912	0	1	0.9932	973	5914	0	1	0.9904
1100	5920	0	1	0.995	950	5928	0	1	0.9947	1024	5911	1	0	0.993	974	5913	0	1	0.9904
1101	5919	0	1	0.995	951	5927	0	1	0.9947	1045	5910	1	0	0.9929	976	5912	0	1	0.9904
1103	5918	1	2	0.9949	962	5926	0	1	0.9947	1047	5909	0	1	0.9929	978	5911	0	1	0.9904
1106	5915	0	2	0.9949	964	5925	0	1	0.9947	1056	5908	0	1	0.9929	985	5910	1	1	0.9902
1108	5913	0	1	0.9949	978	5924	0	1	0.9947	1059	5907	0	1	0.9929	988	5908	0	2	0.9902
1113	5912	0	1	0.9949	992	5923	0	1	0.9947	1064	5906	1	0	0.9927	989	5906	0	1	0.9902
1115	5911	0	1	0.9949	1001	5922	0	1	0.9947	1065	5905	0	1	0.9927	996	5905	0	1	0.9902
1125	5910	0	1	0.9949	1012	5921	0	1	0.9947	1066	5904	0	1	0.9927	997	5904	1	0	0.9901
1128	5909	0	2	0.9949	1013	5920	0	1	0.9947	1074	5903	0	2	0.9927	999	5903	1	0	0.9899
1129	5907	0	1	0.9949	1016	5919	0	1	0.9947	1076	5901	1	0	0.9925	1012	5902	0	1	0.9899
1134	5906	0	1	0.9949	1017	5918	0	1	0.9947	1078	5900	1	0	0.9923	1020	5901	0	1	0.9899
1147	5905	0	1	0.9949	1020	5917	0	1	0.9947	1084	5899	0	1	0.9923	1029	5900	0	1	0.9899
1151	5904	0	1	0.9949	1021	5916	0	1	0.9947	1099	5898	0	1	0.9923	1036	5899	0	1	0.9899
1154	5903	0	1	0.9949	1024	5915	0	1	0.9947	1101	5897	0	1	0.9923	1041	5898	1	0	0.9897
1160	5902	0	1	0.9949	1030	5914	1	0	0.9945	1104	5896	0	1	0.9923	1052	5897	1	0	0.9896
1161	5901	0	1	0.9949	1031	5913	0	1	0.9945	1106	5895	0	2	0.9923	1060	5896	0	2	0.9896
1167	5900	0	1	0.9949	1042	5912	0	1	0.9945	1120	5893	0	1	0.9923	1065	5894	0	2	0.9896
1177	5899	0	2	0.9949	1052	5911	0	1	0.9945	1121	5892	0	1	0.9923	1071	5892	1	1	0.9894
1187	5897	0	1	0.9949	1054	5910	1	0	0.9944	1123	5891	0	1	0.9923	1073	5890	0	1	0.9894
1190	5896	1	0	0.9947	1059	5909	0	1	0.9944	1126	5890	0	1	0.9923	1088	5889	0	1	0.9894
1191	5895	0	1	0.9947	1061	5908	1	0	0.9942	1130	5889	0	1	0.9923	1094	5888	0	1	0.9894
1201	5894	1	0	0.9945	1064	5907	1	0	0.994	1133	5888	0	1	0.9923	1100	5887	0	1	0.9894
1217	5893	0	1	0.9945	1067	5906	1	0	0.9938	1139	5887	0	1	0.9923	1111	5886	0	1	0.9894
1222	5892	1	0	0.9943	1068	5905	1	1	0.9937	1140	5886	1	0	0.9922	1112	5885	0	1	0.9894
1227	5891	1	0	0.9942	1069	5903	0	1	0.9937	1145	5885	0	1	0.9922	1115	5884	0	1	0.9894
1241	5890	1	0	0.994	1070	5902	0	1	0.9937	1152	5884	0	1	0.9922	1118	5883	0	1	0.9894
1247	5889	0	1	0.994	1075	5901	0	1	0.9937	1156	5883	0	1	0.9922	1120	5882	0	1	0.9894
1249	5888	0	2	0.994	1076	5900	0	1	0.9937	1162	5882	0	1	0.9922	1123	5881	0	1	0.9894
1256	5886	1	0	0.9938	1079	5899	0	1	0.9937	1169	5881	0	1	0.9922	1127	5880	0	1	0.9894
1258	5885	0	1	0.9938	1082	5898	0	1	0.9937	1174	5880	1	0	0.992	1130	5879	1	1	0.9892
1266	5884	0	1	0.9938	1088	5897	0	1	0.9937	1177	5879	0	2	0.992	1133	5877	1	0	0.989
1274	5883	0	1	0.9938	1093	5896	1	0	0.9935	1185	5877	0	1	0.992	1134	5876	0	1	0.989
1282	5882	1	1	0.9937	1100	5895	0	1	0.9935	1186	5876	0	1	0.992	1144	5875	0	1	0.989
1283	5880	0	2	0.9937	1103	5894	0	1	0.9935	1187	5875	0	1	0.992	1149	5874	0	1	0.989
1288	5878	0	1	0.9937	1106	5893	0	1	0.9935	1190	5874	0	1	0.992	1150	5873	1	1	0.9889
1293	5877	0	3	0.9937	1113	5892	1	0	0.9933	1193	5873	0	1	0.992	1151	5871	1	0	0.9887
1299	5874	0	1	0.9937	1114	5891	0	1	0.9933	1197	5872	1	0	0.9918	1153	5870	0	1	0.9887
1304	5873	0	1	0.9937	1116	5890	0	1	0.9933	1198	5871	1	0	0.9917	1157	5869	0	1	0.9887
1305	5872	0	1	0.9937	1120	5889	0	1	0.9933	1207	5870	0	1	0.9917	1162	5868	1	0	0.9885
1314	5871	0	1	0.9937	1124	5888	0	1	0.9933	1208	5869	0	1	0.9917	1166	5867	0	1	0.9885
1315	5870	0	1	0.9937	1130	5887	0	1	0.9933	1216	5868	0	1	0.9917	1168	5866	0	1	0.9885
1317	5869	0	1	0.9937	1139	5886	0	1	0.9933	1219	5867	0	1	0.9917	1169	5865	0	2	0.9885
1318	5868	1	0	0.9935	1160	5885	0	1	0.9933	1227	5866	1	1	0.9915	1174	5863	0	1	0.9885
1322	5867	0	1	0.9935	1163	5884	0	1	0.9933	1228	5864	0	2	0.9915	1175	5862	1	0	0.9884
1333	5866	1	0	0.9933	1164	5883	0	1	0.9933	1233	5862	0	1	0.9915	1177	5861	0	2	0.9884
1341	5865	1	0	0.9932	1165	5882	1	0	0.9932	1234	5861	0	1	0.9915	1185	5859	0	1	0.9884
1344	5864	0	1	0.9932	1170	5881	0	1	0.9932	1245	5860	1	0	0.9913	1195	5858	1	0	0.9882
1345	5863	0	1	0.9932	1174	5880	1	1	0.993	1255	5859	0	1	0.9913	1198	5857	0	1	0.9882
1354	5862	0	1	0.9932	1175	5878	1	0	0.9928	1257	5858	0	1	0.9913	1199	5856	0	1	0.9882
1355	5861	0	1	0.9932	1186	5877	0	1	0.9928	1268	5857	1	0	0.9912	1201	5855	1	0	0.988
1365	5860	0	1	0.9932	1191	5876	0	1	0.9928	1273	5856	0	1	0.9912	1204	5854	0	1	0.988
1371	5859	0	1	0.9932	1193	5875	0	1	0.9928	1274	5855	0	1	0.9912	1207	5853	0	1	0.988
1375	5858	0	1	0.9932	1199	5874	0	1	0.9928	1275	5854	0	1	0.9912	1208	5852	1	1	0.9879
1380	5857	0	1	0.9932	1202	5873	0	1	0.9928	1277	5853	0	2	0.9912	1210	5850	0	1	0.9879
1383	5856	0	1	0.9932	1204	5872	0	1	0.9928	1278	5851	0	2	0.9912	1215	5849	0	1	0.9879
1386	5855	0	1	0.9932	1205	5871	0	1	0.9928	1284	5849	0	1	0.9912	1218	5848	0	1	0.9879
1400	5854	0	1	0.9932	1207	5870	0	1	0.9928	1286	5848	0	1	0.9912	1222	5847	0	1	0.9879
1405	5853	0	1	0.9932	1218	5869	0	2	0.9928	1289	5847	1	0	0.991	1224	5846	0	1	0.9879
1406	5852	0	1	0.9932	1224	5867	0	1	0.9928	1296	5846	0	1	0.991	1226	5845	1	0	0.9877
1420	5851	1	0	0.993	1225	5866	0	1	0.9928	1297	5845	0	1	0.991	1238	5844	0	1	0.9877
1423	5850	0	1	0.993	1237	5865	0	1	0.9928	1305	5844	0	1	0.991	1239	5843	0	2	0.9877
1430	5849	0	1	0.993	1243	5864	0	1	0.9928	1309	5843	0	1	0.991	1250	5841	0	1	0.9877
1431	5848	0	1	0.993	1245	5863	0	1	0.9928	1315	5842	1	0	0.9908	1254	5840	0	1	0.9877
1433	5847	0	1	0.993	1249	5862	1	0	0.9927	1323	5841	0	1	0.9908	1255	5839	0	1	0.9877
1434	5846	0	1	0.993	1269	5861	1	0	0.9925	1327	5840	0	1	0.9908	1258	5838	0	1	0.9877
1435	5845	0	1	0.993	1275	5860	0	1	0.9925	1331	5839	1	0	0.9907	1260	5837	2	0	0.9874
1437	5844	0	3	0.993	1280	5859	0	1	0.9925	1332	5838	0	1	0.9907	1273	5835	0	1	0.9874
1440	5841	0	1	0.993	1286	5858	0	1	0.9925	1335	5837	0	1	0.9907	1282	5834	1	1	0.9872
1451	5840	0	1	0.993	1298	5857	0	1	0.9925	1339	5836	0	1	0.9907	1288	5832	0	1	0.9872
1467	5839	1	1	0.9928	1325	5856	1	1	0.9923	1341	5835	1	0	0.9905	1293	5831	1	0	0.987
1469	5837	0	1	0.9928	1334	5854	0	1	0.9923	1349	5834	0	1	0.9905	1294	5830	0	1	0.987
1477	5836	0	2	0.9928	1337	5853	1	0	0.9922	1350	5833	1	0	0.9903	1298	5829	0	1	0.987
1484	5834	0	1	0.9928	1340	5852	1	1	0.992	1356	5832	1	0	0.9901	1301	5828	0	2	0.987
1486	5833	0	1	0.9928	1341	5850	0	1	0.992	1361	5831	0	1	0.9901	1329	5826	1	1	0.9869
1489	5832	0	2	0.9928	1342	5849	0	1	0.992	1364	5830	0	2	0.9901	1332	5824	1	0	0.9867
1495	5830	0	1	0.9928	1344	5848	0	1	0.992	1365	5828	0	1	0.9901	1334	5823	1	0	0.9865
1501	5829	0	1	0.9928	1347	5847	0	1	0.992	1373	5827	1	0	0.99	1335	5822	1	0	0.9863
1508	5828	0	1	0.9928	1357	5846	0	1	0.992	1377	5826	1	0	0.9898	1336	5821	0	1	0.9863
1513	5827	0	1	0.9928	1358	5845	0	1	0.992	1390	5825	0	1	0.9898	1343	5820	1	0	0.9862
1514	5826	0	2	0.9928	1365	5844	0	1	0.992	1393	5824	1	0	0.9896	1348	5819	0	1	0.9862
1520	5824	0	1	0.9928	1372	5843	1	0	0.9918	1407	5823	0	1	0.9896	1352	5818	0	1	0.9862
1523	5823	1	0	0.9927	1377	5842	0	1	0.9918	1409	5822	1	2	0.9895	1353	5817	1	0	0.986
1525	5822	0	1	0.9927	1381	5841	0	1	0.9918	1418	5819	0	1	0.9895	1364	5816	0	1	0.986
1526	5821	0	1	0.9927	1382	5840	0	1	0.9918	1422	5818	0	1	0.9895	1369	5815	0	1	0.986
1532	5820	0	1	0.9927	1383	5839	1	0	0.9917	1423	5817	0	1	0.9895	1375	5814	0	1	0.986
1538	5819	1	1	0.9925	1389	5838	0	1	0.9917	1426	5816	0	1	0.9895	1379	5813	0	1	0.986
1540	5817	0	1	0.9925	1391	5837	0	1	0.9917	1429	5815	0	1	0.9895	1381	5812	0	1	0.986
1541	5816	0	1	0.9925	1395	5836	0	1	0.9917	1432	5814	0	1	0.9895	1391	5811	2	0	0.9857
1543	5815	1	1	0.9923	1398	5835	0	1	0.9917	1433	5813	0	2	0.9895	1395	5809	0	1	0.9857
1545	5813	0	1	0.9923	1404	5834	1	0	0.9915	1435	5811	0	1	0.9895	1399	5808	0	1	0.9857
1548	5812	0	1	0.9923	1411	5833	0	1	0.9915	1436	5810	1	2	0.9893	1406	5807	0	1	0.9857
1551	5811	0	1	0.9923	1412	5832	1	0	0.9913	1438	5807	0	1	0.9893	1411	5806	0	1	0.9857
1552	5810	0	1	0.9923	1414	5831	0	2	0.9913	1441	5806	0	1	0.9893	1417	5805	0	1	0.9857
1560	5809	1	0	0.9921	1431	5829	0	1	0.9913	1449	5805	0	1	0.9893	1419	5804	1	0	0.9855
1564	5808	0	1	0.9921	1433	5828	1	0	0.9911	1452	5804	0	1	0.9893	1422	5803	0	1	0.9855
1574	5807	0	1	0.9921	1434	5827	0	5	0.9911	1453	5803	0	1	0.9893	1427	5802	0	1	0.9855
1576	5806	1	0	0.992	1435	5822	0	1	0.9911	1454	5802	0	1	0.9893	1435	5801	1	0	0.9853
1579	5805	1	1	0.9918	1436	5821	0	1	0.9911	1458	5801	0	1	0.9893	1437	5800	0	2	0.9853
1592	5803	0	2	0.9918	1437	5820	0	1	0.9911	1461	5800	0	1	0.9893	1439	5798	0	1	0.9853
1594	5801	1	0	0.9916	1438	5819	1	0	0.991	1465	5799	0	1	0.9893	1444	5797	0	1	0.9853
1599	5800	0	1	0.9916	1441	5818	0	2	0.991	1471	5798	0	1	0.9893	1448	5796	0	1	0.9853
1611	5799	0	1	0.9916	1445	5816	0	1	0.991	1472	5797	0	1	0.9893	1453	5795	0	1	0.9853
1624	5798	0	1	0.9916	1448	5815	0	2	0.991	1478	5796	0	2	0.9893	1455	5794	0	1	0.9853
1626	5797	0	1	0.9916	1454	5813	0	1	0.991	1479	5794	0	1	0.9893	1459	5793	0	1	0.9853
1635	5796	0	1	0.9916	1458	5812	0	1	0.991	1481	5793	1	1	0.9891	1462	5792	1	0	0.9852
1642	5795	0	2	0.9916	1459	5811	0	1	0.991	1484	5791	1	2	0.989	1466	5791	0	1	0.9852
1651	5793	1	0	0.9915	1461	5810	0	1	0.991	1493	5788	0	1	0.989	1472	5790	0	1	0.9852
1655	5792	0	1	0.9915	1463	5809	0	1	0.991	1494	5787	1	0	0.9888	1476	5789	0	1	0.9852
1668	5791	0	1	0.9915	1465	5808	0	1	0.991	1496	5786	0	1	0.9888	1477	5788	1	0	0.985
1674	5790	0	2	0.9915	1466	5807	0	1	0.991	1498	5785	0	1	0.9888	1478	5787	0	1	0.985
1694	5788	0	1	0.9915	1470	5806	0	1	0.991	1502	5784	0	1	0.9888	1484	5786	1	0	0.9848
1710	5787	0	1	0.9915	1471	5805	0	1	0.991	1506	5783	0	1	0.9888	1489	5785	0	1	0.9848
1717	5786	0	1	0.9915	1482	5804	0	1	0.991	1507	5782	0	1	0.9888	1492	5784	1	0	0.9846
1724	5785	0	1	0.9915	1483	5803	0	1	0.991	1508	5781	0	2	0.9888	1496	5783	0	1	0.9846
1732	5784	0	1	0.9915	1487	5802	0	1	0.991	1512	5779	1	0	0.9886	1497	5782	0	1	0.9846
1744	5783	1	1	0.9913	1488	5801	0	2	0.991	1514	5778	0	1	0.9886	1498	5781	0	1	0.9846
1749	5781	1	0	0.9911	1491	5799	0	1	0.991	1520	5777	0	1	0.9886	1502	5780	0	1	0.9846
1751	5780	1	0	0.9909	1504	5798	0	1	0.991	1521	5776	1	0	0.9884	1503	5779	0	1	0.9846
1754	5779	0	1	0.9909	1505	5797	0	1	0.991	1536	5775	0	1	0.9884	1509	5778	0	1	0.9846
1764	5778	0	1	0.9909	1506	5796	0	1	0.991	1537	5774	1	0	0.9883	1510	5777	0	1	0.9846
1775	5777	0	1	0.9909	1509	5795	0	1	0.991	1540	5773	0	1	0.9883	1516	5776	0	1	0.9846
1776	5776	0	1	0.9909	1512	5794	0	2	0.991	1551	5772	0	1	0.9883	1519	5775	0	1	0.9846
1781	5775	0	1	0.9909	1523	5792	0	1	0.991	1577	5771	0	1	0.9883	1521	5774	1	0	0.9845
1790	5774	0	1	0.9909	1527	5791	0	1	0.991	1578	5770	0	2	0.9883	1529	5773	0	1	0.9845
1792	5773	0	1	0.9909	1530	5790	1	0	0.9908	1581	5768	0	1	0.9883	1530	5772	1	0	0.9843
1794	5772	0	1	0.9909	1531	5789	0	1	0.9908	1588	5767	0	1	0.9883	1533	5771	0	1	0.9843
1795	5771	0	1	0.9909	1533	5788	0	1	0.9908	1589	5766	0	1	0.9883	1535	5770	0	1	0.9843
1797	5770	0	1	0.9909	1534	5787	0	1	0.9908	1592	5765	0	1	0.9883	1537	5769	0	1	0.9843
1799	5769	0	1	0.9909	1541	5786	1	0	0.9906	1596	5764	0	1	0.9883	1540	5768	0	1	0.9843
1800	5768	0	1	0.9909	1545	5785	0	1	0.9906	1598	5763	0	1	0.9883	1545	5767	1	0	0.9841
1802	5767	1	0	0.9908	1549	5784	0	1	0.9906	1599	5762	0	1	0.9883	1546	5766	0	1	0.9841
1805	5766	0	1	0.9908	1551	5783	0	1	0.9906	1608	5761	1	0	0.9881	1563	5765	0	1	0.9841
1806	5765	0	2	0.9908	1559	5782	0	1	0.9906	1629	5760	1	0	0.9879	1567	5764	1	0	0.984
1808	5763	0	1	0.9908	1566	5781	0	1	0.9906	1630	5759	0	1	0.9879	1568	5763	0	1	0.984
1814	5762	1	1	0.9906	1583	5780	0	1	0.9906	1633	5758	0	1	0.9879	1574	5762	0	1	0.984
1821	5760	0	2	0.9906	1585	5779	0	1	0.9906	1641	5757	0	1	0.9879	1577	5761	0	1	0.984
1823	5758	0	1	0.9906	1587	5778	0	1	0.9906	1642	5756	0	1	0.9879	1578	5760	0	1	0.984
1834	5757	0	1	0.9906	1591	5777	0	2	0.9906	1643	5755	0	1	0.9879	1579	5759	0	1	0.984
1835	5756	0	1	0.9906	1592	5775	0	1	0.9906	1646	5754	0	1	0.9879	1587	5758	1	0	0.9838
1841	5755	0	1	0.9906	1596	5774	0	1	0.9906	1656	5753	0	1	0.9879	1590	5757	0	1	0.9838
1843	5754	0	1	0.9906	1598	5773	1	0	0.9905	1663	5752	0	1	0.9879	1595	5756	0	1	0.9838
1846	5753	1	2	0.9904	1600	5772	1	1	0.9903	1669	5751	0	1	0.9879	1604	5755	0	1	0.9838
1848	5750	0	1	0.9904	1610	5770	1	0	0.9901	1673	5750	0	1	0.9879	1608	5754	0	2	0.9838
1849	5749	0	1	0.9904	1615	5769	0	1	0.9901	1678	5749	1	2	0.9878	1616	5752	1	0	0.9836
1855	5748	0	1	0.9904	1619	5768	0	1	0.9901	1681	5746	0	1	0.9878	1623	5751	0	1	0.9836
1856	5747	0	1	0.9904	1621	5767	1	0	0.9899	1683	5745	1	0	0.9876	1629	5750	0	1	0.9836
1862	5746	1	1	0.9903	1627	5766	0	1	0.9899	1692	5744	0	1	0.9876	1630	5749	0	1	0.9836
1866	5744	1	0	0.9901	1631	5765	1	0	0.9898	1698	5743	0	1	0.9876	1631	5748	0	1	0.9836
1868	5743	0	1	0.9901	1635	5764	1	2	0.9896	1701	5742	0	1	0.9876	1635	5747	0	1	0.9836
1875	5742	0	1	0.9901	1641	5761	0	1	0.9896	1704	5741	0	1	0.9876	1636	5746	0	1	0.9836
1877	5741	0	1	0.9901	1646	5760	0	1	0.9896	1709	5740	0	1	0.9876	1640	5745	1	0	0.9834
1880	5740	0	1	0.9901	1655	5759	0	1	0.9896	1710	5739	1	0	0.9874	1641	5744	0	1	0.9834
1883	5739	0	1	0.9901	1658	5758	1	1	0.9894	1715	5738	0	1	0.9874	1642	5743	1	0	0.9833
1884	5738	0	1	0.9901	1659	5756	0	1	0.9894	1717	5737	1	0	0.9872	1644	5742	1	0	0.9831
1896	5737	0	1	0.9901	1661	5755	1	0	0.9893	1718	5736	1	0	0.9871	1646	5741	1	0	0.9829
1897	5736	1	0	0.9899	1665	5754	0	1	0.9893	1723	5735	0	1	0.9871	1650	5740	0	1	0.9829
1902	5735	1	0	0.9897	1667	5753	0	1	0.9893	1727	5734	0	1	0.9871	1653	5739	1	0	0.9828
1903	5734	0	1	0.9897	1681	5752	0	1	0.9893	1729	5733	0	1	0.9871	1660	5738	0	1	0.9828
1904	5733	0	1	0.9897	1687	5751	0	1	0.9893	1733	5732	0	1	0.9871	1661	5737	2	1	0.9824
1905	5732	0	1	0.9897	1693	5750	0	1	0.9893	1743	5731	1	0	0.9869	1662	5734	1	0	0.9822
1911	5731	0	1	0.9897	1700	5749	0	1	0.9893	1746	5730	1	0	0.9867	1663	5733	0	1	0.9822
1920	5730	0	1	0.9897	1702	5748	0	1	0.9893	1748	5729	0	1	0.9867	1668	5732	0	1	0.9822
1922	5729	0	2	0.9897	1703	5747	0	1	0.9893	1750	5728	1	1	0.9866	1669	5731	0	1	0.9822
1924	5727	1	0	0.9896	1704	5746	0	1	0.9893	1755	5726	0	1	0.9866	1673	5730	1	1	0.9821
1940	5726	0	1	0.9896	1706	5745	0	1	0.9893	1758	5725	0	1	0.9866	1678	5728	0	1	0.9821
1943	5725	0	1	0.9896	1707	5744	0	1	0.9893	1765	5724	1	0	0.9864	1683	5727	0	1	0.9821
1953	5724	0	1	0.9896	1710	5743	1	1	0.9891	1767	5723	0	1	0.9864	1684	5726	0	1	0.9821
1957	5723	0	1	0.9896	1714	5741	0	1	0.9891	1768	5722	0	1	0.9864	1687	5725	0	2	0.9821
1963	5722	0	1	0.9896	1725	5740	0	1	0.9891	1774	5721	1	0	0.9862	1688	5723	0	1	0.9821
1967	5721	0	1	0.9896	1738	5739	0	1	0.9891	1775	5720	0	1	0.9862	1689	5722	1	0	0.9819
1982	5720	0	1	0.9896	1743	5738	1	0	0.9889	1784	5719	1	0	0.986	1691	5721	0	1	0.9819
1986	5719	0	1	0.9896	1744	5737	0	1	0.9889	1792	5718	1	0	0.9859	1696	5720	0	1	0.9819
1987	5718	0	1	0.9896	1749	5736	0	1	0.9889	1793	5717	0	1	0.9859	1697	5719	0	1	0.9819
1992	5717	0	1	0.9896	1752	5735	0	2	0.9889	1798	5716	0	1	0.9859	1698	5718	0	1	0.9819
1994	5716	0	1	0.9896	1755	5733	0	1	0.9889	1799	5715	0	1	0.9859	1699	5717	1	0	0.9817
1997	5715	0	2	0.9896	1770	5732	0	2	0.9889	1800	5714	0	2	0.9859	1700	5716	0	1	0.9817
1998	5713	0	1	0.9896	1774	5730	0	1	0.9889	1803	5712	0	1	0.9859	1704	5715	0	1	0.9817
2003	5712	0	1	0.9896	1775	5729	0	1	0.9889	1805	5711	0	1	0.9859	1706	5714	1	0	0.9816
2009	5711	0	1	0.9896	1785	5728	0	1	0.9889	1808	5710	0	1	0.9859	1707	5713	0	1	0.9816
2012	5710	0	1	0.9896	1796	5727	1	0	0.9887	1809	5709	0	1	0.9859	1709	5712	0	1	0.9816
2017	5709	1	0	0.9894	1797	5726	0	1	0.9887	1811	5708	0	1	0.9859	1712	5711	1	0	0.9814
2018	5708	0	1	0.9894	1798	5725	0	2	0.9887	1812	5707	0	3	0.9859	1713	5710	0	1	0.9814
2022	5707	0	1	0.9894	1802	5723	0	1	0.9887	1817	5704	0	1	0.9859	1717	5709	0	2	0.9814
2035	5706	0	1	0.9894	1806	5722	0	2	0.9887	1819	5703	0	1	0.9859	1723	5707	0	1	0.9814
2037	5705	0	1	0.9894	1807	5720	0	2	0.9887	1821	5702	0	1	0.9859	1725	5706	0	1	0.9814
2038	5704	0	1	0.9894	1808	5718	0	1	0.9887	1822	5701	0	1	0.9859	1732	5705	0	1	0.9814
2039	5703	0	1	0.9894	1811	5717	1	0	0.9886	1830	5700	0	1	0.9859	1735	5704	0	1	0.9814
2040	5702	0	1	0.9894	1818	5716	0	1	0.9886	1831	5699	0	1	0.9859	1739	5703	0	1	0.9814
2045	5701	0	1	0.9894	1822	5715	0	1	0.9886	1834	5698	0	1	0.9859	1741	5702	1	1	0.9812
2046	5700	0	1	0.9894	1827	5714	0	1	0.9886	1835	5697	0	1	0.9859	1746	5700	2	0	0.9809
2049	5699	1	0	0.9892	1838	5713	0	1	0.9886	1836	5696	0	1	0.9859	1752	5698	0	1	0.9809
2050	5698	0	1	0.9892	1844	5712	0	1	0.9886	1837	5695	0	1	0.9859	1760	5697	0	1	0.9809
2059	5697	0	1	0.9892	1851	5711	0	1	0.9886	1839	5694	0	1	0.9859	1761	5696	0	1	0.9809
2062	5696	0	1	0.9892	1854	5710	0	1	0.9886	1840	5693	0	1	0.9859	1764	5695	0	1	0.9809
2067	5695	0	1	0.9892	1857	5709	0	2	0.9886	1841	5692	0	1	0.9859	1765	5694	0	1	0.9809
2070	5694	1	0	0.989	1862	5707	0	1	0.9886	1848	5691	0	1	0.9859	1768	5693	0	2	0.9809
2072	5693	0	1	0.989	1864	5706	0	1	0.9886	1850	5690	0	1	0.9859	1772	5691	0	1	0.9809
2073	5692	1	0	0.9889	1866	5705	0	1	0.9886	1851	5689	0	2	0.9859	1774	5690	0	1	0.9809
2075	5691	0	1	0.9889	1868	5704	0	1	0.9886	1852	5687	0	1	0.9859	1776	5689	0	2	0.9809
2080	5690	0	1	0.9889	1876	5703	0	1	0.9886	1853	5686	0	1	0.9859	1779	5687	0	3	0.9809
2082	5689	1	0	0.9887	1877	5702	0	1	0.9886	1854	5685	0	1	0.9859	1787	5684	0	1	0.9809
2093	5688	0	1	0.9887	1881	5701	0	1	0.9886	1855	5684	0	1	0.9859	1792	5683	0	1	0.9809
2095	5687	0	1	0.9887	1888	5700	0	1	0.9886	1856	5683	0	1	0.9859	1794	5682	0	1	0.9809
2096	5686	1	0	0.9885	1890	5699	0	1	0.9886	1858	5682	0	1	0.9859	1796	5681	1	1	0.9807
2105	5685	0	1	0.9885	1893	5698	0	1	0.9886	1862	5681	0	1	0.9859	1797	5679	0	1	0.9807
2111	5684	0	1	0.9885	1895	5697	0	1	0.9886	1864	5680	0	1	0.9859	1798	5678	0	1	0.9807
2113	5683	0	1	0.9885	1903	5696	0	1	0.9886	1866	5679	0	1	0.9859	1799	5677	0	1	0.9807
2117	5682	0	1	0.9885	1908	5695	0	1	0.9886	1871	5678	0	1	0.9859	1800	5676	0	1	0.9807
2118	5681	0	1	0.9885	1911	5694	0	1	0.9886	1872	5677	0	1	0.9859	1803	5675	0	1	0.9807
2119	5680	0	1	0.9885	1913	5693	0	1	0.9886	1873	5676	1	0	0.9857	1804	5674	0	1	0.9807
2123	5679	1	0	0.9883	1914	5692	0	1	0.9886	1874	5675	0	1	0.9857	1805	5673	0	1	0.9807
2126	5678	0	2	0.9883	1917	5691	0	2	0.9886	1879	5674	0	1	0.9857	1806	5672	0	2	0.9807
2127	5676	0	1	0.9883	1921	5689	0	1	0.9886	1880	5673	0	1	0.9857	1807	5670	0	1	0.9807
2128	5675	0	1	0.9883	1925	5688	0	2	0.9886	1893	5672	0	1	0.9857	1808	5669	0	1	0.9807
2129	5674	0	1	0.9883	1929	5686	0	1	0.9886	1897	5671	0	2	0.9857	1809	5668	0	1	0.9807
2132	5673	0	2	0.9883	1935	5685	0	1	0.9886	1898	5669	0	1	0.9857	1810	5667	0	1	0.9807
2134	5671	0	1	0.9883	1948	5684	0	1	0.9886	1907	5668	0	2	0.9857	1813	5666	0	1	0.9807
2135	5670	1	0	0.9882	1953	5683	0	1	0.9886	1908	5666	1	0	0.9855	1814	5665	1	1	0.9805
2137	5669	0	1	0.9882	1954	5682	0	1	0.9886	1911	5665	0	1	0.9855	1816	5663	0	1	0.9805
2138	5668	0	1	0.9882	1968	5681	1	0	0.9884	1912	5664	0	2	0.9855	1817	5662	0	1	0.9805
2139	5667	0	2	0.9882	1969	5680	0	1	0.9884	1913	5662	1	0	0.9853	1820	5661	0	1	0.9805
2140	5665	0	1	0.9882	1973	5679	0	1	0.9884	1915	5661	0	1	0.9853	1825	5660	1	0	0.9804
2141	5664	1	0	0.988	1976	5678	1	0	0.9882	1919	5660	0	1	0.9853	1827	5659	1	1	0.9802
2142	5663	0	1	0.988	1983	5677	1	0	0.988	1922	5659	0	1	0.9853	1829	5657	1	0	0.98
2143	5662	0	2	0.988	1984	5676	0	1	0.988	1927	5658	0	2	0.9853	1830	5656	1	0	0.9798
2144	5660	0	2	0.988	1988	5675	1	0	0.9879	1928	5656	0	1	0.9853	1834	5655	0	1	0.9798
2145	5658	0	2	0.988	1989	5674	0	1	0.9879	1929	5655	0	1	0.9853	1835	5654	0	2	0.9798
2147	5656	0	4	0.988	1992	5673	1	0	0.9877	1930	5654	1	0	0.9852	1842	5652	0	1	0.9798
2148	5652	0	2	0.988	1993	5672	0	1	0.9877	1931	5653	0	1	0.9852	1843	5651	0	2	0.9798
2149	5650	0	2	0.988	1996	5671	0	1	0.9877	1933	5652	1	0	0.985	1846	5649	0	1	0.9798
2152	5648	0	1	0.988	1998	5670	0	1	0.9877	1937	5651	1	0	0.9848	1848	5648	0	1	0.9798
2153	5647	0	2	0.988	2000	5669	0	2	0.9877	1939	5650	0	1	0.9848	1849	5647	0	1	0.9798
2154	5645	0	1	0.988	2001	5667	0	1	0.9877	1941	5649	0	1	0.9848	1851	5646	1	0	0.9797
2155	5644	2	1	0.9876	2005	5666	0	1	0.9877	1945	5648	0	1	0.9848	1853	5645	1	0	0.9795
2156	5641	0	2	0.9876	2006	5665	0	1	0.9877	1947	5647	0	1	0.9848	1854	5644	0	1	0.9795
2157	5639	0	2	0.9876	2012	5664	0	1	0.9877	1950	5646	0	1	0.9848	1861	5643	1	1	0.9793
2158	5637	0	2	0.9876	2013	5663	1	0	0.9875	1951	5645	0	1	0.9848	1862	5641	0	1	0.9793
2159	5635	1	1	0.9875	2014	5662	0	1	0.9875	1952	5644	0	1	0.9848	1865	5640	0	1	0.9793
2160	5633	0	3	0.9875	2015	5661	0	1	0.9875	1953	5643	0	1	0.9848	1869	5639	1	0	0.9791
2161	5630	0	2	0.9875	2017	5660	0	2	0.9875	1960	5642	0	1	0.9848	1873	5638	1	1	0.979
2162	5628	0	5	0.9875	2018	5658	0	1	0.9875	1965	5641	0	1	0.9848	1880	5636	1	1	0.9788
2163	5623	0	2	0.9875	2020	5657	0	2	0.9875	1972	5640	1	0	0.9846	1882	5634	0	1	0.9788
2164	5621	0	4	0.9875	2024	5655	0	1	0.9875	1980	5639	0	1	0.9846	1885	5633	0	1	0.9788
2165	5617	0	2	0.9875	2025	5654	0	1	0.9875	1983	5638	0	1	0.9846	1891	5632	0	2	0.9788
2166	5615	0	1	0.9875	2027	5653	0	2	0.9875	1986	5637	0	1	0.9846	1895	5630	0	2	0.9788
2167	5614	0	4	0.9875	2039	5651	0	1	0.9875	1987	5636	1	0	0.9845	1896	5628	0	1	0.9788
2168	5610	0	4	0.9875	2042	5650	0	1	0.9875	1991	5635	0	1	0.9845	1908	5627	0	1	0.9788
2169	5606	0	7	0.9875	2043	5649	0	1	0.9875	1992	5634	0	1	0.9845	1914	5626	0	1	0.9788
2170	5599	0	7	0.9875	2048	5648	0	1	0.9875	1993	5633	0	2	0.9845	1916	5625	0	1	0.9788
2171	5592	0	6	0.9875	2049	5647	0	1	0.9875	1997	5631	0	1	0.9845	1917	5624	0	1	0.9788
2172	5586	0	6	0.9875	2051	5646	1	0	0.9873	2000	5630	0	1	0.9845	1919	5623	0	1	0.9788
2173	5580	0	6	0.9875	2055	5645	0	1	0.9873	2006	5629	1	0	0.9843	1920	5622	0	1	0.9788
2174	5574	0	5	0.9875	2058	5644	0	1	0.9873	2007	5628	1	0	0.9841	1922	5621	0	1	0.9788
2175	5569	0	6	0.9875	2059	5643	0	1	0.9873	2008	5627	0	1	0.9841	1926	5620	0	1	0.9788
2176	5563	0	6	0.9875	2062	5642	0	1	0.9873	2011	5626	0	1	0.9841	1929	5619	0	1	0.9788
2177	5557	0	9	0.9875	2063	5641	1	0	0.9872	2012	5625	0	1	0.9841	1933	5618	1	2	0.9786
2178	5548	0	5	0.9875	2068	5640	1	0	0.987	2020	5624	0	1	0.9841	1934	5615	1	1	0.9784
2179	5543	0	7	0.9875	2078	5639	0	1	0.987	2021	5623	0	2	0.9841	1935	5613	0	1	0.9784
2180	5536	0	6	0.9875	2080	5638	0	1	0.987	2026	5621	0	1	0.9841	1938	5612	1	0	0.9783
2181	5530	0	5	0.9875	2081	5637	0	1	0.987	2029	5620	0	1	0.9841	1943	5611	0	1	0.9783
2182	5525	0	4	0.9875	2082	5636	0	1	0.987	2031	5619	0	1	0.9841	1944	5610	1	0	0.9781
2183	5521	0	6	0.9875	2087	5635	0	1	0.987	2037	5618	1	0	0.9839	1950	5609	0	2	0.9781
2184	5515	0	9	0.9875	2089	5634	1	0	0.9868	2039	5617	1	0	0.9838	1955	5607	0	1	0.9781
2185	5506	0	8	0.9875	2092	5633	1	2	0.9866	2040	5616	0	2	0.9838	1961	5606	1	0	0.9779
2186	5498	0	9	0.9875	2093	5630	0	1	0.9866	2043	5614	1	0	0.9836	1965	5605	0	2	0.9779
2187	5489	0	4	0.9875	2105	5629	0	2	0.9866	2050	5613	0	1	0.9836	1969	5603	0	1	0.9779
2188	5485	0	7	0.9875	2109	5627	0	1	0.9866	2064	5612	0	1	0.9836	1977	5602	0	1	0.9779
2189	5478	0	9	0.9875	2114	5626	0	2	0.9866	2069	5611	0	1	0.9836	1979	5601	1	0	0.9777
2190	5469	0	10	0.9875	2115	5624	0	1	0.9866	2070	5610	0	1	0.9836	1983	5600	1	0	0.9776
2191	5459	0	15	0.9875	2119	5623	0	1	0.9866	2078	5609	0	2	0.9836	1992	5599	1	0	0.9774
2192	5444	0	12	0.9875	2120	5622	0	1	0.9866	2079	5607	0	1	0.9836	1994	5598	0	1	0.9774
2193	5432	0	11	0.9875	2121	5621	0	2	0.9866	2091	5606	0	1	0.9836	1996	5597	0	1	0.9774
2194	5421	0	11	0.9875	2123	5619	0	1	0.9866	2099	5605	0	1	0.9836	1997	5596	0	1	0.9774
2195	5410	0	9	0.9875	2124	5618	0	1	0.9866	2100	5604	0	1	0.9836	1998	5595	0	1	0.9774
2196	5401	0	11	0.9875	2125	5617	0	1	0.9866	2105	5603	0	1	0.9836	1999	5594	0	1	0.9774
2197	5390	0	9	0.9875	2126	5616	0	1	0.9866	2107	5602	0	2	0.9836	2006	5593	1	1	0.9772
2198	5381	0	6	0.9875	2128	5615	0	1	0.9866	2109	5600	0	2	0.9836	2007	5591	0	1	0.9772
2199	5375	0	16	0.9875	2129	5614	0	1	0.9866	2112	5598	0	1	0.9836	2009	5590	0	1	0.9772
2200	5359	0	9	0.9875	2133	5613	0	1	0.9866	2113	5597	0	2	0.9836	2010	5589	0	2	0.9772
2201	5350	0	10	0.9875	2136	5612	0	1	0.9866	2119	5595	0	1	0.9836	2013	5587	0	1	0.9772
2202	5340	0	7	0.9875	2140	5611	0	4	0.9866	2121	5594	0	1	0.9836	2014	5586	0	1	0.9772
2203	5333	0	9	0.9875	2141	5607	0	1	0.9866	2124	5593	0	1	0.9836	2015	5585	0	1	0.9772
2204	5324	0	9	0.9875	2142	5606	0	1	0.9866	2125	5592	0	1	0.9836	2019	5584	1	0	0.977
2205	5315	0	5	0.9875	2143	5605	0	1	0.9866	2126	5591	1	0	0.9834	2021	5583	0	1	0.977
2206	5310	0	6	0.9875	2144	5604	0	2	0.9866	2127	5590	0	2	0.9834	2022	5582	0	1	0.977
2207	5304	0	15	0.9875	2146	5602	0	2	0.9866	2130	5588	0	1	0.9834	2023	5581	0	1	0.977
2208	5289	0	11	0.9875	2147	5600	0	3	0.9866	2134	5587	0	2	0.9834	2026	5580	0	1	0.977
2209	5278	0	6	0.9875	2149	5597	0	1	0.9866	2136	5585	0	1	0.9834	2027	5579	1	0	0.9769
2210	5272	0	10	0.9875	2150	5596	0	3	0.9866	2140	5584	0	2	0.9834	2030	5578	0	1	0.9769
2211	5262	0	5	0.9875	2151	5593	0	2	0.9866	2141	5582	1	0	0.9832	2032	5577	0	1	0.9769
2212	5257	0	15	0.9875	2154	5591	0	4	0.9866	2143	5581	1	0	0.9831	2035	5576	0	1	0.9769
2213	5242	0	9	0.9875	2155	5587	0	4	0.9866	2145	5580	0	4	0.9831	2036	5575	0	1	0.9769
2214	5233	0	6	0.9875	2156	5583	0	2	0.9866	2149	5576	0	1	0.9831	2038	5574	0	1	0.9769
2215	5227	0	10	0.9875	2158	5581	0	2	0.9866	2150	5575	0	1	0.9831	2039	5573	1	0	0.9767
2216	5217	0	4	0.9875	2159	5579	0	1	0.9866	2151	5574	0	2	0.9831	2041	5572	0	1	0.9767
2217	5213	0	5	0.9875	2160	5578	0	2	0.9866	2152	5572	0	1	0.9831	2043	5571	0	1	0.9767
2218	5208	0	5	0.9875	2161	5576	0	2	0.9866	2153	5571	0	3	0.9831	2044	5570	0	1	0.9767
2219	5203	0	6	0.9875	2162	5574	1	2	0.9865	2154	5568	0	2	0.9831	2045	5569	1	0	0.9765
2220	5197	0	11	0.9875	2163	5571	0	4	0.9865	2155	5566	0	1	0.9831	2046	5568	0	1	0.9765
2221	5186	0	7	0.9875	2164	5567	0	2	0.9865	2156	5565	0	1	0.9831	2053	5567	0	1	0.9765
2222	5179	0	6	0.9875	2165	5565	0	1	0.9865	2158	5564	0	2	0.9831	2054	5566	0	1	0.9765
2223	5173	0	10	0.9875	2166	5564	0	3	0.9865	2159	5562	0	1	0.9831	2056	5565	1	0	0.9763
2224	5163	0	12	0.9875	2167	5561	0	4	0.9865	2160	5561	0	3	0.9831	2061	5564	0	1	0.9763
2225	5151	0	11	0.9875	2168	5557	0	2	0.9865	2161	5558	0	5	0.9831	2065	5563	0	1	0.9763
2226	5140	0	16	0.9875	2169	5555	0	7	0.9865	2162	5553	0	2	0.9831	2066	5562	0	1	0.9763
2227	5124	0	19	0.9875	2170	5548	0	10	0.9865	2163	5551	0	7	0.9831	2070	5561	0	1	0.9763
2228	5105	0	11	0.9875	2171	5538	0	7	0.9865	2164	5544	0	2	0.9831	2077	5560	1	0	0.9762
2229	5094	0	8	0.9875	2172	5531	0	3	0.9865	2165	5542	0	3	0.9831	2081	5559	0	1	0.9762
2230	5086	0	11	0.9875	2173	5528	0	6	0.9865	2166	5539	0	3	0.9831	2082	5558	0	2	0.9762
2231	5075	1	11	0.9873	2174	5522	0	7	0.9865	2167	5536	0	6	0.9831	2083	5556	1	0	0.976
2232	5063	0	12	0.9873	2175	5515	0	4	0.9865	2168	5530	0	8	0.9831	2086	5555	1	0	0.9758
2233	5051	0	17	0.9873	2176	5511	0	7	0.9865	2169	5522	0	6	0.9831	2092	5554	0	1	0.9758
2234	5034	0	7	0.9873	2177	5504	0	3	0.9865	2170	5516	0	5	0.9831	2093	5553	0	1	0.9758
2235	5027	2	14	0.9869	2178	5501	0	8	0.9865	2171	5511	0	7	0.9831	2094	5552	1	0	0.9756
2236	5011	0	9	0.9869	2179	5493	0	6	0.9865	2172	5504	0	6	0.9831	2095	5551	0	1	0.9756
2237	5002	0	9	0.9869	2180	5487	0	7	0.9865	2173	5498	0	10	0.9831	2096	5550	0	1	0.9756
2238	4993	0	15	0.9869	2181	5480	0	9	0.9865	2174	5488	0	3	0.9831	2098	5549	0	1	0.9756
2239	4978	0	16	0.9869	2182	5471	0	6	0.9865	2175	5485	0	4	0.9831	2099	5548	0	2	0.9756
2240	4962	0	10	0.9869	2183	5465	0	5	0.9865	2176	5481	0	4	0.9831	2100	5546	0	1	0.9756
2241	4952	0	18	0.9869	2184	5460	1	4	0.9863	2177	5477	0	8	0.9831	2102	5545	0	1	0.9756
2242	4934	0	11	0.9869	2185	5455	0	6	0.9863	2178	5469	0	8	0.9831	2105	5544	0	2	0.9756
2243	4923	0	17	0.9869	2186	5449	0	3	0.9863	2179	5461	0	4	0.9831	2106	5542	0	1	0.9756
2244	4906	1	7	0.9867	2187	5446	0	11	0.9863	2180	5457	0	6	0.9831	2108	5541	1	0	0.9755
2245	4898	0	7	0.9867	2188	5435	1	7	0.9861	2181	5451	0	6	0.9831	2111	5540	1	0	0.9753
2246	4891	0	10	0.9867	2189	5427	0	10	0.9861	2182	5445	0	6	0.9831	2113	5539	0	1	0.9753
2247	4881	0	9	0.9867	2190	5417	1	12	0.9859	2183	5439	0	3	0.9831	2114	5538	0	1	0.9753
2248	4872	0	10	0.9867	2191	5404	0	11	0.9859	2184	5436	0	6	0.9831	2117	5537	0	1	0.9753
2249	4862	0	11	0.9867	2192	5393	0	11	0.9859	2185	5430	0	4	0.9831	2118	5536	0	1	0.9753
2250	4851	0	8	0.9867	2193	5382	0	8	0.9859	2186	5426	0	9	0.9831	2119	5535	0	1	0.9753
2251	4843	0	8	0.9867	2194	5374	0	16	0.9859	2187	5417	0	6	0.9831	2121	5534	1	0	0.9751
2252	4835	0	7	0.9867	2195	5358	0	6	0.9859	2188	5411	0	4	0.9831	2122	5533	1	1	0.9749
2253	4828	0	13	0.9867	2196	5352	0	10	0.9859	2189	5407	0	7	0.9831	2125	5531	0	2	0.9749
2254	4815	0	12	0.9867	2197	5342	0	9	0.9859	2190	5400	0	6	0.9831	2126	5529	1	1	0.9748
2255	4803	0	9	0.9867	2198	5333	0	10	0.9859	2191	5394	0	15	0.9831	2127	5527	0	2	0.9748
2256	4794	0	8	0.9867	2199	5323	0	20	0.9859	2192	5379	0	16	0.9831	2136	5525	1	0	0.9746
2257	4786	0	9	0.9867	2200	5303	0	12	0.9859	2193	5363	0	16	0.9831	2139	5524	0	1	0.9746
2258	4777	0	9	0.9867	2201	5291	1	9	0.9857	2194	5347	0	14	0.9831	2140	5523	0	3	0.9746
2259	4768	0	8	0.9867	2202	5281	0	5	0.9857	2195	5333	0	13	0.9831	2141	5520	1	0	0.9744
2260	4760	0	9	0.9867	2203	5276	0	6	0.9857	2196	5320	0	16	0.9831	2142	5519	1	0	0.9742
2261	4751	1	12	0.9865	2204	5270	0	11	0.9857	2197	5304	0	12	0.9831	2143	5518	0	2	0.9742
2262	4738	0	8	0.9865	2205	5259	0	10	0.9857	2198	5292	0	12	0.9831	2145	5516	0	1	0.9742
2263	4730	0	3	0.9865	2206	5249	0	10	0.9857	2199	5280	0	8	0.9831	2147	5515	0	3	0.9742
2264	4727	0	9	0.9865	2207	5239	0	8	0.9857	2200	5272	0	5	0.9831	2148	5512	0	2	0.9742
2265	4718	0	7	0.9865	2208	5231	0	9	0.9857	2201	5267	1	6	0.9829	2149	5510	0	1	0.9742
2266	4711	0	8	0.9865	2209	5222	0	10	0.9857	2202	5260	0	10	0.9829	2151	5509	0	2	0.9742
2267	4703	0	5	0.9865	2210	5212	0	8	0.9857	2203	5250	0	2	0.9829	2152	5507	0	4	0.9742
2268	4698	0	6	0.9865	2211	5204	0	7	0.9857	2204	5248	0	10	0.9829	2153	5503	0	4	0.9742
2269	4692	0	5	0.9865	2212	5197	0	15	0.9857	2205	5238	1	7	0.9827	2155	5499	0	4	0.9742
2270	4687	0	5	0.9865	2213	5182	0	9	0.9857	2206	5230	0	7	0.9827	2156	5495	0	2	0.9742
2271	4682	0	18	0.9865	2214	5173	0	7	0.9857	2207	5223	0	8	0.9827	2157	5493	0	1	0.9742
2272	4664	0	6	0.9865	2215	5166	0	8	0.9857	2208	5215	0	11	0.9827	2158	5492	1	3	0.9741
2273	4658	0	7	0.9865	2216	5158	0	7	0.9857	2209	5204	0	8	0.9827	2159	5488	0	2	0.9741
2274	4651	0	10	0.9865	2217	5151	0	4	0.9857	2210	5196	0	8	0.9827	2160	5486	0	4	0.9741
2275	4641	0	8	0.9865	2218	5147	1	5	0.9855	2211	5188	0	9	0.9827	2161	5482	0	4	0.9741
2276	4633	0	5	0.9865	2219	5141	0	8	0.9855	2212	5179	0	13	0.9827	2162	5478	0	3	0.9741
2277	4628	0	9	0.9865	2220	5133	0	7	0.9855	2213	5166	0	10	0.9827	2163	5475	0	3	0.9741
2278	4619	0	6	0.9865	2221	5126	0	7	0.9855	2214	5156	0	11	0.9827	2164	5472	0	10	0.9741
2279	4613	0	10	0.9865	2222	5119	0	9	0.9855	2215	5145	0	7	0.9827	2166	5462	0	2	0.9741
2280	4603	0	13	0.9865	2223	5110	0	6	0.9855	2216	5138	0	9	0.9827	2167	5460	0	3	0.9741
2281	4590	1	11	0.9863	2224	5104	0	16	0.9855	2217	5129	0	3	0.9827	2168	5457	0	4	0.9741
2282	4578	0	7	0.9863	2225	5088	0	15	0.9855	2218	5126	0	5	0.9827	2169	5453	0	2	0.9741
2283	4571	0	10	0.9863	2226	5073	0	16	0.9855	2219	5121	0	5	0.9827	2170	5451	0	5	0.9741
2284	4561	0	7	0.9863	2227	5057	0	12	0.9855	2220	5116	0	5	0.9827	2172	5446	0	3	0.9741
2285	4554	0	4	0.9863	2228	5045	0	12	0.9855	2221	5111	0	12	0.9827	2173	5443	0	2	0.9741
2286	4550	0	5	0.9863	2229	5033	0	15	0.9855	2222	5099	0	6	0.9827	2174	5441	0	4	0.9741
2287	4545	0	11	0.9863	2230	5018	0	10	0.9855	2223	5093	0	13	0.9827	2175	5437	0	5	0.9741
2288	4534	0	7	0.9863	2231	5008	0	20	0.9855	2224	5080	0	14	0.9827	2176	5432	0	1	0.9741
2289	4527	0	7	0.9863	2232	4988	0	11	0.9855	2225	5066	0	10	0.9827	2177	5431	0	11	0.9741
2290	4520	0	5	0.9863	2233	4977	1	5	0.9853	2226	5056	0	17	0.9827	2178	5420	0	4	0.9741
2291	4515	0	8	0.9863	2234	4971	0	9	0.9853	2227	5039	0	9	0.9827	2179	5416	0	9	0.9741
2292	4507	0	7	0.9863	2235	4962	0	8	0.9853	2228	5030	0	13	0.9827	2180	5407	0	10	0.9741
2293	4500	0	7	0.9863	2236	4954	0	9	0.9853	2229	5017	0	4	0.9827	2181	5397	0	9	0.9741
2294	4493	0	8	0.9863	2237	4945	0	12	0.9853	2230	5013	0	7	0.9827	2182	5388	0	3	0.9741
2295	4485	0	8	0.9863	2238	4933	0	20	0.9853	2231	5006	0	9	0.9827	2183	5385	0	4	0.9741
2296	4477	0	7	0.9863	2239	4913	0	18	0.9853	2232	4997	0	8	0.9827	2184	5381	1	4	0.9739
2297	4470	0	7	0.9863	2240	4895	0	10	0.9853	2233	4989	0	15	0.9827	2185	5376	0	9	0.9739
2298	4463	0	5	0.9863	2241	4885	0	12	0.9853	2234	4974	0	3	0.9827	2186	5367	0	6	0.9739
2299	4458	0	5	0.9863	2242	4873	0	11	0.9853	2235	4971	0	11	0.9827	2187	5361	1	9	0.9737
2300	4453	0	5	0.9863	2243	4862	0	9	0.9853	2236	4960	0	7	0.9827	2188	5351	0	3	0.9737
2301	4448	0	5	0.9863	2244	4853	0	6	0.9853	2237	4953	0	16	0.9827	2189	5348	0	10	0.9737
2302	4443	0	7	0.9863	2245	4847	0	15	0.9853	2238	4937	0	9	0.9827	2190	5338	0	5	0.9737
2303	4436	0	8	0.9863	2246	4832	0	5	0.9853	2239	4928	0	6	0.9827	2191	5333	0	12	0.9737
2304	4428	0	4	0.9863	2247	4827	0	12	0.9853	2240	4922	0	11	0.9827	2192	5321	0	11	0.9737
2305	4424	0	3	0.9863	2248	4815	0	5	0.9853	2241	4911	0	13	0.9827	2193	5310	0	9	0.9737
2306	4421	0	4	0.9863	2249	4810	0	14	0.9853	2242	4898	0	14	0.9827	2194	5301	0	20	0.9737
2307	4417	0	5	0.9863	2250	4796	0	9	0.9853	2243	4884	0	14	0.9827	2195	5281	0	8	0.9737
2308	4412	0	11	0.9863	2251	4787	0	6	0.9853	2244	4870	0	4	0.9827	2196	5273	0	7	0.9737
2309	4401	0	10	0.9863	2252	4781	0	13	0.9853	2245	4866	0	8	0.9827	2197	5266	0	12	0.9737
2310	4391	0	6	0.9863	2253	4768	0	14	0.9853	2246	4858	0	10	0.9827	2198	5254	1	11	0.9735
2311	4385	0	8	0.9863	2254	4754	0	15	0.9853	2247	4848	0	8	0.9827	2199	5242	0	13	0.9735
2312	4377	0	4	0.9863	2255	4739	0	13	0.9853	2248	4840	0	8	0.9827	2200	5229	0	8	0.9735
2313	4373	0	7	0.9863	2256	4726	0	7	0.9853	2249	4832	1	10	0.9825	2201	5221	0	11	0.9735
2314	4366	0	10	0.9863	2257	4719	0	7	0.9853	2250	4821	0	4	0.9825	2202	5210	0	6	0.9735
2315	4356	0	2	0.9863	2258	4712	0	8	0.9853	2251	4817	0	4	0.9825	2203	5204	0	4	0.9735
2316	4354	0	5	0.9863	2259	4704	0	2	0.9853	2252	4813	0	7	0.9825	2204	5200	0	8	0.9735
2317	4349	0	11	0.9863	2260	4702	0	11	0.9853	2253	4806	0	4	0.9825	2205	5192	0	4	0.9735
2318	4338	0	8	0.9863	2261	4691	0	6	0.9853	2254	4802	0	13	0.9825	2206	5188	0	7	0.9735
2319	4330	0	2	0.9863	2262	4685	0	12	0.9853	2255	4789	0	16	0.9825	2207	5181	0	6	0.9735
2320	4328	0	6	0.9863	2263	4673	0	2	0.9853	2256	4773	0	9	0.9825	2208	5175	0	13	0.9735
2321	4322	0	9	0.9863	2264	4671	0	11	0.9853	2257	4764	0	8	0.9825	2209	5162	0	7	0.9735
2322	4313	0	6	0.9863	2265	4660	0	6	0.9853	2258	4756	0	4	0.9825	2210	5155	0	8	0.9735
2323	4307	0	9	0.9863	2266	4654	0	9	0.9853	2259	4752	0	9	0.9825	2211	5147	0	5	0.9735
2324	4298	0	5	0.9863	2267	4645	0	4	0.9853	2260	4743	0	14	0.9825	2212	5142	0	15	0.9735
2325	4293	0	7	0.9863	2268	4641	0	5	0.9853	2261	4729	0	10	0.9825	2213	5127	0	8	0.9735
2326	4286	0	7	0.9863	2269	4636	0	6	0.9853	2262	4719	0	4	0.9825	2214	5119	0	15	0.9735
2327	4279	0	6	0.9863	2270	4630	0	9	0.9853	2263	4715	0	6	0.9825	2215	5104	0	5	0.9735
2328	4273	1	10	0.986	2271	4621	0	8	0.9853	2264	4709	0	6	0.9825	2216	5099	0	5	0.9735
2329	4262	0	4	0.986	2272	4613	0	4	0.9853	2265	4703	0	3	0.9825	2217	5094	0	4	0.9735
2330	4258	0	9	0.986	2273	4609	0	6	0.9853	2266	4700	1	11	0.9823	2218	5090	0	4	0.9735
2331	4249	0	7	0.986	2274	4603	0	8	0.9853	2267	4688	0	7	0.9823	2219	5086	0	12	0.9735
2332	4242	0	7	0.986	2275	4595	0	10	0.9853	2268	4681	0	8	0.9823	2220	5074	0	8	0.9735
2333	4235	0	6	0.986	2276	4585	0	8	0.9853	2269	4673	0	2	0.9823	2221	5066	0	11	0.9735
2334	4229	0	7	0.986	2277	4577	0	8	0.9853	2270	4671	1	10	0.9821	2222	5055	0	6	0.9735
2335	4222	0	2	0.986	2278	4569	0	10	0.9853	2271	4660	0	7	0.9821	2223	5049	0	14	0.9735
2336	4220	0	7	0.986	2279	4559	0	13	0.9853	2272	4653	0	3	0.9821	2224	5035	0	4	0.9735
2337	4213	0	4	0.986	2280	4546	0	9	0.9853	2273	4650	0	7	0.9821	2225	5031	1	14	0.9733
2338	4209	0	8	0.986	2281	4537	0	10	0.9853	2274	4643	0	4	0.9821	2226	5016	0	14	0.9733
2339	4201	0	10	0.986	2282	4527	0	6	0.9853	2275	4639	0	11	0.9821	2227	5002	0	9	0.9733
2340	4191	0	11	0.986	2283	4521	0	5	0.9853	2276	4628	0	8	0.9821	2228	4993	0	3	0.9733
2341	4180	0	6	0.986	2284	4516	0	8	0.9853	2277	4620	0	6	0.9821	2229	4990	0	1	0.9733
2342	4174	0	10	0.986	2285	4508	0	5	0.9853	2278	4614	0	8	0.9821	2230	4989	0	7	0.9733
2343	4164	0	9	0.986	2286	4503	0	7	0.9853	2279	4606	0	8	0.9821	2231	4982	0	14	0.9733
2344	4155	0	7	0.986	2287	4496	1	9	0.9851	2280	4598	0	6	0.9821	2232	4968	0	4	0.9733
2345	4148	0	9	0.986	2288	4486	0	7	0.9851	2281	4592	0	11	0.9821	2233	4964	1	13	0.9731
2346	4139	0	8	0.986	2289	4479	0	8	0.9851	2282	4581	0	5	0.9821	2234	4950	0	8	0.9731
2347	4131	0	3	0.986	2290	4471	0	4	0.9851	2283	4576	0	3	0.9821	2235	4942	0	6	0.9731
2348	4128	0	11	0.986	2291	4467	0	3	0.9851	2284	4573	0	8	0.9821	2236	4936	0	13	0.9731
2349	4117	0	17	0.986	2292	4464	0	3	0.9851	2285	4565	0	4	0.9821	2237	4923	0	13	0.9731
2350	4100	0	13	0.986	2293	4461	0	7	0.9851	2286	4561	2	3	0.9816	2238	4910	1	11	0.9729
2351	4087	0	14	0.986	2294	4454	0	5	0.9851	2287	4556	0	4	0.9816	2239	4898	0	16	0.9729
2352	4073	0	20	0.986	2295	4449	0	6	0.9851	2288	4552	0	10	0.9816	2240	4882	0	9	0.9729
2353	4053	0	17	0.986	2296	4443	0	5	0.9851	2289	4542	0	7	0.9816	2241	4873	0	8	0.9729
2354	4036	0	5	0.986	2297	4438	0	12	0.9851	2290	4535	0	7	0.9816	2242	4865	0	15	0.9729
2355	4031	0	13	0.986	2298	4426	0	5	0.9851	2291	4528	0	9	0.9816	2243	4850	0	7	0.9729
2356	4018	0	7	0.986	2299	4421	0	11	0.9851	2292	4519	0	3	0.9816	2244	4843	0	8	0.9729
2357	4011	0	7	0.986	2300	4410	0	6	0.9851	2293	4516	0	9	0.9816	2245	4835	0	6	0.9729
2358	4004	0	8	0.986	2301	4404	0	8	0.9851	2294	4507	0	3	0.9816	2246	4829	0	5	0.9729
2359	3996	0	7	0.986	2302	4396	0	6	0.9851	2295	4504	0	7	0.9816	2247	4824	0	6	0.9729
2360	3989	0	12	0.986	2303	4390	0	13	0.9851	2296	4497	0	5	0.9816	2248	4818	0	5	0.9729
2361	3977	0	17	0.986	2304	4377	0	5	0.9851	2297	4492	0	4	0.9816	2249	4813	0	15	0.9729
2362	3960	0	10	0.986	2305	4372	0	11	0.9851	2298	4488	1	9	0.9814	2250	4798	0	5	0.9729
2363	3950	0	13	0.986	2306	4361	0	3	0.9851	2299	4478	0	6	0.9814	2251	4793	0	5	0.9729
2364	3937	0	10	0.986	2307	4358	0	11	0.9851	2300	4472	0	3	0.9814	2252	4788	0	6	0.9729
2365	3927	0	10	0.986	2308	4347	0	7	0.9851	2301	4469	0	3	0.9814	2253	4782	0	6	0.9729
2366	3917	0	9	0.986	2309	4340	0	5	0.9851	2302	4466	0	6	0.9814	2254	4776	0	18	0.9729
2367	3908	0	13	0.986	2310	4335	0	7	0.9851	2303	4460	0	10	0.9814	2255	4758	0	5	0.9729
2368	3895	0	12	0.986	2311	4328	0	5	0.9851	2304	4450	0	3	0.9814	2256	4753	1	5	0.9727
2369	3883	0	12	0.986	2312	4323	0	7	0.9851	2305	4447	0	6	0.9814	2257	4747	0	7	0.9727
2370	3871	0	13	0.986	2313	4316	0	9	0.9851	2306	4441	0	3	0.9814	2258	4740	0	6	0.9727
2371	3858	0	6	0.986	2314	4307	0	5	0.9851	2307	4438	0	10	0.9814	2259	4734	0	8	0.9727
2372	3852	0	6	0.986	2315	4302	0	10	0.9851	2308	4428	0	6	0.9814	2260	4726	1	5	0.9725
2373	3846	0	14	0.986	2316	4292	0	10	0.9851	2309	4422	0	3	0.9814	2261	4720	1	12	0.9723
2374	3832	0	14	0.986	2317	4282	0	8	0.9851	2310	4419	0	12	0.9814	2262	4707	0	11	0.9723
2375	3818	0	9	0.986	2318	4274	0	6	0.9851	2311	4407	0	6	0.9814	2263	4696	0	11	0.9723
2376	3809	0	12	0.986	2319	4268	0	6	0.9851	2312	4401	0	7	0.9814	2264	4685	0	11	0.9723
2377	3797	0	9	0.986	2320	4262	0	3	0.9851	2313	4394	0	7	0.9814	2265	4674	0	4	0.9723
2378	3788	0	9	0.986	2321	4259	0	5	0.9851	2314	4387	0	10	0.9814	2266	4670	0	6	0.9723
2379	3779	0	13	0.986	2322	4254	0	5	0.9851	2315	4377	0	7	0.9814	2267	4664	0	9	0.9723
2380	3766	0	14	0.986	2323	4249	0	8	0.9851	2316	4370	0	6	0.9814	2268	4655	0	3	0.9723
2381	3752	0	6	0.986	2324	4241	0	5	0.9851	2317	4364	0	4	0.9814	2269	4652	0	5	0.9723
2382	3746	0	12	0.986	2325	4236	0	11	0.9851	2318	4360	0	5	0.9814	2270	4647	0	11	0.9723
2383	3734	0	5	0.986	2326	4225	0	1	0.9851	2319	4355	0	9	0.9814	2271	4636	0	4	0.9723
2384	3729	0	10	0.986	2327	4224	0	8	0.9851	2320	4346	0	5	0.9814	2272	4632	0	7	0.9723
2385	3719	1	15	0.9858	2328	4216	0	7	0.9851	2321	4341	0	7	0.9814	2273	4625	0	7	0.9723
2386	3703	0	14	0.9858	2329	4209	0	9	0.9851	2322	4334	0	7	0.9814	2274	4618	0	7	0.9723
2387	3689	0	17	0.9858	2330	4200	0	6	0.9851	2323	4327	0	9	0.9814	2275	4611	0	8	0.9723
2388	3672	0	14	0.9858	2331	4194	0	11	0.9851	2324	4318	0	5	0.9814	2276	4603	0	4	0.9723
2389	3658	0	16	0.9858	2332	4183	0	9	0.9851	2325	4313	0	10	0.9814	2277	4599	0	3	0.9723
2390	3642	0	12	0.9858	2333	4174	0	5	0.9851	2326	4303	0	7	0.9814	2278	4596	0	9	0.9723
2391	3630	0	14	0.9858	2334	4169	0	17	0.9851	2327	4296	0	2	0.9814	2279	4587	0	11	0.9723
2392	3616	0	15	0.9858	2335	4152	0	4	0.9851	2328	4294	0	8	0.9814	2280	4576	0	7	0.9723
2393	3601	0	7	0.9858	2336	4148	0	8	0.9851	2329	4286	0	4	0.9814	2281	4569	0	10	0.9723
2394	3594	0	20	0.9858	2337	4140	0	15	0.9851	2330	4282	0	7	0.9814	2282	4559	0	2	0.9723
2395	3574	0	21	0.9858	2338	4125	0	10	0.9851	2331	4275	0	10	0.9814	2283	4557	0	9	0.9723
2396	3553	0	16	0.9858	2339	4115	0	6	0.9851	2332	4265	0	10	0.9814	2284	4548	0	7	0.9723
2397	3537	0	5	0.9858	2340	4109	0	8	0.9851	2333	4255	0	10	0.9814	2285	4541	0	4	0.9723
2398	3532	0	12	0.9858	2341	4101	0	6	0.9851	2334	4245	0	11	0.9814	2286	4537	1	8	0.9721
2399	3520	0	8	0.9858	2342	4095	0	8	0.9851	2335	4234	0	13	0.9814	2287	4528	0	4	0.9721
2400	3512	0	12	0.9858	2343	4087	0	8	0.9851	2336	4221	0	5	0.9814	2288	4524	0	6	0.9721
2401	3500	0	10	0.9858	2344	4079	0	6	0.9851	2337	4216	1	7	0.9812	2289	4518	0	4	0.9721
2402	3490	0	14	0.9858	2345	4073	0	9	0.9851	2338	4208	0	12	0.9812	2290	4514	0	7	0.9721
2403	3476	0	13	0.9858	2346	4064	0	11	0.9851	2339	4196	0	5	0.9812	2291	4507	0	11	0.9721
2404	3463	0	15	0.9858	2347	4053	0	14	0.9851	2340	4191	0	5	0.9812	2292	4496	0	10	0.9721
2405	3448	0	9	0.9858	2348	4039	0	11	0.9851	2341	4186	0	6	0.9812	2293	4486	0	6	0.9721
2406	3439	0	18	0.9858	2349	4028	0	8	0.9851	2342	4180	0	4	0.9812	2294	4480	0	5	0.9721
2407	3421	0	14	0.9858	2350	4020	0	7	0.9851	2343	4176	0	6	0.9812	2295	4475	0	4	0.9721
2408	3407	0	10	0.9858	2351	4013	0	11	0.9851	2344	4170	0	9	0.9812	2296	4471	0	4	0.9721
2409	3397	0	19	0.9858	2352	4002	0	14	0.9851	2345	4161	0	10	0.9812	2297	4467	0	8	0.9721
2410	3378	0	22	0.9858	2353	3988	0	13	0.9851	2346	4151	0	6	0.9812	2298	4459	0	10	0.9721
2411	3356	0	11	0.9858	2354	3975	0	19	0.9851	2347	4145	0	8	0.9812	2299	4449	0	12	0.9721
2412	3345	0	10	0.9858	2355	3956	0	12	0.9851	2348	4137	0	6	0.9812	2300	4437	0	7	0.9721
2413	3335	0	11	0.9858	2356	3944	0	7	0.9851	2349	4131	0	14	0.9812	2301	4430	0	9	0.9721
2414	3324	0	10	0.9858	2357	3937	0	7	0.9851	2350	4117	0	10	0.9812	2302	4421	0	6	0.9721
2415	3314	0	12	0.9858	2358	3930	0	18	0.9851	2351	4107	0	8	0.9812	2303	4415	0	9	0.9721
2416	3302	0	16	0.9858	2359	3912	0	9	0.9851	2352	4099	0	18	0.9812	2304	4406	0	7	0.9721
2417	3286	0	25	0.9858	2360	3903	0	16	0.9851	2353	4081	0	12	0.9812	2305	4399	0	5	0.9721
2418	3261	0	9	0.9858	2361	3887	0	18	0.9851	2354	4069	0	12	0.9812	2306	4394	0	7	0.9721
2419	3252	0	13	0.9858	2362	3869	0	10	0.9851	2355	4057	0	9	0.9812	2307	4387	0	5	0.9721
2420	3239	0	8	0.9858	2363	3859	0	13	0.9851	2356	4048	0	9	0.9812	2308	4382	0	2	0.9721
2421	3231	0	23	0.9858	2364	3846	0	8	0.9851	2357	4039	0	15	0.9812	2309	4380	0	7	0.9721
2422	3208	0	13	0.9858	2365	3838	0	6	0.9851	2358	4024	0	8	0.9812	2310	4373	0	12	0.9721
2423	3195	0	10	0.9858	2366	3832	0	14	0.9851	2359	4016	0	10	0.9812	2311	4361	0	8	0.9721
2424	3185	0	18	0.9858	2367	3818	0	9	0.9851	2360	4006	0	11	0.9812	2312	4353	0	9	0.9721
2425	3167	0	13	0.9858	2368	3809	0	8	0.9851	2361	3995	0	9	0.9812	2313	4344	0	4	0.9721
2426	3154	0	11	0.9858	2369	3801	0	6	0.9851	2362	3986	0	5	0.9812	2314	4340	0	8	0.9721
2427	3143	0	8	0.9858	2370	3795	0	12	0.9851	2363	3981	0	10	0.9812	2315	4332	0	9	0.9721
2428	3135	0	5	0.9858	2371	3783	0	10	0.9851	2364	3971	0	10	0.9812	2316	4323	0	8	0.9721
2429	3130	0	11	0.9858	2372	3773	0	8	0.9851	2365	3961	0	7	0.9812	2317	4315	0	11	0.9721
2430	3119	0	15	0.9858	2373	3765	0	11	0.9851	2366	3954	0	22	0.9812	2318	4304	0	9	0.9721
2431	3104	0	18	0.9858	2374	3754	0	7	0.9851	2367	3932	0	15	0.9812	2319	4295	1	4	0.9719
2432	3086	0	13	0.9858	2375	3747	0	9	0.9851	2368	3917	0	8	0.9812	2320	4290	0	5	0.9719
2433	3073	0	6	0.9858	2376	3738	0	8	0.9851	2369	3909	0	14	0.9812	2321	4285	0	8	0.9719
2434	3067	0	11	0.9858	2377	3730	0	8	0.9851	2370	3895	0	5	0.9812	2322	4277	0	8	0.9719
2435	3056	0	14	0.9858	2378	3722	1	6	0.9849	2371	3890	0	8	0.9812	2323	4269	0	9	0.9719
2436	3042	0	16	0.9858	2379	3715	0	11	0.9849	2372	3882	0	12	0.9812	2324	4260	0	6	0.9719
2437	3026	0	18	0.9858	2380	3704	0	22	0.9849	2373	3870	0	20	0.9812	2325	4254	0	6	0.9719
2438	3008	0	18	0.9858	2381	3682	0	5	0.9849	2374	3850	0	12	0.9812	2326	4248	0	8	0.9719
2439	2990	0	10	0.9858	2382	3677	0	18	0.9849	2375	3838	0	10	0.9812	2327	4240	1	6	0.9716
2440	2980	0	10	0.9858	2383	3659	0	9	0.9849	2376	3828	0	13	0.9812	2328	4233	0	5	0.9716
2441	2970	0	8	0.9858	2384	3650	0	6	0.9849	2377	3815	0	11	0.9812	2329	4228	0	8	0.9716
2442	2962	0	28	0.9858	2385	3644	0	9	0.9849	2378	3804	0	6	0.9812	2330	4220	0	7	0.9716
2443	2934	0	20	0.9858	2386	3635	0	13	0.9849	2379	3798	0	12	0.9812	2331	4213	0	7	0.9716
2444	2914	0	15	0.9858	2387	3622	0	8	0.9849	2380	3786	0	13	0.9812	2332	4206	0	8	0.9716
2445	2899	0	15	0.9858	2388	3614	0	18	0.9849	2381	3773	0	9	0.9812	2333	4198	0	9	0.9716
2446	2884	0	13	0.9858	2389	3596	0	22	0.9849	2382	3764	1	11	0.9809	2334	4189	0	7	0.9716
2447	2871	0	9	0.9858	2390	3574	0	13	0.9849	2383	3752	0	13	0.9809	2335	4182	0	14	0.9716
2448	2862	0	10	0.9858	2391	3561	0	16	0.9849	2384	3739	0	6	0.9809	2336	4168	0	6	0.9716
2449	2852	0	19	0.9858	2392	3545	0	10	0.9849	2385	3733	0	11	0.9809	2337	4162	0	15	0.9716
2450	2833	0	13	0.9858	2393	3535	0	14	0.9849	2386	3722	0	11	0.9809	2338	4147	0	9	0.9716
2451	2820	0	16	0.9858	2394	3521	0	18	0.9849	2387	3711	0	17	0.9809	2339	4138	0	3	0.9716
2452	2804	0	21	0.9858	2395	3503	0	14	0.9849	2388	3694	0	19	0.9809	2340	4135	0	10	0.9716
2453	2783	0	10	0.9858	2396	3489	0	14	0.9849	2389	3675	0	12	0.9809	2341	4125	0	9	0.9716
2454	2773	0	10	0.9858	2397	3475	0	12	0.9849	2390	3663	0	8	0.9809	2342	4116	0	5	0.9716
2455	2763	0	11	0.9858	2398	3463	0	8	0.9849	2391	3655	0	17	0.9809	2343	4111	0	6	0.9716
2456	2752	0	9	0.9858	2399	3455	0	12	0.9849	2392	3638	0	11	0.9809	2344	4105	0	11	0.9716
2457	2743	0	18	0.9858	2400	3443	0	17	0.9849	2393	3627	0	14	0.9809	2345	4094	0	10	0.9716
2458	2725	0	14	0.9858	2401	3426	0	7	0.9849	2394	3613	0	12	0.9809	2346	4084	0	9	0.9716
2459	2711	0	13	0.9858	2402	3419	0	11	0.9849	2395	3601	0	12	0.9809	2347	4075	0	9	0.9716
2460	2698	0	7	0.9858	2403	3408	0	17	0.9849	2396	3589	0	13	0.9809	2348	4066	0	5	0.9716
2461	2691	0	10	0.9858	2404	3391	0	22	0.9849	2397	3576	0	18	0.9809	2349	4061	0	7	0.9716
2462	2681	0	10	0.9858	2405	3369	0	14	0.9849	2398	3558	0	8	0.9809	2350	4054	0	8	0.9716
2463	2671	0	9	0.9858	2406	3355	0	8	0.9849	2399	3550	0	13	0.9809	2351	4046	0	9	0.9716
2464	2662	0	15	0.9858	2407	3347	0	13	0.9849	2400	3537	0	13	0.9809	2352	4037	0	12	0.9716
2465	2647	0	8	0.9858	2408	3334	0	13	0.9849	2401	3524	0	15	0.9809	2353	4025	0	10	0.9716
2466	2639	0	16	0.9858	2409	3321	0	24	0.9849	2402	3509	0	16	0.9809	2354	4015	1	8	0.9714
2467	2623	0	10	0.9858	2410	3297	0	22	0.9849	2403	3493	0	11	0.9809	2355	4006	0	11	0.9714
2468	2613	0	11	0.9858	2411	3275	0	9	0.9849	2404	3482	0	17	0.9809	2356	3995	0	7	0.9714
2469	2602	0	8	0.9858	2412	3266	0	7	0.9849	2405	3465	1	11	0.9806	2357	3988	0	9	0.9714
2470	2594	0	19	0.9858	2413	3259	0	17	0.9849	2406	3453	0	7	0.9806	2358	3979	0	12	0.9714
2471	2575	0	18	0.9858	2414	3242	0	13	0.9849	2407	3446	0	19	0.9806	2359	3967	0	7	0.9714
2472	2557	0	4	0.9858	2415	3229	0	15	0.9849	2408	3427	0	17	0.9806	2360	3960	0	14	0.9714
2473	2553	0	14	0.9858	2416	3214	0	14	0.9849	2409	3410	0	22	0.9806	2361	3946	0	13	0.9714
2474	2539	0	12	0.9858	2417	3200	0	10	0.9849	2410	3388	0	16	0.9806	2362	3933	0	12	0.9714
2475	2527	0	9	0.9858	2418	3190	0	9	0.9849	2411	3372	0	4	0.9806	2363	3921	0	3	0.9714
2476	2518	0	8	0.9858	2419	3181	0	16	0.9849	2412	3368	0	12	0.9806	2364	3918	0	8	0.9714
2477	2510	0	9	0.9858	2420	3165	0	16	0.9849	2413	3356	0	13	0.9806	2365	3910	0	11	0.9714
2478	2501	0	8	0.9858	2421	3149	1	21	0.9845	2414	3343	0	18	0.9806	2366	3899	0	8	0.9714
2479	2493	0	11	0.9858	2422	3127	0	12	0.9845	2415	3325	0	20	0.9806	2367	3891	0	8	0.9714
2480	2482	0	17	0.9858	2423	3115	0	12	0.9845	2416	3305	0	14	0.9806	2368	3883	0	10	0.9714
2481	2465	0	8	0.9858	2424	3103	0	16	0.9845	2417	3291	0	16	0.9806	2369	3873	0	12	0.9714
2482	2457	0	9	0.9858	2425	3087	0	17	0.9845	2418	3275	0	11	0.9806	2370	3861	0	10	0.9714
2483	2448	0	4	0.9858	2426	3070	0	8	0.9845	2419	3264	0	13	0.9806	2371	3851	0	6	0.9714
2484	2444	0	18	0.9858	2427	3062	0	14	0.9845	2420	3251	0	3	0.9806	2372	3845	0	7	0.9714
2485	2426	0	13	0.9858	2428	3048	0	14	0.9845	2421	3248	0	13	0.9806	2373	3838	0	5	0.9714
2486	2413	0	14	0.9858	2429	3034	0	14	0.9845	2422	3235	0	11	0.9806	2374	3833	0	11	0.9714
2487	2399	0	16	0.9858	2430	3020	0	9	0.9845	2423	3224	0	11	0.9806	2375	3822	0	14	0.9714
2488	2383	0	7	0.9858	2431	3011	0	13	0.9845	2424	3213	0	19	0.9806	2376	3808	0	11	0.9714
2489	2376	0	7	0.9858	2432	2998	0	17	0.9845	2425	3194	0	16	0.9806	2377	3797	0	5	0.9714
2490	2369	0	9	0.9858	2433	2981	0	16	0.9845	2426	3178	0	9	0.9806	2378	3792	0	8	0.9714
2491	2360	0	9	0.9858	2434	2965	0	14	0.9845	2427	3169	0	15	0.9806	2379	3784	0	12	0.9714
2492	2351	0	10	0.9858	2435	2951	0	13	0.9845	2428	3154	0	12	0.9806	2380	3772	0	12	0.9714
2493	2341	0	10	0.9858	2436	2938	0	17	0.9845	2429	3142	0	19	0.9806	2381	3760	0	12	0.9714
2494	2331	0	7	0.9858	2437	2921	0	11	0.9845	2430	3123	0	16	0.9806	2382	3748	0	10	0.9714
2495	2324	0	9	0.9858	2438	2910	1	22	0.9842	2431	3107	0	21	0.9806	2383	3738	0	9	0.9714
2496	2315	0	8	0.9858	2439	2887	0	12	0.9842	2432	3086	0	12	0.9806	2384	3729	0	10	0.9714
2497	2307	0	9	0.9858	2440	2875	0	9	0.9842	2433	3074	1	10	0.9803	2385	3719	0	12	0.9714
2498	2298	0	13	0.9858	2441	2866	1	12	0.9839	2434	3063	0	7	0.9803	2386	3707	0	9	0.9714
2499	2285	0	9	0.9858	2442	2853	0	12	0.9839	2435	3056	0	11	0.9803	2387	3698	0	15	0.9714
2500	2276	0	13	0.9858	2443	2841	0	9	0.9839	2436	3045	0	18	0.9803	2388	3683	0	16	0.9714
2501	2263	0	10	0.9858	2444	2832	0	22	0.9839	2437	3027	0	13	0.9803	2389	3667	0	14	0.9714
2502	2253	0	11	0.9858	2445	2810	0	20	0.9839	2438	3014	0	13	0.9803	2390	3653	0	9	0.9714
2503	2242	0	7	0.9858	2446	2790	0	13	0.9839	2439	3001	0	12	0.9803	2391	3644	0	13	0.9714
2504	2235	0	10	0.9858	2447	2777	0	10	0.9839	2440	2989	0	13	0.9803	2392	3631	0	10	0.9714
2505	2225	0	14	0.9858	2448	2767	0	7	0.9839	2441	2976	0	11	0.9803	2393	3621	0	14	0.9714
2506	2211	0	16	0.9858	2449	2760	0	15	0.9839	2442	2965	0	19	0.9803	2394	3607	1	12	0.9711
2507	2195	0	7	0.9858	2450	2745	0	20	0.9839	2443	2946	0	15	0.9803	2395	3594	0	16	0.9711
2508	2188	0	10	0.9858	2451	2725	1	11	0.9835	2444	2931	0	22	0.9803	2396	3578	0	19	0.9711
2509	2178	0	11	0.9858	2452	2713	0	26	0.9835	2445	2909	0	11	0.9803	2397	3559	0	13	0.9711
2510	2167	0	7	0.9858	2453	2687	0	11	0.9835	2446	2898	0	12	0.9803	2398	3546	0	10	0.9711
2511	2160	0	7	0.9858	2454	2676	0	14	0.9835	2447	2886	0	10	0.9803	2399	3536	0	13	0.9711
2512	2153	0	11	0.9858	2455	2662	0	6	0.9835	2448	2876	0	12	0.9803	2400	3523	0	19	0.9711
2513	2142	0	14	0.9858	2456	2656	0	16	0.9835	2449	2864	0	13	0.9803	2401	3504	0	14	0.9711
2514	2128	0	11	0.9858	2457	2640	0	8	0.9835	2450	2851	0	14	0.9803	2402	3490	0	7	0.9711
2515	2117	0	7	0.9858	2458	2632	0	11	0.9835	2451	2837	0	7	0.9803	2403	3483	0	11	0.9711
2516	2110	0	11	0.9858	2459	2621	0	21	0.9835	2452	2830	1	18	0.98	2404	3472	0	13	0.9711
2517	2099	0	7	0.9858	2460	2600	0	11	0.9835	2453	2811	0	14	0.98	2405	3459	0	13	0.9711
2518	2092	0	9	0.9858	2461	2589	0	9	0.9835	2454	2797	0	13	0.98	2406	3446	0	11	0.9711
2519	2083	0	12	0.9858	2462	2580	0	17	0.9835	2455	2784	0	15	0.98	2407	3435	0	14	0.9711
2520	2071	0	12	0.9858	2463	2563	0	17	0.9835	2456	2769	0	8	0.98	2408	3421	0	16	0.9711
2521	2059	0	13	0.9858	2464	2546	0	10	0.9835	2457	2761	0	10	0.98	2409	3405	0	21	0.9711
2522	2046	0	16	0.9858	2465	2536	0	15	0.9835	2458	2751	0	21	0.98	2410	3384	0	17	0.9711
2523	2030	0	9	0.9858	2466	2521	0	11	0.9835	2459	2730	0	17	0.98	2411	3367	0	12	0.9711
2524	2021	0	14	0.9858	2467	2510	0	12	0.9835	2460	2713	0	11	0.98	2412	3355	0	14	0.9711
2525	2007	0	13	0.9858	2468	2498	0	7	0.9835	2461	2702	0	10	0.98	2413	3341	0	12	0.9711
2526	1994	0	15	0.9858	2469	2491	0	10	0.9835	2462	2692	0	12	0.98	2414	3329	0	12	0.9711
2527	1979	0	26	0.9858	2470	2481	0	9	0.9835	2463	2680	0	18	0.98	2415	3317	1	13	0.9708
2528	1953	0	18	0.9858	2471	2472	0	8	0.9835	2464	2662	0	18	0.98	2416	3303	0	20	0.9708
2529	1935	0	13	0.9858	2472	2464	0	12	0.9835	2465	2644	0	23	0.98	2417	3283	0	14	0.9708
2530	1922	0	10	0.9858	2473	2452	0	9	0.9835	2466	2621	0	17	0.98	2418	3269	0	14	0.9708
2531	1912	0	19	0.9858	2474	2443	0	9	0.9835	2467	2604	0	10	0.98	2419	3255	0	17	0.9708
2532	1893	0	17	0.9858	2475	2434	0	11	0.9835	2468	2594	0	10	0.98	2420	3238	0	9	0.9708
2533	1876	0	14	0.9858	2476	2423	0	4	0.9835	2469	2584	0	12	0.98	2421	3229	0	9	0.9708
2534	1862	0	13	0.9858	2477	2419	0	15	0.9835	2470	2572	0	15	0.98	2422	3220	0	13	0.9708
2535	1849	0	15	0.9858	2478	2404	0	20	0.9835	2471	2557	0	19	0.98	2423	3207	0	18	0.9708
2536	1834	0	14	0.9858	2479	2384	0	15	0.9835	2472	2538	0	12	0.98	2424	3189	0	16	0.9708
2537	1820	0	6	0.9858	2480	2369	0	16	0.9835	2473	2526	0	11	0.98	2425	3173	0	9	0.9708
2538	1814	0	13	0.9858	2481	2353	0	7	0.9835	2474	2515	0	13	0.98	2426	3164	0	8	0.9708
2539	1801	0	10	0.9858	2482	2346	0	9	0.9835	2475	2502	0	17	0.98	2427	3156	0	15	0.9708
2540	1791	0	14	0.9858	2483	2337	0	12	0.9835	2476	2485	0	7	0.98	2428	3141	0	5	0.9708
2541	1777	0	12	0.9858	2484	2325	0	11	0.9835	2477	2478	0	6	0.98	2429	3136	0	20	0.9708
2542	1765	0	17	0.9858	2485	2314	0	15	0.9835	2478	2472	0	11	0.98	2430	3116	0	16	0.9708
2543	1748	0	14	0.9858	2486	2299	0	10	0.9835	2479	2461	0	7	0.98	2431	3100	0	9	0.9708
2544	1734	0	11	0.9858	2487	2289	0	15	0.9835	2480	2454	0	7	0.98	2432	3091	0	12	0.9708
2545	1723	0	11	0.9858	2488	2274	0	8	0.9835	2481	2447	1	9	0.9796	2433	3079	0	9	0.9708
2546	1712	0	10	0.9858	2489	2266	0	10	0.9835	2482	2437	0	13	0.9796	2434	3070	1	15	0.9705
2547	1702	0	13	0.9858	2490	2256	0	15	0.9835	2483	2424	0	11	0.9796	2435	3054	0	15	0.9705
2548	1689	0	14	0.9858	2491	2241	0	9	0.9835	2484	2413	0	12	0.9796	2436	3039	0	22	0.9705
2549	1675	0	15	0.9858	2492	2232	0	11	0.9835	2485	2401	0	9	0.9796	2437	3017	0	16	0.9705
2550	1660	0	15	0.9858	2493	2221	0	15	0.9835	2486	2392	0	19	0.9796	2438	3001	0	10	0.9705
2551	1645	0	12	0.9858	2494	2206	0	9	0.9835	2487	2373	0	14	0.9796	2439	2991	0	6	0.9705
2552	1633	0	10	0.9858	2495	2197	0	12	0.9835	2488	2359	0	9	0.9796	2440	2985	0	16	0.9705
2553	1623	0	12	0.9858	2496	2185	0	8	0.9835	2489	2350	0	11	0.9796	2441	2969	0	15	0.9705
2554	1611	0	15	0.9858	2497	2177	0	7	0.9835	2490	2339	0	4	0.9796	2442	2954	0	14	0.9705
2555	1596	0	14	0.9858	2498	2170	0	10	0.9835	2491	2335	0	13	0.9796	2443	2940	0	14	0.9705
2556	1582	0	21	0.9858	2499	2160	0	18	0.9835	2492	2322	0	10	0.9796	2444	2926	0	13	0.9705
2557	1561	0	17	0.9858	2500	2142	0	8	0.9835	2493	2312	0	5	0.9796	2445	2913	0	13	0.9705
2558	1544	0	12	0.9858	2501	2134	0	8	0.9835	2494	2307	0	13	0.9796	2446	2900	0	9	0.9705
2559	1532	0	6	0.9858	2502	2126	0	10	0.9835	2495	2294	0	6	0.9796	2447	2891	0	11	0.9705
2560	1526	0	19	0.9858	2503	2116	0	12	0.9835	2496	2288	0	7	0.9796	2448	2880	0	13	0.9705
2561	1507	0	16	0.9858	2504	2104	0	11	0.9835	2497	2281	0	15	0.9796	2449	2867	0	20	0.9705
2562	1491	0	9	0.9858	2505	2093	0	1	0.9835	2498	2266	0	22	0.9796	2450	2847	0	13	0.9705
2563	1482	0	10	0.9858	2506	2092	0	17	0.9835	2499	2244	0	12	0.9796	2451	2834	0	18	0.9705
2564	1472	0	12	0.9858	2507	2075	0	6	0.9835	2500	2232	0	9	0.9796	2452	2816	0	16	0.9705
2565	1460	0	14	0.9858	2508	2069	0	11	0.9835	2501	2223	0	12	0.9796	2453	2800	0	8	0.9705
2566	1446	0	16	0.9858	2509	2058	0	6	0.9835	2502	2211	0	6	0.9796	2454	2792	0	14	0.9705
2567	1430	0	7	0.9858	2510	2052	0	9	0.9835	2503	2205	0	10	0.9796	2455	2778	0	10	0.9705
2568	1423	0	10	0.9858	2511	2043	0	13	0.9835	2504	2195	0	10	0.9796	2456	2768	0	11	0.9705
2569	1413	0	16	0.9858	2512	2030	0	10	0.9835	2505	2185	0	17	0.9796	2457	2757	0	9	0.9705
2570	1397	0	21	0.9858	2513	2020	0	12	0.9835	2506	2168	0	22	0.9796	2458	2748	0	22	0.9705
2571	1376	0	8	0.9858	2514	2008	0	12	0.9835	2507	2146	0	11	0.9796	2459	2726	0	22	0.9705
2572	1368	0	12	0.9858	2515	1996	0	5	0.9835	2508	2135	0	7	0.9796	2460	2704	0	10	0.9705
2573	1356	0	7	0.9858	2516	1991	0	4	0.9835	2509	2128	0	11	0.9796	2461	2694	0	14	0.9705
2574	1349	0	6	0.9858	2517	1987	0	7	0.9835	2510	2117	0	6	0.9796	2462	2680	0	14	0.9705
2575	1343	0	11	0.9858	2518	1980	0	12	0.9835	2511	2111	0	12	0.9796	2463	2666	0	23	0.9705
2576	1332	0	15	0.9858	2519	1968	0	17	0.9835	2512	2099	0	11	0.9796	2464	2643	0	20	0.9705
2577	1317	0	15	0.9858	2520	1951	0	18	0.9835	2513	2088	0	9	0.9796	2465	2623	0	20	0.9705
2578	1302	0	13	0.9858	2521	1933	0	17	0.9835	2514	2079	0	7	0.9796	2466	2603	0	12	0.9705
2579	1289	0	11	0.9858	2522	1916	0	18	0.9835	2515	2072	0	5	0.9796	2467	2591	0	15	0.9705
2580	1278	0	5	0.9858	2523	1898	0	9	0.9835	2516	2067	0	4	0.9796	2468	2576	0	8	0.9705
2581	1273	0	12	0.9858	2524	1889	0	5	0.9835	2517	2063	0	8	0.9796	2469	2568	0	10	0.9705
2582	1261	0	13	0.9858	2525	1884	0	9	0.9835	2518	2055	0	12	0.9796	2470	2558	0	17	0.9705
2583	1248	0	16	0.9858	2526	1875	0	13	0.9835	2519	2043	0	10	0.9796	2471	2541	0	17	0.9705
2584	1232	0	8	0.9858	2527	1862	0	21	0.9835	2520	2033	0	15	0.9796	2472	2524	0	21	0.9705
2585	1224	0	13	0.9858	2528	1841	0	23	0.9835	2521	2018	0	18	0.9796	2473	2503	0	11	0.9705
2586	1211	0	7	0.9858	2529	1818	0	19	0.9835	2522	2000	0	11	0.9796	2474	2492	0	11	0.9705
2587	1204	0	1	0.9858	2530	1799	0	13	0.9835	2523	1989	0	13	0.9796	2475	2481	0	11	0.9705
2588	1203	0	9	0.9858	2531	1786	0	6	0.9835	2524	1976	0	8	0.9796	2476	2470	0	13	0.9705
2589	1194	0	16	0.9858	2532	1780	0	17	0.9835	2525	1968	0	8	0.9796	2477	2457	0	15	0.9705
2590	1178	0	24	0.9858	2533	1763	0	14	0.9835	2526	1960	0	17	0.9796	2478	2442	0	13	0.9705
2591	1154	0	19	0.9858	2534	1749	0	12	0.9835	2527	1943	0	27	0.9796	2479	2429	0	9	0.9705
2592	1135	0	16	0.9858	2535	1737	0	13	0.9835	2528	1916	0	22	0.9796	2480	2420	0	7	0.9705
2593	1119	0	14	0.9858	2536	1724	0	18	0.9835	2529	1894	0	15	0.9796	2481	2413	0	15	0.9705
2594	1105	0	10	0.9858	2537	1706	0	13	0.9835	2530	1879	0	14	0.9796	2482	2398	0	9	0.9705
2595	1095	0	20	0.9858	2538	1693	0	12	0.9835	2531	1865	0	15	0.9796	2483	2389	0	12	0.9705
2596	1075	0	12	0.9858	2539	1681	0	9	0.9835	2532	1850	0	15	0.9796	2484	2377	0	12	0.9705
2597	1063	0	19	0.9858	2540	1672	0	14	0.9835	2533	1835	0	15	0.9796	2485	2365	0	13	0.9705
2598	1044	0	28	0.9858	2541	1658	0	9	0.9835	2534	1820	0	16	0.9796	2486	2352	0	14	0.9705
2599	1016	0	18	0.9858	2542	1649	0	14	0.9835	2535	1804	0	14	0.9796	2487	2338	0	10	0.9705
2600	998	0	26	0.9858	2543	1635	0	9	0.9835	2536	1790	0	11	0.9796	2488	2328	0	7	0.9705
2601	972	0	13	0.9858	2544	1626	0	8	0.9835	2537	1779	0	15	0.9796	2489	2321	0	10	0.9705
2602	959	0	17	0.9858	2545	1618	0	21	0.9835	2538	1764	0	8	0.9796	2490	2311	0	10	0.9705
2603	942	0	21	0.9858	2546	1597	0	9	0.9835	2539	1756	0	14	0.9796	2491	2301	0	14	0.9705
2604	921	0	36	0.9858	2547	1588	0	11	0.9835	2540	1742	0	12	0.9796	2492	2287	0	13	0.9705
2605	885	0	23	0.9858	2548	1577	0	11	0.9835	2541	1730	0	13	0.9796	2493	2274	0	9	0.9705
2606	862	0	13	0.9858	2549	1566	0	14	0.9835	2542	1717	0	17	0.9796	2494	2265	0	22	0.9705
2607	849	1	11	0.9846	2550	1552	0	13	0.9835	2543	1700	0	12	0.9796	2495	2243	0	14	0.9705
2608	837	0	9	0.9846	2551	1539	0	12	0.9835	2544	1688	0	6	0.9796	2496	2229	0	9	0.9705
2609	828	0	14	0.9846	2552	1527	0	15	0.9835	2545	1682	0	13	0.9796	2497	2220	0	14	0.9705
2610	814	0	13	0.9846	2553	1512	0	9	0.9835	2546	1669	0	7	0.9796	2498	2206	0	15	0.9705
2611	801	0	16	0.9846	2554	1503	0	10	0.9835	2547	1662	0	13	0.9796	2499	2191	0	18	0.9705
2612	785	0	10	0.9846	2555	1493	0	15	0.9835	2548	1649	0	13	0.9796	2500	2173	0	15	0.9705
2613	775	0	13	0.9846	2556	1478	0	15	0.9835	2549	1636	0	20	0.9796	2501	2158	0	9	0.9705
2614	762	0	6	0.9846	2557	1463	0	18	0.9835	2550	1616	0	7	0.9796	2502	2149	0	9	0.9705
2615	756	0	7	0.9846	2558	1445	0	11	0.9835	2551	1609	0	7	0.9796	2503	2140	0	11	0.9705
2616	749	0	4	0.9846	2559	1434	0	13	0.9835	2552	1602	0	9	0.9796	2504	2129	0	7	0.9705
2617	745	0	6	0.9846	2560	1421	0	12	0.9835	2553	1593	0	7	0.9796	2505	2122	0	8	0.9705
2618	739	0	15	0.9846	2561	1409	0	17	0.9835	2554	1586	0	9	0.9796	2506	2114	0	19	0.9705
2619	724	0	9	0.9846	2562	1392	0	18	0.9835	2555	1577	0	15	0.9796	2507	2095	0	9	0.9705
2620	715	0	6	0.9846	2563	1374	0	13	0.9835	2556	1562	0	16	0.9796	2508	2086	0	9	0.9705
2621	709	0	10	0.9846	2564	1361	0	18	0.9835	2557	1546	0	16	0.9796	2509	2077	0	4	0.9705
2622	699	0	8	0.9846	2565	1343	0	9	0.9835	2558	1530	0	19	0.9796	2510	2073	0	8	0.9705
2623	691	0	13	0.9846	2566	1334	0	14	0.9835	2559	1511	0	14	0.9796	2511	2065	0	20	0.9705
2624	678	0	14	0.9846	2567	1320	0	12	0.9835	2560	1497	0	14	0.9796	2512	2045	0	14	0.9705
2625	664	0	10	0.9846	2568	1308	0	11	0.9835	2561	1483	0	14	0.9796	2513	2031	0	10	0.9705
2626	654	0	3	0.9846	2569	1297	0	7	0.9835	2562	1469	0	18	0.9796	2514	2021	0	16	0.9705
2627	651	0	8	0.9846	2570	1290	0	10	0.9835	2563	1451	0	15	0.9796	2515	2005	0	7	0.9705
2628	643	0	7	0.9846	2571	1280	0	6	0.9835	2564	1436	0	21	0.9796	2516	1998	0	5	0.9705
2629	636	0	8	0.9846	2572	1274	0	13	0.9835	2565	1415	0	13	0.9796	2517	1993	0	11	0.9705
2630	628	0	5	0.9846	2573	1261	0	9	0.9835	2566	1402	0	19	0.9796	2518	1982	0	13	0.9705
2631	623	0	9	0.9846	2574	1252	0	9	0.9835	2567	1383	0	15	0.9796	2519	1969	0	16	0.9705
2632	614	0	12	0.9846	2575	1243	0	12	0.9835	2568	1368	0	17	0.9796	2520	1953	0	18	0.9705
2633	602	0	8	0.9846	2576	1231	0	9	0.9835	2569	1351	0	9	0.9796	2521	1935	0	18	0.9705
2634	594	0	2	0.9846	2577	1222	0	11	0.9835	2570	1342	0	14	0.9796	2522	1917	0	14	0.9705
2635	592	0	8	0.9846	2578	1211	0	9	0.9835	2571	1328	0	6	0.9796	2523	1903	0	11	0.9705
2636	584	0	5	0.9846	2579	1202	0	16	0.9835	2572	1322	0	7	0.9796	2524	1892	0	7	0.9705
2637	579	0	3	0.9846	2580	1186	0	6	0.9835	2573	1315	0	10	0.9796	2525	1885	0	14	0.9705
2638	576	0	10	0.9846	2581	1180	0	13	0.9835	2574	1305	0	7	0.9796	2526	1871	0	16	0.9705
2639	566	0	7	0.9846	2582	1167	0	12	0.9835	2575	1298	0	16	0.9796	2527	1855	0	16	0.9705
2640	559	0	5	0.9846	2583	1155	0	11	0.9835	2576	1282	0	19	0.9796	2528	1839	0	13	0.9705
2641	554	0	6	0.9846	2584	1144	0	17	0.9835	2577	1263	0	11	0.9796	2529	1826	0	9	0.9705
2642	548	0	5	0.9846	2585	1127	0	12	0.9835	2578	1252	0	4	0.9796	2530	1817	0	18	0.9705
2643	543	0	7	0.9846	2586	1115	0	7	0.9835	2579	1248	0	12	0.9796	2531	1799	0	13	0.9705
2644	536	0	7	0.9846	2587	1108	0	8	0.9835	2580	1236	0	10	0.9796	2532	1786	0	11	0.9705
2645	529	0	8	0.9846	2588	1100	0	10	0.9835	2581	1226	0	12	0.9796	2533	1775	0	14	0.9705
2646	521	0	6	0.9846	2589	1090	0	17	0.9835	2582	1214	0	16	0.9796	2534	1761	0	17	0.9705
2647	515	0	6	0.9846	2590	1073	0	24	0.9835	2583	1198	0	15	0.9796	2535	1744	0	18	0.9705
2648	509	0	8	0.9846	2591	1049	0	25	0.9835	2584	1183	0	13	0.9796	2536	1726	0	10	0.9705
2649	501	0	2	0.9846	2592	1024	0	14	0.9835	2585	1170	0	13	0.9796	2537	1716	0	15	0.9705
2650	499	0	7	0.9846	2593	1010	0	16	0.9835	2586	1157	0	8	0.9796	2538	1701	0	16	0.9705
2651	492	0	2	0.9846	2594	994	0	12	0.9835	2587	1149	0	7	0.9796	2539	1685	0	14	0.9705
2652	490	0	6	0.9846	2595	982	0	14	0.9835	2588	1142	0	11	0.9796	2540	1671	0	10	0.9705
2653	484	0	5	0.9846	2596	968	0	7	0.9835	2589	1131	0	15	0.9796	2541	1661	0	14	0.9705
2654	479	0	4	0.9846	2597	961	0	21	0.9835	2590	1116	0	25	0.9796	2542	1647	0	19	0.9705
2655	475	0	3	0.9846	2598	940	0	18	0.9835	2591	1091	0	17	0.9796	2543	1628	0	16	0.9705
2656	472	0	4	0.9846	2599	922	0	11	0.9835	2592	1074	0	7	0.9796	2544	1612	0	6	0.9705
2657	468	0	1	0.9846	2600	911	0	29	0.9835	2593	1067	0	20	0.9796	2545	1606	0	10	0.9705
2659	467	0	3	0.9846	2601	882	0	12	0.9835	2594	1047	0	17	0.9796	2546	1596	0	9	0.9705
2660	464	0	2	0.9846	2602	870	0	21	0.9835	2595	1030	0	12	0.9796	2547	1587	0	8	0.9705
2661	462	0	3	0.9846	2603	849	0	27	0.9835	2596	1018	0	15	0.9796	2548	1579	0	15	0.9705
2662	459	0	4	0.9846	2604	822	0	30	0.9835	2597	1003	0	17	0.9796	2549	1564	0	10	0.9705
2663	455	0	2	0.9846	2605	792	0	25	0.9835	2598	986	0	22	0.9796	2550	1554	0	15	0.9705
2664	453	0	2	0.9846	2606	767	0	16	0.9835	2599	964	0	15	0.9796	2551	1539	0	12	0.9705
2665	451	0	2	0.9846	2607	751	0	14	0.9835	2600	949	0	27	0.9796	2552	1527	0	8	0.9705
2666	449	0	2	0.9846	2608	737	0	7	0.9835	2601	922	0	31	0.9796	2553	1519	0	13	0.9705
2667	447	0	2	0.9846	2609	730	0	10	0.9835	2602	891	0	23	0.9796	2554	1506	0	18	0.9705
2668	445	0	1	0.9846	2610	720	0	11	0.9835	2603	868	0	21	0.9796	2555	1488	0	15	0.9705
2669	444	0	4	0.9846	2611	709	0	12	0.9835	2604	847	0	25	0.9796	2556	1473	0	17	0.9705
2670	440	0	3	0.9846	2612	697	0	11	0.9835	2605	822	0	26	0.9796	2557	1456	0	17	0.9705
2671	437	0	1	0.9846	2613	686	0	7	0.9835	2606	796	0	16	0.9796	2558	1439	0	15	0.9705
2672	436	0	3	0.9846	2614	679	0	10	0.9835	2607	780	0	14	0.9796	2559	1424	0	15	0.9705
2673	433	0	4	0.9846	2615	669	0	7	0.9835	2608	766	0	7	0.9796	2560	1409	0	14	0.9705
2675	429	0	3	0.9846	2616	662	0	4	0.9835	2609	759	0	11	0.9796	2561	1395	0	13	0.9705
2676	426	0	1	0.9846	2617	658	0	9	0.9835	2610	748	0	17	0.9796	2562	1382	0	9	0.9705
2677	425	0	1	0.9846	2618	649	0	12	0.9835	2611	731	0	10	0.9796	2563	1373	0	13	0.9705
2678	424	0	3	0.9846	2619	637	0	12	0.9835	2612	721	0	13	0.9796	2564	1360	0	14	0.9705
2679	421	0	3	0.9846	2620	625	0	7	0.9835	2613	708	0	3	0.9796	2565	1346	0	10	0.9705
2680	418	0	3	0.9846	2621	618	0	10	0.9835	2614	705	0	10	0.9796	2566	1336	0	11	0.9705
2682	415	0	5	0.9846	2622	608	0	10	0.9835	2615	695	0	4	0.9796	2567	1325	0	8	0.9705
2683	410	0	3	0.9846	2623	598	0	9	0.9835	2616	691	0	3	0.9796	2568	1317	0	13	0.9705
2684	407	0	4	0.9846	2624	589	0	11	0.9835	2617	688	0	8	0.9796	2569	1304	0	9	0.9705
2685	403	0	1	0.9846	2625	578	0	8	0.9835	2618	680	0	11	0.9796	2570	1295	0	14	0.9705
2686	402	0	9	0.9846	2626	570	0	6	0.9835	2619	669	0	10	0.9796	2571	1281	0	10	0.9705
2687	393	0	2	0.9846	2627	564	0	2	0.9835	2620	659	0	2	0.9796	2572	1271	0	9	0.9705
2688	391	0	3	0.9846	2628	562	0	6	0.9835	2621	657	0	11	0.9796	2573	1262	0	9	0.9705
2689	388	0	3	0.9846	2629	556	0	7	0.9835	2622	646	0	11	0.9796	2574	1253	0	8	0.9705
2691	385	0	1	0.9846	2630	549	0	11	0.9835	2623	635	0	19	0.9796	2575	1245	0	7	0.9705
2692	384	0	2	0.9846	2631	538	0	7	0.9835	2624	616	0	7	0.9796	2576	1238	0	13	0.9705
2693	382	0	2	0.9846	2632	531	0	9	0.9835	2625	609	0	11	0.9796	2577	1225	0	9	0.9705
2694	380	0	2	0.9846	2633	522	0	2	0.9835	2626	598	0	5	0.9796	2578	1216	0	13	0.9705
2695	378	0	2	0.9846	2634	520	0	5	0.9835	2627	593	0	7	0.9796	2579	1203	0	6	0.9705
2696	376	0	3	0.9846	2635	515	0	6	0.9835	2628	586	0	9	0.9796	2580	1197	0	4	0.9705
2697	373	0	3	0.9846	2636	509	0	2	0.9835	2629	577	0	12	0.9796	2581	1193	0	7	0.9705
2698	370	0	3	0.9846	2637	507	0	3	0.9835	2630	565	0	11	0.9796	2582	1186	0	11	0.9705
2700	367	0	6	0.9846	2638	504	0	11	0.9835	2631	554	0	9	0.9796	2583	1175	0	8	0.9705
2701	361	0	2	0.9846	2639	493	0	5	0.9835	2632	545	0	4	0.9796	2584	1167	0	6	0.9705
2702	359	0	6	0.9846	2640	488	0	1	0.9835	2633	541	0	5	0.9796	2585	1161	0	10	0.9705
2703	353	0	2	0.9846	2641	487	0	7	0.9835	2634	536	0	6	0.9796	2586	1151	0	10	0.9705
2704	351	0	2	0.9846	2642	480	0	4	0.9835	2635	530	0	2	0.9796	2587	1141	0	10	0.9705
2705	349	0	3	0.9846	2643	476	0	5	0.9835	2636	528	0	5	0.9796	2588	1131	0	8	0.9705
2706	346	0	2	0.9846	2644	471	0	8	0.9835	2637	523	0	3	0.9796	2589	1123	0	17	0.9705
2707	344	0	4	0.9846	2645	463	0	8	0.9835	2638	520	0	10	0.9796	2590	1106	0	15	0.9705
2708	340	0	2	0.9846	2646	455	0	6	0.9835	2639	510	0	9	0.9796	2591	1091	0	13	0.9705
2709	338	0	6	0.9846	2647	449	0	6	0.9835	2640	501	0	5	0.9796	2592	1078	0	9	0.9705
2710	332	0	6	0.9846	2648	443	0	5	0.9835	2641	496	0	11	0.9796	2593	1069	0	15	0.9705
2711	326	0	1	0.9846	2649	438	0	1	0.9835	2642	485	0	5	0.9796	2594	1054	0	8	0.9705
2712	325	0	2	0.9846	2650	437	0	2	0.9835	2643	480	0	6	0.9796	2595	1046	0	16	0.9705
2713	323	0	5	0.9846	2651	435	0	4	0.9835	2644	474	0	3	0.9796	2596	1030	0	22	0.9705
2714	318	0	4	0.9846	2652	431	0	5	0.9835	2645	471	0	3	0.9796	2597	1008	0	25	0.9705
2715	314	0	7	0.9846	2653	426	0	10	0.9835	2646	468	0	9	0.9796	2598	983	0	30	0.9705
2716	307	0	7	0.9846	2654	416	0	4	0.9835	2647	459	0	4	0.9796	2599	953	0	18	0.9705
2717	300	0	5	0.9846	2655	412	0	1	0.9835	2648	455	0	4	0.9796	2600	935	0	21	0.9705
2718	295	0	7	0.9846	2656	411	0	1	0.9835	2649	451	0	5	0.9796	2601	914	0	21	0.9705
2719	288	0	4	0.9846	2657	410	0	3	0.9835	2650	446	0	4	0.9796	2602	893	0	16	0.9705
2720	284	0	2	0.9846	2658	407	0	2	0.9835	2651	442	0	6	0.9796	2603	877	0	33	0.9705
2721	282	0	1	0.9846	2659	405	0	3	0.9835	2652	436	0	5	0.9796	2604	844	0	17	0.9705
2722	281	0	2	0.9846	2661	402	0	6	0.9835	2653	431	0	2	0.9796	2605	827	0	21	0.9705
2723	279	0	6	0.9846	2662	396	0	2	0.9835	2654	429	0	3	0.9796	2606	806	0	11	0.9705
2724	273	0	6	0.9846	2663	394	0	1	0.9835	2655	426	0	1	0.9796	2607	795	0	16	0.9705
2725	267	0	4	0.9846	2664	393	0	2	0.9835	2656	425	0	4	0.9796	2608	779	0	11	0.9705
2726	263	0	4	0.9846	2665	391	0	1	0.9835	2657	421	0	3	0.9796	2609	768	0	11	0.9705
2728	259	0	3	0.9846	2666	390	0	2	0.9835	2658	418	0	5	0.9796	2610	757	0	10	0.9705
2729	256	0	3	0.9846	2667	388	0	4	0.9835	2659	413	0	2	0.9796	2611	747	0	11	0.9705
2730	253	0	6	0.9846	2668	384	0	5	0.9835	2660	411	0	2	0.9796	2612	736	0	9	0.9705
2731	247	0	4	0.9846	2669	379	0	3	0.9835	2661	409	0	4	0.9796	2613	727	0	6	0.9705
2732	243	0	7	0.9846	2672	376	0	2	0.9835	2662	405	0	5	0.9796	2614	721	1	7	0.9692
2733	236	0	6	0.9846	2674	374	0	3	0.9835	2663	400	0	5	0.9796	2615	713	0	9	0.9692
2734	230	0	2	0.9846	2675	371	0	2	0.9835	2664	395	0	2	0.9796	2616	704	0	3	0.9692
2735	228	0	5	0.9846	2676	369	0	3	0.9835	2665	393	0	2	0.9796	2617	701	0	13	0.9692
2736	223	0	6	0.9846	2679	366	0	1	0.9835	2666	391	0	3	0.9796	2618	688	0	12	0.9692
2737	217	0	9	0.9846	2680	365	0	6	0.9835	2667	388	0	5	0.9796	2619	676	0	12	0.9692
2738	208	0	3	0.9846	2681	359	0	3	0.9835	2668	383	0	5	0.9796	2620	664	0	4	0.9692
2739	205	0	4	0.9846	2682	356	0	1	0.9835	2669	378	0	4	0.9796	2621	660	0	1	0.9692
2740	201	0	4	0.9846	2683	355	0	1	0.9835	2670	374	0	4	0.9796	2622	659	0	3	0.9692
2741	197	0	4	0.9846	2684	354	0	1	0.9835	2671	370	0	2	0.9796	2623	656	0	8	0.9692
2742	193	0	2	0.9846	2685	353	0	2	0.9835	2672	368	0	1	0.9796	2624	648	0	7	0.9692
2743	191	0	6	0.9846	2686	351	0	1	0.9835	2673	367	0	2	0.9796	2625	641	0	12	0.9692
2744	185	0	5	0.9846	2687	350	0	5	0.9835	2674	365	0	3	0.9796	2626	629	0	7	0.9692
2745	180	0	5	0.9846	2688	345	0	2	0.9835	2675	362	0	3	0.9796	2627	622	0	2	0.9692
2746	175	0	4	0.9846	2689	343	0	1	0.9835	2676	359	0	2	0.9796	2628	620	0	6	0.9692
2747	171	0	6	0.9846	2690	342	0	3	0.9835	2677	357	0	2	0.9796	2629	614	0	9	0.9692
2748	165	0	3	0.9846	2692	339	0	2	0.9835	2678	355	0	1	0.9796	2630	605	0	8	0.9692
2749	162	0	3	0.9846	2693	337	0	1	0.9835	2679	354	0	2	0.9796	2631	597	0	15	0.9692
2750	159	0	5	0.9846	2694	336	0	2	0.9835	2680	352	0	4	0.9796	2632	582	0	9	0.9692
2751	154	0	5	0.9846	2695	334	0	3	0.9835	2681	348	0	1	0.9796	2633	573	0	7	0.9692
2752	149	0	6	0.9846	2696	331	0	3	0.9835	2682	347	0	7	0.9796	2634	566	0	4	0.9692
2753	143	0	6	0.9846	2697	328	0	1	0.9835	2684	340	0	1	0.9796	2635	562	0	8	0.9692
2754	137	0	6	0.9846	2698	327	0	4	0.9835	2685	339	0	2	0.9796	2636	554	0	1	0.9692
2755	131	0	1	0.9846	2699	323	0	4	0.9835	2686	337	0	2	0.9796	2637	553	0	7	0.9692
2756	130	0	5	0.9846	2700	319	0	7	0.9835	2687	335	0	2	0.9796	2638	546	0	10	0.9692
2757	125	0	2	0.9846	2701	312	0	4	0.9835	2688	333	0	5	0.9796	2639	536	0	9	0.9692
2758	123	0	10	0.9846	2702	308	0	4	0.9835	2689	328	0	2	0.9796	2640	527	0	5	0.9692
2759	113	0	7	0.9846	2703	304	0	4	0.9835	2690	326	0	2	0.9796	2641	522	0	7	0.9692
2760	106	0	4	0.9846	2705	300	0	5	0.9835	2691	324	0	1	0.9796	2642	515	0	5	0.9692
2761	102	0	2	0.9846	2706	295	0	2	0.9835	2692	323	0	2	0.9796	2644	510	0	4	0.9692
2762	100	0	9	0.9846	2707	293	0	1	0.9835	2693	321	0	1	0.9796	2645	506	0	10	0.9692
2763	91	0	6	0.9846	2708	292	0	2	0.9835	2694	320	0	1	0.9796	2646	496	0	12	0.9692
2764	85	0	8	0.9846	2709	290	0	3	0.9835	2695	319	0	2	0.9796	2647	484	0	3	0.9692
2765	77	0	5	0.9846	2710	287	0	3	0.9835	2696	317	0	1	0.9796	2648	481	0	3	0.9692
2766	72	0	3	0.9846	2711	284	0	2	0.9835	2697	316	0	2	0.9796	2649	478	0	3	0.9692
2767	69	0	2	0.9846	2712	282	0	1	0.9835	2698	314	0	2	0.9796	2650	475	0	4	0.9692
2768	67	0	3	0.9846	2713	281	0	2	0.9835	2699	312	0	3	0.9796	2651	471	0	4	0.9692
2769	64	0	6	0.9846	2714	279	0	4	0.9835	2700	309	0	2	0.9796	2652	467	0	5	0.9692
2770	58	0	3	0.9846	2715	275	0	12	0.9835	2701	307	0	3	0.9796	2653	462	0	4	0.9692
2771	55	0	2	0.9846	2716	263	0	4	0.9835	2702	304	0	3	0.9796	2654	458	0	4	0.9692
2772	53	0	4	0.9846	2717	259	0	2	0.9835	2703	301	0	2	0.9796	2655	454	0	2	0.9692
2773	49	0	1	0.9846	2718	257	0	3	0.9835	2704	299	0	2	0.9796	2656	452	0	4	0.9692
2774	48	0	1	0.9846	2719	254	0	2	0.9835	2705	297	0	3	0.9796	2657	448	0	6	0.9692
2775	47	0	1	0.9846	2720	252	0	3	0.9835	2706	294	0	1	0.9796	2658	442	0	3	0.9692
2776	46	0	1	0.9846	2721	249	0	3	0.9835	2708	293	0	3	0.9796	2659	439	0	3	0.9692
2777	45	0	2	0.9846	2722	246	0	3	0.9835	2709	290	0	5	0.9796	2660	436	0	1	0.9692
2778	43	0	2	0.9846	2723	243	0	10	0.9835	2710	285	0	2	0.9796	2661	435	0	1	0.9692
2779	41	0	1	0.9846	2724	233	0	5	0.9835	2711	283	0	3	0.9796	2662	434	0	2	0.9692
2781	40	0	1	0.9846	2725	228	0	7	0.9835	2714	280	0	2	0.9796	2663	432	0	1	0.9692
2782	39	0	1	0.9846	2726	221	0	1	0.9835	2715	278	0	8	0.9796	2664	431	0	1	0.9692
2783	38	0	1	0.9846	2727	220	0	3	0.9835	2716	270	0	3	0.9796	2665	430	0	2	0.9692
2784	37	0	3	0.9846	2728	217	0	5	0.9835	2717	267	0	1	0.9796	2666	428	0	3	0.9692
2785	34	0	5	0.9846	2730	212	0	4	0.9835	2718	266	0	1	0.9796	2667	425	0	1	0.9692
2786	29	0	1	0.9846	2731	208	0	4	0.9835	2719	265	0	5	0.9796	2668	424	0	5	0.9692
2788	28	0	2	0.9846	2732	204	0	7	0.9835	2720	260	0	4	0.9796	2669	419	0	2	0.9692
2789	26	0	1	0.9846	2733	197	0	8	0.9835	2721	256	0	5	0.9796	2672	417	0	4	0.9692
2790	25	0	1	0.9846	2734	189	0	3	0.9835	2722	251	0	1	0.9796	2673	413	0	2	0.9692
2791	24	0	2	0.9846	2735	186	0	3	0.9835	2723	250	0	12	0.9796	2674	411	0	2	0.9692
2792	22	0	1	0.9846	2736	183	0	12	0.9835	2724	238	0	6	0.9796	2675	409	0	1	0.9692
2793	21	0	1	0.9846	2737	171	0	8	0.9835	2725	232	0	3	0.9796	2678	408	0	1	0.9692
2794	20	0	1	0.9846	2738	163	0	5	0.9835	2726	229	0	1	0.9796	2679	407	0	2	0.9692
2798	19	0	1	0.9846	2739	158	0	2	0.9835	2727	228	0	2	0.9796	2681	405	0	3	0.9692
2800	18	0	1	0.9846	2740	156	0	1	0.9835	2728	226	0	3	0.9796	2682	402	0	3	0.9692
2801	17	0	1	0.9846	2742	155	0	2	0.9835	2729	223	0	3	0.9796	2683	399	0	1	0.9692
2803	16	0	1	0.9846	2743	153	0	8	0.9835	2730	220	0	3	0.9796	2684	398	0	3	0.9692
2807	15	0	2	0.9846	2744	145	0	3	0.9835	2731	217	0	5	0.9796	2686	395	0	4	0.9692
2812	13	0	1	0.9846	2745	142	0	8	0.9835	2732	212	0	6	0.9796	2687	391	0	4	0.9692
2813	12	0	1	0.9846	2746	134	0	4	0.9835	2733	206	0	4	0.9796	2688	387	0	3	0.9692
2814	11	0	2	0.9846	2747	130	0	2	0.9835	2734	202	0	2	0.9796	2690	384	0	5	0.9692
2822	9	0	1	0.9846	2748	128	0	6	0.9835	2735	200	0	2	0.9796	2692	379	0	2	0.9692
2833	8	0	2	0.9846	2749	122	0	4	0.9835	2736	198	0	5	0.9796	2693	377	0	4	0.9692
2834	6	0	1	0.9846	2750	118	0	4	0.9835	2737	193	0	9	0.9796	2694	373	0	7	0.9692
2841	5	0	1	0.9846	2751	114	0	5	0.9835	2738	184	0	1	0.9796	2695	366	0	2	0.9692
2859	4	0	1	0.9846	2752	109	0	6	0.9835	2739	183	0	1	0.9796	2696	364	0	3	0.9692
2867	3	0	1	0.9846	2753	103	0	3	0.9835	2740	182	0	5	0.9796	2697	361	0	3	0.9692
2869	2	0	1	0.9846	2754	100	0	5	0.9835	2741	177	0	1	0.9796	2698	358	0	1	0.9692
2913	1	0	1	0.9846	2755	95	0	2	0.9835	2743	176	0	6	0.9796	2699	357	0	2	0.9692
					2756	93	0	4	0.9835	2744	170	0	7	0.9796	2700	355	0	5	0.9692
					2757	89	0	4	0.9835	2745	163	0	9	0.9796	2701	350	0	2	0.9692
					2758	85	0	10	0.9835	2746	154	0	5	0.9796	2702	348	0	3	0.9692
					2759	75	0	2	0.9835	2747	149	0	4	0.9796	2703	345	0	6	0.9692
					2760	73	0	2	0.9835	2748	145	0	6	0.9796	2704	339	0	1	0.9692
					2761	71	0	4	0.9835	2749	139	0	3	0.9796	2705	338	0	1	0.9692
					2762	67	0	2	0.9835	2750	136	0	3	0.9796	2706	337	0	2	0.9692
					2763	65	0	2	0.9835	2751	133	0	5	0.9796	2707	335	0	6	0.9692
					2764	63	0	3	0.9835	2752	128	0	6	0.9796	2708	329	0	4	0.9692
					2765	60	0	5	0.9835	2753	122	0	5	0.9796	2709	325	0	4	0.9692
					2766	55	0	2	0.9835	2754	117	0	4	0.9796	2710	321	0	3	0.9692
					2767	53	0	4	0.9835	2755	113	0	3	0.9796	2711	318	0	3	0.9692
					2768	49	0	3	0.9835	2756	110	0	2	0.9796	2712	315	0	4	0.9692
					2769	46	0	2	0.9835	2757	108	0	8	0.9796	2714	311	0	2	0.9692
					2770	44	0	1	0.9835	2758	100	0	14	0.9796	2715	309	0	6	0.9692
					2771	43	0	2	0.9835	2759	86	0	4	0.9796	2716	303	0	5	0.9692
					2772	41	0	2	0.9835	2760	82	0	5	0.9796	2717	298	0	3	0.9692
					2773	39	0	3	0.9835	2761	77	0	1	0.9796	2718	295	0	7	0.9692
					2774	36	0	1	0.9835	2762	76	0	4	0.9796	2719	288	0	2	0.9692
					2775	35	0	1	0.9835	2763	72	0	1	0.9796	2720	286	0	1	0.9692
					2779	34	0	2	0.9835	2764	71	0	6	0.9796	2721	285	0	1	0.9692
					2780	32	0	1	0.9835	2765	65	0	5	0.9796	2722	284	0	3	0.9692
					2781	31	0	2	0.9835	2766	60	0	5	0.9796	2723	281	0	13	0.9692
					2782	29	0	2	0.9835	2767	55	0	2	0.9796	2724	268	0	4	0.9692
					2783	27	0	1	0.9835	2768	53	0	5	0.9796	2725	264	0	2	0.9692
					2785	26	0	2	0.9835	2769	48	0	2	0.9796	2726	262	0	4	0.9692
					2786	24	0	3	0.9835	2770	46	0	1	0.9796	2728	258	0	1	0.9692
					2787	21	0	1	0.9835	2771	45	0	3	0.9796	2729	257	0	6	0.9692
					2788	20	0	2	0.9835	2772	42	0	1	0.9796	2730	251	0	12	0.9692
					2789	18	0	2	0.9835	2773	41	0	1	0.9796	2731	239	0	3	0.9692
					2791	16	0	2	0.9835	2777	40	0	1	0.9796	2732	236	0	3	0.9692
					2792	14	0	1	0.9835	2778	39	0	1	0.9796	2733	233	0	7	0.9692
					2793	13	0	2	0.9835	2779	38	0	2	0.9796	2734	226	0	4	0.9692
					2804	11	0	1	0.9835	2781	36	0	2	0.9796	2735	222	0	2	0.9692
					2807	10	0	1	0.9835	2783	34	0	1	0.9796	2736	220	0	5	0.9692
					2814	9	0	1	0.9835	2784	33	0	2	0.9796	2737	215	0	4	0.9692
					2819	8	0	1	0.9835	2786	31	0	1	0.9796	2738	211	0	3	0.9692
					2825	7	0	1	0.9835	2787	30	0	1	0.9796	2739	208	0	5	0.9692
					2829	6	0	1	0.9835	2790	29	0	1	0.9796	2740	203	0	6	0.9692
					2833	5	0	1	0.9835	2791	28	0	1	0.9796	2741	197	0	5	0.9692
					2835	4	0	1	0.9835	2793	27	0	4	0.9796	2742	192	0	2	0.9692
					2836	3	0	1	0.9835	2794	23	0	1	0.9796	2743	190	0	3	0.9692
					2866	2	0	1	0.9835	2796	22	0	1	0.9796	2744	187	0	7	0.9692
					2889	1	0	1	0.9835	2801	21	0	1	0.9796	2745	180	0	11	0.9692
										2806	20	0	1	0.9796	2746	169	0	7	0.9692
										2810	19	0	1	0.9796	2747	162	0	3	0.9692
										2820	18	0	1	0.9796	2748	159	0	2	0.9692
										2821	17	0	1	0.9796	2749	157	0	2	0.9692
										2822	16	0	1	0.9796	2750	155	0	7	0.9692
										2825	15	0	1	0.9796	2751	148	0	8	0.9692
										2826	14	0	1	0.9796	2752	140	0	1	0.9692
										2827	13	0	1	0.9796	2753	139	0	3	0.9692
										2829	12	0	1	0.9796	2754	136	0	2	0.9692
										2840	11	0	1	0.9796	2755	134	0	6	0.9692
										2845	10	0	1	0.9796	2756	128	0	4	0.9692
										2847	9	0	1	0.9796	2757	124	0	7	0.9692
										2850	8	0	1	0.9796	2758	117	0	10	0.9692
										2854	7	0	1	0.9796	2759	107	0	10	0.9692
										2865	6	0	1	0.9796	2760	97	0	4	0.9692
										2867	5	0	1	0.9796	2761	93	0	2	0.9692
										2883	4	0	1	0.9796	2762	91	0	5	0.9692
										2887	3	0	1	0.9796	2763	86	0	8	0.9692
										2888	2	0	1	0.9796	2764	78	0	1	0.9692
										2983	1	0	1	0.9796	2765	77	0	4	0.9692
															2766	73	0	5	0.9692
															2767	68	0	3	0.9692
															2768	65	0	2	0.9692
															2769	63	0	3	0.9692
															2771	60	0	4	0.9692
															2772	56	0	2	0.9692
															2773	54	0	2	0.9692
															2774	52	0	1	0.9692
															2775	51	0	3	0.9692
															2776	48	0	1	0.9692
															2777	47	0	3	0.9692
															2778	44	0	1	0.9692
															2779	43	0	2	0.9692
															2780	41	0	1	0.9692
															2781	40	0	1	0.9692
															2782	39	0	1	0.9692
															2784	38	0	3	0.9692
															2785	35	0	2	0.9692
															2786	33	0	5	0.9692
															2787	28	0	1	0.9692
															2788	27	0	1	0.9692
															2789	26	0	1	0.9692
															2791	25	0	1	0.9692
															2793	24	0	2	0.9692
															2794	22	0	3	0.9692
															2797	19	0	2	0.9692
															2799	17	0	1	0.9692
															2808	16	0	1	0.9692
															2810	15	0	1	0.9692
															2814	14	0	2	0.9692
															2815	12	0	1	0.9692
															2818	11	0	1	0.9692
															2828	10	0	1	0.9692
															2833	9	0	1	0.9692
															2838	8	0	1	0.9692
															2842	7	0	1	0.9692
															2847	6	0	1	0.9692
															2849	5	0	2	0.9692
															2859	3	0	1	0.9692
															2874	2	0	1	0.9692
															2898	1	0	1	0.9692

## Sheet: Supplemental 5c
First quartile					second quartile					third quartile					fourth quartile
Interval	Patients	Deaths	Lost	Survival	Interval	Patients	Deaths	Lost	Survival	Interval	Patients	Deaths	Lost	Survival	Interval	Patients	Deaths	Lost	Survival
0	6089	0	5	1	0	6088	0	1	1	0	6089	0	7	1	0	6088	0	6	1
4	6084	0	1	1	10	6087	0	1	1	16	6082	1	0	0.9998	15	6082	0	1	1
13	6083	0	1	1	13	6086	0	1	1	24	6081	0	1	0.9998	19	6081	1	0	0.9998
22	6082	0	1	1	14	6085	0	1	1	25	6080	0	1	0.9998	49	6080	0	1	0.9998
30	6081	0	1	1	21	6084	0	1	1	40	6079	0	1	0.9998	63	6079	1	0	0.9997
33	6080	0	1	1	28	6083	1	0	0.9998	62	6078	0	1	0.9998	83	6078	1	0	0.9995
51	6079	0	1	1	32	6082	0	1	0.9998	67	6077	1	0	0.9997	87	6077	0	1	0.9995
66	6078	0	1	1	55	6081	0	1	0.9998	83	6076	1	0	0.9995	108	6076	1	1	0.9993
84	6077	0	1	1	57	6080	1	0	0.9997	87	6075	0	1	0.9995	119	6074	0	1	0.9993
99	6076	0	1	1	64	6079	0	1	0.9997	89	6074	0	1	0.9995	122	6073	0	1	0.9993
127	6075	1	0	0.9998	73	6078	1	0	0.9995	90	6073	0	1	0.9995	125	6072	1	0	0.9992
136	6074	1	0	0.9997	76	6077	0	1	0.9995	91	6072	0	1	0.9995	128	6071	0	1	0.9992
148	6073	0	1	0.9997	88	6076	0	1	0.9995	96	6071	0	1	0.9995	140	6070	1	0	0.999
173	6072	0	1	0.9997	94	6075	1	0	0.9993	99	6070	0	1	0.9995	141	6069	0	1	0.999
213	6071	0	1	0.9997	96	6074	0	1	0.9993	114	6069	0	1	0.9995	152	6068	2	0	0.9987
248	6070	0	1	0.9997	97	6073	0	1	0.9993	121	6068	0	1	0.9995	158	6066	0	1	0.9987
281	6069	0	1	0.9997	100	6072	1	0	0.9992	143	6067	0	1	0.9995	174	6065	1	0	0.9985
283	6068	0	1	0.9997	105	6071	1	0	0.999	157	6066	0	1	0.9995	176	6064	1	0	0.9984
287	6067	0	1	0.9997	118	6070	1	0	0.9988	158	6065	0	1	0.9995	180	6063	1	0	0.9982
289	6066	0	1	0.9997	133	6069	0	1	0.9988	165	6064	0	1	0.9995	188	6062	1	0	0.998
303	6065	0	1	0.9997	152	6068	1	0	0.9987	197	6063	0	1	0.9995	200	6061	0	1	0.998
305	6064	1	0	0.9995	154	6067	0	1	0.9987	199	6062	1	0	0.9993	201	6060	0	1	0.998
320	6063	0	1	0.9995	164	6066	0	1	0.9987	225	6061	1	0	0.9992	208	6059	1	0	0.9979
334	6062	0	1	0.9995	176	6065	1	0	0.9985	228	6060	0	1	0.9992	217	6058	1	0	0.9977
346	6061	0	1	0.9995	195	6064	0	1	0.9985	232	6059	0	1	0.9992	224	6057	1	0	0.9975
348	6060	0	2	0.9995	196	6063	0	1	0.9985	234	6058	1	0	0.999	227	6056	1	0	0.9974
356	6058	0	1	0.9995	197	6062	0	1	0.9985	241	6057	1	0	0.9988	241	6055	0	1	0.9974
373	6057	0	1	0.9995	209	6061	0	1	0.9985	257	6056	0	1	0.9988	244	6054	0	1	0.9974
374	6056	0	1	0.9995	224	6060	0	1	0.9985	259	6055	0	1	0.9988	256	6053	0	1	0.9974
377	6055	0	1	0.9995	233	6059	1	0	0.9984	260	6054	1	0	0.9987	262	6052	0	1	0.9974
391	6054	0	1	0.9995	250	6058	1	0	0.9982	266	6053	0	1	0.9987	263	6051	1	0	0.9972
392	6053	0	1	0.9995	254	6057	2	0	0.9979	273	6052	0	1	0.9987	286	6050	1	0	0.997
403	6052	1	1	0.9993	255	6055	0	1	0.9979	278	6051	0	1	0.9987	292	6049	0	1	0.997
404	6050	0	1	0.9993	263	6054	1	0	0.9977	279	6050	0	1	0.9987	293	6048	0	1	0.997
409	6049	0	1	0.9993	267	6053	0	2	0.9977	285	6049	1	0	0.9985	297	6047	0	1	0.997
411	6048	0	2	0.9993	290	6051	1	0	0.9975	295	6048	0	1	0.9985	304	6046	0	1	0.997
424	6046	0	1	0.9993	294	6050	0	1	0.9975	299	6047	1	0	0.9984	314	6045	0	1	0.997
432	6045	0	1	0.9993	340	6049	0	1	0.9975	307	6046	0	1	0.9984	316	6044	1	1	0.9969
453	6044	0	1	0.9993	345	6048	0	2	0.9975	314	6045	0	1	0.9984	318	6042	0	1	0.9969
462	6043	1	0	0.9992	351	6046	0	1	0.9975	347	6044	0	1	0.9984	320	6041	0	1	0.9969
463	6042	0	1	0.9992	356	6045	0	1	0.9975	354	6043	0	1	0.9984	321	6040	0	1	0.9969
467	6041	0	1	0.9992	367	6044	0	1	0.9975	361	6042	0	1	0.9984	330	6039	0	1	0.9969
477	6040	0	1	0.9992	368	6043	0	1	0.9975	364	6041	0	2	0.9984	332	6038	0	1	0.9969
503	6039	0	1	0.9992	370	6042	0	1	0.9975	365	6039	0	1	0.9984	339	6037	0	2	0.9969
508	6038	0	1	0.9992	387	6041	0	1	0.9975	378	6038	0	1	0.9984	346	6035	0	1	0.9969
535	6037	0	1	0.9992	388	6040	1	0	0.9974	379	6037	0	1	0.9984	352	6034	1	0	0.9967
537	6036	1	0	0.999	391	6039	0	1	0.9974	385	6036	0	1	0.9984	356	6033	1	1	0.9965
562	6035	0	1	0.999	392	6038	0	1	0.9974	390	6035	1	0	0.9982	358	6031	0	1	0.9965
564	6034	0	1	0.999	394	6037	0	1	0.9974	416	6034	0	1	0.9982	364	6030	0	1	0.9965
571	6033	0	1	0.999	397	6036	1	0	0.9972	423	6033	0	1	0.9982	371	6029	1	0	0.9964
573	6032	0	1	0.999	400	6035	0	1	0.9972	429	6032	0	1	0.9982	379	6028	0	1	0.9964
602	6031	1	0	0.9988	403	6034	0	1	0.9972	436	6031	0	3	0.9982	386	6027	0	1	0.9964
603	6030	1	0	0.9987	404	6033	0	1	0.9972	440	6028	1	1	0.998	390	6026	1	0	0.9962
619	6029	0	1	0.9987	410	6032	0	1	0.9972	449	6026	1	0	0.9979	407	6025	0	1	0.9962
631	6028	0	1	0.9987	417	6031	0	1	0.9972	452	6025	0	1	0.9979	418	6024	0	1	0.9962
632	6027	0	1	0.9987	423	6030	1	0	0.997	455	6024	0	2	0.9979	421	6023	1	0	0.996
648	6026	0	1	0.9987	425	6029	0	1	0.997	457	6022	0	1	0.9979	425	6022	0	1	0.996
649	6025	0	1	0.9987	434	6028	0	1	0.997	465	6021	1	0	0.9977	431	6021	1	0	0.9959
652	6024	1	0	0.9985	435	6027	0	1	0.997	466	6020	0	1	0.9977	433	6020	0	1	0.9959
679	6023	1	0	0.9983	440	6026	1	0	0.9969	467	6019	1	0	0.9975	438	6019	1	0	0.9957
681	6022	0	1	0.9983	447	6025	0	1	0.9969	469	6018	0	1	0.9975	448	6018	0	1	0.9957
688	6021	0	1	0.9983	462	6024	0	1	0.9969	471	6017	1	1	0.9974	449	6017	0	1	0.9957
702	6020	0	1	0.9983	467	6023	0	1	0.9969	491	6015	0	1	0.9974	451	6016	0	1	0.9957
715	6019	0	1	0.9983	482	6022	0	1	0.9969	493	6014	1	0	0.9972	453	6015	0	3	0.9957
717	6018	0	1	0.9983	487	6021	0	1	0.9969	497	6013	0	1	0.9972	461	6012	0	1	0.9957
721	6017	0	2	0.9983	496	6020	0	1	0.9969	498	6012	0	1	0.9972	462	6011	0	1	0.9957
727	6015	0	2	0.9983	499	6019	0	1	0.9969	501	6011	1	0	0.997	463	6010	0	1	0.9957
729	6013	0	1	0.9983	507	6018	1	1	0.9967	511	6010	1	0	0.9969	465	6009	1	0	0.9955
735	6012	0	1	0.9983	524	6016	0	1	0.9967	530	6009	0	1	0.9969	468	6008	1	0	0.9954
736	6011	0	1	0.9983	553	6015	0	2	0.9967	531	6008	0	1	0.9969	490	6007	0	1	0.9954
742	6010	1	0	0.9982	557	6013	0	1	0.9967	547	6007	0	1	0.9969	497	6006	0	1	0.9954
746	6009	0	1	0.9982	586	6012	0	1	0.9967	570	6006	0	1	0.9969	500	6005	1	0	0.9952
748	6008	1	0	0.998	594	6011	0	2	0.9967	571	6005	0	1	0.9969	502	6004	0	1	0.9952
749	6007	0	1	0.998	602	6009	0	1	0.9967	578	6004	0	1	0.9969	503	6003	1	0	0.9951
750	6006	0	2	0.998	604	6008	0	1	0.9967	584	6003	0	1	0.9969	510	6002	0	1	0.9951
762	6004	0	1	0.998	612	6007	1	1	0.9965	594	6002	0	1	0.9969	512	6001	0	3	0.9951
766	6003	0	1	0.998	624	6005	0	1	0.9965	595	6001	1	0	0.9967	516	5998	1	1	0.9949
768	6002	0	1	0.998	625	6004	0	1	0.9965	603	6000	1	1	0.9965	536	5996	0	1	0.9949
780	6001	0	1	0.998	629	6003	0	1	0.9965	604	5998	0	1	0.9965	541	5995	1	0	0.9947
781	6000	0	1	0.998	630	6002	0	1	0.9965	606	5997	0	1	0.9965	550	5994	0	1	0.9947
790	5999	0	1	0.998	632	6001	0	1	0.9965	608	5996	0	1	0.9965	553	5993	0	1	0.9947
791	5998	0	1	0.998	639	6000	1	0	0.9964	615	5995	0	1	0.9965	561	5992	0	1	0.9947
794	5997	0	2	0.998	649	5999	1	0	0.9962	616	5994	0	1	0.9965	563	5991	0	1	0.9947
797	5995	0	1	0.998	652	5998	1	0	0.996	621	5993	0	1	0.9965	568	5990	0	1	0.9947
798	5994	0	1	0.998	657	5997	0	1	0.996	636	5992	0	1	0.9965	582	5989	0	1	0.9947
806	5993	0	1	0.998	658	5996	0	1	0.996	638	5991	0	1	0.9965	594	5988	1	0	0.9946
817	5992	0	1	0.998	667	5995	2	0	0.9957	644	5990	0	1	0.9965	597	5987	1	0	0.9944
823	5991	1	0	0.9978	671	5993	1	0	0.9955	656	5989	1	0	0.9964	598	5986	0	1	0.9944
825	5990	0	1	0.9978	673	5992	1	0	0.9954	664	5988	1	0	0.9962	602	5985	2	0	0.9941
826	5989	0	1	0.9978	690	5991	0	1	0.9954	667	5987	0	1	0.9962	607	5983	0	1	0.9941
829	5988	0	1	0.9978	695	5990	1	0	0.9952	670	5986	1	0	0.996	608	5982	0	1	0.9941
830	5987	0	1	0.9978	698	5989	0	1	0.9952	689	5985	0	1	0.996	609	5981	0	1	0.9941
843	5986	0	1	0.9978	701	5988	0	1	0.9952	693	5984	1	0	0.9959	614	5980	1	0	0.9939
845	5985	0	1	0.9978	705	5987	0	1	0.9952	695	5983	0	1	0.9959	630	5979	0	1	0.9939
860	5984	1	0	0.9977	712	5986	0	1	0.9952	703	5982	0	1	0.9959	642	5978	1	0	0.9937
863	5983	0	1	0.9977	717	5985	0	1	0.9952	704	5981	0	1	0.9959	643	5977	1	0	0.9936
868	5982	0	1	0.9977	722	5984	1	0	0.995	709	5980	0	1	0.9959	645	5976	0	1	0.9936
877	5981	0	2	0.9977	729	5983	0	2	0.995	714	5979	1	0	0.9957	658	5975	1	0	0.9934
881	5979	0	1	0.9977	732	5981	0	1	0.995	715	5978	0	1	0.9957	666	5974	0	1	0.9934
882	5978	0	1	0.9977	744	5980	0	1	0.995	716	5977	0	1	0.9957	671	5973	1	1	0.9932
897	5977	0	1	0.9977	754	5979	0	1	0.995	719	5976	0	1	0.9957	679	5971	0	1	0.9932
914	5976	0	1	0.9977	764	5978	0	1	0.995	720	5975	0	1	0.9957	686	5970	1	1	0.9931
917	5975	1	0	0.9975	767	5977	0	1	0.995	723	5974	0	1	0.9957	689	5968	0	1	0.9931
924	5974	0	2	0.9975	769	5976	0	1	0.995	735	5973	0	1	0.9957	691	5967	1	0	0.9929
926	5972	0	1	0.9975	770	5975	0	1	0.995	742	5972	0	1	0.9957	694	5966	0	1	0.9929
927	5971	1	0	0.9973	773	5974	0	1	0.995	743	5971	0	1	0.9957	696	5965	2	0	0.9926
934	5970	0	1	0.9973	777	5973	0	1	0.995	746	5970	0	2	0.9957	698	5963	1	0	0.9924
944	5969	0	1	0.9973	778	5972	1	0	0.9949	755	5968	0	1	0.9957	701	5962	1	0	0.9922
947	5968	0	1	0.9973	781	5971	0	1	0.9949	756	5967	0	1	0.9957	708	5961	1	0	0.9921
948	5967	0	1	0.9973	782	5970	0	1	0.9949	763	5966	0	1	0.9957	711	5960	0	1	0.9921
949	5966	0	1	0.9973	786	5969	0	1	0.9949	765	5965	1	0	0.9955	714	5959	0	1	0.9921
964	5965	0	1	0.9973	788	5968	0	1	0.9949	772	5964	0	1	0.9955	718	5958	0	3	0.9921
971	5964	0	1	0.9973	789	5967	1	0	0.9947	775	5963	0	1	0.9955	719	5955	0	2	0.9921
978	5963	0	1	0.9973	790	5966	1	0	0.9945	776	5962	0	1	0.9955	720	5953	0	1	0.9921
992	5962	0	1	0.9973	791	5965	0	1	0.9945	786	5961	1	0	0.9954	721	5952	1	0	0.9919
994	5961	0	1	0.9973	810	5964	0	1	0.9945	807	5960	1	0	0.9952	724	5951	0	1	0.9919
995	5960	1	0	0.9972	813	5963	0	2	0.9945	809	5959	0	1	0.9952	725	5950	1	0	0.9917
999	5959	0	1	0.9972	816	5961	0	1	0.9945	811	5958	0	1	0.9952	728	5949	0	1	0.9917
1008	5958	0	1	0.9972	819	5960	0	1	0.9945	812	5957	0	1	0.9952	729	5948	0	1	0.9917
1011	5957	0	1	0.9972	820	5959	1	0	0.9944	813	5956	0	2	0.9952	730	5947	0	1	0.9917
1013	5956	0	1	0.9972	821	5958	1	0	0.9942	814	5954	0	1	0.9952	741	5946	0	1	0.9917
1024	5955	0	1	0.9972	828	5957	0	1	0.9942	817	5953	0	1	0.9952	747	5945	0	1	0.9917
1030	5954	0	1	0.9972	839	5956	0	1	0.9942	820	5952	0	1	0.9952	749	5944	0	1	0.9917
1035	5953	0	1	0.9972	842	5955	0	1	0.9942	822	5951	0	1	0.9952	750	5943	1	1	0.9916
1047	5952	0	1	0.9972	844	5954	0	1	0.9942	827	5950	0	1	0.9952	756	5941	0	1	0.9916
1055	5951	0	1	0.9972	853	5953	0	1	0.9942	828	5949	0	1	0.9952	772	5940	0	1	0.9916
1057	5950	1	0	0.997	855	5952	0	1	0.9942	830	5948	0	1	0.9952	781	5939	1	0	0.9914
1058	5949	0	1	0.997	862	5951	0	1	0.9942	831	5947	1	1	0.995	784	5938	0	1	0.9914
1068	5948	1	0	0.9968	875	5950	0	1	0.9942	837	5945	0	1	0.995	791	5937	1	0	0.9912
1076	5947	1	1	0.9967	880	5949	0	1	0.9942	841	5944	0	1	0.995	792	5936	1	0	0.9911
1081	5945	0	1	0.9967	888	5948	0	2	0.9942	843	5943	0	1	0.995	795	5935	0	1	0.9911
1088	5944	0	1	0.9967	897	5946	0	1	0.9942	846	5942	0	1	0.995	796	5934	0	1	0.9911
1100	5943	0	1	0.9967	911	5945	0	1	0.9942	853	5941	1	0	0.9949	799	5933	0	1	0.9911
1101	5942	0	1	0.9967	915	5944	1	0	0.994	855	5940	1	0	0.9947	800	5932	0	1	0.9911
1103	5941	0	2	0.9967	917	5943	0	1	0.994	865	5939	0	2	0.9947	810	5931	0	1	0.9911
1106	5939	0	1	0.9967	918	5942	0	1	0.994	867	5937	0	1	0.9947	816	5930	1	0	0.9909
1108	5938	0	1	0.9967	919	5941	1	0	0.9939	869	5936	0	1	0.9947	818	5929	1	0	0.9907
1114	5937	0	1	0.9967	925	5940	0	1	0.9939	876	5935	1	0	0.9945	830	5928	0	1	0.9907
1115	5936	0	1	0.9967	928	5939	0	1	0.9939	878	5934	0	1	0.9945	832	5927	0	1	0.9907
1125	5935	0	1	0.9967	932	5938	0	1	0.9939	894	5933	0	1	0.9945	841	5926	0	1	0.9907
1126	5934	0	1	0.9967	950	5937	0	1	0.9939	908	5932	1	0	0.9944	843	5925	0	1	0.9907
1128	5933	0	1	0.9967	958	5936	0	1	0.9939	910	5931	1	0	0.9942	853	5924	0	1	0.9907
1134	5932	0	1	0.9967	962	5935	0	1	0.9939	912	5930	1	1	0.994	854	5923	0	1	0.9907
1139	5931	0	1	0.9967	964	5934	0	2	0.9939	913	5928	0	1	0.994	861	5922	0	1	0.9907
1147	5930	0	1	0.9967	965	5932	0	1	0.9939	916	5927	0	1	0.994	873	5921	0	2	0.9907
1151	5929	0	1	0.9967	971	5931	0	1	0.9939	917	5926	1	0	0.9939	876	5919	0	1	0.9907
1154	5928	0	1	0.9967	972	5930	0	1	0.9939	923	5925	1	0	0.9937	885	5918	0	1	0.9907
1160	5927	0	2	0.9967	991	5929	0	1	0.9939	924	5924	1	0	0.9935	889	5917	0	1	0.9907
1163	5925	0	1	0.9967	1001	5928	1	1	0.9937	931	5923	0	1	0.9935	891	5916	1	0	0.9906
1174	5924	1	0	0.9965	1012	5926	0	1	0.9937	932	5922	0	1	0.9935	892	5915	1	0	0.9904
1177	5923	0	2	0.9965	1013	5925	0	2	0.9937	944	5921	0	1	0.9935	893	5914	0	1	0.9904
1187	5921	0	1	0.9965	1020	5923	0	1	0.9937	952	5920	0	1	0.9935	894	5913	0	1	0.9904
1190	5920	1	0	0.9963	1035	5922	1	0	0.9935	954	5919	1	0	0.9934	905	5912	0	1	0.9904
1193	5919	0	1	0.9963	1040	5921	0	1	0.9935	970	5918	1	0	0.9932	911	5911	1	0	0.9902
1218	5918	0	1	0.9963	1042	5920	0	1	0.9935	978	5917	0	1	0.9932	913	5910	0	1	0.9902
1222	5917	1	0	0.9962	1046	5919	0	1	0.9935	987	5916	0	1	0.9932	921	5909	0	1	0.9902
1225	5916	0	1	0.9962	1054	5918	1	0	0.9934	999	5915	1	0	0.993	927	5908	0	1	0.9902
1227	5915	1	0	0.996	1059	5917	0	1	0.9934	1001	5914	0	1	0.993	928	5907	0	1	0.9902
1234	5914	0	1	0.996	1064	5916	1	0	0.9932	1005	5913	0	1	0.993	929	5906	0	1	0.9902
1237	5913	0	1	0.996	1065	5915	0	1	0.9932	1016	5912	0	1	0.993	930	5905	0	1	0.9902
1241	5912	1	0	0.9958	1068	5914	0	1	0.9932	1021	5911	0	1	0.993	931	5904	1	0	0.9901
1249	5911	0	2	0.9958	1069	5913	0	1	0.9932	1023	5910	0	1	0.993	932	5903	0	1	0.9901
1256	5909	1	0	0.9957	1070	5912	0	1	0.9932	1029	5909	0	1	0.993	935	5902	1	0	0.9899
1258	5908	0	1	0.9957	1071	5911	0	1	0.9932	1031	5908	0	1	0.993	947	5901	0	1	0.9899
1266	5907	0	1	0.9957	1074	5910	0	1	0.9932	1052	5907	1	0	0.9928	948	5900	0	1	0.9899
1274	5906	0	1	0.9957	1076	5909	0	1	0.9932	1061	5906	1	0	0.9927	949	5899	0	2	0.9899
1275	5905	0	1	0.9957	1082	5908	0	1	0.9932	1064	5905	1	0	0.9925	951	5897	0	1	0.9899
1286	5904	0	1	0.9957	1088	5907	0	2	0.9932	1065	5904	0	1	0.9925	956	5896	0	1	0.9899
1288	5903	0	1	0.9957	1093	5905	1	0	0.993	1066	5903	0	1	0.9925	959	5895	0	1	0.9899
1293	5902	0	2	0.9957	1096	5904	0	1	0.993	1067	5902	1	0	0.9923	968	5894	1	0	0.9897
1298	5900	0	1	0.9957	1103	5903	1	1	0.9929	1073	5901	0	1	0.9923	973	5893	0	1	0.9897
1304	5899	0	1	0.9957	1106	5901	0	2	0.9929	1074	5900	0	1	0.9923	974	5892	0	1	0.9897
1305	5898	0	1	0.9957	1113	5899	0	1	0.9929	1075	5899	0	1	0.9923	976	5891	0	1	0.9897
1317	5897	0	1	0.9957	1116	5898	0	1	0.9929	1076	5898	1	0	0.9922	978	5890	0	1	0.9897
1318	5896	1	0	0.9955	1120	5897	0	1	0.9929	1078	5897	1	0	0.992	985	5889	1	1	0.9895
1322	5895	0	1	0.9955	1128	5896	0	1	0.9929	1100	5896	0	1	0.992	988	5887	0	2	0.9895
1325	5894	0	1	0.9955	1129	5895	0	1	0.9929	1101	5895	0	1	0.992	989	5885	0	1	0.9895
1337	5893	1	0	0.9953	1130	5894	0	1	0.9929	1104	5894	0	1	0.992	996	5884	0	1	0.9895
1340	5892	0	1	0.9953	1157	5893	0	1	0.9929	1106	5893	0	1	0.992	997	5883	1	0	0.9894
1341	5891	1	0	0.9952	1161	5892	0	1	0.9929	1113	5892	1	0	0.9918	1006	5882	0	1	0.9894
1342	5890	0	1	0.9952	1164	5891	0	1	0.9929	1115	5891	0	1	0.9918	1012	5881	0	2	0.9894
1344	5889	0	1	0.9952	1165	5890	1	0	0.9927	1120	5890	0	2	0.9918	1017	5879	0	1	0.9894
1354	5888	0	1	0.9952	1167	5889	0	1	0.9927	1123	5888	0	1	0.9918	1020	5878	0	1	0.9894
1355	5887	0	1	0.9952	1168	5888	0	1	0.9927	1130	5887	0	1	0.9918	1024	5877	1	0	0.9892
1365	5886	0	1	0.9952	1186	5887	0	1	0.9927	1133	5886	0	1	0.9918	1029	5876	0	1	0.9892
1371	5885	0	1	0.9952	1187	5886	0	1	0.9927	1139	5885	0	1	0.9918	1030	5875	1	0	0.989
1375	5884	0	1	0.9952	1191	5885	0	2	0.9927	1144	5884	0	1	0.9918	1036	5874	0	1	0.989
1381	5883	0	2	0.9952	1193	5883	0	1	0.9927	1145	5883	0	1	0.9918	1041	5873	1	0	0.9889
1382	5881	0	1	0.9952	1197	5882	1	0	0.9925	1150	5882	0	1	0.9918	1045	5872	1	0	0.9887
1383	5880	0	1	0.9952	1198	5881	0	1	0.9925	1151	5881	1	0	0.9917	1047	5871	0	1	0.9887
1386	5879	0	1	0.9952	1201	5880	2	0	0.9922	1156	5880	0	1	0.9917	1052	5870	0	1	0.9887
1390	5878	0	1	0.9952	1202	5878	0	1	0.9922	1162	5879	0	1	0.9917	1056	5869	0	1	0.9887
1395	5877	0	1	0.9952	1204	5877	0	1	0.9922	1170	5878	0	1	0.9917	1059	5868	0	1	0.9887
1405	5876	0	1	0.9952	1207	5876	0	1	0.9922	1174	5877	0	1	0.9917	1060	5867	0	2	0.9887
1407	5875	0	1	0.9952	1217	5875	0	1	0.9922	1175	5876	1	0	0.9915	1065	5865	0	1	0.9887
1412	5874	1	0	0.995	1224	5874	0	1	0.9922	1177	5875	0	1	0.9915	1071	5864	1	1	0.9885
1414	5873	0	1	0.995	1228	5873	0	1	0.9922	1185	5874	0	1	0.9915	1075	5862	0	1	0.9885
1420	5872	1	0	0.9948	1245	5872	1	1	0.992	1186	5873	0	1	0.9915	1079	5861	0	1	0.9885
1422	5871	0	1	0.9948	1249	5870	1	0	0.9919	1190	5872	0	1	0.9915	1084	5860	0	1	0.9885
1423	5870	0	1	0.9948	1257	5869	0	1	0.9919	1195	5871	1	0	0.9913	1094	5859	0	1	0.9885
1430	5869	0	1	0.9948	1269	5868	1	0	0.9917	1199	5870	0	2	0.9913	1099	5858	0	1	0.9885
1431	5868	0	1	0.9948	1274	5867	0	1	0.9917	1204	5868	0	1	0.9913	1100	5857	0	1	0.9885
1433	5867	0	1	0.9948	1275	5866	0	1	0.9917	1208	5867	0	1	0.9913	1106	5856	0	1	0.9885
1434	5866	0	4	0.9948	1277	5865	0	1	0.9917	1216	5866	0	1	0.9913	1111	5855	0	1	0.9885
1435	5862	0	1	0.9948	1280	5864	0	1	0.9917	1218	5865	0	1	0.9913	1112	5854	0	1	0.9885
1437	5861	0	2	0.9948	1283	5863	0	1	0.9917	1219	5864	0	1	0.9913	1118	5853	0	1	0.9885
1451	5859	0	1	0.9948	1293	5862	0	1	0.9917	1222	5863	0	1	0.9913	1121	5852	0	1	0.9885
1454	5858	0	1	0.9948	1297	5861	0	1	0.9917	1227	5862	0	1	0.9913	1123	5851	0	1	0.9885
1459	5857	0	1	0.9948	1299	5860	0	1	0.9917	1228	5861	0	1	0.9913	1124	5850	0	1	0.9885
1467	5856	1	1	0.9947	1305	5859	0	1	0.9917	1239	5860	0	1	0.9913	1127	5849	0	1	0.9885
1477	5854	0	1	0.9947	1315	5858	0	1	0.9917	1247	5859	0	1	0.9913	1130	5848	1	1	0.9884
1483	5853	0	1	0.9947	1327	5857	0	1	0.9917	1255	5858	0	1	0.9913	1133	5846	1	0	0.9882
1484	5852	0	1	0.9947	1329	5856	0	1	0.9917	1273	5857	0	1	0.9913	1134	5845	0	1	0.9882
1486	5851	0	1	0.9947	1339	5855	0	1	0.9917	1277	5856	0	1	0.9913	1140	5844	1	0	0.988
1489	5850	0	1	0.9947	1347	5854	0	1	0.9917	1278	5855	0	2	0.9913	1149	5843	0	1	0.988
1501	5849	0	1	0.9947	1358	5853	0	1	0.9917	1282	5853	1	1	0.9912	1150	5842	1	0	0.9879
1506	5848	0	1	0.9947	1365	5852	0	1	0.9917	1283	5851	0	1	0.9912	1152	5841	0	1	0.9879
1508	5847	0	1	0.9947	1369	5851	0	1	0.9917	1286	5850	0	1	0.9912	1153	5840	0	1	0.9879
1510	5846	0	1	0.9947	1372	5850	1	0	0.9915	1289	5849	1	0	0.991	1162	5839	1	0	0.9877
1512	5845	0	2	0.9947	1373	5849	1	0	0.9913	1293	5848	1	0	0.9908	1166	5838	0	1	0.9877
1513	5843	0	1	0.9947	1377	5848	0	1	0.9913	1294	5847	0	1	0.9908	1169	5837	0	3	0.9877
1514	5842	0	1	0.9947	1389	5847	0	1	0.9913	1296	5846	0	1	0.9908	1174	5834	1	1	0.9875
1520	5841	0	1	0.9947	1391	5846	0	1	0.9913	1301	5845	0	1	0.9908	1175	5832	1	0	0.9874
1523	5840	1	0	0.9945	1393	5845	1	0	0.9912	1309	5844	0	1	0.9908	1177	5831	0	3	0.9874
1525	5839	0	1	0.9945	1398	5844	0	1	0.9912	1314	5843	0	1	0.9908	1185	5828	0	1	0.9874
1526	5838	0	1	0.9945	1400	5843	0	1	0.9912	1323	5842	0	1	0.9908	1198	5827	1	0	0.9872
1527	5837	0	1	0.9945	1404	5842	1	0	0.991	1333	5841	1	0	0.9907	1205	5826	0	1	0.9872
1531	5836	0	1	0.9945	1406	5841	0	1	0.991	1335	5840	0	1	0.9907	1207	5825	0	2	0.9872
1538	5835	1	0	0.9943	1427	5840	0	1	0.991	1341	5839	1	1	0.9905	1208	5823	1	1	0.987
1540	5834	0	1	0.9943	1431	5839	0	1	0.991	1343	5837	1	0	0.9903	1210	5821	0	1	0.987
1543	5833	0	1	0.9943	1433	5838	1	0	0.9908	1344	5836	0	1	0.9903	1215	5820	0	1	0.987
1545	5832	0	2	0.9943	1436	5837	0	1	0.9908	1348	5835	0	1	0.9903	1218	5819	0	1	0.987
1548	5830	0	1	0.9943	1437	5836	0	2	0.9908	1364	5834	0	2	0.9903	1224	5818	0	1	0.987
1551	5829	0	1	0.9943	1440	5834	0	1	0.9908	1377	5832	1	0	0.9901	1226	5817	1	0	0.9868
1552	5828	0	1	0.9943	1441	5833	0	2	0.9908	1380	5831	0	1	0.9901	1227	5816	1	0	0.9867
1559	5827	0	1	0.9943	1448	5831	0	1	0.9908	1383	5830	1	0	0.99	1233	5815	0	1	0.9867
1564	5826	0	1	0.9943	1452	5830	0	1	0.9908	1391	5829	1	0	0.9898	1238	5814	0	1	0.9867
1574	5825	0	1	0.9943	1461	5829	0	2	0.9908	1411	5828	0	1	0.9898	1239	5813	0	1	0.9867
1576	5824	1	0	0.9941	1463	5827	0	1	0.9908	1418	5827	0	1	0.9898	1243	5812	0	1	0.9867
1578	5823	0	1	0.9941	1465	5826	0	1	0.9908	1419	5826	1	0	0.9896	1250	5811	0	1	0.9867
1579	5822	1	1	0.994	1471	5825	0	1	0.9908	1426	5825	0	1	0.9896	1254	5810	0	1	0.9867
1583	5820	0	1	0.994	1472	5824	0	1	0.9908	1432	5824	0	1	0.9896	1255	5809	0	1	0.9867
1585	5819	0	1	0.994	1477	5823	0	1	0.9908	1433	5823	0	1	0.9896	1258	5808	0	1	0.9867
1591	5818	0	2	0.994	1488	5822	0	1	0.9908	1434	5822	0	1	0.9896	1260	5807	2	0	0.9863
1594	5816	1	0	0.9938	1489	5821	0	1	0.9908	1435	5821	0	2	0.9896	1268	5805	1	0	0.9862
1599	5815	0	1	0.9938	1491	5820	0	1	0.9908	1436	5819	1	2	0.9895	1273	5804	0	1	0.9862
1611	5814	0	1	0.9938	1495	5819	0	1	0.9908	1438	5816	1	0	0.9893	1282	5803	1	1	0.986
1624	5813	0	1	0.9938	1496	5818	0	1	0.9908	1444	5815	0	1	0.9893	1284	5801	0	1	0.986
1626	5812	0	1	0.9938	1505	5817	0	1	0.9908	1445	5814	0	1	0.9893	1288	5800	0	1	0.986
1635	5811	0	2	0.9938	1506	5816	0	1	0.9908	1448	5813	0	1	0.9893	1298	5799	0	1	0.986
1651	5809	1	0	0.9936	1514	5815	0	1	0.9908	1449	5812	0	1	0.9893	1301	5798	0	1	0.986
1655	5808	0	1	0.9936	1520	5814	0	1	0.9908	1453	5811	0	1	0.9893	1315	5797	1	0	0.9858
1674	5807	0	1	0.9936	1521	5813	1	0	0.9907	1458	5810	0	1	0.9893	1325	5796	1	0	0.9857
1681	5806	0	1	0.9936	1529	5812	0	1	0.9907	1465	5809	0	1	0.9893	1329	5795	1	0	0.9855
1694	5805	0	1	0.9936	1532	5811	0	1	0.9907	1466	5808	0	1	0.9893	1331	5794	1	0	0.9853
1700	5804	0	1	0.9936	1536	5810	0	1	0.9907	1469	5807	0	1	0.9893	1332	5793	1	1	0.9851
1703	5803	0	1	0.9936	1537	5809	1	0	0.9905	1470	5806	0	1	0.9893	1334	5791	1	1	0.985
1707	5802	0	1	0.9936	1538	5808	0	1	0.9905	1476	5805	0	1	0.9893	1335	5789	1	0	0.9848
1710	5801	0	2	0.9936	1566	5807	0	1	0.9905	1478	5804	0	2	0.9893	1336	5788	0	1	0.9848
1717	5799	0	1	0.9936	1577	5806	0	2	0.9905	1479	5802	0	1	0.9893	1340	5787	1	0	0.9846
1718	5798	1	0	0.9935	1587	5804	0	1	0.9905	1481	5801	0	1	0.9893	1345	5786	0	1	0.9846
1724	5797	0	1	0.9935	1588	5803	0	1	0.9905	1482	5800	0	1	0.9893	1349	5785	0	1	0.9846
1738	5796	0	1	0.9935	1592	5802	0	2	0.9905	1484	5799	1	1	0.9891	1350	5784	1	0	0.9845
1741	5795	0	1	0.9935	1610	5800	1	0	0.9903	1488	5797	0	1	0.9891	1352	5783	0	1	0.9845
1743	5794	1	0	0.9933	1619	5799	0	1	0.9903	1492	5796	1	0	0.989	1353	5782	1	0	0.9843
1744	5793	1	1	0.9931	1621	5798	1	0	0.9902	1493	5795	0	1	0.989	1356	5781	1	0	0.9841
1749	5791	0	1	0.9931	1627	5797	0	1	0.9902	1494	5794	1	0	0.9888	1357	5780	0	1	0.9841
1754	5790	0	1	0.9931	1630	5796	0	1	0.9902	1498	5793	0	1	0.9888	1361	5779	0	1	0.9841
1770	5789	0	2	0.9931	1631	5795	1	0	0.99	1502	5792	0	2	0.9888	1364	5778	0	1	0.9841
1775	5787	0	1	0.9931	1635	5794	1	1	0.9898	1503	5790	0	1	0.9888	1365	5777	0	1	0.9841
1781	5786	0	1	0.9931	1641	5792	0	1	0.9898	1504	5789	0	1	0.9888	1375	5776	0	1	0.9841
1790	5785	0	1	0.9931	1642	5791	0	2	0.9898	1507	5788	0	1	0.9888	1379	5775	0	1	0.9841
1792	5784	0	1	0.9931	1646	5789	0	2	0.9898	1508	5787	0	1	0.9888	1391	5774	1	0	0.984
1797	5783	0	1	0.9931	1655	5787	0	1	0.9898	1514	5786	0	1	0.9888	1395	5773	0	1	0.984
1799	5782	0	1	0.9931	1656	5786	0	1	0.9898	1516	5785	0	1	0.9888	1399	5772	0	1	0.984
1800	5781	0	1	0.9931	1658	5785	1	1	0.9896	1523	5784	0	1	0.9888	1406	5771	0	1	0.984
1802	5780	0	1	0.9931	1659	5783	0	1	0.9896	1533	5783	0	1	0.9888	1409	5770	1	2	0.9838
1805	5779	0	1	0.9931	1661	5782	1	0	0.9895	1534	5782	0	1	0.9888	1411	5767	0	1	0.9838
1806	5778	0	2	0.9931	1665	5781	0	1	0.9895	1540	5781	0	1	0.9888	1414	5766	0	1	0.9838
1807	5776	0	1	0.9931	1669	5780	0	1	0.9895	1541	5780	1	1	0.9886	1417	5765	0	1	0.9838
1808	5775	0	1	0.9931	1678	5779	1	2	0.9893	1543	5778	1	0	0.9884	1422	5764	0	1	0.9838
1811	5774	1	0	0.9929	1687	5776	0	1	0.9893	1549	5777	0	1	0.9884	1423	5763	0	1	0.9838
1814	5773	1	1	0.9928	1691	5775	0	1	0.9893	1551	5776	0	1	0.9884	1429	5762	0	1	0.9838
1818	5771	0	1	0.9928	1692	5774	0	1	0.9893	1560	5775	1	0	0.9883	1433	5761	0	1	0.9838
1821	5770	0	1	0.9928	1701	5773	0	1	0.9893	1568	5774	0	1	0.9883	1434	5760	0	1	0.9838
1823	5769	0	1	0.9928	1702	5772	0	1	0.9893	1574	5773	0	1	0.9883	1435	5759	1	0	0.9836
1827	5768	0	1	0.9928	1709	5771	0	1	0.9893	1578	5772	0	1	0.9883	1437	5758	0	2	0.9836
1834	5767	0	1	0.9928	1714	5770	0	1	0.9893	1579	5771	0	1	0.9883	1438	5756	0	1	0.9836
1841	5766	0	1	0.9928	1729	5769	0	1	0.9893	1581	5770	0	1	0.9883	1439	5755	0	1	0.9836
1844	5765	0	1	0.9928	1732	5768	0	1	0.9893	1589	5769	0	1	0.9883	1441	5754	0	1	0.9836
1846	5764	0	1	0.9928	1739	5767	0	1	0.9893	1592	5768	0	1	0.9883	1448	5753	0	1	0.9836
1849	5763	0	1	0.9928	1744	5766	0	1	0.9893	1596	5767	0	1	0.9883	1453	5752	0	1	0.9836
1854	5762	0	1	0.9928	1752	5765	0	1	0.9893	1598	5766	1	1	0.9881	1454	5751	0	1	0.9836
1856	5761	0	1	0.9928	1767	5764	0	1	0.9893	1600	5764	1	1	0.9879	1455	5750	0	1	0.9836
1862	5760	1	1	0.9926	1768	5763	0	2	0.9893	1608	5762	1	1	0.9878	1458	5749	0	1	0.9836
1866	5758	1	0	0.9924	1775	5761	0	2	0.9893	1615	5760	0	1	0.9878	1459	5748	0	1	0.9836
1868	5757	0	1	0.9924	1792	5759	0	1	0.9893	1629	5759	1	0	0.9876	1462	5747	1	0	0.9834
1875	5756	0	1	0.9924	1794	5758	0	1	0.9893	1633	5758	0	1	0.9876	1466	5746	0	1	0.9834
1876	5755	0	1	0.9924	1796	5757	1	0	0.9891	1641	5757	0	1	0.9876	1471	5745	0	1	0.9834
1877	5754	0	1	0.9924	1800	5756	0	1	0.9891	1642	5756	0	1	0.9876	1472	5744	0	1	0.9834
1880	5753	0	1	0.9924	1803	5755	0	1	0.9891	1650	5755	0	1	0.9876	1477	5743	1	0	0.9833
1881	5752	0	1	0.9924	1806	5754	0	2	0.9891	1660	5754	0	1	0.9876	1478	5742	0	1	0.9833
1883	5751	0	1	0.9924	1807	5752	0	1	0.9891	1661	5753	1	1	0.9874	1481	5741	1	0	0.9831
1890	5750	0	1	0.9924	1808	5751	0	1	0.9891	1663	5751	0	1	0.9874	1484	5740	1	1	0.9829
1902	5749	1	0	0.9923	1812	5750	0	1	0.9891	1667	5750	0	1	0.9874	1487	5738	0	1	0.9829
1903	5748	0	1	0.9923	1822	5749	0	1	0.9891	1668	5749	0	2	0.9874	1489	5737	0	1	0.9829
1904	5747	0	1	0.9923	1827	5748	1	0	0.989	1673	5747	0	1	0.9874	1496	5736	0	1	0.9829
1911	5746	0	1	0.9923	1831	5747	0	1	0.989	1674	5746	0	1	0.9874	1497	5735	0	1	0.9829
1914	5745	0	1	0.9923	1836	5746	0	1	0.989	1681	5745	0	1	0.9874	1498	5734	0	1	0.9829
1920	5744	0	1	0.9923	1838	5745	0	1	0.989	1683	5744	1	0	0.9872	1508	5733	0	1	0.9829
1922	5743	0	1	0.9923	1843	5744	0	2	0.989	1684	5743	0	1	0.9872	1509	5732	0	2	0.9829
1924	5742	1	0	0.9921	1848	5742	0	1	0.989	1693	5742	0	1	0.9872	1512	5730	1	0	0.9828
1925	5741	0	1	0.9921	1850	5741	0	1	0.989	1697	5741	0	1	0.9872	1519	5729	0	1	0.9828
1929	5740	0	1	0.9921	1851	5740	0	2	0.989	1698	5740	0	1	0.9872	1521	5728	1	0	0.9826
1930	5739	1	0	0.9919	1857	5738	0	1	0.989	1710	5739	2	0	0.9869	1530	5727	2	0	0.9822
1953	5738	0	1	0.9919	1862	5737	0	2	0.989	1713	5737	0	1	0.9869	1533	5725	0	1	0.9822
1963	5737	0	1	0.9919	1864	5735	0	2	0.989	1723	5736	0	1	0.9869	1535	5724	0	1	0.9822
1969	5736	0	1	0.9919	1868	5733	0	1	0.989	1725	5735	0	1	0.9869	1537	5723	0	1	0.9822
1982	5735	0	1	0.9919	1872	5732	0	1	0.989	1727	5734	0	1	0.9869	1540	5722	0	1	0.9822
1986	5734	0	2	0.9919	1873	5731	1	0	0.9888	1733	5733	0	1	0.9869	1545	5721	1	0	0.9821
1992	5732	1	1	0.9917	1877	5730	0	1	0.9888	1735	5732	0	1	0.9869	1546	5720	0	1	0.9821
1994	5730	0	1	0.9917	1880	5729	0	1	0.9888	1746	5731	1	0	0.9867	1551	5719	0	1	0.9821
1996	5729	0	1	0.9917	1884	5728	0	1	0.9888	1749	5730	1	0	0.9866	1563	5718	0	1	0.9821
1997	5728	0	2	0.9917	1895	5727	0	1	0.9888	1751	5729	1	0	0.9864	1567	5717	1	0	0.9819
1998	5726	0	1	0.9917	1897	5726	0	1	0.9888	1755	5728	0	2	0.9864	1578	5716	0	1	0.9819
2003	5725	0	1	0.9917	1903	5725	0	1	0.9888	1764	5726	0	2	0.9864	1587	5715	1	0	0.9817
2005	5724	0	1	0.9917	1905	5724	0	1	0.9888	1793	5724	0	1	0.9864	1590	5714	0	1	0.9817
2012	5723	0	1	0.9917	1908	5723	0	1	0.9888	1794	5723	0	1	0.9864	1592	5713	0	1	0.9817
2014	5722	0	1	0.9917	1913	5722	1	1	0.9886	1795	5722	0	1	0.9864	1595	5712	0	1	0.9817
2017	5721	1	0	0.9916	1917	5720	0	2	0.9886	1798	5721	0	2	0.9864	1596	5711	0	1	0.9817
2022	5720	0	1	0.9916	1921	5718	0	1	0.9886	1806	5719	0	1	0.9864	1599	5710	0	1	0.9817
2025	5719	0	1	0.9916	1922	5717	0	2	0.9886	1809	5718	0	2	0.9864	1604	5709	0	1	0.9817
2027	5718	0	1	0.9916	1925	5715	0	1	0.9886	1812	5716	0	2	0.9864	1608	5708	0	1	0.9817
2035	5717	0	1	0.9916	1931	5714	0	1	0.9886	1817	5714	0	1	0.9864	1616	5707	1	0	0.9816
2037	5716	0	1	0.9916	1933	5713	1	0	0.9884	1819	5713	0	1	0.9864	1623	5706	0	1	0.9816
2045	5715	0	1	0.9916	1940	5712	0	1	0.9884	1821	5712	0	2	0.9864	1629	5705	0	1	0.9816
2046	5714	0	1	0.9916	1950	5711	0	1	0.9884	1822	5710	0	1	0.9864	1630	5704	0	1	0.9816
2050	5713	0	1	0.9916	1953	5710	0	1	0.9884	1830	5709	0	1	0.9864	1631	5703	0	1	0.9816
2055	5712	0	1	0.9916	1955	5709	0	1	0.9884	1834	5708	0	1	0.9864	1635	5702	0	1	0.9816
2059	5711	0	1	0.9916	1965	5708	0	1	0.9884	1835	5707	0	1	0.9864	1636	5701	0	1	0.9816
2068	5710	1	0	0.9914	1967	5707	0	1	0.9884	1837	5706	0	1	0.9864	1640	5700	1	0	0.9814
2070	5709	1	0	0.9912	1972	5706	1	0	0.9883	1839	5705	0	1	0.9864	1641	5699	0	1	0.9814
2075	5708	0	1	0.9912	1973	5705	0	1	0.9883	1846	5704	1	2	0.9862	1642	5698	1	0	0.9812
2078	5707	0	1	0.9912	1983	5704	1	0	0.9881	1851	5701	0	1	0.9862	1643	5697	0	1	0.9812
2080	5706	0	1	0.9912	1987	5703	0	1	0.9881	1852	5700	0	1	0.9862	1644	5696	1	0	0.981
2082	5705	0	1	0.9912	1989	5702	0	1	0.9881	1853	5699	0	1	0.9862	1646	5695	1	0	0.9809
2087	5704	0	1	0.9912	1993	5701	0	1	0.9881	1854	5698	0	2	0.9862	1653	5694	1	0	0.9807
2093	5703	0	1	0.9912	2000	5700	0	1	0.9881	1855	5696	0	2	0.9862	1661	5693	1	0	0.9805
2095	5702	0	1	0.9912	2001	5699	0	1	0.9881	1857	5694	0	1	0.9862	1662	5692	1	0	0.9803
2105	5701	0	2	0.9912	2008	5698	0	1	0.9881	1858	5693	0	1	0.9862	1663	5691	0	1	0.9803
2113	5699	0	1	0.9912	2011	5697	0	1	0.9881	1861	5692	1	0	0.986	1669	5690	0	1	0.9803
2117	5698	0	1	0.9912	2012	5696	0	1	0.9881	1865	5691	0	1	0.986	1673	5689	1	1	0.9802
2118	5697	0	2	0.9912	2015	5695	0	1	0.9881	1866	5690	0	1	0.986	1678	5687	0	1	0.9802
2123	5695	1	0	0.991	2017	5694	0	2	0.9881	1871	5689	0	1	0.986	1683	5686	0	1	0.9802
2126	5694	0	3	0.991	2018	5692	0	1	0.9881	1880	5688	1	0	0.9859	1687	5685	0	2	0.9802
2127	5691	0	2	0.991	2020	5691	0	1	0.9881	1891	5687	0	1	0.9859	1688	5683	0	1	0.9802
2129	5689	0	2	0.991	2024	5690	0	1	0.9881	1893	5686	0	1	0.9859	1689	5682	1	0	0.98
2132	5687	0	1	0.991	2026	5689	0	1	0.9881	1895	5685	0	1	0.9859	1696	5681	0	1	0.98
2133	5686	0	1	0.991	2027	5688	0	1	0.9881	1898	5684	0	1	0.9859	1698	5680	0	1	0.98
2134	5685	0	1	0.991	2032	5687	0	1	0.9881	1907	5683	0	2	0.9859	1699	5679	1	0	0.9798
2135	5684	1	0	0.9909	2039	5686	0	1	0.9881	1908	5681	1	0	0.9857	1700	5678	0	1	0.9798
2138	5683	0	1	0.9909	2040	5685	0	2	0.9881	1911	5680	0	1	0.9857	1704	5677	0	3	0.9798
2140	5682	0	1	0.9909	2043	5683	1	1	0.9879	1915	5679	0	1	0.9857	1706	5674	1	1	0.9797
2141	5681	1	1	0.9907	2049	5681	0	1	0.9879	1917	5678	0	1	0.9857	1707	5672	0	1	0.9797
2143	5679	1	3	0.9905	2059	5680	0	1	0.9879	1920	5677	0	1	0.9857	1709	5671	0	1	0.9797
2144	5675	0	2	0.9905	2062	5679	0	1	0.9879	1927	5676	0	2	0.9857	1712	5670	1	0	0.9795
2145	5673	0	1	0.9905	2063	5678	1	0	0.9877	1928	5674	0	1	0.9857	1715	5669	0	1	0.9795
2147	5672	0	3	0.9905	2064	5677	0	1	0.9877	1929	5673	0	1	0.9857	1717	5668	1	2	0.9793
2148	5669	0	2	0.9905	2067	5676	0	1	0.9877	1933	5672	0	1	0.9857	1723	5665	0	1	0.9793
2149	5667	0	2	0.9905	2069	5675	0	1	0.9877	1935	5671	0	1	0.9857	1725	5664	0	1	0.9793
2152	5665	0	2	0.9905	2073	5674	1	0	0.9876	1941	5670	0	1	0.9857	1732	5663	0	1	0.9793
2153	5663	0	2	0.9905	2089	5673	1	0	0.9874	1943	5669	0	1	0.9857	1741	5662	1	0	0.9791
2154	5661	0	2	0.9905	2092	5672	1	1	0.9872	1947	5668	0	1	0.9857	1743	5661	1	0	0.979
2155	5659	1	1	0.9903	2093	5670	0	1	0.9872	1948	5667	0	1	0.9857	1746	5660	2	0	0.9786
2156	5657	0	2	0.9903	2096	5669	1	0	0.987	1951	5666	0	1	0.9857	1748	5658	0	1	0.9786
2157	5655	0	1	0.9903	2107	5668	0	1	0.987	1954	5665	0	1	0.9857	1750	5657	1	1	0.9784
2158	5654	0	3	0.9903	2109	5667	0	1	0.987	1957	5664	0	1	0.9857	1752	5655	0	2	0.9784
2159	5651	1	0	0.9902	2111	5666	0	1	0.987	1968	5663	1	0	0.9855	1758	5653	0	1	0.9784
2160	5650	0	3	0.9902	2113	5665	0	2	0.987	1976	5662	1	0	0.9853	1760	5652	0	1	0.9784
2161	5647	0	2	0.9902	2114	5663	0	1	0.987	1980	5661	0	1	0.9853	1761	5651	0	1	0.9784
2162	5645	1	4	0.99	2117	5662	0	1	0.987	1984	5660	0	1	0.9853	1765	5650	1	1	0.9783
2163	5640	0	3	0.99	2119	5661	0	2	0.987	1988	5659	1	0	0.9852	1768	5648	0	1	0.9783
2164	5637	0	2	0.99	2120	5659	0	1	0.987	1992	5658	0	1	0.9852	1772	5647	0	1	0.9783
2165	5635	0	1	0.99	2121	5658	0	2	0.987	1993	5657	0	2	0.9852	1774	5646	1	2	0.9781
2166	5634	0	2	0.99	2122	5656	0	1	0.987	1994	5655	0	1	0.9852	1776	5643	0	3	0.9781
2167	5632	0	1	0.99	2124	5655	0	2	0.987	1997	5654	0	2	0.9852	1779	5640	0	3	0.9781
2168	5631	0	5	0.99	2125	5653	0	1	0.987	1998	5652	0	2	0.9852	1784	5637	1	0	0.9779
2169	5626	0	7	0.99	2128	5652	0	2	0.987	2000	5650	0	1	0.9852	1785	5636	0	1	0.9779
2170	5619	0	9	0.99	2134	5650	0	1	0.987	2006	5649	2	0	0.9848	1787	5635	0	1	0.9779
2171	5610	0	5	0.99	2136	5649	0	1	0.987	2007	5647	1	1	0.9846	1792	5634	1	0	0.9778
2172	5605	0	6	0.99	2137	5648	0	1	0.987	2010	5645	0	1	0.9846	1796	5633	1	1	0.9776
2173	5599	0	5	0.99	2139	5647	0	2	0.987	2018	5644	0	1	0.9846	1797	5631	0	2	0.9776
2174	5594	0	2	0.99	2140	5645	0	2	0.987	2020	5643	0	2	0.9846	1798	5629	0	2	0.9776
2175	5592	0	6	0.99	2142	5643	0	1	0.987	2021	5641	0	1	0.9846	1799	5627	0	2	0.9776
2176	5586	0	5	0.99	2143	5642	0	1	0.987	2023	5640	0	1	0.9846	1800	5625	0	2	0.9776
2177	5581	0	7	0.99	2144	5641	0	1	0.987	2027	5639	1	0	0.9845	1802	5623	1	0	0.9774
2178	5574	0	7	0.99	2145	5640	0	1	0.987	2029	5638	0	1	0.9845	1803	5622	0	1	0.9774
2179	5567	0	6	0.99	2146	5639	0	1	0.987	2038	5637	0	1	0.9845	1804	5621	0	1	0.9774
2180	5561	0	7	0.99	2147	5638	0	1	0.987	2039	5636	0	1	0.9845	1805	5620	0	2	0.9774
2181	5554	0	5	0.99	2149	5637	0	1	0.987	2040	5635	0	1	0.9845	1806	5618	0	1	0.9774
2182	5549	0	7	0.99	2150	5636	0	3	0.987	2042	5634	0	1	0.9845	1807	5617	0	1	0.9774
2183	5542	0	4	0.99	2151	5633	0	1	0.987	2043	5633	0	1	0.9845	1808	5616	0	2	0.9774
2184	5538	0	8	0.99	2153	5632	0	1	0.987	2048	5632	0	1	0.9845	1810	5614	0	1	0.9774
2185	5530	0	7	0.99	2154	5631	0	2	0.987	2049	5631	1	0	0.9843	1811	5613	0	1	0.9774
2186	5523	0	7	0.99	2155	5629	0	3	0.987	2050	5630	0	1	0.9843	1813	5612	0	1	0.9774
2187	5516	0	8	0.99	2157	5626	0	1	0.987	2051	5629	1	0	0.9841	1814	5611	1	1	0.9772
2188	5508	1	10	0.9898	2158	5625	0	1	0.987	2053	5628	0	1	0.9841	1816	5609	0	1	0.9772
2189	5497	0	9	0.9898	2159	5624	0	2	0.987	2058	5627	0	1	0.9841	1817	5608	0	1	0.9772
2190	5488	0	10	0.9898	2160	5622	0	3	0.987	2061	5626	0	1	0.9841	1820	5607	0	1	0.9772
2191	5478	0	14	0.9898	2161	5619	0	4	0.987	2062	5625	0	1	0.9841	1825	5606	1	0	0.9771
2192	5464	0	13	0.9898	2162	5615	0	2	0.987	2072	5624	0	1	0.9841	1827	5605	0	1	0.9771
2193	5451	0	12	0.9898	2163	5613	0	3	0.987	2078	5623	0	1	0.9841	1829	5604	1	0	0.9769
2194	5439	0	16	0.9898	2164	5610	0	5	0.987	2080	5622	0	1	0.9841	1830	5603	1	0	0.9767
2195	5423	0	10	0.9898	2165	5605	0	3	0.987	2091	5621	0	1	0.9841	1834	5602	0	1	0.9767
2196	5413	0	11	0.9898	2166	5602	0	1	0.987	2092	5620	0	1	0.9841	1835	5601	0	3	0.9767
2197	5402	0	7	0.9898	2167	5601	0	5	0.987	2093	5619	0	1	0.9841	1840	5598	0	1	0.9767
2198	5395	0	5	0.9898	2168	5596	0	6	0.987	2096	5618	0	1	0.9841	1841	5597	0	1	0.9767
2199	5390	0	16	0.9898	2169	5590	0	8	0.987	2099	5617	0	1	0.9841	1842	5596	0	1	0.9767
2200	5374	0	11	0.9898	2170	5582	0	4	0.987	2105	5616	0	2	0.9841	1843	5595	0	1	0.9767
2201	5363	0	10	0.9898	2171	5578	0	9	0.987	2107	5614	0	1	0.9841	1848	5594	0	2	0.9767
2202	5353	0	4	0.9898	2172	5569	0	4	0.987	2109	5613	0	1	0.9841	1849	5592	0	1	0.9767
2203	5349	0	8	0.9898	2173	5565	0	10	0.987	2112	5612	0	1	0.9841	1851	5591	1	0	0.9765
2204	5341	0	14	0.9898	2174	5555	0	9	0.987	2114	5611	0	2	0.9841	1853	5590	1	0	0.9764
2205	5327	0	6	0.9898	2175	5546	0	5	0.987	2115	5609	0	1	0.9841	1856	5589	0	1	0.9764
2206	5321	0	5	0.9898	2176	5541	0	3	0.987	2119	5608	0	2	0.9841	1861	5588	0	1	0.9764
2207	5316	0	14	0.9898	2177	5538	0	7	0.987	2123	5606	0	1	0.9841	1862	5587	0	1	0.9764
2208	5302	0	11	0.9898	2178	5531	0	7	0.987	2127	5605	0	2	0.9841	1866	5586	0	1	0.9764
2209	5291	0	7	0.9898	2179	5524	0	8	0.987	2130	5603	0	1	0.9841	1869	5585	1	0	0.9762
2210	5284	0	11	0.9898	2180	5516	0	6	0.987	2132	5602	0	1	0.9841	1873	5584	1	1	0.976
2211	5273	0	8	0.9898	2181	5510	0	7	0.987	2136	5601	0	1	0.9841	1874	5582	0	1	0.976
2212	5265	0	12	0.9898	2182	5503	0	4	0.987	2139	5600	0	1	0.9841	1879	5581	0	1	0.976
2213	5253	0	9	0.9898	2183	5499	0	4	0.987	2140	5599	0	3	0.9841	1880	5580	0	1	0.976
2214	5244	0	10	0.9898	2184	5495	0	5	0.987	2141	5596	1	0	0.9839	1882	5579	0	1	0.976
2215	5234	0	9	0.9898	2185	5490	0	8	0.987	2142	5595	0	1	0.9839	1885	5578	0	1	0.976
2216	5225	0	4	0.9898	2186	5482	0	4	0.987	2144	5594	0	1	0.9839	1888	5577	0	1	0.976
2217	5221	0	4	0.9898	2187	5478	0	9	0.987	2145	5593	0	4	0.9839	1891	5576	0	1	0.976
2218	5217	0	5	0.9898	2188	5469	0	2	0.987	2146	5589	0	1	0.9839	1893	5575	0	1	0.976
2219	5212	0	6	0.9898	2189	5467	0	6	0.987	2147	5588	0	2	0.9839	1895	5574	0	1	0.976
2220	5206	0	10	0.9898	2190	5461	1	10	0.9869	2149	5586	0	2	0.9839	1896	5573	0	2	0.976
2221	5196	0	6	0.9898	2191	5450	0	14	0.9869	2150	5584	0	1	0.9839	1897	5571	1	1	0.9758
2222	5190	0	6	0.9898	2192	5436	0	17	0.9869	2151	5583	0	3	0.9839	1908	5569	0	1	0.9758
2223	5184	0	10	0.9898	2193	5419	0	12	0.9869	2152	5580	0	1	0.9839	1911	5568	0	1	0.9758
2224	5174	0	12	0.9898	2194	5407	0	9	0.9869	2153	5579	0	2	0.9839	1912	5567	0	2	0.9758
2225	5162	0	14	0.9898	2195	5398	0	9	0.9869	2154	5577	0	1	0.9839	1914	5565	0	1	0.9758
2226	5148	0	13	0.9898	2196	5389	0	10	0.9869	2155	5576	1	0	0.9838	1916	5564	0	1	0.9758
2227	5135	0	12	0.9898	2197	5379	0	11	0.9869	2156	5575	0	1	0.9838	1919	5563	0	2	0.9758
2228	5123	0	16	0.9898	2198	5368	0	9	0.9869	2158	5574	0	3	0.9838	1922	5561	0	1	0.9758
2229	5107	0	7	0.9898	2199	5359	0	12	0.9869	2159	5571	0	1	0.9838	1926	5560	0	1	0.9758
2230	5100	0	10	0.9898	2200	5347	0	6	0.9869	2160	5570	0	4	0.9838	1929	5559	0	1	0.9758
2231	5090	1	17	0.9896	2201	5341	1	7	0.9867	2161	5566	0	4	0.9838	1933	5558	1	1	0.9757
2232	5072	0	12	0.9896	2202	5333	0	7	0.9867	2162	5562	0	5	0.9838	1934	5556	1	1	0.9755
2233	5060	0	15	0.9896	2203	5326	0	7	0.9867	2163	5557	0	4	0.9838	1935	5554	0	1	0.9755
2234	5045	0	8	0.9896	2204	5319	0	9	0.9867	2164	5553	0	3	0.9838	1937	5553	1	0	0.9753
2235	5037	1	13	0.9894	2205	5310	0	8	0.9867	2165	5550	0	2	0.9838	1938	5552	1	0	0.9751
2236	5023	0	7	0.9894	2206	5302	0	8	0.9867	2166	5548	0	2	0.9838	1939	5551	0	1	0.9751
2237	5016	0	12	0.9894	2207	5294	0	9	0.9867	2167	5546	0	6	0.9838	1943	5550	0	1	0.9751
2238	5004	0	16	0.9894	2208	5285	0	11	0.9867	2168	5540	0	5	0.9838	1944	5549	1	0	0.975
2239	4988	0	17	0.9894	2209	5274	0	7	0.9867	2169	5535	0	5	0.9838	1945	5548	0	1	0.975
2240	4971	0	5	0.9894	2210	5267	0	4	0.9867	2170	5530	0	7	0.9838	1950	5547	0	2	0.975
2241	4966	0	14	0.9894	2211	5263	0	5	0.9867	2171	5523	0	4	0.9838	1952	5545	0	1	0.975
2242	4952	0	11	0.9894	2212	5258	0	22	0.9867	2172	5519	0	6	0.9838	1953	5544	0	1	0.975
2243	4941	0	15	0.9894	2213	5236	0	11	0.9867	2173	5513	0	5	0.9838	1960	5543	0	1	0.975
2244	4926	1	5	0.9892	2214	5225	0	4	0.9867	2174	5508	0	4	0.9838	1961	5542	1	0	0.9748
2245	4920	0	7	0.9892	2215	5221	0	9	0.9867	2175	5504	0	1	0.9838	1965	5541	0	2	0.9748
2246	4913	0	7	0.9892	2216	5212	0	6	0.9867	2176	5503	0	7	0.9838	1969	5539	0	1	0.9748
2247	4906	0	10	0.9892	2217	5206	0	4	0.9867	2177	5496	0	8	0.9838	1977	5538	0	1	0.9748
2248	4896	0	11	0.9892	2218	5202	0	6	0.9867	2178	5488	0	8	0.9838	1979	5537	1	0	0.9746
2249	4885	0	9	0.9892	2219	5196	0	8	0.9867	2179	5480	0	4	0.9838	1983	5536	1	1	0.9744
2250	4876	0	10	0.9892	2220	5188	0	6	0.9867	2180	5476	0	7	0.9838	1987	5534	1	0	0.9743
2251	4866	0	8	0.9892	2221	5182	0	13	0.9867	2181	5469	0	9	0.9838	1991	5533	0	1	0.9743
2252	4858	0	5	0.9892	2222	5169	0	6	0.9867	2182	5460	0	4	0.9838	1992	5532	1	0	0.9741
2253	4853	0	13	0.9892	2223	5163	0	8	0.9867	2183	5456	0	3	0.9838	1996	5531	0	1	0.9741
2254	4840	0	13	0.9892	2224	5155	0	12	0.9867	2184	5453	2	5	0.9834	1999	5530	0	1	0.9741
2255	4827	0	8	0.9892	2225	5143	0	12	0.9867	2185	5446	0	7	0.9834	2000	5529	0	1	0.9741
2256	4819	0	8	0.9892	2226	5131	0	16	0.9867	2186	5439	0	11	0.9834	2006	5528	0	2	0.9741
2257	4811	0	6	0.9892	2227	5115	0	13	0.9867	2187	5428	0	8	0.9834	2009	5526	0	2	0.9741
2258	4805	0	7	0.9892	2228	5102	0	3	0.9867	2188	5420	0	5	0.9834	2010	5524	0	1	0.9741
2259	4798	0	7	0.9892	2229	5099	0	11	0.9867	2189	5415	0	9	0.9834	2012	5523	0	1	0.9741
2260	4791	0	5	0.9892	2230	5088	0	13	0.9867	2190	5406	0	9	0.9834	2013	5522	1	1	0.9739
2261	4786	1	11	0.989	2231	5075	0	15	0.9867	2191	5397	0	13	0.9834	2014	5520	0	1	0.9739
2262	4774	0	12	0.989	2232	5060	0	13	0.9867	2192	5384	0	13	0.9834	2015	5519	0	1	0.9739
2263	4762	0	3	0.989	2233	5047	0	12	0.9867	2193	5371	0	10	0.9834	2019	5518	1	0	0.9737
2264	4759	0	12	0.989	2234	5035	0	7	0.9867	2194	5361	0	17	0.9834	2021	5517	0	2	0.9737
2265	4747	0	5	0.989	2235	5028	1	13	0.9865	2195	5344	0	9	0.9834	2022	5515	0	1	0.9737
2266	4742	0	10	0.989	2236	5014	0	11	0.9865	2196	5335	0	15	0.9834	2026	5514	0	1	0.9737
2267	4732	0	2	0.989	2237	5003	0	12	0.9865	2197	5320	0	9	0.9834	2030	5513	0	1	0.9737
2268	4730	0	6	0.989	2238	4991	0	11	0.9865	2198	5311	0	13	0.9834	2031	5512	0	1	0.9737
2269	4724	0	4	0.989	2239	4980	0	10	0.9865	2199	5298	0	12	0.9834	2035	5511	0	1	0.9737
2270	4720	0	8	0.989	2240	4970	0	18	0.9865	2200	5286	0	7	0.9834	2036	5510	0	1	0.9737
2271	4712	0	16	0.989	2241	4952	0	14	0.9865	2201	5279	0	11	0.9834	2037	5509	1	0	0.9735
2272	4696	0	6	0.989	2242	4938	0	13	0.9865	2202	5268	0	10	0.9834	2038	5508	0	1	0.9735
2273	4690	0	4	0.989	2243	4925	0	15	0.9865	2203	5258	0	3	0.9834	2039	5507	2	0	0.9732
2274	4686	0	10	0.989	2244	4910	0	4	0.9865	2204	5255	0	8	0.9834	2041	5505	0	1	0.9732
2275	4676	0	7	0.989	2245	4906	0	10	0.9865	2205	5247	0	8	0.9834	2044	5504	0	1	0.9732
2276	4669	0	8	0.989	2246	4896	0	11	0.9865	2206	5239	0	5	0.9834	2045	5503	1	0	0.973
2277	4661	0	8	0.989	2247	4885	0	9	0.9865	2207	5234	0	6	0.9834	2046	5502	0	1	0.973
2278	4653	0	9	0.989	2248	4876	0	5	0.9865	2208	5228	0	9	0.9834	2054	5501	0	1	0.973
2279	4644	0	9	0.989	2249	4871	1	13	0.9863	2209	5219	0	13	0.9834	2056	5500	1	0	0.9728
2280	4635	0	14	0.989	2250	4857	0	3	0.9863	2210	5206	0	6	0.9834	2065	5499	0	1	0.9728
2281	4621	0	12	0.989	2251	4854	0	8	0.9863	2211	5200	0	6	0.9834	2066	5498	0	1	0.9728
2282	4609	0	8	0.989	2252	4846	0	8	0.9863	2212	5194	0	10	0.9834	2070	5497	0	2	0.9728
2283	4601	0	6	0.989	2253	4838	0	12	0.9863	2213	5184	0	9	0.9834	2077	5495	1	0	0.9727
2284	4595	0	9	0.989	2254	4826	0	12	0.9863	2214	5175	0	10	0.9834	2078	5494	0	1	0.9727
2285	4586	0	5	0.989	2255	4814	0	17	0.9863	2215	5165	0	7	0.9834	2079	5493	0	1	0.9727
2286	4581	0	4	0.989	2256	4797	0	11	0.9863	2216	5158	0	5	0.9834	2081	5492	0	2	0.9727
2287	4577	0	11	0.989	2257	4786	0	8	0.9863	2217	5153	0	4	0.9834	2082	5490	1	2	0.9725
2288	4566	0	7	0.989	2258	4778	0	4	0.9863	2218	5149	1	5	0.9832	2083	5487	1	0	0.9723
2289	4559	0	6	0.989	2259	4774	0	5	0.9863	2219	5143	0	9	0.9832	2086	5486	1	0	0.9721
2290	4553	0	4	0.989	2260	4769	0	13	0.9863	2220	5134	0	5	0.9832	2092	5485	0	1	0.9721
2291	4549	0	7	0.989	2261	4756	0	9	0.9863	2221	5129	0	11	0.9832	2094	5484	1	0	0.972
2292	4542	0	7	0.989	2262	4747	0	5	0.9863	2222	5118	0	3	0.9832	2095	5483	0	1	0.972
2293	4535	0	3	0.989	2263	4742	0	5	0.9863	2223	5115	0	11	0.9832	2098	5482	0	1	0.972
2294	4532	0	9	0.989	2264	4737	0	10	0.9863	2224	5104	0	14	0.9832	2099	5481	0	2	0.972
2295	4523	0	4	0.989	2265	4727	0	6	0.9863	2225	5090	1	10	0.983	2100	5479	0	2	0.972
2296	4519	0	4	0.989	2266	4721	1	10	0.9861	2226	5079	0	16	0.983	2102	5477	0	1	0.972
2297	4515	0	9	0.989	2267	4710	0	7	0.9861	2227	5063	0	11	0.983	2105	5476	0	2	0.972
2298	4506	0	5	0.989	2268	4703	0	7	0.9861	2228	5052	0	17	0.983	2106	5474	0	1	0.972
2299	4501	0	3	0.989	2269	4696	0	5	0.9861	2229	5035	0	6	0.983	2108	5473	1	0	0.9718
2300	4498	0	6	0.989	2270	4691	0	9	0.9861	2230	5029	0	3	0.983	2109	5472	0	1	0.9718
2301	4492	0	4	0.989	2271	4682	0	11	0.9861	2231	5026	0	11	0.983	2111	5471	1	0	0.9716
2302	4488	0	6	0.989	2272	4671	0	3	0.9861	2232	5015	0	4	0.983	2113	5470	0	1	0.9716
2303	4482	0	7	0.989	2273	4668	0	8	0.9861	2233	5011	1	11	0.9828	2121	5469	1	1	0.9714
2304	4475	0	4	0.989	2274	4660	0	7	0.9861	2234	4999	0	7	0.9828	2122	5467	1	0	0.9712
2305	4471	0	8	0.989	2275	4653	0	8	0.9861	2235	4992	0	7	0.9828	2125	5466	0	3	0.9712
2306	4463	0	4	0.989	2276	4645	0	6	0.9861	2236	4985	0	7	0.9828	2126	5463	2	1	0.9709
2307	4459	0	5	0.989	2277	4639	0	11	0.9861	2237	4978	0	8	0.9828	2127	5460	0	1	0.9709
2308	4454	0	8	0.989	2278	4628	0	6	0.9861	2238	4970	0	16	0.9828	2134	5459	0	1	0.9709
2309	4446	0	7	0.989	2279	4622	0	7	0.9861	2239	4954	0	18	0.9828	2136	5458	1	0	0.9707
2310	4439	0	7	0.989	2280	4615	0	10	0.9861	2240	4936	0	9	0.9828	2140	5457	0	4	0.9707
2311	4432	0	8	0.989	2281	4605	1	11	0.9859	2241	4927	0	14	0.9828	2141	5453	1	0	0.9705
2312	4424	0	5	0.989	2282	4593	0	5	0.9859	2242	4913	0	13	0.9828	2142	5452	1	0	0.9704
2313	4419	0	9	0.989	2283	4588	0	5	0.9859	2243	4900	0	11	0.9828	2143	5451	0	1	0.9704
2314	4410	0	9	0.989	2284	4583	0	4	0.9859	2244	4889	0	8	0.9828	2145	5450	0	1	0.9704
2315	4401	0	1	0.989	2285	4579	0	5	0.9859	2245	4881	0	10	0.9828	2147	5449	0	4	0.9704
2316	4400	0	4	0.989	2286	4574	0	6	0.9859	2246	4871	0	8	0.9828	2148	5445	0	2	0.9704
2317	4396	0	11	0.989	2287	4568	0	10	0.9859	2247	4863	0	9	0.9828	2151	5443	0	2	0.9704
2318	4385	0	9	0.989	2288	4558	0	6	0.9859	2248	4854	0	8	0.9828	2152	5441	0	3	0.9704
2319	4376	0	5	0.989	2289	4552	0	10	0.9859	2249	4846	0	9	0.9828	2153	5438	0	4	0.9704
2320	4371	0	5	0.989	2290	4542	0	6	0.9859	2250	4837	0	10	0.9828	2154	5434	0	2	0.9704
2321	4366	0	10	0.989	2291	4536	0	4	0.9859	2251	4827	0	2	0.9828	2155	5432	0	6	0.9704
2322	4356	0	6	0.989	2292	4532	0	4	0.9859	2252	4825	0	14	0.9828	2156	5426	0	4	0.9704
2323	4350	0	10	0.989	2293	4528	0	13	0.9859	2253	4811	0	5	0.9828	2157	5422	0	1	0.9704
2324	4340	0	6	0.989	2294	4515	0	4	0.9859	2254	4806	0	13	0.9828	2158	5421	1	2	0.9702
2325	4334	0	8	0.989	2295	4511	0	9	0.9859	2255	4793	0	9	0.9828	2159	5418	0	2	0.9702
2326	4326	0	6	0.989	2296	4502	0	7	0.9859	2256	4784	0	5	0.9828	2160	5416	0	2	0.9702
2327	4320	0	6	0.989	2297	4495	0	6	0.9859	2257	4779	0	5	0.9828	2161	5414	0	3	0.9702
2328	4314	0	7	0.989	2298	4489	0	2	0.9859	2258	4774	0	11	0.9828	2162	5411	0	1	0.9702
2329	4307	0	2	0.989	2299	4487	0	7	0.9859	2259	4763	0	7	0.9828	2163	5410	0	6	0.9702
2330	4305	0	6	0.989	2300	4480	0	5	0.9859	2260	4756	0	13	0.9828	2164	5404	0	8	0.9702
2331	4299	0	9	0.989	2301	4475	0	8	0.9859	2261	4743	1	13	0.9826	2166	5396	0	4	0.9702
2332	4290	0	11	0.989	2302	4467	0	6	0.9859	2262	4729	0	8	0.9826	2167	5392	0	5	0.9702
2333	4279	0	6	0.989	2303	4461	0	11	0.9859	2263	4721	0	5	0.9826	2168	5387	0	2	0.9702
2334	4273	0	13	0.989	2304	4450	0	4	0.9859	2264	4716	0	5	0.9826	2169	5385	0	2	0.9702
2335	4260	0	2	0.989	2305	4446	0	6	0.9859	2265	4711	0	6	0.9826	2170	5383	0	7	0.9702
2336	4258	0	7	0.989	2306	4440	0	4	0.9859	2266	4705	0	6	0.9826	2171	5376	0	2	0.9702
2337	4251	0	8	0.989	2307	4436	0	8	0.9859	2267	4699	0	8	0.9826	2172	5374	0	2	0.9702
2338	4243	0	7	0.989	2308	4428	0	11	0.9859	2268	4691	0	4	0.9826	2173	5372	0	4	0.9702
2339	4236	0	6	0.989	2309	4417	0	6	0.9859	2269	4687	0	5	0.9826	2174	5368	0	4	0.9702
2340	4230	0	9	0.989	2310	4411	0	10	0.9859	2270	4682	1	9	0.9824	2175	5364	0	7	0.9702
2341	4221	0	6	0.989	2311	4401	0	7	0.9859	2271	4672	0	6	0.9824	2176	5357	0	3	0.9702
2342	4215	0	12	0.989	2312	4394	0	3	0.9859	2272	4666	0	5	0.9824	2177	5354	0	9	0.9702
2343	4203	0	8	0.989	2313	4391	0	8	0.9859	2273	4661	0	13	0.9824	2178	5345	0	3	0.9702
2344	4195	0	7	0.989	2314	4383	0	6	0.9859	2274	4648	0	5	0.9824	2179	5342	0	8	0.9702
2345	4188	0	15	0.989	2315	4377	0	7	0.9859	2275	4643	0	12	0.9824	2180	5334	0	9	0.9702
2346	4173	0	10	0.989	2316	4370	0	8	0.9859	2276	4631	0	7	0.9824	2181	5325	0	8	0.9702
2347	4163	0	4	0.989	2317	4362	0	6	0.9859	2277	4624	0	2	0.9824	2182	5317	0	4	0.9702
2348	4159	0	12	0.989	2318	4356	0	7	0.9859	2278	4622	0	9	0.9824	2183	5313	0	7	0.9702
2349	4147	0	20	0.989	2319	4349	0	7	0.9859	2279	4613	0	11	0.9824	2184	5306	0	5	0.9702
2350	4127	0	14	0.989	2320	4342	0	1	0.9859	2280	4602	0	3	0.9824	2185	5301	0	5	0.9702
2351	4113	0	15	0.989	2321	4341	0	4	0.9859	2281	4599	0	11	0.9824	2186	5296	0	5	0.9702
2352	4098	0	14	0.989	2322	4337	0	3	0.9859	2282	4588	0	3	0.9824	2187	5291	1	5	0.97
2353	4084	0	15	0.989	2323	4334	0	7	0.9859	2283	4585	0	8	0.9824	2188	5285	0	4	0.97
2354	4069	0	7	0.989	2324	4327	0	5	0.9859	2284	4577	0	9	0.9824	2189	5281	0	12	0.97
2355	4062	0	11	0.989	2325	4322	0	11	0.9859	2285	4568	0	4	0.9824	2190	5269	0	4	0.97
2356	4051	0	8	0.989	2326	4311	0	4	0.9859	2286	4564	2	5	0.982	2191	5265	0	12	0.97
2357	4043	0	6	0.989	2327	4307	0	6	0.9859	2287	4557	0	3	0.982	2192	5253	0	7	0.97
2358	4037	0	8	0.989	2328	4301	1	7	0.9856	2288	4554	0	7	0.982	2193	5246	0	10	0.97
2359	4029	0	9	0.989	2329	4293	0	11	0.9856	2289	4547	0	6	0.982	2194	5236	0	19	0.97
2360	4020	0	9	0.989	2330	4282	0	8	0.9856	2290	4541	0	10	0.982	2195	5217	0	8	0.97
2361	4011	0	23	0.989	2331	4274	0	9	0.9856	2291	4531	0	13	0.982	2196	5209	0	8	0.97
2362	3988	0	13	0.989	2332	4265	0	10	0.9856	2292	4518	0	7	0.982	2197	5201	0	15	0.97
2363	3975	0	9	0.989	2333	4255	0	6	0.9856	2293	4511	0	9	0.982	2198	5186	1	12	0.9698
2364	3966	0	12	0.989	2334	4249	0	10	0.9856	2294	4502	0	4	0.982	2199	5173	0	17	0.9698
2365	3954	0	7	0.989	2335	4239	0	9	0.9856	2295	4498	0	7	0.982	2200	5156	0	10	0.9698
2366	3947	0	13	0.989	2336	4230	0	7	0.9856	2296	4491	0	5	0.982	2201	5146	1	8	0.9696
2367	3934	0	13	0.989	2337	4223	0	11	0.9856	2297	4486	0	7	0.982	2202	5137	0	7	0.9696
2368	3921	0	12	0.989	2338	4212	0	10	0.9856	2298	4479	1	11	0.9818	2203	5130	0	3	0.9696
2369	3909	0	12	0.989	2339	4202	0	9	0.9856	2299	4467	0	11	0.9818	2204	5127	0	7	0.9696
2370	3897	0	14	0.989	2340	4193	0	11	0.9856	2300	4456	0	1	0.9818	2205	5120	1	4	0.9694
2371	3883	0	6	0.989	2341	4182	0	6	0.9856	2301	4455	0	9	0.9818	2206	5115	0	12	0.9694
2372	3877	0	8	0.989	2342	4176	0	7	0.9856	2302	4446	0	8	0.9818	2207	5103	0	8	0.9694
2373	3869	0	11	0.989	2343	4169	0	7	0.9856	2303	4438	0	14	0.9818	2208	5095	0	13	0.9694
2374	3858	0	14	0.989	2344	4162	0	7	0.9856	2304	4424	0	4	0.9818	2209	5082	0	4	0.9694
2375	3844	0	7	0.989	2345	4155	0	6	0.9856	2305	4420	0	4	0.9818	2210	5078	0	13	0.9694
2376	3837	0	13	0.989	2346	4149	0	6	0.9856	2306	4416	0	2	0.9818	2211	5065	0	7	0.9694
2377	3824	0	9	0.989	2347	4143	0	12	0.9856	2307	4414	0	12	0.9818	2212	5058	0	14	0.9694
2378	3815	1	9	0.9888	2348	4131	0	10	0.9856	2308	4402	0	4	0.9818	2213	5044	0	7	0.9694
2379	3805	0	12	0.9888	2349	4121	0	7	0.9856	2309	4398	0	6	0.9818	2214	5037	0	15	0.9694
2380	3793	0	18	0.9888	2350	4114	0	6	0.9856	2310	4392	0	7	0.9818	2215	5022	0	5	0.9694
2381	3775	0	9	0.9888	2351	4108	0	10	0.9856	2311	4385	0	9	0.9818	2216	5017	0	10	0.9694
2382	3766	0	15	0.9888	2352	4098	0	19	0.9856	2312	4376	0	11	0.9818	2217	5007	0	4	0.9694
2383	3751	0	5	0.9888	2353	4079	0	16	0.9856	2313	4365	0	6	0.9818	2218	5003	0	3	0.9694
2384	3746	0	9	0.9888	2354	4063	0	13	0.9856	2314	4359	0	8	0.9818	2219	5000	0	8	0.9694
2385	3737	0	14	0.9888	2355	4050	0	13	0.9856	2315	4351	0	9	0.9818	2220	4992	0	10	0.9694
2386	3723	0	14	0.9888	2356	4037	0	9	0.9856	2316	4342	0	11	0.9818	2221	4982	0	7	0.9694
2387	3709	0	12	0.9888	2357	4028	0	7	0.9856	2317	4331	0	11	0.9818	2222	4975	0	12	0.9694
2388	3697	0	13	0.9888	2358	4021	0	14	0.9856	2318	4320	0	8	0.9818	2223	4963	0	14	0.9694
2389	3684	0	14	0.9888	2359	4007	0	7	0.9856	2319	4312	1	3	0.9815	2224	4949	0	8	0.9694
2390	3670	0	12	0.9888	2360	4000	0	19	0.9856	2320	4308	0	7	0.9815	2225	4941	0	14	0.9694
2391	3658	0	17	0.9888	2361	3981	0	11	0.9856	2321	4301	0	5	0.9815	2226	4927	0	18	0.9694
2392	3641	0	14	0.9888	2362	3970	0	9	0.9856	2322	4296	0	10	0.9815	2227	4909	0	13	0.9694
2393	3627	0	9	0.9888	2363	3961	0	16	0.9856	2323	4286	0	8	0.9815	2228	4896	0	3	0.9694
2394	3618	0	17	0.9888	2364	3945	0	7	0.9856	2324	4278	0	2	0.9815	2229	4893	0	4	0.9694
2395	3601	0	21	0.9888	2365	3938	0	9	0.9856	2325	4276	0	7	0.9815	2230	4889	0	9	0.9694
2396	3580	0	16	0.9888	2366	3929	0	18	0.9856	2326	4269	0	9	0.9815	2231	4880	0	11	0.9694
2397	3564	0	12	0.9888	2367	3911	0	10	0.9856	2327	4260	0	5	0.9815	2232	4869	0	6	0.9694
2398	3552	0	11	0.9888	2368	3901	0	8	0.9856	2328	4255	0	10	0.9815	2233	4863	1	12	0.9692
2399	3541	0	13	0.9888	2369	3893	0	12	0.9856	2329	4245	0	7	0.9815	2234	4850	0	5	0.9692
2400	3528	0	13	0.9888	2370	3881	0	9	0.9856	2330	4238	0	9	0.9815	2235	4845	0	6	0.9692
2401	3515	0	6	0.9888	2371	3872	0	9	0.9856	2331	4229	0	9	0.9815	2236	4839	0	13	0.9692
2402	3509	0	14	0.9888	2372	3863	0	5	0.9856	2332	4220	0	9	0.9815	2237	4826	0	18	0.9692
2403	3495	0	16	0.9888	2373	3858	0	14	0.9856	2333	4211	0	9	0.9815	2238	4808	1	12	0.969
2404	3479	0	14	0.9888	2374	3844	0	8	0.9856	2334	4202	0	13	0.9815	2239	4795	0	11	0.969
2405	3465	0	8	0.9888	2375	3836	0	13	0.9856	2335	4189	0	9	0.9815	2240	4784	0	8	0.969
2406	3457	0	17	0.9888	2376	3823	0	9	0.9856	2336	4180	0	6	0.9815	2241	4776	0	9	0.969
2407	3440	0	13	0.9888	2377	3814	0	8	0.9856	2337	4174	0	10	0.9815	2242	4767	0	14	0.969
2408	3427	0	14	0.9888	2378	3806	0	6	0.9856	2338	4164	0	11	0.9815	2243	4753	0	6	0.969
2409	3413	0	22	0.9888	2379	3800	0	13	0.9856	2339	4153	0	4	0.9815	2244	4747	0	8	0.969
2410	3391	0	26	0.9888	2380	3787	0	15	0.9856	2340	4149	0	7	0.9815	2245	4739	0	9	0.969
2411	3365	0	10	0.9888	2381	3772	0	8	0.9856	2341	4142	0	6	0.9815	2246	4730	0	4	0.969
2412	3355	0	10	0.9888	2382	3764	0	11	0.9856	2342	4136	0	2	0.9815	2247	4726	0	7	0.969
2413	3345	0	16	0.9888	2383	3753	0	14	0.9856	2343	4134	0	9	0.9815	2248	4719	0	4	0.969
2414	3329	0	11	0.9888	2384	3739	0	8	0.9856	2344	4125	0	10	0.9815	2249	4715	0	19	0.969
2415	3318	0	11	0.9888	2385	3731	1	10	0.9854	2345	4115	0	10	0.9815	2250	4696	0	3	0.969
2416	3307	0	18	0.9888	2386	3720	0	14	0.9854	2346	4105	0	8	0.9815	2251	4693	0	5	0.969
2417	3289	0	24	0.9888	2387	3706	0	14	0.9854	2347	4097	0	10	0.9815	2252	4688	0	6	0.969
2418	3265	0	9	0.9888	2388	3692	0	19	0.9854	2348	4087	0	6	0.9815	2253	4682	0	7	0.969
2419	3256	0	16	0.9888	2389	3673	0	23	0.9854	2349	4081	0	11	0.9815	2254	4675	0	20	0.969
2420	3240	0	9	0.9888	2390	3650	0	9	0.9854	2350	4070	0	12	0.9815	2255	4655	0	9	0.969
2421	3231	0	26	0.9888	2391	3641	0	15	0.9854	2351	4058	0	9	0.9815	2256	4646	1	5	0.9688
2422	3205	0	13	0.9888	2392	3626	0	12	0.9854	2352	4049	0	19	0.9815	2257	4640	0	12	0.9688
2423	3192	0	9	0.9888	2393	3614	0	12	0.9854	2353	4030	0	15	0.9815	2258	4628	0	5	0.9688
2424	3183	0	18	0.9888	2394	3602	0	17	0.9854	2354	4015	1	12	0.9813	2259	4623	0	8	0.9688
2425	3165	0	16	0.9888	2395	3585	0	15	0.9854	2355	4002	0	10	0.9813	2260	4615	1	8	0.9686
2426	3149	0	8	0.9888	2396	3570	0	12	0.9854	2356	3992	0	6	0.9813	2261	4606	0	7	0.9686
2427	3141	0	10	0.9888	2397	3558	0	13	0.9854	2357	3986	0	10	0.9813	2262	4599	0	10	0.9686
2428	3131	0	11	0.9888	2398	3545	0	11	0.9854	2358	3976	0	14	0.9813	2263	4589	0	9	0.9686
2429	3120	0	13	0.9888	2399	3534	0	11	0.9854	2359	3962	0	10	0.9813	2264	4580	0	10	0.9686
2430	3107	0	14	0.9888	2400	3523	0	16	0.9854	2360	3952	0	12	0.9813	2265	4570	0	3	0.9686
2431	3093	0	14	0.9888	2401	3507	0	11	0.9854	2361	3940	0	14	0.9813	2266	4567	0	8	0.9686
2432	3079	0	19	0.9888	2402	3496	0	18	0.9854	2362	3926	0	5	0.9813	2267	4559	0	8	0.9686
2433	3060	0	10	0.9888	2403	3478	0	17	0.9854	2363	3921	0	9	0.9813	2268	4551	0	5	0.9686
2434	3050	0	13	0.9888	2404	3461	0	23	0.9854	2364	3912	0	10	0.9813	2269	4546	0	4	0.9686
2435	3037	0	10	0.9888	2405	3438	0	15	0.9854	2365	3902	0	7	0.9813	2270	4542	0	9	0.9686
2436	3027	0	13	0.9888	2406	3423	0	13	0.9854	2366	3895	0	14	0.9813	2271	4533	0	4	0.9686
2437	3014	0	15	0.9888	2407	3410	0	16	0.9854	2367	3881	0	13	0.9813	2272	4529	0	6	0.9686
2438	2999	0	17	0.9888	2408	3394	0	14	0.9854	2368	3868	0	6	0.9813	2273	4523	0	2	0.9686
2439	2982	0	12	0.9888	2409	3380	0	24	0.9854	2369	3862	0	7	0.9813	2274	4521	0	7	0.9686
2440	2970	0	7	0.9888	2410	3356	0	16	0.9854	2370	3855	0	6	0.9813	2275	4514	0	10	0.9686
2441	2963	0	9	0.9888	2411	3340	0	7	0.9854	2371	3849	0	11	0.9813	2276	4504	0	4	0.9686
2442	2954	0	29	0.9888	2412	3333	0	11	0.9854	2372	3838	0	14	0.9813	2277	4500	0	5	0.9686
2443	2925	0	19	0.9888	2413	3322	0	14	0.9854	2373	3824	0	12	0.9813	2278	4495	0	9	0.9686
2444	2906	0	22	0.9888	2414	3308	0	16	0.9854	2374	3812	0	12	0.9813	2279	4486	0	15	0.9686
2445	2884	0	17	0.9888	2415	3292	0	16	0.9854	2375	3800	0	9	0.9813	2280	4471	0	8	0.9686
2446	2867	0	17	0.9888	2416	3276	0	12	0.9854	2376	3791	0	12	0.9813	2281	4463	0	8	0.9686
2447	2850	0	10	0.9888	2417	3264	0	13	0.9854	2377	3779	0	8	0.9813	2282	4455	0	4	0.9686
2448	2840	0	8	0.9888	2418	3251	0	10	0.9854	2378	3771	0	7	0.9813	2283	4451	0	8	0.9686
2449	2832	0	16	0.9888	2419	3241	0	9	0.9854	2379	3764	0	11	0.9813	2284	4443	0	8	0.9686
2450	2816	0	15	0.9888	2420	3232	0	10	0.9854	2380	3753	0	13	0.9813	2285	4435	0	3	0.9686
2451	2801	0	13	0.9888	2421	3222	0	17	0.9854	2381	3740	0	6	0.9813	2286	4432	1	8	0.9684
2452	2788	0	18	0.9888	2422	3205	0	14	0.9854	2382	3734	0	13	0.9813	2287	4423	1	4	0.9682
2453	2770	0	10	0.9888	2423	3191	0	17	0.9854	2383	3721	0	8	0.9813	2288	4418	0	10	0.9682
2454	2760	0	8	0.9888	2424	3174	0	21	0.9854	2384	3713	0	4	0.9813	2289	4408	0	4	0.9682
2455	2752	0	13	0.9888	2425	3153	0	16	0.9854	2385	3709	0	11	0.9813	2290	4404	0	3	0.9682
2456	2739	0	9	0.9888	2426	3137	0	11	0.9854	2386	3698	0	11	0.9813	2291	4401	0	7	0.9682
2457	2730	0	16	0.9888	2427	3126	0	11	0.9854	2387	3687	0	16	0.9813	2292	4394	0	5	0.9682
2458	2714	0	15	0.9888	2428	3115	0	8	0.9854	2388	3671	0	17	0.9813	2293	4389	0	4	0.9682
2459	2699	0	19	0.9888	2429	3107	0	10	0.9854	2389	3654	0	17	0.9813	2294	4385	0	4	0.9682
2460	2680	0	6	0.9888	2430	3097	0	12	0.9854	2390	3637	0	13	0.9813	2295	4381	0	5	0.9682
2461	2674	0	11	0.9888	2431	3085	0	17	0.9854	2391	3624	0	14	0.9813	2296	4376	0	5	0.9682
2462	2663	0	8	0.9888	2432	3068	0	9	0.9854	2392	3610	0	12	0.9813	2297	4371	0	9	0.9682
2463	2655	0	14	0.9888	2433	3059	1	9	0.985	2393	3598	0	17	0.9813	2298	4362	0	11	0.9682
2464	2641	0	10	0.9888	2434	3049	0	7	0.985	2394	3581	1	16	0.981	2299	4351	0	13	0.9682
2465	2631	0	12	0.9888	2435	3042	0	20	0.985	2395	3564	0	12	0.981	2300	4338	0	9	0.9682
2466	2619	0	16	0.9888	2436	3022	0	19	0.985	2396	3552	0	14	0.981	2301	4329	0	4	0.9682
2467	2603	0	9	0.9888	2437	3003	0	15	0.985	2397	3538	0	13	0.981	2302	4325	0	5	0.9682
2468	2594	0	9	0.9888	2438	2988	0	22	0.985	2398	3525	0	7	0.981	2303	4320	0	8	0.9682
2469	2585	0	11	0.9888	2439	2966	0	15	0.985	2399	3518	0	8	0.981	2304	4312	0	7	0.9682
2470	2574	0	15	0.9888	2440	2951	0	14	0.985	2400	3510	0	16	0.981	2305	4305	0	7	0.9682
2471	2559	0	20	0.9888	2441	2937	1	16	0.9847	2401	3494	0	16	0.981	2306	4298	0	7	0.9682
2472	2539	0	7	0.9888	2442	2920	0	15	0.9847	2402	3478	0	9	0.981	2307	4291	0	6	0.9682
2473	2532	0	12	0.9888	2443	2905	0	13	0.9847	2403	3469	0	10	0.981	2308	4285	0	3	0.9682
2474	2520	0	11	0.9888	2444	2892	0	16	0.9847	2404	3459	0	22	0.981	2309	4282	0	6	0.9682
2475	2509	0	11	0.9888	2445	2876	0	12	0.9847	2405	3437	0	10	0.981	2310	4276	0	13	0.9682
2476	2498	0	4	0.9888	2446	2864	0	10	0.9847	2406	3427	0	9	0.981	2311	4263	0	3	0.9682
2477	2494	0	10	0.9888	2447	2854	0	7	0.9847	2407	3418	0	16	0.981	2312	4260	0	8	0.9682
2478	2484	0	10	0.9888	2448	2847	0	9	0.9847	2408	3402	0	12	0.981	2313	4252	0	4	0.9682
2479	2474	0	9	0.9888	2449	2838	0	18	0.9847	2409	3390	0	22	0.981	2314	4248	0	10	0.9682
2480	2465	0	17	0.9888	2450	2820	0	15	0.9847	2410	3368	0	15	0.981	2315	4238	0	11	0.9682
2481	2448	1	6	0.9883	2451	2805	1	13	0.9844	2411	3353	0	12	0.981	2316	4227	0	6	0.9682
2482	2441	0	10	0.9883	2452	2791	0	20	0.9844	2412	3341	0	8	0.981	2317	4221	0	6	0.9682
2483	2431	0	5	0.9883	2453	2771	0	8	0.9844	2413	3333	0	9	0.981	2318	4215	0	4	0.9682
2484	2426	0	11	0.9883	2454	2763	0	13	0.9844	2414	3324	0	8	0.981	2319	4211	0	6	0.9682
2485	2415	0	16	0.9883	2455	2750	0	4	0.9844	2415	3316	0	15	0.981	2320	4205	0	6	0.9682
2486	2399	0	17	0.9883	2456	2746	0	13	0.9844	2416	3301	0	15	0.981	2321	4199	0	10	0.9682
2487	2382	0	20	0.9883	2457	2733	0	9	0.9844	2417	3286	0	16	0.981	2322	4189	0	7	0.9682
2488	2362	0	7	0.9883	2458	2724	0	13	0.9844	2418	3270	0	14	0.981	2323	4182	0	10	0.9682
2489	2355	0	9	0.9883	2459	2711	0	14	0.9844	2419	3256	0	23	0.981	2324	4172	0	8	0.9682
2490	2346	0	13	0.9883	2460	2697	0	12	0.9844	2420	3233	0	7	0.981	2325	4164	0	8	0.9682
2491	2333	0	10	0.9883	2461	2685	0	16	0.9844	2421	3226	1	10	0.9807	2326	4156	0	4	0.9682
2492	2323	0	13	0.9883	2462	2669	0	13	0.9844	2422	3215	0	9	0.9807	2327	4152	1	5	0.9679
2493	2310	0	15	0.9883	2463	2656	0	13	0.9844	2423	3206	0	11	0.9807	2328	4146	0	6	0.9679
2494	2295	0	7	0.9883	2464	2643	0	17	0.9844	2424	3195	0	13	0.9807	2329	4140	0	5	0.9679
2495	2288	0	6	0.9883	2465	2626	0	14	0.9844	2425	3182	0	15	0.9807	2330	4135	0	6	0.9679
2496	2282	0	9	0.9883	2466	2612	0	12	0.9844	2426	3167	0	10	0.9807	2331	4129	0	8	0.9679
2497	2273	0	10	0.9883	2467	2600	0	16	0.9844	2427	3157	0	13	0.9807	2332	4121	0	4	0.9679
2498	2263	0	14	0.9883	2468	2584	0	10	0.9844	2428	3144	0	8	0.9807	2333	4117	0	9	0.9679
2499	2249	0	17	0.9883	2469	2574	0	4	0.9844	2429	3136	0	14	0.9807	2334	4108	0	6	0.9679
2500	2232	0	14	0.9883	2470	2570	0	14	0.9844	2430	3122	0	16	0.9807	2335	4102	0	13	0.9679
2501	2218	0	7	0.9883	2471	2556	0	7	0.9844	2431	3106	0	17	0.9807	2336	4089	0	6	0.9679
2502	2211	0	12	0.9883	2472	2549	0	8	0.9844	2432	3089	0	12	0.9807	2337	4083	1	12	0.9677
2503	2199	0	9	0.9883	2473	2541	0	11	0.9844	2433	3077	0	10	0.9807	2338	4070	0	11	0.9677
2504	2190	0	11	0.9883	2474	2530	0	13	0.9844	2434	3067	1	9	0.9804	2339	4059	0	5	0.9677
2505	2179	0	9	0.9883	2475	2517	0	10	0.9844	2435	3057	0	12	0.9804	2340	4054	0	7	0.9677
2506	2170	0	17	0.9883	2476	2507	0	9	0.9844	2436	3045	0	24	0.9804	2341	4047	0	9	0.9677
2507	2153	0	1	0.9883	2477	2498	0	10	0.9844	2437	3021	0	11	0.9804	2342	4038	0	6	0.9677
2508	2152	0	10	0.9883	2478	2488	0	16	0.9844	2438	3010	1	10	0.9801	2343	4032	0	5	0.9677
2509	2142	0	9	0.9883	2479	2472	0	12	0.9844	2439	2999	0	5	0.9801	2344	4027	0	9	0.9677
2510	2133	0	5	0.9883	2480	2460	0	11	0.9844	2440	2994	0	9	0.9801	2345	4018	0	7	0.9677
2511	2128	0	5	0.9883	2481	2449	0	8	0.9844	2441	2985	0	9	0.9801	2346	4011	0	10	0.9677
2512	2123	0	13	0.9883	2482	2441	0	12	0.9844	2442	2976	0	14	0.9801	2347	4001	0	8	0.9677
2513	2110	0	12	0.9883	2483	2429	0	11	0.9844	2443	2962	0	16	0.9801	2348	3993	0	5	0.9677
2514	2098	0	14	0.9883	2484	2418	0	19	0.9844	2444	2946	0	18	0.9801	2349	3988	0	8	0.9677
2515	2084	0	7	0.9883	2485	2399	0	10	0.9844	2445	2928	0	18	0.9801	2350	3980	0	6	0.9677
2516	2077	0	8	0.9883	2486	2389	0	13	0.9844	2446	2910	0	10	0.9801	2351	3974	0	8	0.9677
2517	2069	0	6	0.9883	2487	2376	0	15	0.9844	2447	2900	0	14	0.9801	2352	3966	0	12	0.9677
2518	2063	0	11	0.9883	2488	2361	0	8	0.9844	2448	2886	0	14	0.9801	2353	3954	0	6	0.9677
2519	2052	0	7	0.9883	2489	2353	0	10	0.9844	2449	2872	0	12	0.9801	2354	3948	0	12	0.9677
2520	2045	0	15	0.9883	2490	2343	0	11	0.9844	2450	2860	0	18	0.9801	2355	3936	0	11	0.9677
2521	2030	0	13	0.9883	2491	2332	0	9	0.9844	2451	2842	0	6	0.9801	2356	3925	0	7	0.9677
2522	2017	0	16	0.9883	2492	2323	0	9	0.9844	2452	2836	1	20	0.9797	2357	3918	0	15	0.9677
2523	2001	0	10	0.9883	2493	2314	0	8	0.9844	2453	2815	0	8	0.9797	2358	3903	0	10	0.9677
2524	1991	0	9	0.9883	2494	2306	0	13	0.9844	2454	2807	0	12	0.9797	2359	3893	0	7	0.9677
2525	1982	0	13	0.9883	2495	2293	0	11	0.9844	2455	2795	0	13	0.9797	2360	3886	0	13	0.9677
2526	1969	0	15	0.9883	2496	2282	0	3	0.9844	2456	2782	0	12	0.9797	2361	3873	0	9	0.9677
2527	1954	0	30	0.9883	2497	2279	0	13	0.9844	2457	2770	0	8	0.9797	2362	3864	0	10	0.9677
2528	1924	0	24	0.9883	2498	2266	0	10	0.9844	2458	2762	0	23	0.9797	2363	3854	0	5	0.9677
2529	1900	0	18	0.9883	2499	2256	0	15	0.9844	2459	2739	0	21	0.9797	2364	3849	0	7	0.9677
2530	1882	0	16	0.9883	2500	2241	0	5	0.9844	2460	2718	0	10	0.9797	2365	3842	0	11	0.9677
2531	1866	0	17	0.9883	2501	2236	0	12	0.9844	2461	2708	0	9	0.9797	2366	3831	0	8	0.9677
2532	1849	0	21	0.9883	2502	2224	0	7	0.9844	2462	2699	0	13	0.9797	2367	3823	0	9	0.9677
2533	1828	0	11	0.9883	2503	2217	0	11	0.9844	2463	2686	0	18	0.9797	2368	3814	0	12	0.9677
2534	1817	0	14	0.9883	2504	2206	0	11	0.9844	2464	2668	0	19	0.9797	2369	3802	0	13	0.9677
2535	1803	0	16	0.9883	2505	2195	0	7	0.9844	2465	2649	0	17	0.9797	2370	3789	0	11	0.9677
2536	1787	0	13	0.9883	2506	2188	0	18	0.9844	2466	2632	0	14	0.9797	2371	3778	0	4	0.9677
2537	1774	0	10	0.9883	2507	2170	0	14	0.9844	2467	2618	0	11	0.9797	2372	3774	0	6	0.9677
2538	1764	0	18	0.9883	2508	2156	0	8	0.9844	2468	2607	0	8	0.9797	2373	3768	0	13	0.9677
2539	1746	0	12	0.9883	2509	2148	0	11	0.9844	2469	2599	0	15	0.9797	2374	3755	0	10	0.9677
2540	1734	0	15	0.9883	2510	2137	0	6	0.9844	2470	2584	0	14	0.9797	2375	3745	0	13	0.9677
2541	1719	0	11	0.9883	2511	2131	0	13	0.9844	2471	2570	0	21	0.9797	2376	3732	0	10	0.9677
2542	1708	0	15	0.9883	2512	2118	0	8	0.9844	2472	2549	0	19	0.9797	2377	3722	0	8	0.9677
2543	1693	0	12	0.9883	2513	2110	0	13	0.9844	2473	2530	0	12	0.9797	2378	3714	0	7	0.9677
2544	1681	0	7	0.9883	2514	2097	0	8	0.9844	2474	2518	0	12	0.9797	2379	3707	0	12	0.9677
2545	1674	0	9	0.9883	2515	2089	0	3	0.9844	2475	2506	0	14	0.9797	2380	3695	0	15	0.9677
2546	1665	0	9	0.9883	2516	2086	0	7	0.9844	2476	2492	0	7	0.9797	2381	3680	0	9	0.9677
2547	1656	0	11	0.9883	2517	2079	0	10	0.9844	2477	2485	0	13	0.9797	2382	3671	1	12	0.9674
2548	1645	0	13	0.9883	2518	2069	0	8	0.9844	2478	2472	0	16	0.9797	2383	3658	0	9	0.9674
2549	1632	0	17	0.9883	2519	2061	0	12	0.9844	2479	2456	0	11	0.9797	2384	3649	0	11	0.9674
2550	1615	0	17	0.9883	2520	2049	0	18	0.9844	2480	2445	0	10	0.9797	2385	3638	0	12	0.9674
2551	1598	0	13	0.9883	2521	2031	0	18	0.9844	2481	2435	0	11	0.9797	2386	3626	0	8	0.9674
2552	1585	0	10	0.9883	2522	2013	0	16	0.9844	2482	2424	0	9	0.9797	2387	3618	0	15	0.9674
2553	1575	0	16	0.9883	2523	1997	0	14	0.9844	2483	2415	0	13	0.9797	2388	3603	0	18	0.9674
2554	1559	0	12	0.9883	2524	1983	0	13	0.9844	2484	2402	0	9	0.9797	2389	3585	0	10	0.9674
2555	1547	0	16	0.9883	2525	1970	0	10	0.9844	2485	2393	0	12	0.9797	2390	3575	0	8	0.9674
2556	1531	0	19	0.9883	2526	1960	0	18	0.9844	2486	2381	0	14	0.9797	2391	3567	0	14	0.9674
2557	1512	0	20	0.9883	2527	1942	0	22	0.9844	2487	2367	0	11	0.9797	2392	3553	0	8	0.9674
2558	1492	0	9	0.9883	2528	1920	0	25	0.9844	2488	2356	0	8	0.9797	2393	3545	0	11	0.9674
2559	1483	0	7	0.9883	2529	1895	0	16	0.9844	2489	2348	0	6	0.9797	2394	3534	0	12	0.9674
2560	1476	0	15	0.9883	2530	1879	0	9	0.9844	2490	2342	0	6	0.9797	2395	3522	0	15	0.9674
2561	1461	0	15	0.9883	2531	1870	0	15	0.9844	2491	2336	0	9	0.9797	2396	3507	0	20	0.9674
2562	1446	0	16	0.9883	2532	1855	0	17	0.9844	2492	2327	0	9	0.9797	2397	3487	0	10	0.9674
2563	1430	0	11	0.9883	2533	1838	0	17	0.9844	2493	2318	0	7	0.9797	2398	3477	0	9	0.9674
2564	1419	0	13	0.9883	2534	1821	0	19	0.9844	2494	2311	0	12	0.9797	2399	3468	0	14	0.9674
2565	1406	0	11	0.9883	2535	1802	0	13	0.9844	2495	2299	0	10	0.9797	2400	3454	0	16	0.9674
2566	1395	0	10	0.9883	2536	1789	0	16	0.9844	2496	2289	0	11	0.9797	2401	3438	0	13	0.9674
2567	1385	0	8	0.9883	2537	1773	0	12	0.9844	2497	2278	0	11	0.9797	2402	3425	0	7	0.9674
2568	1377	0	12	0.9883	2538	1761	0	12	0.9844	2498	2267	0	17	0.9797	2403	3418	0	9	0.9674
2569	1365	0	16	0.9883	2539	1749	0	13	0.9844	2499	2250	0	13	0.9797	2404	3409	0	8	0.9674
2570	1349	0	20	0.9883	2540	1736	0	12	0.9844	2500	2237	0	11	0.9797	2405	3401	1	14	0.9671
2571	1329	0	9	0.9883	2541	1724	0	16	0.9844	2501	2226	0	13	0.9797	2406	3386	0	5	0.9671
2572	1320	0	16	0.9883	2542	1708	0	16	0.9844	2502	2213	0	8	0.9797	2407	3381	0	15	0.9671
2573	1304	0	8	0.9883	2543	1692	0	13	0.9844	2503	2205	0	11	0.9797	2408	3366	0	16	0.9671
2574	1296	0	11	0.9883	2544	1679	0	8	0.9844	2504	2194	0	7	0.9797	2409	3350	0	18	0.9671
2575	1285	0	10	0.9883	2545	1671	0	21	0.9844	2505	2187	0	11	0.9797	2410	3332	0	20	0.9671
2576	1275	0	10	0.9883	2546	1650	0	12	0.9844	2506	2176	0	18	0.9797	2411	3312	0	7	0.9671
2577	1265	0	13	0.9883	2547	1638	0	14	0.9844	2507	2158	0	10	0.9797	2412	3305	0	14	0.9671
2578	1252	0	10	0.9883	2548	1624	0	14	0.9844	2508	2148	0	12	0.9797	2413	3291	0	14	0.9671
2579	1242	0	11	0.9883	2549	1610	0	16	0.9844	2509	2136	0	5	0.9797	2414	3277	0	18	0.9671
2580	1231	0	8	0.9883	2550	1594	0	13	0.9844	2510	2131	0	10	0.9797	2415	3259	1	18	0.9669
2581	1223	0	15	0.9883	2551	1581	0	9	0.9844	2511	2121	0	20	0.9797	2416	3240	0	19	0.9669
2582	1208	0	17	0.9883	2552	1572	0	10	0.9844	2512	2101	0	10	0.9797	2417	3221	0	12	0.9669
2583	1191	0	14	0.9883	2553	1562	0	3	0.9844	2513	2091	0	9	0.9797	2418	3209	0	10	0.9669
2584	1177	0	8	0.9883	2554	1559	0	9	0.9844	2514	2082	0	13	0.9797	2419	3199	0	11	0.9669
2585	1169	0	10	0.9883	2555	1550	0	15	0.9844	2515	2069	0	9	0.9797	2420	3188	0	10	0.9669
2586	1159	0	6	0.9883	2556	1535	0	16	0.9844	2516	2060	0	6	0.9797	2421	3178	0	13	0.9669
2587	1153	0	5	0.9883	2557	1519	0	14	0.9844	2517	2054	0	8	0.9797	2422	3165	0	13	0.9669
2588	1148	0	13	0.9883	2558	1505	0	12	0.9844	2518	2046	0	14	0.9797	2423	3152	0	14	0.9669
2589	1135	0	14	0.9883	2559	1493	0	18	0.9844	2519	2032	0	19	0.9797	2424	3138	0	17	0.9669
2590	1121	0	28	0.9883	2560	1475	0	14	0.9844	2520	2013	0	14	0.9797	2425	3121	0	8	0.9669
2591	1093	0	19	0.9883	2561	1461	0	15	0.9844	2521	1999	0	18	0.9797	2426	3113	0	7	0.9669
2592	1074	0	15	0.9883	2562	1446	0	13	0.9844	2522	1981	0	14	0.9797	2427	3106	0	18	0.9669
2593	1059	0	15	0.9883	2563	1433	0	16	0.9844	2523	1967	0	12	0.9797	2428	3088	0	9	0.9669
2594	1044	0	7	0.9883	2564	1417	0	19	0.9844	2524	1955	0	6	0.9797	2429	3079	0	27	0.9669
2595	1037	0	12	0.9883	2565	1398	0	15	0.9844	2525	1949	0	13	0.9797	2430	3052	0	14	0.9669
2596	1025	0	8	0.9883	2566	1383	0	19	0.9844	2526	1936	0	16	0.9797	2431	3038	0	13	0.9669
2597	1017	0	20	0.9883	2567	1364	0	9	0.9844	2527	1920	0	18	0.9797	2432	3025	0	14	0.9669
2598	997	0	25	0.9883	2568	1355	0	9	0.9844	2528	1902	0	15	0.9797	2433	3011	0	12	0.9669
2599	972	0	12	0.9883	2569	1346	0	9	0.9844	2529	1887	0	10	0.9797	2434	2999	0	18	0.9669
2600	960	0	32	0.9883	2570	1337	0	13	0.9844	2530	1877	0	16	0.9797	2435	2981	0	11	0.9669
2601	928	0	13	0.9883	2571	1324	0	6	0.9844	2531	1861	0	10	0.9797	2436	2970	0	17	0.9669
2602	915	0	17	0.9883	2572	1318	0	6	0.9844	2532	1851	0	11	0.9797	2437	2953	0	17	0.9669
2603	898	0	22	0.9883	2573	1312	0	9	0.9844	2533	1840	0	15	0.9797	2438	2936	0	14	0.9669
2604	876	0	34	0.9883	2574	1303	0	6	0.9844	2534	1825	0	12	0.9797	2439	2922	0	8	0.9669
2605	842	0	28	0.9883	2575	1297	0	11	0.9844	2535	1813	0	12	0.9797	2440	2914	0	18	0.9669
2606	814	0	12	0.9883	2576	1286	0	11	0.9844	2536	1801	0	13	0.9797	2441	2896	0	12	0.9669
2607	802	1	13	0.9871	2577	1275	0	13	0.9844	2537	1788	0	14	0.9797	2442	2884	0	15	0.9669
2608	788	0	9	0.9871	2578	1262	0	9	0.9844	2538	1774	0	7	0.9797	2443	2869	0	10	0.9669
2609	779	0	12	0.9871	2579	1253	0	12	0.9844	2539	1767	0	11	0.9797	2444	2859	0	16	0.9669
2610	767	0	16	0.9871	2580	1241	0	5	0.9844	2540	1756	0	12	0.9797	2445	2843	0	12	0.9669
2611	751	0	17	0.9871	2581	1236	0	11	0.9844	2541	1744	0	8	0.9797	2446	2831	0	10	0.9669
2612	734	0	9	0.9871	2582	1225	0	13	0.9844	2542	1736	0	21	0.9797	2447	2821	0	9	0.9669
2613	725	0	10	0.9871	2583	1212	0	14	0.9844	2543	1715	0	13	0.9797	2448	2812	0	11	0.9669
2614	715	0	8	0.9871	2584	1198	0	8	0.9844	2544	1702	0	7	0.9797	2449	2801	0	21	0.9669
2615	707	0	7	0.9871	2585	1190	0	17	0.9844	2545	1695	0	18	0.9797	2450	2780	0	12	0.9669
2616	700	0	3	0.9871	2586	1173	0	4	0.9844	2546	1677	0	7	0.9797	2451	2768	0	20	0.9669
2617	697	0	3	0.9871	2587	1169	0	6	0.9844	2547	1670	0	14	0.9797	2452	2748	0	23	0.9669
2618	694	0	18	0.9871	2588	1163	0	7	0.9844	2548	1656	0	12	0.9797	2453	2725	0	17	0.9669
2619	676	0	14	0.9871	2589	1156	0	16	0.9844	2549	1644	0	17	0.9797	2454	2708	0	18	0.9669
2620	662	0	5	0.9871	2590	1140	0	23	0.9844	2550	1627	0	8	0.9797	2455	2690	0	12	0.9669
2621	657	0	10	0.9871	2591	1117	0	15	0.9844	2551	1619	0	13	0.9797	2456	2678	0	10	0.9669
2622	647	0	9	0.9871	2592	1102	0	13	0.9844	2552	1606	0	14	0.9797	2457	2668	0	12	0.9669
2623	638	0	11	0.9871	2593	1089	0	21	0.9844	2553	1592	0	11	0.9797	2458	2656	0	17	0.9669
2624	627	0	11	0.9871	2594	1068	0	20	0.9844	2554	1581	0	14	0.9797	2459	2639	0	19	0.9669
2625	616	0	10	0.9871	2595	1048	0	18	0.9844	2555	1567	0	14	0.9797	2460	2620	0	11	0.9669
2626	606	0	4	0.9871	2596	1030	0	12	0.9844	2556	1553	0	19	0.9797	2461	2609	0	7	0.9669
2627	602	0	7	0.9871	2597	1018	0	19	0.9844	2557	1534	0	13	0.9797	2462	2602	0	19	0.9669
2628	595	0	6	0.9871	2598	999	0	21	0.9844	2558	1521	0	23	0.9797	2463	2583	0	22	0.9669
2629	589	0	8	0.9871	2599	978	0	13	0.9844	2559	1498	0	11	0.9797	2464	2561	0	17	0.9669
2630	581	0	5	0.9871	2600	965	0	20	0.9844	2560	1487	0	16	0.9797	2465	2544	0	23	0.9669
2631	576	0	6	0.9871	2601	945	0	17	0.9844	2561	1471	0	14	0.9797	2466	2521	0	14	0.9669
2632	570	0	13	0.9871	2602	928	0	28	0.9844	2562	1457	0	13	0.9797	2467	2507	0	11	0.9669
2633	557	0	5	0.9871	2603	900	0	19	0.9844	2563	1444	0	12	0.9797	2468	2496	0	9	0.9669
2634	552	0	3	0.9871	2604	881	0	36	0.9844	2564	1432	0	15	0.9797	2469	2487	0	10	0.9669
2635	549	0	8	0.9871	2605	845	0	23	0.9844	2565	1417	0	13	0.9797	2470	2477	0	17	0.9669
2636	541	0	3	0.9871	2606	822	0	10	0.9844	2566	1404	0	19	0.9797	2471	2460	0	14	0.9669
2637	538	0	2	0.9871	2607	812	0	15	0.9844	2567	1385	0	15	0.9797	2472	2446	0	15	0.9669
2638	536	0	10	0.9871	2608	797	0	8	0.9844	2568	1370	0	17	0.9797	2473	2431	0	10	0.9669
2639	526	0	5	0.9871	2609	789	0	11	0.9844	2569	1353	0	11	0.9797	2474	2421	0	9	0.9669
2640	521	0	5	0.9871	2610	778	0	15	0.9844	2570	1342	0	11	0.9797	2475	2412	0	13	0.9669
2641	516	0	8	0.9871	2611	763	0	16	0.9844	2571	1331	0	8	0.9797	2476	2399	0	12	0.9669
2642	508	0	6	0.9871	2612	747	0	12	0.9844	2572	1323	0	10	0.9797	2477	2387	0	12	0.9669
2643	502	0	5	0.9871	2613	735	0	8	0.9844	2573	1313	0	7	0.9797	2478	2375	0	10	0.9669
2644	497	0	8	0.9871	2614	727	0	7	0.9844	2574	1306	0	6	0.9797	2479	2365	0	10	0.9669
2645	489	0	6	0.9871	2615	720	0	5	0.9844	2575	1300	0	18	0.9797	2480	2355	0	9	0.9669
2646	483	0	7	0.9871	2616	715	0	6	0.9844	2576	1282	0	19	0.9797	2481	2346	0	14	0.9669
2647	476	0	9	0.9871	2617	709	0	10	0.9844	2577	1263	0	10	0.9797	2482	2332	0	9	0.9669
2648	467	0	6	0.9871	2618	699	0	11	0.9844	2578	1253	0	9	0.9797	2483	2323	0	10	0.9669
2649	461	0	2	0.9871	2619	688	0	7	0.9844	2579	1244	0	14	0.9797	2484	2313	0	14	0.9669
2650	459	0	5	0.9871	2620	681	0	8	0.9844	2580	1230	0	6	0.9797	2485	2299	0	12	0.9669
2651	454	0	2	0.9871	2621	673	0	6	0.9844	2581	1224	0	9	0.9797	2486	2287	0	13	0.9669
2652	452	0	7	0.9871	2622	667	0	9	0.9844	2582	1215	0	11	0.9797	2487	2274	0	9	0.9669
2653	445	0	5	0.9871	2623	658	0	14	0.9844	2583	1204	0	13	0.9797	2488	2265	0	8	0.9669
2654	440	0	6	0.9871	2624	644	0	11	0.9844	2584	1191	0	17	0.9797	2489	2257	0	13	0.9669
2655	434	0	3	0.9871	2625	633	0	10	0.9844	2585	1174	0	9	0.9797	2490	2244	0	8	0.9669
2656	431	0	4	0.9871	2626	623	0	5	0.9844	2586	1165	0	11	0.9797	2491	2236	0	17	0.9669
2657	427	0	1	0.9871	2627	618	0	3	0.9844	2587	1154	0	3	0.9797	2492	2219	0	13	0.9669
2658	426	0	1	0.9871	2628	615	0	9	0.9844	2588	1151	0	10	0.9797	2493	2206	0	9	0.9669
2659	425	0	2	0.9871	2629	606	0	12	0.9844	2589	1141	0	18	0.9797	2494	2197	0	19	0.9669
2660	423	0	2	0.9871	2630	594	0	10	0.9844	2590	1123	0	17	0.9797	2495	2178	0	14	0.9669
2661	421	0	2	0.9871	2631	584	0	8	0.9844	2591	1106	0	18	0.9797	2496	2164	0	9	0.9669
2662	419	0	3	0.9871	2632	576	0	5	0.9844	2592	1088	0	9	0.9797	2497	2155	0	11	0.9669
2663	416	0	2	0.9871	2633	571	0	7	0.9844	2593	1079	0	10	0.9797	2498	2144	0	19	0.9669
2664	414	0	1	0.9871	2634	564	0	4	0.9844	2594	1069	0	12	0.9797	2499	2125	0	12	0.9669
2665	413	0	2	0.9871	2635	560	0	6	0.9844	2595	1057	0	13	0.9797	2500	2113	0	15	0.9669
2666	411	0	3	0.9871	2636	554	0	4	0.9844	2596	1044	0	18	0.9797	2501	2098	0	7	0.9669
2667	408	0	2	0.9871	2637	550	0	6	0.9844	2597	1026	0	20	0.9797	2502	2091	0	9	0.9669
2669	406	0	4	0.9871	2638	544	0	6	0.9844	2598	1006	0	22	0.9797	2503	2082	0	9	0.9669
2670	402	0	2	0.9871	2639	538	0	11	0.9844	2599	984	0	21	0.9797	2504	2073	0	9	0.9669
2673	400	0	3	0.9871	2640	527	0	5	0.9844	2600	963	0	29	0.9797	2505	2064	0	13	0.9669
2674	397	0	1	0.9871	2641	522	0	9	0.9844	2601	934	0	23	0.9797	2506	2051	0	21	0.9669
2675	396	0	4	0.9871	2642	513	0	4	0.9844	2602	911	0	17	0.9797	2507	2030	0	8	0.9669
2676	392	0	1	0.9871	2643	509	0	5	0.9844	2603	894	0	31	0.9797	2508	2022	0	7	0.9669
2678	391	0	2	0.9871	2644	504	0	8	0.9844	2604	863	0	17	0.9797	2509	2015	0	7	0.9669
2679	389	0	2	0.9871	2645	496	0	5	0.9844	2605	846	0	21	0.9797	2510	2008	0	9	0.9669
2680	387	0	3	0.9871	2646	491	0	7	0.9844	2606	825	0	19	0.9797	2511	1999	0	14	0.9669
2682	384	0	4	0.9871	2647	484	0	1	0.9844	2607	806	0	11	0.9797	2512	1985	0	15	0.9669
2683	380	0	2	0.9871	2648	483	0	6	0.9844	2608	795	0	6	0.9797	2513	1970	0	11	0.9669
2684	378	0	3	0.9871	2649	477	0	4	0.9844	2609	789	0	16	0.9797	2514	1959	0	11	0.9669
2685	375	0	2	0.9871	2650	473	0	4	0.9844	2610	773	0	11	0.9797	2515	1948	0	5	0.9669
2686	373	0	7	0.9871	2651	469	0	4	0.9844	2611	762	0	9	0.9797	2516	1943	0	3	0.9669
2687	366	0	5	0.9871	2652	465	0	3	0.9844	2612	753	0	9	0.9797	2517	1940	0	9	0.9669
2688	361	0	3	0.9871	2653	462	0	10	0.9844	2613	744	0	3	0.9797	2518	1931	0	13	0.9669
2689	358	0	2	0.9871	2654	452	0	2	0.9844	2614	741	0	8	0.9797	2519	1918	0	17	0.9669
2690	356	0	1	0.9871	2656	450	0	2	0.9844	2615	733	0	5	0.9797	2520	1901	0	16	0.9669
2691	355	0	1	0.9871	2657	448	0	4	0.9844	2616	728	0	4	0.9797	2521	1885	0	17	0.9669
2692	354	0	1	0.9871	2658	444	0	2	0.9844	2617	724	0	9	0.9797	2522	1868	0	13	0.9669
2694	353	0	2	0.9871	2659	442	0	2	0.9844	2618	715	0	11	0.9797	2523	1855	0	6	0.9669
2695	351	0	2	0.9871	2660	440	0	2	0.9844	2619	704	0	9	0.9797	2524	1849	0	6	0.9669
2696	349	0	2	0.9871	2661	438	0	7	0.9844	2620	695	0	2	0.9797	2525	1843	0	8	0.9669
2697	347	0	2	0.9871	2662	431	0	5	0.9844	2621	693	0	11	0.9797	2526	1835	0	12	0.9669
2698	345	0	3	0.9871	2663	426	0	2	0.9844	2622	682	0	11	0.9797	2527	1823	0	20	0.9669
2700	342	0	5	0.9871	2664	424	0	4	0.9844	2623	671	0	12	0.9797	2528	1803	0	12	0.9669
2701	337	0	1	0.9871	2666	420	0	1	0.9844	2624	659	0	12	0.9797	2529	1791	0	12	0.9669
2702	336	0	7	0.9871	2667	419	0	3	0.9844	2625	647	0	12	0.9797	2530	1779	0	14	0.9669
2703	329	0	3	0.9871	2668	416	0	5	0.9844	2626	635	0	5	0.9797	2531	1765	0	11	0.9669
2705	326	0	4	0.9871	2669	411	0	5	0.9844	2627	630	0	3	0.9797	2532	1754	0	11	0.9669
2706	322	0	1	0.9871	2670	406	0	1	0.9844	2628	627	0	6	0.9797	2533	1743	0	14	0.9669
2707	321	0	4	0.9871	2671	405	0	2	0.9844	2629	621	0	7	0.9797	2534	1729	0	13	0.9669
2708	317	0	3	0.9871	2672	403	0	4	0.9844	2630	614	0	11	0.9797	2535	1716	0	19	0.9669
2709	314	0	2	0.9871	2673	399	0	1	0.9844	2631	603	0	11	0.9797	2536	1697	0	11	0.9669
2710	312	0	4	0.9871	2674	398	0	4	0.9844	2632	592	0	9	0.9797	2537	1686	0	13	0.9669
2711	308	0	1	0.9871	2675	394	0	2	0.9844	2633	583	0	4	0.9797	2538	1673	0	12	0.9669
2712	307	0	2	0.9871	2676	392	0	2	0.9844	2634	579	0	7	0.9797	2539	1661	0	11	0.9669
2713	305	0	3	0.9871	2677	390	0	1	0.9844	2635	572	0	4	0.9797	2540	1650	0	11	0.9669
2714	302	0	7	0.9871	2678	389	0	1	0.9844	2636	568	0	4	0.9797	2541	1639	0	13	0.9669
2715	295	0	9	0.9871	2679	388	0	2	0.9844	2637	564	0	2	0.9797	2542	1626	0	15	0.9669
2716	286	0	5	0.9871	2680	386	0	5	0.9844	2638	562	0	14	0.9797	2543	1611	0	13	0.9669
2717	281	0	4	0.9871	2681	381	0	3	0.9844	2639	548	0	7	0.9797	2544	1598	0	9	0.9669
2718	277	0	7	0.9871	2682	378	0	2	0.9844	2640	541	0	1	0.9797	2545	1589	0	7	0.9669
2719	270	0	4	0.9871	2683	376	0	1	0.9844	2641	540	0	9	0.9797	2546	1582	0	7	0.9669
2720	266	0	2	0.9871	2684	375	0	3	0.9844	2642	531	0	8	0.9797	2547	1575	0	6	0.9669
2721	264	0	1	0.9871	2686	372	0	3	0.9844	2643	523	0	4	0.9797	2548	1569	0	14	0.9669
2722	263	0	3	0.9871	2687	369	0	3	0.9844	2644	519	0	5	0.9797	2549	1555	0	9	0.9669
2723	260	0	7	0.9871	2688	366	0	4	0.9844	2645	514	0	11	0.9797	2550	1546	0	12	0.9669
2724	253	0	5	0.9871	2689	362	0	2	0.9844	2646	503	0	9	0.9797	2551	1534	0	8	0.9669
2725	248	0	6	0.9871	2690	360	0	2	0.9844	2647	494	0	4	0.9797	2552	1526	0	8	0.9669
2726	242	0	2	0.9871	2692	358	0	3	0.9844	2648	490	0	7	0.9797	2553	1518	0	11	0.9669
2728	240	0	1	0.9871	2693	355	0	3	0.9844	2649	483	0	3	0.9797	2554	1507	0	17	0.9669
2729	239	0	2	0.9871	2694	352	0	1	0.9844	2650	480	0	3	0.9797	2555	1490	0	14	0.9669
2730	237	0	4	0.9871	2695	351	0	2	0.9844	2651	477	0	5	0.9797	2556	1476	0	15	0.9669
2731	233	0	4	0.9871	2696	349	0	4	0.9844	2652	472	0	7	0.9797	2557	1461	0	21	0.9669
2732	229	0	6	0.9871	2697	345	0	2	0.9844	2653	465	0	5	0.9797	2558	1440	0	13	0.9669
2733	223	0	8	0.9871	2698	343	0	3	0.9844	2654	460	0	2	0.9797	2559	1427	0	12	0.9669
2734	215	0	1	0.9871	2699	340	0	3	0.9844	2655	458	0	1	0.9797	2560	1415	0	14	0.9669
2735	214	0	5	0.9871	2700	337	0	4	0.9844	2656	457	0	3	0.9797	2561	1401	0	16	0.9669
2736	209	0	6	0.9871	2701	333	0	3	0.9844	2657	454	0	6	0.9797	2562	1385	0	12	0.9669
2737	203	0	11	0.9871	2702	330	0	4	0.9844	2658	448	0	2	0.9797	2563	1373	0	12	0.9669
2738	192	0	3	0.9871	2703	326	0	2	0.9844	2659	446	0	5	0.9797	2564	1361	0	18	0.9669
2739	189	0	3	0.9871	2704	324	0	3	0.9844	2661	441	0	3	0.9797	2565	1343	0	7	0.9669
2740	186	0	3	0.9871	2705	321	0	2	0.9844	2662	438	0	2	0.9797	2566	1336	0	12	0.9669
2741	183	0	1	0.9871	2706	319	0	2	0.9844	2663	436	0	3	0.9797	2567	1324	0	10	0.9669
2742	182	0	1	0.9871	2707	317	0	2	0.9844	2664	433	0	1	0.9797	2568	1314	0	13	0.9669
2743	181	0	6	0.9871	2709	315	0	6	0.9844	2665	432	0	2	0.9797	2569	1301	0	5	0.9669
2744	175	0	4	0.9871	2710	309	0	2	0.9844	2666	430	0	2	0.9797	2570	1296	0	15	0.9669
2745	171	0	5	0.9871	2711	307	0	1	0.9844	2667	428	0	4	0.9797	2571	1281	0	7	0.9669
2746	166	0	2	0.9871	2712	306	0	1	0.9844	2668	424	0	5	0.9797	2572	1274	0	9	0.9669
2747	164	0	5	0.9871	2713	305	0	2	0.9844	2669	419	0	3	0.9797	2573	1265	0	11	0.9669
2748	159	0	3	0.9871	2714	303	0	1	0.9844	2670	416	0	3	0.9797	2574	1254	0	7	0.9669
2749	156	0	1	0.9871	2715	302	0	13	0.9844	2672	413	0	5	0.9797	2575	1247	0	7	0.9669
2750	155	0	5	0.9871	2716	289	0	6	0.9844	2673	408	0	2	0.9797	2576	1240	0	16	0.9669
2751	150	0	6	0.9871	2717	283	0	3	0.9844	2674	406	0	1	0.9797	2577	1224	0	10	0.9669
2752	144	0	4	0.9871	2718	280	0	2	0.9844	2675	405	0	2	0.9797	2578	1214	0	11	0.9669
2753	140	0	3	0.9871	2719	278	0	2	0.9844	2676	403	0	3	0.9797	2579	1203	0	8	0.9669
2754	137	0	8	0.9871	2720	276	0	5	0.9844	2677	400	0	1	0.9797	2580	1195	0	6	0.9669
2755	129	0	1	0.9871	2721	271	0	4	0.9844	2678	399	0	2	0.9797	2581	1189	0	9	0.9669
2756	128	0	6	0.9871	2723	267	0	12	0.9844	2679	397	0	2	0.9797	2582	1180	0	11	0.9669
2757	122	0	3	0.9871	2724	255	0	9	0.9844	2680	395	0	3	0.9797	2583	1169	0	9	0.9669
2758	119	0	8	0.9871	2725	246	0	5	0.9844	2681	392	0	2	0.9797	2584	1160	0	11	0.9669
2759	111	0	7	0.9871	2726	241	0	3	0.9844	2682	390	0	6	0.9797	2585	1149	0	12	0.9669
2760	104	0	2	0.9871	2727	238	0	3	0.9844	2685	384	0	2	0.9797	2586	1137	0	11	0.9669
2761	102	0	3	0.9871	2728	235	0	5	0.9844	2686	382	0	4	0.9797	2587	1126	0	12	0.9669
2762	99	0	9	0.9871	2730	230	0	5	0.9844	2687	378	0	1	0.9797	2588	1114	0	8	0.9669
2763	90	0	8	0.9871	2731	225	0	3	0.9844	2688	377	0	4	0.9797	2589	1106	0	17	0.9669
2764	82	0	9	0.9871	2732	222	0	9	0.9844	2689	373	0	2	0.9797	2590	1089	0	20	0.9669
2765	73	0	6	0.9871	2733	213	0	5	0.9844	2690	371	0	1	0.9797	2591	1069	0	22	0.9669
2766	67	0	4	0.9871	2734	208	0	3	0.9844	2691	370	0	1	0.9797	2592	1047	0	9	0.9669
2768	63	0	6	0.9871	2735	205	0	2	0.9844	2692	369	0	3	0.9797	2593	1038	0	19	0.9669
2769	57	0	5	0.9871	2736	203	0	8	0.9844	2693	366	0	1	0.9797	2594	1019	0	8	0.9669
2770	52	0	2	0.9871	2737	195	0	6	0.9844	2694	365	0	3	0.9797	2595	1011	0	19	0.9669
2771	50	0	1	0.9871	2738	189	0	3	0.9844	2695	362	0	3	0.9797	2596	992	0	18	0.9669
2772	49	0	5	0.9871	2739	186	0	2	0.9844	2696	359	0	2	0.9797	2597	974	0	23	0.9669
2775	44	0	1	0.9871	2740	184	0	4	0.9844	2697	357	0	3	0.9797	2598	951	0	30	0.9669
2776	43	0	1	0.9871	2741	180	0	3	0.9844	2698	354	0	3	0.9797	2599	921	0	16	0.9669
2777	42	0	1	0.9871	2742	177	0	3	0.9844	2699	351	0	2	0.9797	2600	905	0	22	0.9669
2778	41	0	2	0.9871	2743	174	0	3	0.9844	2700	349	0	6	0.9797	2601	883	0	24	0.9669
2779	39	0	2	0.9871	2744	171	0	7	0.9844	2701	343	0	4	0.9797	2602	859	0	15	0.9669
2780	37	0	1	0.9871	2745	164	0	8	0.9844	2702	339	0	3	0.9797	2603	844	0	30	0.9669
2781	36	0	2	0.9871	2746	156	0	7	0.9844	2703	336	0	6	0.9797	2604	814	0	21	0.9669
2782	34	0	2	0.9871	2747	149	0	3	0.9844	2704	330	0	1	0.9797	2605	793	0	23	0.9669
2783	32	0	1	0.9871	2748	146	0	6	0.9844	2705	329	0	4	0.9797	2606	770	0	15	0.9669
2784	31	0	3	0.9871	2749	140	0	4	0.9844	2706	325	0	3	0.9797	2607	755	0	16	0.9669
2785	28	0	4	0.9871	2750	136	0	4	0.9844	2707	322	0	3	0.9797	2608	739	0	11	0.9669
2787	24	0	1	0.9871	2751	132	0	3	0.9844	2708	319	0	2	0.9797	2609	728	0	7	0.9669
2789	23	0	1	0.9871	2752	129	0	7	0.9844	2709	317	0	5	0.9797	2610	721	0	9	0.9669
2790	22	0	1	0.9871	2753	122	0	5	0.9844	2710	312	0	5	0.9797	2611	712	0	7	0.9669
2791	21	0	2	0.9871	2754	117	0	3	0.9844	2711	307	0	4	0.9797	2612	705	0	13	0.9669
2792	19	0	1	0.9871	2755	114	0	4	0.9844	2712	303	0	1	0.9797	2613	692	0	8	0.9669
2794	18	0	1	0.9871	2756	110	0	4	0.9844	2713	302	0	2	0.9797	2614	684	1	10	0.9654
2798	17	0	1	0.9871	2757	106	0	5	0.9844	2714	300	0	1	0.9797	2615	673	0	10	0.9654
2801	16	0	1	0.9871	2758	101	0	10	0.9844	2715	299	0	3	0.9797	2616	663	0	1	0.9654
2803	15	0	1	0.9871	2759	91	0	2	0.9844	2716	296	0	7	0.9797	2617	662	0	14	0.9654
2807	14	0	1	0.9871	2760	89	0	2	0.9844	2717	289	0	2	0.9797	2618	648	0	10	0.9654
2812	13	0	1	0.9871	2761	87	0	3	0.9844	2718	287	0	3	0.9797	2619	638	0	13	0.9654
2813	12	0	1	0.9871	2762	84	0	5	0.9844	2719	284	0	2	0.9797	2620	625	0	4	0.9654
2814	11	0	2	0.9871	2763	79	0	1	0.9844	2720	282	0	2	0.9797	2621	621	0	5	0.9654
2822	9	0	1	0.9871	2764	78	0	4	0.9844	2721	280	0	4	0.9797	2622	616	0	3	0.9654
2833	8	0	2	0.9871	2765	74	0	8	0.9844	2722	276	0	2	0.9797	2623	613	0	12	0.9654
2835	6	0	1	0.9871	2766	66	0	2	0.9844	2723	274	0	10	0.9797	2624	601	0	5	0.9654
2841	5	0	1	0.9871	2767	64	0	3	0.9844	2724	264	0	4	0.9797	2625	596	0	9	0.9654
2859	4	0	1	0.9871	2768	61	0	2	0.9844	2725	260	0	3	0.9797	2626	587	0	7	0.9654
2867	3	0	2	0.9871	2769	59	0	4	0.9844	2726	257	0	1	0.9797	2627	580	0	6	0.9654
2869	1	0	1	0.9871	2770	55	0	2	0.9844	2727	256	0	2	0.9797	2628	574	0	7	0.9654
					2771	53	0	5	0.9844	2728	254	0	3	0.9797	2629	567	0	9	0.9654
					2772	48	0	1	0.9844	2729	251	0	4	0.9797	2630	558	0	9	0.9654
					2773	47	0	3	0.9844	2730	247	0	10	0.9797	2631	549	0	15	0.9654
					2774	44	0	2	0.9844	2731	237	0	9	0.9797	2632	534	0	7	0.9654
					2777	42	0	1	0.9844	2732	228	0	3	0.9797	2633	527	0	6	0.9654
					2778	41	0	1	0.9844	2733	225	0	7	0.9797	2634	521	0	3	0.9654
					2779	40	0	2	0.9844	2734	218	0	4	0.9797	2635	518	0	6	0.9654
					2784	38	0	1	0.9844	2735	214	0	2	0.9797	2636	512	0	2	0.9654
					2785	37	0	2	0.9844	2736	212	0	11	0.9797	2637	510	0	6	0.9654
					2786	35	0	5	0.9844	2737	201	0	8	0.9797	2638	504	0	11	0.9654
					2787	30	0	1	0.9844	2738	193	0	4	0.9797	2639	493	0	7	0.9654
					2788	29	0	3	0.9844	2739	189	0	3	0.9797	2640	486	0	5	0.9654
					2789	26	0	3	0.9844	2740	186	0	4	0.9797	2641	481	0	5	0.9654
					2791	23	0	3	0.9844	2741	182	0	2	0.9797	2642	476	0	1	0.9654
					2792	20	0	1	0.9844	2742	180	0	1	0.9797	2643	475	0	4	0.9654
					2793	19	0	2	0.9844	2743	179	0	9	0.9797	2644	471	0	1	0.9654
					2794	17	0	1	0.9844	2744	170	0	7	0.9797	2645	470	0	7	0.9654
					2796	16	0	1	0.9844	2745	163	0	9	0.9797	2646	463	0	10	0.9654
					2804	15	0	1	0.9844	2746	154	0	2	0.9797	2647	453	0	5	0.9654
					2806	14	0	1	0.9844	2747	152	0	4	0.9797	2648	448	0	1	0.9654
					2807	13	0	1	0.9844	2748	148	0	3	0.9797	2649	447	0	2	0.9654
					2810	12	0	1	0.9844	2749	145	0	4	0.9797	2650	445	0	5	0.9654
					2814	11	0	1	0.9844	2750	141	0	5	0.9797	2651	440	0	5	0.9654
					2825	10	0	1	0.9844	2751	136	0	6	0.9797	2652	435	0	4	0.9654
					2833	9	0	1	0.9844	2752	130	0	6	0.9797	2653	431	0	1	0.9654
					2834	8	0	1	0.9844	2753	124	0	5	0.9797	2654	430	0	5	0.9654
					2836	7	0	1	0.9844	2754	119	0	4	0.9797	2655	425	0	3	0.9654
					2847	6	0	1	0.9844	2755	115	0	4	0.9797	2656	422	0	4	0.9654
					2866	5	0	1	0.9844	2756	111	0	2	0.9797	2657	418	0	2	0.9654
					2889	4	0	1	0.9844	2757	109	0	6	0.9797	2658	416	0	5	0.9654
					2898	3	0	1	0.9844	2758	103	0	14	0.9797	2659	411	0	2	0.9654
					2913	2	0	1	0.9844	2759	89	0	5	0.9797	2660	409	0	1	0.9654
					2983	1	0	1	0.9844	2760	84	0	5	0.9797	2661	408	0	2	0.9654
										2761	79	0	2	0.9797	2662	406	0	3	0.9654
										2762	77	0	3	0.9797	2663	403	0	2	0.9654
										2763	74	0	4	0.9797	2664	401	0	1	0.9654
										2764	70	0	4	0.9797	2665	400	0	3	0.9654
										2765	66	0	2	0.9797	2666	397	0	4	0.9654
										2766	64	0	7	0.9797	2667	393	0	3	0.9654
										2767	57	0	4	0.9797	2668	390	0	6	0.9654
										2768	53	0	3	0.9797	2669	384	0	1	0.9654
										2769	50	0	4	0.9797	2670	383	0	1	0.9654
										2770	46	0	1	0.9797	2671	382	0	1	0.9654
										2772	45	0	3	0.9797	2672	381	0	1	0.9654
										2773	42	0	1	0.9797	2673	380	0	2	0.9654
										2775	41	0	2	0.9797	2674	378	0	2	0.9654
										2777	39	0	2	0.9797	2675	376	0	1	0.9654
										2779	37	0	1	0.9797	2677	375	0	1	0.9654
										2781	36	0	2	0.9797	2679	374	0	2	0.9654
										2782	34	0	1	0.9797	2680	372	0	2	0.9654
										2783	33	0	2	0.9797	2681	370	0	2	0.9654
										2784	31	0	2	0.9797	2682	368	0	4	0.9654
										2785	29	0	1	0.9797	2683	364	0	2	0.9654
										2786	28	0	2	0.9797	2684	362	0	3	0.9654
										2788	26	0	1	0.9797	2685	359	0	1	0.9654
										2790	25	0	1	0.9797	2686	358	0	2	0.9654
										2793	24	0	4	0.9797	2687	356	0	4	0.9654
										2794	20	0	3	0.9797	2688	352	0	2	0.9654
										2797	17	0	2	0.9797	2690	350	0	6	0.9654
										2799	15	0	1	0.9797	2692	344	0	1	0.9654
										2800	14	0	1	0.9797	2693	343	0	4	0.9654
										2807	13	0	1	0.9797	2694	339	0	6	0.9654
										2814	12	0	1	0.9797	2695	333	0	2	0.9654
										2821	11	0	1	0.9797	2696	331	0	2	0.9654
										2825	10	0	1	0.9797	2697	329	0	2	0.9654
										2827	9	0	1	0.9797	2698	327	0	1	0.9654
										2833	8	0	1	0.9797	2699	326	0	4	0.9654
										2838	7	0	1	0.9797	2700	322	0	5	0.9654
										2840	6	0	1	0.9797	2701	317	0	3	0.9654
										2845	5	0	1	0.9797	2702	314	0	2	0.9654
										2847	4	0	1	0.9797	2703	312	0	3	0.9654
										2850	3	0	1	0.9797	2704	309	0	1	0.9654
										2865	2	0	1	0.9797	2705	308	0	2	0.9654
										2888	1	0	1	0.9797	2706	306	0	1	0.9654
															2707	305	0	2	0.9654
															2708	303	0	6	0.9654
															2709	297	0	5	0.9654
															2710	292	0	3	0.9654
															2711	289	0	3	0.9654
															2712	286	0	3	0.9654
															2714	283	0	3	0.9654
															2715	280	0	8	0.9654
															2716	272	0	1	0.9654
															2717	271	0	2	0.9654
															2718	269	0	6	0.9654
															2719	263	0	5	0.9654
															2720	258	0	1	0.9654
															2721	257	0	1	0.9654
															2722	256	0	4	0.9654
															2723	252	0	12	0.9654
															2724	240	0	3	0.9654
															2725	237	0	2	0.9654
															2726	235	0	4	0.9654
															2728	231	0	3	0.9654
															2729	228	0	6	0.9654
															2730	222	0	6	0.9654
															2732	216	0	5	0.9654
															2733	211	0	5	0.9654
															2734	206	0	3	0.9654
															2735	203	0	3	0.9654
															2736	200	0	3	0.9654
															2737	197	0	5	0.9654
															2738	192	0	2	0.9654
															2739	190	0	4	0.9654
															2740	186	0	5	0.9654
															2741	181	0	4	0.9654
															2742	177	0	1	0.9654
															2743	176	0	5	0.9654
															2744	171	0	4	0.9654
															2745	167	0	11	0.9654
															2746	156	0	9	0.9654
															2747	147	0	3	0.9654
															2748	144	0	5	0.9654
															2749	139	0	3	0.9654
															2750	136	0	5	0.9654
															2751	131	0	8	0.9654
															2752	123	0	2	0.9654
															2753	121	0	4	0.9654
															2754	117	0	2	0.9654
															2755	115	0	3	0.9654
															2756	112	0	3	0.9654
															2757	109	0	7	0.9654
															2758	102	0	12	0.9654
															2759	90	0	9	0.9654
															2760	81	0	6	0.9654
															2761	75	0	1	0.9654
															2762	74	0	3	0.9654
															2763	71	0	4	0.9654
															2764	67	0	1	0.9654
															2765	66	0	3	0.9654
															2766	63	0	2	0.9654
															2767	61	0	4	0.9654
															2768	57	0	2	0.9654
															2771	55	0	5	0.9654
															2773	50	0	3	0.9654
															2774	47	0	1	0.9654
															2775	46	0	2	0.9654
															2776	44	0	1	0.9654
															2777	43	0	2	0.9654
															2778	41	0	1	0.9654
															2779	40	0	2	0.9654
															2780	38	0	1	0.9654
															2781	37	0	2	0.9654
															2782	35	0	1	0.9654
															2784	34	0	2	0.9654
															2785	32	0	2	0.9654
															2786	30	0	3	0.9654
															2787	27	0	1	0.9654
															2788	26	0	1	0.9654
															2791	25	0	1	0.9654
															2793	24	0	3	0.9654
															2801	21	0	1	0.9654
															2808	20	0	1	0.9654
															2810	19	0	1	0.9654
															2814	18	0	1	0.9654
															2815	17	0	1	0.9654
															2818	16	0	1	0.9654
															2819	15	0	1	0.9654
															2820	14	0	1	0.9654
															2822	13	0	1	0.9654
															2826	12	0	1	0.9654
															2828	11	0	1	0.9654
															2829	10	0	2	0.9654
															2842	8	0	1	0.9654
															2849	7	0	2	0.9654
															2854	5	0	1	0.9654
															2859	4	0	1	0.9654
															2874	3	0	1	0.9654
															2883	2	0	1	0.9654
															2887	1	0	1	0.9654

## Sheet: Supplemental 5d
First quartile					second quartile					third quartile					fourth quartile
Interval	Patients	Deaths	Lost	Survival	Interval	Patients	Deaths	Lost	Survival	Interval	Patients	Deaths	Lost	Survival	Interval	Patients	Deaths	Lost	Survival
0	6088	0	5	1	0	6088	0	3	1	0	6088	0	8	1	0	6087	0	3	1
4	6083	0	1	1	13	6085	0	1	1	10	6080	0	1	1	15	6084	0	1	1
13	6082	0	1	1	14	6084	0	1	1	16	6079	1	0	0.9998	19	6083	1	0	0.9998
22	6081	0	1	1	21	6083	0	1	1	25	6078	0	1	0.9998	49	6082	0	1	0.9998
28	6080	1	0	0.9998	24	6082	0	1	1	40	6077	0	1	0.9998	63	6081	1	0	0.9997
30	6079	0	1	0.9998	32	6081	0	1	1	57	6076	1	0	0.9997	67	6080	1	0	0.9995
33	6078	0	1	0.9998	73	6080	1	0	0.9998	62	6075	0	1	0.9997	83	6079	2	0	0.9992
51	6077	0	1	0.9998	76	6079	0	1	0.9998	87	6074	0	1	0.9997	108	6077	0	1	0.9992
55	6076	0	1	0.9998	87	6078	0	1	0.9998	96	6073	0	1	0.9997	119	6076	0	1	0.9992
64	6075	0	1	0.9998	89	6077	0	1	0.9998	99	6072	0	1	0.9997	122	6075	0	1	0.9992
66	6074	0	1	0.9998	90	6076	0	1	0.9998	108	6071	1	0	0.9995	128	6074	0	1	0.9992
84	6073	0	1	0.9998	91	6075	0	1	0.9998	114	6070	0	1	0.9995	140	6073	1	0	0.999
88	6072	0	1	0.9998	94	6074	1	0	0.9997	125	6069	1	0	0.9993	141	6072	0	1	0.999
99	6071	0	1	0.9998	96	6073	0	1	0.9997	133	6068	0	1	0.9993	152	6071	2	0	0.9987
105	6070	1	0	0.9997	97	6072	0	1	0.9997	143	6067	0	1	0.9993	158	6069	0	1	0.9987
127	6069	1	0	0.9995	100	6071	1	0	0.9995	152	6066	1	0	0.9992	176	6068	1	0	0.9985
136	6068	1	0	0.9993	118	6070	1	0	0.9993	157	6065	0	1	0.9992	180	6067	1	0	0.9984
164	6067	0	1	0.9993	121	6069	0	1	0.9993	158	6064	0	1	0.9992	188	6066	1	0	0.9982
173	6066	0	1	0.9993	148	6068	0	1	0.9993	174	6063	1	0	0.999	200	6065	0	1	0.9982
197	6065	0	1	0.9993	154	6067	0	1	0.9993	196	6062	0	1	0.999	208	6064	1	0	0.998
213	6064	0	1	0.9993	165	6066	0	1	0.9993	197	6061	0	1	0.999	224	6063	1	0	0.9979
224	6063	0	1	0.9993	176	6065	1	0	0.9992	199	6060	1	0	0.9988	225	6062	1	0	0.9977
233	6062	1	0	0.9992	195	6064	0	1	0.9992	201	6059	0	1	0.9988	227	6061	1	0	0.9975
254	6061	2	0	0.9988	209	6063	0	1	0.9992	217	6058	1	0	0.9987	244	6060	0	1	0.9975
255	6059	0	1	0.9988	241	6062	0	1	0.9992	228	6057	0	1	0.9987	262	6059	0	1	0.9975
267	6058	0	1	0.9988	248	6061	0	1	0.9992	232	6056	0	1	0.9987	263	6058	1	0	0.9974
281	6057	0	1	0.9988	250	6060	1	0	0.999	234	6055	1	0	0.9985	279	6057	0	1	0.9974
283	6056	0	1	0.9988	257	6059	0	1	0.999	241	6054	1	0	0.9984	285	6056	1	0	0.9972
287	6055	0	1	0.9988	266	6058	0	1	0.999	256	6053	0	1	0.9984	286	6055	1	0	0.997
289	6054	0	1	0.9988	278	6057	0	1	0.999	259	6052	0	1	0.9984	292	6054	0	1	0.997
334	6053	0	1	0.9988	303	6056	0	1	0.999	260	6051	1	0	0.9982	293	6053	0	1	0.997
345	6052	0	1	0.9988	304	6055	0	1	0.999	263	6050	1	0	0.998	295	6052	0	1	0.997
346	6051	0	1	0.9988	305	6054	1	0	0.9988	267	6049	0	1	0.998	297	6051	0	1	0.997
348	6050	0	2	0.9988	307	6053	0	1	0.9988	273	6048	0	1	0.998	316	6050	1	0	0.9969
356	6048	0	1	0.9988	314	6052	0	1	0.9988	290	6047	1	0	0.9979	318	6049	0	1	0.9969
364	6047	0	1	0.9988	320	6051	0	1	0.9988	294	6046	0	1	0.9979	320	6048	0	1	0.9969
367	6046	0	1	0.9988	339	6050	0	2	0.9988	299	6045	1	0	0.9977	321	6047	0	1	0.9969
368	6045	0	1	0.9988	340	6048	0	1	0.9988	314	6044	0	1	0.9977	330	6046	0	1	0.9969
374	6044	0	1	0.9988	345	6047	0	1	0.9988	316	6043	0	1	0.9977	332	6045	0	1	0.9969
388	6043	1	0	0.9987	354	6046	0	1	0.9988	346	6042	0	1	0.9977	347	6044	0	1	0.9969
390	6042	1	0	0.9985	356	6045	0	1	0.9988	356	6041	1	1	0.9975	351	6043	0	1	0.9969
391	6041	0	1	0.9985	361	6044	0	1	0.9988	364	6039	0	2	0.9975	352	6042	1	0	0.9967
392	6040	0	2	0.9985	365	6043	0	1	0.9988	379	6037	0	2	0.9975	358	6041	0	1	0.9967
403	6038	1	2	0.9984	370	6042	0	1	0.9988	386	6035	0	1	0.9975	371	6040	1	0	0.9965
404	6035	0	1	0.9984	373	6041	0	1	0.9988	387	6034	0	1	0.9975	378	6039	0	1	0.9965
409	6034	0	1	0.9984	377	6040	0	1	0.9988	391	6033	0	1	0.9975	385	6038	0	1	0.9965
411	6033	0	2	0.9984	394	6039	0	1	0.9988	397	6032	1	0	0.9974	390	6037	1	0	0.9964
425	6031	0	1	0.9984	400	6038	0	1	0.9988	418	6031	0	1	0.9974	407	6036	0	1	0.9964
434	6030	0	1	0.9984	404	6037	0	1	0.9988	421	6030	1	0	0.9972	425	6035	0	1	0.9964
440	6029	1	0	0.9982	410	6036	0	1	0.9988	429	6029	0	1	0.9972	431	6034	1	0	0.9962
453	6028	0	1	0.9982	416	6035	0	1	0.9988	433	6028	0	1	0.9972	436	6033	0	2	0.9962
462	6027	1	0	0.998	417	6034	0	1	0.9988	435	6027	0	1	0.9972	438	6031	1	0	0.996
471	6026	0	1	0.998	423	6033	1	1	0.9987	436	6026	0	1	0.9972	448	6030	0	1	0.996
477	6025	0	1	0.998	424	6031	0	1	0.9987	440	6025	1	0	0.997	451	6029	0	1	0.996
482	6024	0	1	0.998	432	6030	0	1	0.9987	453	6024	0	1	0.997	452	6028	0	1	0.996
491	6023	0	1	0.998	440	6029	0	1	0.9987	455	6023	0	1	0.997	453	6027	0	1	0.996
493	6022	1	0	0.9979	447	6028	0	1	0.9987	462	6022	0	1	0.997	455	6026	0	1	0.996
497	6021	0	1	0.9979	449	6027	1	1	0.9985	465	6021	1	0	0.9969	457	6025	0	1	0.996
503	6020	0	1	0.9979	453	6025	0	1	0.9985	467	6020	1	2	0.9967	461	6024	0	1	0.996
508	6019	0	1	0.9979	463	6024	0	1	0.9985	469	6017	0	1	0.9967	462	6023	0	1	0.996
535	6018	0	1	0.9979	466	6023	0	1	0.9985	471	6016	1	0	0.9965	463	6022	0	1	0.996
537	6017	1	0	0.9977	468	6022	1	0	0.9983	498	6015	0	1	0.9965	465	6021	1	0	0.9959
562	6016	0	1	0.9977	487	6021	0	1	0.9983	500	6014	1	0	0.9964	490	6020	0	1	0.9959
564	6015	0	1	0.9977	496	6020	0	1	0.9983	501	6013	1	0	0.9962	497	6019	0	1	0.9959
573	6014	0	1	0.9977	507	6019	1	1	0.9982	510	6012	0	1	0.9962	499	6018	0	1	0.9959
602	6013	1	0	0.9975	524	6017	0	1	0.9982	511	6011	1	0	0.996	502	6017	0	1	0.9959
612	6012	1	0	0.9974	547	6016	0	1	0.9982	512	6010	0	1	0.996	503	6016	1	0	0.9957
619	6011	0	1	0.9974	553	6015	0	1	0.9982	530	6009	0	1	0.996	512	6015	0	2	0.9957
629	6010	0	1	0.9974	557	6014	0	1	0.9982	531	6008	0	1	0.996	516	6013	1	1	0.9956
631	6009	0	1	0.9974	571	6013	0	1	0.9982	553	6007	0	1	0.996	536	6011	0	1	0.9956
632	6008	0	2	0.9974	586	6012	0	1	0.9982	561	6006	0	1	0.996	541	6010	1	0	0.9954
648	6006	0	1	0.9974	604	6011	0	2	0.9982	568	6005	0	1	0.996	550	6009	0	1	0.9954
649	6005	0	1	0.9974	606	6009	0	1	0.9982	570	6004	0	1	0.996	553	6008	0	1	0.9954
652	6004	1	0	0.9972	616	6008	0	1	0.9982	571	6003	0	1	0.996	563	6007	0	1	0.9954
679	6003	1	0	0.997	621	6007	0	1	0.9982	594	6002	1	3	0.9959	578	6006	0	1	0.9954
681	6002	0	1	0.997	624	6006	0	1	0.9982	595	5998	1	0	0.9957	582	6005	0	1	0.9954
688	6001	0	1	0.997	625	6005	0	1	0.9982	597	5997	1	0	0.9955	584	6004	0	1	0.9954
690	6000	0	1	0.997	639	6004	1	0	0.998	602	5996	1	1	0.9954	598	6003	0	1	0.9954
693	5999	1	0	0.9969	644	6003	0	1	0.998	603	5994	1	1	0.9952	602	6002	1	0	0.9952
698	5998	0	1	0.9969	649	6002	1	0	0.9979	608	5992	0	1	0.9952	603	6001	1	0	0.9951
702	5997	0	1	0.9969	656	6001	1	0	0.9977	609	5991	0	1	0.9952	607	6000	0	1	0.9951
714	5996	1	0	0.9967	657	6000	0	1	0.9977	614	5990	1	0	0.995	608	5999	0	1	0.9951
715	5995	0	1	0.9967	658	5999	1	0	0.9975	630	5989	0	1	0.995	612	5998	0	1	0.9951
717	5994	0	1	0.9967	664	5998	1	0	0.9974	636	5988	0	1	0.995	615	5997	0	1	0.9951
721	5993	0	2	0.9967	667	5997	2	0	0.997	652	5987	1	0	0.9949	630	5996	0	1	0.9951
727	5991	0	1	0.9967	671	5995	1	0	0.9969	658	5986	0	1	0.9949	638	5995	0	1	0.9951
729	5990	0	1	0.9967	673	5994	1	0	0.9967	667	5985	0	1	0.9949	642	5994	1	0	0.9949
735	5989	0	1	0.9967	695	5993	1	1	0.9965	670	5984	1	0	0.9947	643	5993	1	0	0.9947
742	5988	1	0	0.9965	705	5991	0	1	0.9965	671	5983	1	0	0.9945	645	5992	0	1	0.9947
746	5987	0	1	0.9965	714	5990	0	1	0.9965	686	5982	0	1	0.9945	666	5991	0	1	0.9947
749	5986	0	1	0.9965	717	5989	0	1	0.9965	689	5981	0	1	0.9945	671	5990	0	1	0.9947
750	5985	0	2	0.9965	723	5988	0	1	0.9965	698	5980	1	0	0.9944	679	5989	0	1	0.9947
762	5983	0	1	0.9965	725	5987	1	0	0.9964	701	5979	1	1	0.9942	686	5988	1	0	0.9946
766	5982	0	1	0.9965	727	5986	0	1	0.9964	703	5977	0	1	0.9942	689	5987	0	1	0.9946
768	5981	0	1	0.9965	728	5985	0	1	0.9964	704	5976	0	1	0.9942	691	5986	1	0	0.9944
769	5980	0	1	0.9965	729	5984	0	1	0.9964	711	5975	0	1	0.9942	694	5985	0	1	0.9944
780	5979	0	1	0.9965	732	5983	0	1	0.9964	712	5974	0	1	0.9942	696	5984	2	0	0.9941
781	5978	0	1	0.9965	736	5982	0	1	0.9964	715	5973	0	1	0.9942	708	5982	1	0	0.9939
790	5977	0	1	0.9965	742	5981	0	1	0.9964	716	5972	0	1	0.9942	709	5981	0	1	0.9939
791	5976	0	2	0.9965	744	5980	0	1	0.9964	718	5971	0	1	0.9942	718	5980	0	2	0.9939
794	5974	0	1	0.9965	746	5979	0	1	0.9964	719	5970	0	1	0.9942	719	5978	0	2	0.9939
797	5973	0	1	0.9965	748	5978	1	0	0.9962	722	5969	1	0	0.994	720	5976	0	2	0.9939
806	5972	0	1	0.9965	750	5977	1	0	0.996	729	5968	0	1	0.994	721	5974	1	0	0.9937
817	5971	0	1	0.9965	754	5976	0	1	0.996	735	5967	0	1	0.994	724	5973	0	1	0.9937
823	5970	1	0	0.9964	765	5975	1	0	0.9959	743	5966	0	1	0.994	729	5972	0	1	0.9937
825	5969	0	1	0.9964	770	5974	0	1	0.9959	746	5965	0	1	0.994	730	5971	0	1	0.9937
826	5968	0	1	0.9964	772	5973	0	1	0.9959	747	5964	0	1	0.994	741	5970	0	1	0.9937
829	5967	0	1	0.9964	776	5972	0	1	0.9959	750	5963	0	1	0.994	749	5969	0	1	0.9937
830	5966	0	1	0.9964	777	5971	0	1	0.9959	763	5962	0	1	0.994	755	5968	0	1	0.9937
843	5965	0	1	0.9964	778	5970	1	0	0.9957	764	5961	0	1	0.994	756	5967	0	2	0.9937
844	5964	0	1	0.9964	781	5969	0	1	0.9957	767	5960	0	1	0.994	772	5965	0	1	0.9937
845	5963	0	1	0.9964	789	5968	1	0	0.9955	773	5959	0	1	0.994	781	5964	1	0	0.9936
860	5962	1	0	0.9962	790	5967	1	0	0.9954	775	5958	0	1	0.994	792	5963	1	0	0.9934
862	5961	0	1	0.9962	794	5966	0	1	0.9954	782	5957	0	1	0.994	795	5962	0	1	0.9934
863	5960	0	1	0.9962	798	5965	0	1	0.9954	784	5956	0	1	0.994	796	5961	0	1	0.9934
868	5959	0	1	0.9962	807	5964	1	0	0.9952	786	5955	1	1	0.9939	799	5960	0	1	0.9934
877	5958	0	1	0.9962	813	5963	0	1	0.9952	788	5953	0	1	0.9939	809	5959	0	1	0.9934
880	5957	0	1	0.9962	814	5962	0	1	0.9952	791	5952	1	0	0.9937	812	5958	0	1	0.9934
881	5956	0	1	0.9962	816	5961	0	1	0.9952	800	5951	0	1	0.9937	813	5957	0	1	0.9934
882	5955	0	1	0.9962	820	5960	1	1	0.995	810	5950	0	2	0.9937	816	5956	1	0	0.9932
888	5954	0	1	0.9962	821	5958	1	0	0.9949	811	5948	0	1	0.9937	818	5955	1	0	0.9931
894	5953	0	1	0.9962	828	5957	0	1	0.9949	813	5947	0	2	0.9937	819	5954	0	1	0.9931
912	5952	1	0	0.996	830	5956	0	1	0.9949	817	5945	0	1	0.9937	827	5953	0	1	0.9931
914	5951	0	1	0.996	831	5955	0	1	0.9949	822	5944	0	1	0.9937	830	5952	0	1	0.9931
917	5950	1	1	0.9959	839	5954	0	1	0.9949	828	5943	0	1	0.9937	831	5951	1	0	0.9929
924	5948	0	2	0.9959	841	5953	0	2	0.9949	837	5942	0	1	0.9937	832	5950	0	1	0.9929
926	5946	0	1	0.9959	842	5951	0	1	0.9949	853	5941	0	1	0.9937	843	5949	0	2	0.9929
927	5945	1	0	0.9957	846	5950	0	1	0.9949	854	5940	0	1	0.9937	853	5947	1	1	0.9927
932	5944	0	1	0.9957	855	5949	1	1	0.9947	865	5939	0	2	0.9937	861	5945	0	1	0.9927
934	5943	0	1	0.9957	869	5947	0	1	0.9947	867	5937	0	1	0.9937	873	5944	0	1	0.9927
944	5942	0	1	0.9957	875	5946	0	1	0.9947	873	5936	0	1	0.9937	885	5943	0	1	0.9927
947	5941	0	1	0.9957	877	5945	0	1	0.9947	876	5935	1	1	0.9935	893	5942	0	1	0.9927
948	5940	0	2	0.9957	878	5944	0	1	0.9947	891	5933	1	0	0.9934	894	5941	0	1	0.9927
950	5938	0	1	0.9957	888	5943	0	1	0.9947	892	5932	1	0	0.9932	911	5940	1	0	0.9926
964	5937	0	1	0.9957	889	5942	0	1	0.9947	911	5931	0	1	0.9932	913	5939	0	2	0.9926
971	5936	0	1	0.9957	897	5941	0	2	0.9947	912	5930	0	1	0.9932	916	5937	0	1	0.9926
978	5935	0	1	0.9957	905	5939	0	1	0.9947	917	5929	1	0	0.993	927	5936	0	1	0.9926
987	5934	0	1	0.9957	908	5938	1	0	0.9945	923	5928	1	0	0.9929	928	5935	0	1	0.9926
994	5933	0	1	0.9957	910	5937	1	0	0.9944	930	5927	0	1	0.9929	929	5934	0	1	0.9926
995	5932	1	0	0.9955	915	5936	1	0	0.9942	931	5926	0	1	0.9929	931	5933	1	0	0.9924
1001	5931	1	1	0.9954	918	5935	0	1	0.9942	944	5925	0	1	0.9929	932	5932	0	1	0.9924
1011	5929	0	1	0.9954	919	5934	1	0	0.994	952	5924	0	1	0.9929	935	5931	1	0	0.9922
1012	5928	0	1	0.9954	921	5933	0	1	0.994	954	5923	1	0	0.9927	947	5930	0	1	0.9922
1013	5927	0	2	0.9954	924	5932	1	0	0.9938	958	5922	0	1	0.9927	949	5929	0	2	0.9922
1020	5925	0	1	0.9954	925	5931	0	1	0.9938	962	5921	0	1	0.9927	956	5927	0	1	0.9922
1030	5924	0	1	0.9954	928	5930	0	1	0.9938	964	5920	0	1	0.9927	968	5926	1	0	0.9921
1035	5923	1	1	0.9952	932	5929	0	1	0.9938	965	5919	0	1	0.9927	973	5925	0	1	0.9921
1040	5921	0	1	0.9952	949	5928	0	1	0.9938	970	5918	1	0	0.9925	976	5924	0	1	0.9921
1046	5920	0	1	0.9952	951	5927	0	1	0.9938	974	5917	0	1	0.9925	978	5923	0	1	0.9921
1047	5919	0	1	0.9952	959	5926	0	1	0.9938	1005	5916	0	1	0.9925	985	5922	1	1	0.9919
1055	5918	0	1	0.9952	964	5925	0	1	0.9938	1017	5915	0	1	0.9925	988	5920	0	2	0.9919
1057	5917	1	0	0.995	971	5924	0	1	0.9938	1021	5914	0	1	0.9925	989	5918	0	1	0.9919
1058	5916	0	1	0.995	972	5923	0	1	0.9938	1029	5913	0	1	0.9925	996	5917	0	1	0.9919
1059	5915	0	1	0.995	978	5922	0	1	0.9938	1047	5912	0	1	0.9925	997	5916	1	0	0.9917
1061	5914	1	0	0.9948	991	5921	0	1	0.9938	1052	5911	1	0	0.9924	999	5915	1	0	0.9916
1064	5913	1	0	0.9947	992	5920	0	1	0.9938	1059	5910	0	1	0.9924	1012	5914	0	1	0.9916
1068	5912	1	0	0.9945	999	5919	0	1	0.9938	1065	5909	0	1	0.9924	1020	5913	0	1	0.9916
1070	5911	0	1	0.9945	1001	5918	0	1	0.9938	1066	5908	0	1	0.9924	1024	5912	1	1	0.9914
1071	5910	0	1	0.9945	1006	5917	0	1	0.9938	1068	5907	0	1	0.9924	1029	5910	0	1	0.9914
1076	5909	1	1	0.9943	1008	5916	0	1	0.9938	1069	5906	0	1	0.9924	1030	5909	1	0	0.9912
1081	5907	0	1	0.9943	1012	5915	0	1	0.9938	1071	5905	0	1	0.9924	1036	5908	0	1	0.9912
1082	5906	0	1	0.9943	1013	5914	0	1	0.9938	1078	5904	1	0	0.9922	1042	5907	0	1	0.9912
1088	5905	0	1	0.9943	1016	5913	0	1	0.9938	1084	5903	0	1	0.9922	1045	5906	1	0	0.991
1100	5904	0	1	0.9943	1023	5912	0	1	0.9938	1088	5902	0	1	0.9922	1052	5905	0	1	0.991
1101	5903	0	1	0.9943	1031	5911	0	1	0.9938	1093	5901	1	0	0.992	1056	5904	0	1	0.991
1103	5902	1	2	0.9942	1041	5910	1	0	0.9937	1094	5900	0	1	0.992	1060	5903	0	2	0.991
1106	5899	0	1	0.9942	1054	5909	1	0	0.9935	1096	5899	0	1	0.992	1065	5901	0	2	0.991
1108	5898	0	1	0.9942	1064	5908	1	0	0.9933	1099	5898	0	1	0.992	1071	5899	1	0	0.9909
1113	5897	0	1	0.9942	1067	5907	1	0	0.9932	1100	5897	0	1	0.992	1073	5898	0	1	0.9909
1115	5896	0	1	0.9942	1074	5906	0	2	0.9932	1101	5896	0	1	0.992	1076	5897	1	0	0.9907
1125	5895	0	1	0.9942	1075	5904	0	2	0.9932	1104	5895	0	1	0.992	1100	5896	0	1	0.9907
1134	5894	0	1	0.9942	1076	5902	0	1	0.9932	1106	5894	0	1	0.992	1106	5895	0	2	0.9907
1147	5893	0	1	0.9942	1079	5901	0	1	0.9932	1111	5893	0	1	0.992	1112	5893	0	1	0.9907
1151	5892	0	1	0.9942	1088	5900	0	1	0.9932	1113	5892	1	0	0.9919	1115	5892	0	1	0.9907
1154	5891	0	1	0.9942	1103	5899	0	1	0.9932	1120	5891	0	2	0.9919	1118	5891	0	1	0.9907
1160	5890	0	1	0.9942	1106	5898	0	1	0.9932	1121	5889	0	1	0.9919	1123	5890	0	1	0.9907
1167	5889	0	1	0.9942	1114	5897	0	1	0.9932	1123	5888	0	1	0.9919	1127	5889	0	1	0.9907
1177	5888	0	1	0.9942	1116	5896	0	1	0.9932	1124	5887	0	1	0.9919	1130	5888	0	1	0.9907
1190	5887	1	0	0.994	1120	5895	0	1	0.9932	1130	5886	1	0	0.9917	1133	5887	1	0	0.9905
1204	5886	0	1	0.994	1126	5894	0	1	0.9932	1140	5885	1	0	0.9915	1134	5886	0	1	0.9905
1222	5885	1	0	0.9938	1128	5893	0	2	0.9932	1150	5884	1	0	0.9914	1144	5885	0	1	0.9905
1227	5884	1	0	0.9937	1129	5891	0	1	0.9932	1151	5883	1	0	0.9912	1149	5884	0	1	0.9905
1237	5883	0	1	0.9937	1130	5890	0	2	0.9932	1152	5882	0	1	0.9912	1150	5883	0	1	0.9905
1241	5882	1	0	0.9935	1133	5888	0	1	0.9932	1162	5881	0	1	0.9912	1153	5882	0	1	0.9905
1245	5881	0	1	0.9935	1139	5887	0	2	0.9932	1169	5880	0	1	0.9912	1162	5881	1	0	0.9904
1249	5880	0	1	0.9935	1145	5885	0	1	0.9932	1170	5879	0	1	0.9912	1166	5880	0	1	0.9904
1256	5879	1	0	0.9933	1156	5884	0	1	0.9932	1174	5878	0	1	0.9912	1169	5879	0	2	0.9904
1258	5878	0	1	0.9933	1157	5883	0	1	0.9932	1177	5877	0	2	0.9912	1174	5877	1	1	0.9902
1266	5877	0	1	0.9933	1160	5882	0	1	0.9932	1186	5875	0	1	0.9912	1175	5875	1	0	0.99
1269	5876	1	0	0.9932	1161	5881	0	1	0.9932	1190	5874	0	1	0.9912	1177	5874	0	2	0.99
1274	5875	0	1	0.9932	1163	5880	0	1	0.9932	1193	5873	0	1	0.9912	1185	5872	0	2	0.99
1282	5874	1	1	0.993	1164	5879	0	1	0.9932	1195	5872	1	0	0.991	1199	5870	0	1	0.99
1288	5872	0	1	0.993	1165	5878	1	0	0.993	1197	5871	1	0	0.9909	1207	5869	0	1	0.99
1293	5871	0	2	0.993	1168	5877	0	1	0.993	1198	5870	1	0	0.9907	1208	5868	1	1	0.9899
1299	5869	0	1	0.993	1174	5876	1	0	0.9928	1201	5869	1	0	0.9905	1210	5866	0	1	0.9899
1304	5868	0	1	0.993	1175	5875	1	0	0.9927	1202	5868	0	1	0.9905	1215	5865	0	1	0.9899
1305	5867	0	2	0.993	1177	5874	0	1	0.9927	1204	5867	0	1	0.9905	1218	5864	0	2	0.9899
1314	5865	0	1	0.993	1186	5873	0	1	0.9927	1208	5866	0	1	0.9905	1219	5862	0	1	0.9899
1315	5864	0	1	0.993	1187	5872	0	2	0.9927	1217	5865	0	1	0.9905	1224	5861	0	1	0.9899
1317	5863	0	1	0.993	1191	5870	0	2	0.9927	1218	5864	0	1	0.9905	1226	5860	1	0	0.9897
1318	5862	1	0	0.9928	1193	5868	0	1	0.9927	1227	5863	1	1	0.9903	1238	5859	0	1	0.9897
1322	5861	0	1	0.9928	1198	5867	0	1	0.9927	1228	5861	0	1	0.9903	1239	5858	0	1	0.9897
1337	5860	1	0	0.9927	1199	5866	0	1	0.9927	1233	5860	0	1	0.9903	1254	5857	0	1	0.9897
1341	5859	1	0	0.9925	1201	5865	1	0	0.9925	1243	5859	0	1	0.9903	1255	5856	0	2	0.9897
1342	5858	0	1	0.9925	1205	5864	0	1	0.9925	1247	5858	0	1	0.9903	1258	5854	0	1	0.9897
1344	5857	0	1	0.9925	1207	5863	0	2	0.9925	1249	5857	1	0	0.9902	1260	5853	1	0	0.9895
1354	5856	0	1	0.9925	1216	5861	0	1	0.9925	1250	5856	0	1	0.9902	1268	5852	1	0	0.9894
1355	5855	0	1	0.9925	1222	5860	0	1	0.9925	1257	5855	0	1	0.9902	1273	5851	0	1	0.9894
1358	5854	0	1	0.9925	1224	5859	0	1	0.9925	1274	5854	0	1	0.9902	1275	5850	0	1	0.9894
1365	5853	0	1	0.9925	1225	5858	0	1	0.9925	1277	5853	0	2	0.9902	1282	5849	1	1	0.9892
1375	5852	0	1	0.9925	1228	5857	0	1	0.9925	1278	5851	0	1	0.9902	1288	5847	0	1	0.9892
1382	5851	0	1	0.9925	1234	5856	0	1	0.9925	1283	5850	0	1	0.9902	1294	5846	0	1	0.9892
1383	5850	1	1	0.9923	1239	5855	0	1	0.9925	1284	5849	0	1	0.9902	1296	5845	0	1	0.9892
1390	5848	0	1	0.9923	1245	5854	1	0	0.9923	1289	5848	1	0	0.99	1298	5844	0	1	0.9892
1395	5847	0	1	0.9923	1249	5853	0	1	0.9923	1293	5847	1	0	0.9898	1301	5843	0	2	0.9892
1398	5846	0	1	0.9923	1260	5852	1	0	0.9922	1325	5846	1	0	0.9897	1323	5841	0	1	0.9892
1400	5845	0	1	0.9923	1273	5851	0	1	0.9922	1327	5845	0	1	0.9897	1329	5840	1	0	0.989
1405	5844	0	1	0.9923	1275	5850	0	1	0.9922	1329	5844	0	1	0.9897	1331	5839	1	0	0.9889
1406	5843	0	1	0.9923	1278	5849	0	1	0.9922	1332	5843	0	1	0.9897	1332	5838	1	0	0.9887
1412	5842	1	0	0.9921	1280	5848	0	1	0.9922	1333	5842	1	0	0.9895	1334	5837	1	0	0.9885
1420	5841	1	0	0.992	1283	5847	0	1	0.9922	1334	5841	0	1	0.9895	1335	5836	1	0	0.9883
1422	5840	0	1	0.992	1286	5846	0	2	0.9922	1335	5840	0	1	0.9895	1336	5835	0	1	0.9883
1423	5839	0	1	0.992	1293	5844	0	1	0.9922	1339	5839	0	1	0.9895	1340	5834	1	0	0.9882
1429	5838	0	1	0.992	1297	5843	0	1	0.9922	1341	5838	1	1	0.9893	1343	5833	1	0	0.988
1430	5837	0	1	0.992	1298	5842	0	1	0.9922	1356	5836	1	0	0.9892	1349	5832	0	1	0.988
1431	5836	0	1	0.992	1309	5841	0	1	0.9922	1357	5835	0	1	0.9892	1350	5831	1	0	0.9878
1433	5835	0	1	0.992	1315	5840	1	0	0.992	1364	5834	0	1	0.9892	1352	5830	0	1	0.9878
1434	5834	0	2	0.992	1325	5839	0	1	0.992	1365	5833	0	1	0.9892	1353	5829	1	0	0.9877
1435	5832	0	1	0.992	1340	5838	0	1	0.992	1369	5832	0	1	0.9892	1361	5828	0	1	0.9877
1437	5831	0	3	0.992	1344	5837	0	1	0.992	1371	5831	0	1	0.9892	1364	5827	0	1	0.9877
1438	5828	1	0	0.9918	1345	5836	0	1	0.992	1377	5830	1	0	0.989	1365	5826	0	1	0.9877
1440	5827	0	1	0.9918	1347	5835	0	1	0.992	1379	5829	0	1	0.989	1375	5825	0	1	0.9877
1451	5826	0	1	0.9918	1348	5834	0	1	0.992	1391	5828	1	1	0.9888	1391	5824	1	0	0.9875
1454	5825	0	1	0.9918	1364	5833	0	1	0.992	1399	5826	0	1	0.9888	1395	5823	0	1	0.9875
1459	5824	0	1	0.9918	1372	5832	1	0	0.9918	1409	5825	1	1	0.9887	1406	5822	0	1	0.9875
1461	5823	0	1	0.9918	1373	5831	1	0	0.9917	1414	5823	0	1	0.9887	1409	5821	0	1	0.9875
1466	5822	0	1	0.9918	1377	5830	0	1	0.9917	1418	5822	0	1	0.9887	1411	5820	0	1	0.9875
1467	5821	1	1	0.9916	1380	5829	0	1	0.9917	1419	5821	1	0	0.9885	1417	5819	0	1	0.9875
1469	5819	0	1	0.9916	1381	5828	0	2	0.9917	1423	5820	0	1	0.9885	1422	5818	0	1	0.9875
1477	5818	0	2	0.9916	1386	5826	0	1	0.9917	1427	5819	0	1	0.9885	1426	5817	0	1	0.9875
1484	5816	0	1	0.9916	1389	5825	0	1	0.9917	1431	5818	0	1	0.9885	1432	5816	0	1	0.9875
1486	5815	0	1	0.9916	1393	5824	1	0	0.9915	1434	5817	0	1	0.9885	1433	5815	1	2	0.9873
1489	5814	0	1	0.9916	1404	5823	1	0	0.9913	1436	5816	0	2	0.9885	1435	5812	1	0	0.9872
1491	5813	0	1	0.9916	1407	5822	0	1	0.9913	1438	5814	0	1	0.9885	1436	5811	1	0	0.987
1496	5812	0	1	0.9916	1411	5821	0	1	0.9913	1441	5813	0	2	0.9885	1437	5810	0	2	0.987
1501	5811	0	1	0.9916	1414	5820	0	1	0.9913	1448	5811	0	3	0.9885	1439	5808	0	1	0.987
1508	5810	0	1	0.9916	1434	5819	0	3	0.9913	1449	5808	0	1	0.9885	1441	5807	0	1	0.987
1512	5809	0	2	0.9916	1435	5816	0	2	0.9913	1452	5807	0	1	0.9885	1444	5806	0	1	0.987
1513	5807	0	1	0.9916	1436	5814	0	1	0.9913	1453	5806	0	1	0.9885	1445	5805	0	1	0.987
1514	5806	0	1	0.9916	1437	5813	0	1	0.9913	1458	5805	0	1	0.9885	1453	5804	0	1	0.987
1520	5805	0	1	0.9916	1461	5812	0	1	0.9913	1465	5804	0	2	0.9885	1454	5803	0	1	0.987
1523	5804	1	0	0.9915	1463	5811	0	1	0.9913	1471	5802	0	1	0.9885	1455	5802	0	1	0.987
1525	5803	0	1	0.9915	1470	5810	0	1	0.9913	1478	5801	0	1	0.9885	1458	5801	0	1	0.987
1526	5802	0	1	0.9915	1472	5809	0	1	0.9913	1481	5800	1	1	0.9883	1459	5800	0	1	0.987
1531	5801	0	1	0.9915	1479	5808	0	1	0.9913	1484	5798	0	1	0.9883	1462	5799	1	0	0.9868
1532	5800	0	1	0.9915	1482	5807	0	1	0.9913	1487	5797	0	1	0.9883	1466	5798	0	1	0.9868
1538	5799	1	0	0.9913	1483	5806	0	1	0.9913	1488	5796	0	1	0.9883	1471	5797	0	1	0.9868
1540	5798	0	1	0.9913	1484	5805	0	1	0.9913	1493	5795	0	1	0.9883	1472	5796	0	1	0.9868
1541	5797	1	1	0.9911	1488	5804	0	1	0.9913	1494	5794	1	0	0.9881	1476	5795	0	1	0.9868
1543	5795	0	1	0.9911	1489	5803	0	1	0.9913	1498	5793	0	1	0.9881	1477	5794	1	0	0.9866
1545	5794	0	1	0.9911	1495	5802	0	1	0.9913	1502	5792	0	2	0.9881	1478	5793	0	2	0.9866
1548	5793	0	1	0.9911	1497	5801	0	1	0.9913	1504	5790	0	1	0.9881	1484	5791	2	0	0.9863
1551	5792	0	1	0.9911	1503	5800	0	1	0.9913	1505	5789	0	1	0.9881	1489	5789	0	1	0.9863
1552	5791	0	1	0.9911	1506	5799	0	2	0.9913	1507	5788	0	1	0.9881	1492	5788	1	0	0.9861
1559	5790	0	1	0.9911	1514	5797	0	2	0.9913	1509	5787	0	1	0.9881	1496	5787	0	1	0.9861
1560	5789	1	0	0.991	1520	5795	0	1	0.9913	1510	5786	0	1	0.9881	1498	5786	0	1	0.9861
1564	5788	0	1	0.991	1527	5794	0	1	0.9913	1512	5785	1	0	0.988	1508	5785	0	2	0.9861
1574	5787	0	1	0.991	1530	5793	1	0	0.9911	1516	5784	0	1	0.988	1509	5783	0	1	0.9861
1576	5786	1	0	0.9908	1533	5792	0	1	0.9911	1521	5783	1	0	0.9878	1519	5782	0	1	0.9861
1578	5785	0	1	0.9908	1537	5791	1	0	0.991	1523	5782	0	1	0.9878	1521	5781	1	0	0.986
1579	5784	1	1	0.9906	1538	5790	0	1	0.991	1529	5781	0	1	0.9878	1530	5780	1	0	0.9858
1599	5782	0	1	0.9906	1585	5789	0	1	0.991	1534	5780	0	1	0.9878	1533	5779	0	1	0.9858
1600	5781	1	0	0.9904	1587	5788	0	1	0.991	1540	5779	0	2	0.9878	1535	5778	0	1	0.9858
1611	5780	0	1	0.9904	1591	5787	0	2	0.991	1549	5777	0	1	0.9878	1536	5777	0	1	0.9858
1624	5779	0	1	0.9904	1592	5785	0	2	0.991	1551	5776	0	2	0.9878	1537	5776	0	1	0.9858
1626	5778	0	1	0.9904	1594	5783	1	0	0.9908	1563	5774	0	1	0.9878	1543	5775	1	0	0.9856
1635	5777	0	2	0.9904	1596	5782	0	1	0.9908	1566	5773	0	1	0.9878	1545	5774	1	0	0.9855
1642	5775	0	1	0.9904	1598	5781	1	0	0.9906	1574	5772	0	1	0.9878	1546	5773	0	1	0.9855
1651	5774	1	0	0.9903	1600	5780	0	1	0.9906	1577	5771	0	2	0.9878	1567	5772	1	0	0.9853
1655	5773	0	1	0.9903	1610	5779	1	0	0.9905	1579	5769	0	1	0.9878	1568	5771	0	1	0.9853
1661	5772	1	0	0.9901	1615	5778	0	1	0.9905	1581	5768	0	1	0.9878	1578	5770	0	2	0.9853
1669	5771	0	1	0.9901	1616	5777	1	0	0.9903	1583	5767	0	1	0.9878	1587	5768	1	0	0.9851
1674	5770	0	1	0.9901	1621	5776	1	0	0.9901	1588	5766	0	1	0.9878	1589	5767	0	1	0.9851
1694	5769	0	1	0.9901	1630	5775	0	1	0.9901	1592	5765	0	1	0.9878	1590	5766	0	1	0.9851
1700	5768	0	1	0.9901	1633	5774	0	1	0.9901	1596	5764	0	1	0.9878	1592	5765	0	1	0.9851
1707	5767	0	1	0.9901	1635	5773	1	1	0.9899	1598	5763	0	1	0.9878	1595	5764	0	1	0.9851
1710	5766	0	1	0.9901	1643	5771	0	1	0.9899	1608	5762	1	1	0.9876	1599	5763	0	1	0.9851
1724	5765	0	1	0.9901	1646	5770	0	2	0.9899	1619	5760	0	1	0.9876	1604	5762	0	1	0.9851
1738	5764	0	1	0.9901	1656	5768	0	1	0.9899	1627	5759	0	1	0.9876	1608	5761	0	1	0.9851
1744	5763	1	1	0.9899	1658	5767	1	1	0.9898	1629	5758	1	0	0.9875	1623	5760	0	1	0.9851
1749	5761	0	1	0.9899	1659	5765	0	1	0.9898	1630	5757	0	1	0.9875	1629	5759	0	1	0.9851
1752	5760	0	1	0.9899	1661	5764	0	1	0.9898	1641	5756	0	2	0.9875	1631	5758	1	1	0.9849
1754	5759	0	1	0.9899	1668	5763	0	1	0.9898	1642	5754	0	1	0.9875	1635	5756	0	1	0.9849
1764	5758	0	1	0.9899	1673	5762	1	1	0.9896	1655	5753	0	1	0.9875	1636	5755	0	1	0.9849
1768	5757	0	1	0.9899	1681	5760	0	2	0.9896	1660	5752	0	1	0.9875	1640	5754	1	0	0.9848
1770	5756	0	2	0.9899	1683	5758	1	0	0.9894	1661	5751	1	0	0.9873	1641	5753	0	1	0.9848
1775	5754	0	2	0.9899	1687	5757	0	1	0.9894	1663	5750	0	1	0.9873	1642	5752	1	1	0.9846
1781	5752	0	1	0.9899	1691	5756	0	1	0.9894	1665	5749	0	1	0.9873	1644	5750	1	0	0.9844
1790	5751	0	1	0.9899	1692	5755	0	1	0.9894	1667	5748	0	1	0.9873	1646	5749	1	0	0.9843
1797	5750	0	1	0.9899	1693	5754	0	1	0.9894	1674	5747	0	1	0.9873	1650	5748	0	1	0.9843
1800	5749	0	1	0.9899	1701	5753	0	1	0.9894	1678	5746	1	3	0.9871	1653	5747	1	0	0.9841
1806	5748	0	3	0.9899	1703	5752	0	1	0.9894	1684	5742	0	1	0.9871	1661	5746	1	0	0.9839
1807	5745	0	1	0.9899	1706	5751	0	1	0.9894	1702	5741	0	1	0.9871	1662	5745	1	0	0.9837
1808	5744	0	1	0.9899	1710	5750	0	1	0.9894	1704	5740	0	2	0.9871	1663	5744	0	1	0.9837
1812	5743	0	1	0.9899	1715	5749	0	1	0.9894	1709	5738	0	1	0.9871	1668	5743	0	1	0.9837
1814	5742	1	1	0.9897	1717	5748	0	1	0.9894	1710	5737	2	0	0.9868	1669	5742	0	1	0.9837
1818	5740	0	1	0.9897	1718	5747	1	0	0.9893	1714	5735	0	1	0.9868	1673	5741	0	1	0.9837
1823	5739	0	1	0.9897	1729	5746	0	1	0.9893	1717	5734	1	2	0.9866	1683	5740	0	1	0.9837
1827	5738	0	1	0.9897	1732	5745	0	1	0.9893	1723	5731	0	1	0.9866	1687	5739	0	2	0.9837
1834	5737	0	1	0.9897	1743	5744	1	0	0.9891	1725	5730	0	1	0.9866	1688	5737	0	1	0.9837
1841	5736	0	1	0.9897	1744	5743	0	1	0.9891	1727	5729	0	1	0.9866	1689	5736	1	0	0.9836
1844	5735	0	1	0.9897	1751	5742	1	0	0.9889	1735	5728	0	1	0.9866	1696	5735	0	1	0.9836
1846	5734	1	2	0.9896	1768	5741	0	1	0.9889	1739	5727	0	1	0.9866	1697	5734	0	1	0.9836
1848	5731	0	1	0.9896	1775	5740	0	1	0.9889	1741	5726	0	1	0.9866	1698	5733	0	2	0.9836
1849	5730	0	1	0.9896	1776	5739	0	1	0.9889	1746	5725	1	0	0.9864	1699	5731	1	0	0.9834
1851	5729	0	1	0.9896	1792	5738	0	1	0.9889	1748	5724	0	1	0.9864	1700	5730	0	1	0.9834
1854	5728	0	1	0.9896	1793	5737	0	1	0.9889	1749	5723	1	0	0.9863	1704	5729	0	1	0.9834
1855	5727	0	1	0.9896	1794	5736	0	1	0.9889	1750	5722	0	1	0.9863	1706	5728	1	0	0.9832
1856	5726	0	1	0.9896	1795	5735	0	1	0.9889	1752	5721	0	1	0.9863	1707	5727	0	1	0.9832
1862	5725	1	1	0.9894	1796	5734	1	0	0.9887	1755	5720	0	2	0.9863	1709	5726	0	1	0.9832
1866	5723	1	0	0.9892	1797	5733	0	1	0.9887	1758	5718	0	1	0.9863	1712	5725	1	0	0.9831
1868	5722	0	1	0.9892	1799	5732	0	1	0.9887	1764	5717	0	1	0.9863	1713	5724	0	1	0.9831
1875	5721	0	1	0.9892	1800	5731	0	1	0.9887	1767	5716	0	1	0.9863	1723	5723	0	1	0.9831
1876	5720	0	1	0.9892	1802	5730	0	1	0.9887	1774	5715	0	1	0.9863	1725	5722	0	1	0.9831
1877	5719	0	2	0.9892	1806	5729	0	1	0.9887	1784	5714	1	0	0.9861	1732	5721	0	1	0.9831
1880	5717	0	1	0.9892	1807	5728	0	1	0.9887	1792	5713	1	1	0.9859	1733	5720	0	1	0.9831
1881	5716	0	1	0.9892	1811	5727	1	0	0.9886	1794	5711	0	1	0.9859	1741	5719	1	0	0.9829
1883	5715	0	1	0.9892	1817	5726	0	1	0.9886	1798	5710	0	1	0.9859	1743	5718	1	0	0.9827
1890	5714	0	1	0.9892	1821	5725	0	2	0.9886	1802	5709	1	0	0.9857	1746	5717	2	0	0.9824
1897	5713	0	1	0.9892	1830	5723	1	0	0.9884	1803	5708	0	1	0.9857	1750	5715	1	0	0.9822
1902	5712	1	0	0.9891	1836	5722	0	1	0.9884	1804	5707	0	1	0.9857	1752	5714	0	1	0.9822
1903	5711	0	1	0.9891	1843	5721	0	1	0.9884	1805	5706	0	2	0.9857	1760	5713	0	1	0.9822
1904	5710	0	1	0.9891	1846	5720	0	1	0.9884	1808	5704	0	2	0.9857	1761	5712	0	1	0.9822
1905	5709	0	1	0.9891	1851	5719	0	2	0.9884	1809	5702	0	1	0.9857	1765	5711	1	1	0.982
1911	5708	0	1	0.9891	1852	5717	0	1	0.9884	1810	5701	0	1	0.9857	1768	5709	0	1	0.982
1914	5707	0	1	0.9891	1856	5716	0	1	0.9884	1811	5700	0	1	0.9857	1772	5708	0	1	0.982
1917	5706	0	1	0.9891	1857	5715	0	1	0.9884	1821	5699	0	1	0.9857	1774	5707	1	1	0.9819
1920	5705	0	1	0.9891	1862	5714	0	1	0.9884	1822	5698	0	2	0.9857	1776	5705	0	2	0.9819
1921	5704	0	1	0.9891	1864	5713	0	1	0.9884	1827	5696	1	0	0.9856	1779	5703	0	3	0.9819
1922	5703	0	1	0.9891	1868	5712	0	1	0.9884	1830	5695	0	1	0.9856	1785	5700	0	1	0.9819
1924	5702	1	0	0.9889	1873	5711	1	0	0.9882	1831	5694	0	1	0.9856	1787	5699	0	1	0.9819
1925	5701	0	1	0.9889	1897	5710	1	0	0.988	1834	5693	0	1	0.9856	1796	5698	1	1	0.9817
1930	5700	1	0	0.9887	1908	5709	0	1	0.988	1835	5692	0	1	0.9856	1797	5696	0	1	0.9817
1953	5699	0	2	0.9887	1911	5708	0	1	0.988	1837	5691	0	1	0.9856	1798	5695	0	3	0.9817
1967	5697	0	1	0.9887	1913	5707	1	1	0.9879	1838	5690	0	1	0.9856	1799	5692	0	2	0.9817
1969	5696	0	1	0.9887	1922	5705	0	1	0.9879	1841	5689	0	1	0.9856	1800	5690	0	2	0.9817
1973	5695	0	1	0.9887	1925	5704	0	1	0.9879	1849	5688	0	1	0.9856	1803	5688	0	1	0.9817
1982	5694	0	1	0.9887	1929	5703	0	1	0.9879	1850	5687	0	1	0.9856	1805	5687	0	1	0.9817
1986	5693	0	2	0.9887	1931	5702	0	1	0.9879	1853	5686	0	1	0.9856	1806	5686	0	2	0.9817
1987	5691	0	1	0.9887	1940	5701	0	1	0.9879	1855	5685	0	1	0.9856	1807	5684	0	1	0.9817
1992	5690	1	1	0.9885	1943	5700	0	1	0.9879	1857	5684	0	1	0.9856	1808	5683	0	1	0.9817
1993	5688	0	1	0.9885	1960	5699	0	1	0.9879	1862	5683	0	1	0.9856	1809	5682	0	1	0.9817
1994	5687	0	1	0.9885	1963	5698	0	1	0.9879	1864	5682	0	1	0.9856	1812	5681	0	2	0.9817
1996	5686	0	1	0.9885	1972	5697	1	0	0.9877	1865	5681	0	1	0.9856	1813	5679	0	1	0.9817
1997	5685	0	1	0.9885	1983	5696	1	0	0.9875	1872	5680	0	1	0.9856	1814	5678	1	1	0.9815
1998	5684	0	1	0.9885	1989	5695	0	1	0.9875	1873	5679	1	0	0.9854	1816	5676	0	1	0.9815
2001	5683	0	1	0.9885	1992	5694	1	0	0.9873	1874	5678	0	1	0.9854	1817	5675	0	1	0.9815
2003	5682	0	1	0.9885	1993	5693	0	1	0.9873	1880	5677	1	0	0.9852	1819	5674	0	1	0.9815
2007	5681	1	0	0.9884	1997	5692	0	3	0.9873	1884	5676	0	1	0.9852	1820	5673	0	1	0.9815
2017	5680	1	0	0.9882	1998	5689	0	1	0.9873	1888	5675	0	1	0.9852	1825	5672	1	0	0.9813
2022	5679	0	1	0.9882	2000	5688	0	1	0.9873	1893	5674	0	1	0.9852	1827	5671	0	1	0.9813
2025	5678	0	1	0.9882	2005	5687	0	1	0.9873	1895	5673	0	1	0.9852	1829	5670	1	0	0.9812
2027	5677	0	1	0.9882	2006	5686	0	1	0.9873	1898	5672	0	1	0.9852	1834	5669	0	1	0.9812
2035	5676	0	1	0.9882	2008	5685	0	1	0.9873	1907	5671	0	2	0.9852	1835	5668	0	3	0.9812
2037	5675	0	1	0.9882	2012	5684	0	2	0.9873	1908	5669	1	0	0.985	1839	5665	0	1	0.9812
2043	5674	0	1	0.9882	2014	5682	0	1	0.9873	1912	5668	0	1	0.985	1840	5664	0	1	0.9812
2045	5673	0	1	0.9882	2015	5681	0	1	0.9873	1915	5667	0	1	0.985	1842	5663	0	1	0.9812
2046	5672	0	1	0.9882	2018	5680	0	2	0.9873	1917	5666	0	2	0.985	1843	5662	0	2	0.9812
2050	5671	0	1	0.9882	2020	5678	0	1	0.9873	1919	5664	0	1	0.985	1848	5660	0	2	0.9812
2059	5670	0	1	0.9882	2024	5677	0	1	0.9873	1920	5663	0	1	0.985	1851	5658	1	0	0.981
2062	5669	0	1	0.9882	2026	5676	0	1	0.9873	1922	5662	0	1	0.985	1853	5657	1	0	0.9808
2067	5668	0	1	0.9882	2027	5675	0	1	0.9873	1926	5661	0	1	0.985	1854	5656	0	2	0.9808
2070	5667	1	0	0.988	2040	5674	0	1	0.9873	1927	5660	0	2	0.985	1858	5654	0	1	0.9808
2075	5666	0	1	0.988	2042	5673	0	1	0.9873	1928	5658	0	1	0.985	1861	5653	1	1	0.9806
2078	5665	0	1	0.988	2049	5672	1	1	0.9872	1929	5657	0	1	0.985	1862	5651	0	1	0.9806
2087	5664	0	1	0.988	2055	5670	0	1	0.9872	1933	5656	2	1	0.9847	1866	5650	0	2	0.9806
2095	5663	0	1	0.988	2059	5669	0	1	0.9872	1935	5653	0	1	0.9847	1869	5648	1	0	0.9805
2105	5662	0	1	0.988	2068	5668	1	0	0.987	1941	5652	0	1	0.9847	1871	5647	0	1	0.9805
2109	5661	0	1	0.988	2073	5667	1	0	0.9868	1945	5651	0	1	0.9847	1873	5646	0	1	0.9805
2111	5660	0	1	0.988	2078	5666	0	1	0.9868	1947	5650	0	1	0.9847	1879	5645	0	1	0.9805
2113	5659	0	1	0.988	2080	5665	0	2	0.9868	1948	5649	0	1	0.9847	1880	5644	0	2	0.9805
2114	5658	0	1	0.988	2081	5663	0	1	0.9868	1950	5648	0	1	0.9847	1882	5642	0	1	0.9805
2115	5657	0	1	0.988	2082	5662	0	1	0.9868	1954	5647	0	1	0.9847	1885	5641	0	1	0.9805
2117	5656	0	1	0.988	2089	5661	1	0	0.9867	1965	5646	0	2	0.9847	1891	5640	0	2	0.9805
2118	5655	0	1	0.988	2091	5660	0	1	0.9867	1968	5644	1	0	0.9845	1893	5638	0	1	0.9805
2119	5654	0	1	0.988	2092	5659	1	1	0.9865	1983	5643	1	0	0.9843	1895	5637	0	2	0.9805
2123	5653	1	0	0.9878	2093	5657	0	1	0.9865	1984	5642	0	1	0.9843	1896	5635	0	2	0.9805
2124	5652	0	1	0.9878	2105	5656	0	1	0.9865	1988	5641	1	0	0.9842	1897	5633	0	1	0.9805
2126	5651	0	2	0.9878	2109	5655	0	1	0.9865	1991	5640	0	1	0.9842	1903	5632	0	1	0.9805
2127	5649	0	1	0.9878	2113	5654	0	1	0.9865	1992	5639	0	1	0.9842	1908	5631	0	1	0.9805
2129	5648	0	2	0.9878	2119	5653	0	1	0.9865	1993	5638	0	1	0.9842	1911	5630	0	1	0.9805
2134	5646	0	1	0.9878	2120	5652	0	1	0.9865	1994	5637	0	1	0.9842	1912	5629	0	1	0.9805
2135	5645	1	0	0.9877	2121	5651	0	2	0.9865	2000	5636	0	1	0.9842	1914	5628	0	1	0.9805
2138	5644	0	1	0.9877	2123	5649	0	1	0.9865	2006	5635	2	1	0.9838	1916	5627	0	1	0.9805
2139	5643	0	1	0.9877	2124	5648	0	1	0.9865	2007	5632	0	1	0.9838	1919	5626	0	1	0.9805
2140	5642	0	1	0.9877	2125	5647	0	1	0.9865	2011	5631	0	1	0.9838	1922	5625	0	1	0.9805
2141	5641	1	0	0.9875	2126	5646	0	1	0.9865	2017	5630	0	2	0.9838	1929	5624	0	1	0.9805
2142	5640	0	1	0.9875	2128	5645	0	2	0.9865	2019	5628	1	0	0.9836	1933	5623	0	1	0.9805
2143	5639	0	3	0.9875	2132	5643	0	2	0.9865	2020	5627	0	2	0.9836	1934	5622	1	1	0.9803
2144	5636	0	1	0.9875	2133	5641	0	1	0.9865	2021	5625	0	1	0.9836	1935	5620	0	1	0.9803
2145	5635	0	1	0.9875	2134	5640	0	1	0.9865	2029	5624	0	1	0.9836	1937	5619	1	0	0.9801
2147	5634	0	3	0.9875	2137	5639	0	1	0.9865	2037	5623	1	0	0.9835	1938	5618	1	0	0.9799
2148	5631	0	2	0.9875	2140	5638	0	2	0.9865	2039	5622	0	1	0.9835	1939	5617	0	1	0.9799
2149	5629	0	3	0.9875	2141	5636	0	1	0.9865	2040	5621	0	2	0.9835	1943	5616	0	1	0.9799
2152	5626	0	1	0.9875	2143	5635	1	0	0.9863	2048	5619	0	1	0.9835	1944	5615	1	0	0.9798
2153	5625	0	1	0.9875	2144	5634	0	3	0.9863	2050	5618	0	1	0.9835	1950	5614	0	2	0.9798
2155	5624	2	1	0.9871	2145	5631	0	2	0.9863	2051	5617	1	0	0.9833	1951	5612	0	1	0.9798
2156	5621	0	2	0.9871	2146	5629	0	2	0.9863	2054	5616	0	1	0.9833	1952	5611	0	1	0.9798
2157	5619	0	1	0.9871	2147	5627	0	2	0.9863	2058	5615	0	1	0.9833	1953	5610	0	1	0.9798
2158	5618	0	3	0.9871	2149	5625	0	1	0.9863	2061	5614	0	1	0.9833	1955	5609	0	1	0.9798
2159	5615	1	2	0.987	2150	5624	0	2	0.9863	2062	5613	0	1	0.9833	1957	5608	0	1	0.9798
2160	5612	0	3	0.987	2151	5622	0	3	0.9863	2063	5612	1	0	0.9831	1961	5607	1	0	0.9796
2161	5609	0	3	0.987	2152	5619	0	2	0.9863	2064	5611	0	1	0.9831	1965	5606	0	1	0.9796
2162	5606	0	5	0.987	2153	5617	0	2	0.9863	2069	5610	0	1	0.9831	1969	5605	0	1	0.9796
2163	5601	0	4	0.987	2154	5615	0	5	0.9863	2070	5609	0	1	0.9831	1976	5604	1	0	0.9794
2164	5597	0	3	0.987	2155	5610	0	3	0.9863	2072	5608	0	1	0.9831	1977	5603	0	1	0.9794
2165	5594	0	1	0.987	2157	5607	0	1	0.9863	2078	5607	0	1	0.9831	1979	5602	1	0	0.9792
2166	5593	0	3	0.987	2158	5606	0	2	0.9863	2092	5606	0	1	0.9831	1980	5601	0	1	0.9792
2167	5590	0	2	0.987	2160	5604	0	3	0.9863	2093	5605	0	1	0.9831	1983	5600	0	1	0.9792
2168	5588	0	4	0.987	2161	5601	0	1	0.9863	2094	5604	1	0	0.9829	1987	5599	1	0	0.9791
2169	5584	0	7	0.987	2162	5600	1	0	0.9861	2096	5603	1	1	0.9828	1996	5598	0	1	0.9791
2170	5577	0	9	0.987	2163	5599	0	4	0.9861	2099	5601	0	2	0.9828	1998	5597	0	1	0.9791
2171	5568	0	6	0.987	2164	5595	0	3	0.9861	2100	5599	0	1	0.9828	1999	5596	0	1	0.9791
2172	5562	0	7	0.987	2165	5592	0	1	0.9861	2105	5598	0	1	0.9828	2000	5595	0	1	0.9791
2173	5555	0	8	0.987	2166	5591	0	1	0.9861	2107	5597	0	2	0.9828	2009	5594	0	2	0.9791
2174	5547	0	3	0.987	2167	5590	0	4	0.9861	2112	5595	0	1	0.9828	2010	5592	0	2	0.9791
2175	5544	0	8	0.987	2168	5586	0	4	0.9861	2113	5594	0	1	0.9828	2012	5590	0	1	0.9791
2176	5536	0	2	0.987	2169	5582	0	8	0.9861	2114	5593	0	1	0.9828	2013	5589	1	1	0.9789
2177	5534	0	7	0.987	2170	5574	0	4	0.9861	2118	5592	0	1	0.9828	2014	5587	0	1	0.9789
2178	5527	0	6	0.987	2171	5570	0	8	0.9861	2119	5591	0	2	0.9828	2015	5586	0	1	0.9789
2179	5521	0	7	0.987	2172	5562	0	5	0.9861	2122	5589	0	1	0.9828	2021	5585	0	2	0.9789
2180	5514	0	6	0.987	2173	5557	0	7	0.9861	2126	5588	1	0	0.9826	2022	5583	0	1	0.9789
2181	5508	0	6	0.987	2174	5550	0	10	0.9861	2127	5587	0	3	0.9826	2023	5582	0	1	0.9789
2182	5502	0	7	0.987	2175	5540	0	2	0.9861	2134	5584	0	1	0.9826	2026	5581	0	1	0.9789
2183	5495	0	7	0.987	2176	5538	0	8	0.9861	2136	5583	0	2	0.9826	2027	5580	1	0	0.9787
2184	5488	0	8	0.987	2177	5530	0	3	0.9861	2139	5581	0	1	0.9826	2030	5579	0	1	0.9787
2185	5480	0	6	0.987	2178	5527	0	11	0.9861	2140	5580	0	5	0.9826	2031	5578	0	1	0.9787
2186	5474	0	8	0.987	2179	5516	0	6	0.9861	2141	5575	1	0	0.9824	2032	5577	0	1	0.9787
2187	5466	0	9	0.987	2180	5510	0	7	0.9861	2142	5574	0	1	0.9824	2035	5576	0	1	0.9787
2188	5457	0	10	0.987	2181	5503	0	5	0.9861	2143	5573	0	2	0.9824	2036	5575	0	1	0.9787
2189	5447	0	6	0.987	2182	5498	0	4	0.9861	2145	5571	0	2	0.9824	2038	5574	0	2	0.9787
2190	5441	0	11	0.987	2183	5494	0	4	0.9861	2147	5569	0	2	0.9824	2039	5572	2	1	0.9784
2191	5430	0	13	0.987	2184	5490	1	5	0.9859	2150	5567	0	2	0.9824	2041	5569	0	1	0.9784
2192	5417	0	14	0.987	2185	5484	0	7	0.9859	2152	5565	0	1	0.9824	2043	5568	1	1	0.9782
2193	5403	0	11	0.987	2186	5477	0	5	0.9859	2153	5564	0	4	0.9824	2044	5566	0	1	0.9782
2194	5392	0	14	0.987	2187	5472	0	8	0.9859	2155	5560	0	1	0.9824	2045	5565	1	0	0.978
2195	5378	0	10	0.987	2188	5464	1	2	0.9858	2156	5559	0	2	0.9824	2046	5564	0	1	0.978
2196	5368	0	13	0.987	2189	5461	0	11	0.9858	2157	5557	0	1	0.9824	2053	5563	0	1	0.978
2197	5355	0	10	0.987	2190	5450	0	12	0.9858	2158	5556	0	2	0.9824	2056	5562	1	0	0.9778
2198	5345	0	6	0.987	2191	5438	0	14	0.9858	2159	5554	0	2	0.9824	2065	5561	0	1	0.9778
2199	5339	0	15	0.987	2192	5424	0	16	0.9858	2160	5552	0	4	0.9824	2066	5560	0	1	0.9778
2200	5324	0	9	0.987	2193	5408	0	10	0.9858	2161	5548	0	3	0.9824	2070	5559	0	1	0.9778
2201	5315	0	9	0.987	2194	5398	0	13	0.9858	2162	5545	0	4	0.9824	2077	5558	1	0	0.9777
2202	5306	0	5	0.987	2195	5385	0	5	0.9858	2163	5541	0	5	0.9824	2079	5557	0	1	0.9777
2203	5301	0	8	0.987	2196	5380	0	11	0.9858	2164	5536	0	5	0.9824	2081	5556	0	1	0.9777
2204	5293	0	12	0.987	2197	5369	0	11	0.9858	2165	5531	0	3	0.9824	2082	5555	1	2	0.9775
2205	5281	0	7	0.987	2198	5358	0	4	0.9858	2166	5528	0	3	0.9824	2083	5552	1	0	0.9773
2206	5274	0	7	0.987	2199	5354	0	15	0.9858	2167	5525	0	5	0.9824	2086	5551	1	0	0.9771
2207	5267	0	17	0.987	2200	5339	0	8	0.9858	2168	5520	0	5	0.9824	2092	5550	0	1	0.9771
2208	5250	0	11	0.987	2201	5331	2	10	0.9854	2169	5515	0	6	0.9824	2093	5549	0	1	0.9771
2209	5239	0	5	0.987	2202	5319	0	7	0.9854	2170	5509	0	10	0.9824	2095	5548	0	1	0.9771
2210	5234	0	13	0.987	2203	5312	0	8	0.9854	2171	5499	0	5	0.9824	2098	5547	0	1	0.9771
2211	5221	0	6	0.987	2204	5304	0	10	0.9854	2172	5494	0	2	0.9824	2099	5546	0	1	0.9771
2212	5215	0	15	0.987	2205	5294	0	7	0.9854	2173	5492	0	5	0.9824	2100	5545	0	1	0.9771
2213	5200	0	8	0.987	2206	5287	0	6	0.9854	2174	5487	0	3	0.9824	2102	5544	0	1	0.9771
2214	5192	0	6	0.987	2207	5281	0	6	0.9854	2175	5484	0	4	0.9824	2105	5543	0	3	0.9771
2215	5186	0	13	0.987	2208	5275	0	9	0.9854	2176	5480	0	6	0.9824	2106	5540	0	1	0.9771
2216	5173	0	6	0.987	2209	5266	0	11	0.9854	2177	5474	0	13	0.9824	2108	5539	1	0	0.977
2217	5167	0	6	0.987	2210	5255	0	7	0.9854	2178	5461	0	5	0.9824	2109	5538	0	1	0.977
2218	5161	0	4	0.987	2211	5248	0	6	0.9854	2179	5456	0	5	0.9824	2111	5537	1	0	0.9768
2219	5157	0	7	0.987	2212	5242	0	21	0.9854	2180	5451	0	8	0.9824	2113	5536	0	1	0.9768
2220	5150	0	11	0.987	2213	5221	0	10	0.9854	2181	5443	0	8	0.9824	2114	5535	0	1	0.9768
2221	5139	0	10	0.987	2214	5211	0	8	0.9854	2182	5435	0	5	0.9824	2117	5534	0	1	0.9768
2222	5129	0	5	0.987	2215	5203	0	5	0.9854	2183	5430	0	1	0.9824	2121	5533	1	1	0.9766
2223	5124	0	11	0.987	2216	5198	0	4	0.9854	2184	5429	0	4	0.9824	2122	5531	1	0	0.9764
2224	5113	0	14	0.987	2217	5194	0	3	0.9854	2185	5425	0	8	0.9824	2125	5530	0	3	0.9764
2225	5099	0	12	0.987	2218	5191	0	7	0.9854	2186	5417	0	9	0.9824	2126	5527	1	1	0.9763
2226	5087	0	13	0.987	2219	5184	0	9	0.9854	2187	5408	0	7	0.9824	2127	5525	0	1	0.9763
2227	5074	0	16	0.987	2220	5175	0	5	0.9854	2188	5401	0	4	0.9824	2130	5524	0	1	0.9763
2228	5058	0	16	0.987	2221	5170	0	11	0.9854	2189	5397	0	8	0.9824	2136	5523	1	0	0.9761
2229	5042	0	10	0.987	2222	5159	0	9	0.9854	2190	5389	1	7	0.9822	2139	5522	0	1	0.9761
2230	5032	0	9	0.987	2223	5150	0	7	0.9854	2191	5381	0	15	0.9822	2140	5521	0	2	0.9761
2231	5023	1	16	0.9868	2224	5143	0	15	0.9854	2192	5366	0	11	0.9822	2141	5519	1	0	0.9759
2232	5006	0	19	0.9868	2225	5128	0	15	0.9854	2193	5355	0	8	0.9822	2142	5518	1	0	0.9757
2233	4987	0	14	0.9868	2226	5113	0	21	0.9854	2194	5347	0	16	0.9822	2145	5517	0	2	0.9757
2234	4973	0	7	0.9868	2227	5092	0	9	0.9854	2195	5331	0	15	0.9822	2147	5515	0	3	0.9757
2235	4966	2	11	0.9864	2228	5083	0	8	0.9854	2196	5316	0	12	0.9822	2148	5512	0	2	0.9757
2236	4953	0	7	0.9864	2229	5075	0	8	0.9854	2197	5304	0	10	0.9822	2149	5510	0	1	0.9757
2237	4946	0	14	0.9864	2230	5067	0	12	0.9854	2198	5294	0	14	0.9822	2151	5509	0	3	0.9757
2238	4932	0	16	0.9864	2231	5055	0	11	0.9854	2199	5280	0	11	0.9822	2152	5506	0	2	0.9757
2239	4916	0	17	0.9864	2232	5044	0	6	0.9854	2200	5269	0	10	0.9822	2153	5504	0	2	0.9757
2240	4899	0	10	0.9864	2233	5038	0	13	0.9854	2201	5259	0	9	0.9822	2154	5502	0	2	0.9757
2241	4889	0	13	0.9864	2234	5025	0	9	0.9854	2202	5250	0	6	0.9822	2155	5500	0	5	0.9757
2242	4876	0	11	0.9864	2235	5016	0	7	0.9854	2203	5244	0	3	0.9822	2156	5495	0	3	0.9757
2243	4865	0	16	0.9864	2236	5009	0	9	0.9854	2204	5241	0	5	0.9822	2158	5492	1	2	0.9755
2244	4849	0	4	0.9864	2237	5000	0	9	0.9854	2205	5236	0	6	0.9822	2159	5489	0	1	0.9755
2245	4845	0	10	0.9864	2238	4991	0	18	0.9854	2206	5230	0	12	0.9822	2160	5488	0	2	0.9755
2246	4835	0	9	0.9864	2239	4973	0	11	0.9854	2207	5218	0	9	0.9822	2161	5486	0	6	0.9755
2247	4826	0	11	0.9864	2240	4962	0	11	0.9854	2208	5209	0	8	0.9822	2162	5480	0	3	0.9755
2248	4815	0	8	0.9864	2241	4951	0	14	0.9854	2209	5201	0	8	0.9822	2163	5477	0	3	0.9755
2249	4807	0	7	0.9864	2242	4937	0	15	0.9854	2210	5193	0	5	0.9822	2164	5474	0	7	0.9755
2250	4800	0	6	0.9864	2243	4922	0	15	0.9854	2211	5188	0	9	0.9822	2165	5467	0	1	0.9755
2251	4794	0	7	0.9864	2244	4907	1	8	0.9852	2212	5179	0	10	0.9822	2166	5466	0	2	0.9755
2252	4787	0	8	0.9864	2245	4898	0	11	0.9852	2213	5169	0	9	0.9822	2167	5464	0	6	0.9755
2253	4779	0	9	0.9864	2246	4887	0	8	0.9852	2214	5160	0	11	0.9822	2168	5458	0	5	0.9755
2254	4770	0	13	0.9864	2247	4879	0	7	0.9852	2215	5149	0	9	0.9822	2169	5453	0	1	0.9755
2255	4757	0	11	0.9864	2248	4872	0	5	0.9852	2216	5140	0	6	0.9822	2170	5452	0	4	0.9755
2256	4746	0	9	0.9864	2249	4867	0	18	0.9852	2217	5134	0	3	0.9822	2171	5448	0	1	0.9755
2257	4737	0	6	0.9864	2250	4849	0	8	0.9852	2218	5131	1	3	0.982	2172	5447	0	4	0.9755
2258	4731	0	6	0.9864	2251	4841	0	8	0.9852	2219	5127	0	5	0.982	2173	5443	0	4	0.9755
2259	4725	0	6	0.9864	2252	4833	0	13	0.9852	2220	5122	0	8	0.982	2174	5439	0	3	0.9755
2260	4719	0	7	0.9864	2253	4820	0	16	0.9852	2221	5114	0	8	0.982	2175	5436	0	5	0.9755
2261	4712	1	11	0.9862	2254	4804	0	15	0.9852	2222	5106	0	5	0.982	2176	5431	0	2	0.9755
2262	4700	0	13	0.9862	2255	4789	0	13	0.9852	2223	5101	0	12	0.982	2177	5429	0	8	0.9755
2263	4687	0	1	0.9862	2256	4776	0	5	0.9852	2224	5089	0	12	0.982	2178	5421	0	3	0.9755
2264	4686	0	12	0.9862	2257	4771	0	11	0.9852	2225	5077	0	14	0.982	2179	5418	0	8	0.9755
2265	4674	0	6	0.9862	2258	4760	0	10	0.9852	2226	5063	0	12	0.982	2180	5410	0	8	0.9755
2266	4668	0	10	0.9862	2259	4750	0	6	0.9852	2227	5051	0	11	0.982	2181	5402	0	10	0.9755
2267	4658	0	7	0.9862	2260	4744	0	16	0.9852	2228	5040	0	14	0.982	2182	5392	0	3	0.9755
2268	4651	0	7	0.9862	2261	4728	0	11	0.9852	2229	5026	0	8	0.982	2183	5389	0	6	0.9755
2269	4644	0	5	0.9862	2262	4717	0	5	0.9852	2230	5018	0	5	0.982	2184	5383	1	6	0.9754
2270	4639	0	7	0.9862	2263	4712	0	7	0.9852	2231	5013	0	14	0.982	2185	5376	0	6	0.9754
2271	4632	0	14	0.9862	2264	4705	0	8	0.9852	2232	4999	0	5	0.982	2186	5370	0	5	0.9754
2272	4618	0	5	0.9862	2265	4697	0	6	0.9852	2233	4994	1	12	0.9818	2187	5365	1	6	0.9752
2273	4613	0	4	0.9862	2266	4691	1	9	0.985	2234	4981	0	4	0.9818	2188	5358	0	5	0.9752
2274	4609	0	11	0.9862	2267	4681	0	1	0.985	2235	4977	0	16	0.9818	2189	5353	0	11	0.9752
2275	4598	0	8	0.9862	2268	4680	0	9	0.985	2236	4961	0	10	0.9818	2190	5342	0	3	0.9752
2276	4590	0	7	0.9862	2269	4671	0	2	0.985	2237	4951	0	15	0.9818	2191	5339	0	11	0.9752
2277	4583	0	12	0.9862	2270	4669	0	11	0.985	2238	4936	0	10	0.9818	2192	5328	0	9	0.9752
2278	4571	0	9	0.9862	2271	4658	0	14	0.985	2239	4926	0	18	0.9818	2193	5319	0	15	0.9752
2279	4562	0	14	0.9862	2272	4644	0	4	0.985	2240	4908	0	10	0.9818	2194	5304	0	18	0.9752
2280	4548	0	13	0.9862	2273	4640	0	6	0.985	2241	4898	0	16	0.9818	2195	5286	0	6	0.9752
2281	4535	1	10	0.9859	2274	4634	0	7	0.985	2242	4882	0	10	0.9818	2196	5280	0	8	0.9752
2282	4524	0	7	0.9859	2275	4627	0	7	0.985	2243	4872	0	12	0.9818	2197	5272	0	11	0.9752
2283	4517	0	6	0.9859	2276	4620	0	8	0.985	2244	4860	0	7	0.9818	2198	5261	1	15	0.975
2284	4511	0	9	0.9859	2277	4612	0	3	0.985	2245	4853	0	7	0.9818	2199	5245	0	16	0.975
2285	4502	0	4	0.9859	2278	4609	0	7	0.985	2246	4846	0	8	0.9818	2200	5229	0	7	0.975
2286	4498	0	5	0.9859	2279	4602	0	3	0.985	2247	4838	0	10	0.9818	2201	5222	0	8	0.975
2287	4493	0	13	0.9859	2280	4599	0	10	0.985	2248	4828	0	10	0.9818	2202	5214	0	10	0.975
2288	4480	0	7	0.9859	2281	4589	0	13	0.985	2249	4818	1	9	0.9816	2203	5204	0	2	0.975
2289	4473	0	8	0.9859	2282	4576	0	6	0.985	2250	4808	0	8	0.9816	2204	5202	0	11	0.975
2290	4465	0	4	0.9859	2283	4570	0	6	0.985	2251	4800	0	3	0.9816	2205	5191	1	6	0.9748
2291	4461	0	9	0.9859	2284	4564	0	8	0.985	2252	4797	0	6	0.9816	2206	5184	0	5	0.9748
2292	4452	0	6	0.9859	2285	4556	0	5	0.985	2253	4791	0	5	0.9816	2207	5179	0	5	0.9748
2293	4446	0	5	0.9859	2286	4551	1	6	0.9848	2254	4786	0	16	0.9816	2208	5174	0	16	0.9748
2294	4441	0	4	0.9859	2287	4544	0	6	0.9848	2255	4770	0	9	0.9816	2209	5158	0	7	0.9748
2295	4437	0	5	0.9859	2288	4538	0	8	0.9848	2256	4761	0	11	0.9816	2210	5151	0	9	0.9748
2296	4432	0	8	0.9859	2289	4530	0	8	0.9848	2257	4750	0	7	0.9816	2211	5142	0	5	0.9748
2297	4424	0	7	0.9859	2290	4522	0	8	0.9848	2258	4743	0	4	0.9816	2212	5137	0	12	0.9748
2298	4417	0	2	0.9859	2291	4514	0	5	0.9848	2259	4739	0	10	0.9816	2213	5125	0	9	0.9748
2299	4415	0	6	0.9859	2292	4509	0	7	0.9848	2260	4729	1	12	0.9814	2214	5116	0	14	0.9748
2300	4409	0	6	0.9859	2293	4502	0	6	0.9848	2261	4716	1	9	0.9812	2215	5102	0	3	0.9748
2301	4403	0	9	0.9859	2294	4496	0	7	0.9848	2262	4706	0	9	0.9812	2216	5099	0	9	0.9748
2302	4394	0	5	0.9859	2295	4489	0	7	0.9848	2263	4697	0	7	0.9812	2217	5090	0	4	0.9748
2303	4389	0	7	0.9859	2296	4482	0	2	0.9848	2264	4690	0	8	0.9812	2218	5086	0	5	0.9748
2304	4382	0	2	0.9859	2297	4480	0	9	0.9848	2265	4682	0	4	0.9812	2219	5081	0	10	0.9748
2305	4380	0	11	0.9859	2298	4471	1	7	0.9845	2266	4678	0	8	0.9812	2220	5071	0	7	0.9748
2306	4369	0	5	0.9859	2299	4463	0	12	0.9845	2267	4670	0	6	0.9812	2221	5064	0	8	0.9748
2307	4364	0	8	0.9859	2300	4451	0	6	0.9845	2268	4664	0	3	0.9812	2222	5056	0	8	0.9748
2308	4356	0	9	0.9859	2301	4445	0	3	0.9845	2269	4661	0	6	0.9812	2223	5048	0	13	0.9748
2309	4347	0	10	0.9859	2302	4442	0	7	0.9845	2270	4655	1	9	0.981	2224	5035	0	5	0.9748
2310	4337	0	9	0.9859	2303	4435	0	12	0.9845	2271	4645	0	4	0.981	2225	5030	1	9	0.9746
2311	4328	0	5	0.9859	2304	4423	0	6	0.9845	2272	4641	0	4	0.981	2226	5020	0	17	0.9746
2312	4323	0	6	0.9859	2305	4417	0	2	0.9845	2273	4637	0	12	0.981	2227	5003	0	13	0.9746
2313	4317	0	10	0.9859	2306	4415	0	2	0.9845	2274	4625	0	3	0.981	2228	4990	0	1	0.9746
2314	4307	0	10	0.9859	2307	4413	0	6	0.9845	2275	4622	0	12	0.981	2229	4989	0	2	0.9746
2315	4297	0	3	0.9859	2308	4407	0	9	0.9845	2276	4610	0	4	0.981	2230	4987	0	9	0.9746
2316	4294	0	5	0.9859	2309	4398	0	4	0.9845	2277	4606	0	7	0.981	2231	4978	0	13	0.9746
2317	4289	0	8	0.9859	2310	4394	0	8	0.9845	2278	4599	0	7	0.981	2232	4965	0	5	0.9746
2318	4281	0	11	0.9859	2311	4386	0	9	0.9845	2279	4592	0	13	0.981	2233	4960	1	11	0.9744
2319	4270	0	4	0.9859	2312	4377	0	5	0.9845	2280	4579	0	5	0.981	2234	4948	0	7	0.9744
2320	4266	0	6	0.9859	2313	4372	0	5	0.9845	2281	4574	0	13	0.981	2235	4941	0	4	0.9744
2321	4260	0	9	0.9859	2314	4367	0	7	0.9845	2282	4561	0	6	0.981	2236	4937	0	12	0.9744
2322	4251	0	5	0.9859	2315	4360	0	8	0.9845	2283	4555	0	7	0.981	2237	4925	0	12	0.9744
2323	4246	0	9	0.9859	2316	4352	0	10	0.9845	2284	4548	0	8	0.981	2238	4913	1	11	0.9742
2324	4237	0	5	0.9859	2317	4342	0	8	0.9845	2285	4540	0	2	0.981	2239	4901	0	10	0.9742
2325	4232	0	8	0.9859	2318	4334	0	5	0.9845	2286	4538	0	7	0.981	2240	4891	0	9	0.9742
2326	4224	0	5	0.9859	2319	4329	0	8	0.9845	2287	4531	1	4	0.9808	2241	4882	0	8	0.9742
2327	4219	0	9	0.9859	2320	4321	0	2	0.9845	2288	4526	0	7	0.9808	2242	4874	0	15	0.9742
2328	4210	0	10	0.9859	2321	4319	0	4	0.9845	2289	4519	0	3	0.9808	2243	4859	0	4	0.9742
2329	4200	0	5	0.9859	2322	4315	0	7	0.9845	2290	4516	0	6	0.9808	2244	4855	0	6	0.9742
2330	4195	0	9	0.9859	2323	4308	0	8	0.9845	2291	4510	0	7	0.9808	2245	4849	0	8	0.9742
2331	4186	0	11	0.9859	2324	4300	0	6	0.9845	2292	4503	0	2	0.9808	2246	4841	0	5	0.9742
2332	4175	0	8	0.9859	2325	4294	0	11	0.9845	2293	4501	0	12	0.9808	2247	4836	0	7	0.9742
2333	4167	0	5	0.9859	2326	4283	0	9	0.9845	2294	4489	0	4	0.9808	2248	4829	0	5	0.9742
2334	4162	0	11	0.9859	2327	4274	0	2	0.9845	2295	4485	0	5	0.9808	2249	4824	0	16	0.9742
2335	4151	0	2	0.9859	2328	4272	1	6	0.9843	2296	4480	0	4	0.9808	2250	4808	0	4	0.9742
2336	4149	0	7	0.9859	2329	4265	0	8	0.9843	2297	4476	0	10	0.9808	2251	4804	0	5	0.9742
2337	4142	0	4	0.9859	2330	4257	0	8	0.9843	2298	4466	0	6	0.9808	2252	4799	0	6	0.9742
2338	4138	0	7	0.9859	2331	4249	0	9	0.9843	2299	4460	0	6	0.9808	2253	4793	0	7	0.9742
2339	4131	0	10	0.9859	2332	4240	0	10	0.9843	2300	4454	0	5	0.9808	2254	4786	0	14	0.9742
2340	4121	0	10	0.9859	2333	4230	0	6	0.9843	2301	4449	0	9	0.9808	2255	4772	0	10	0.9742
2341	4111	0	4	0.9859	2334	4224	0	12	0.9843	2302	4440	0	4	0.9808	2256	4762	1	4	0.974
2342	4107	0	9	0.9859	2335	4212	0	7	0.9843	2303	4436	0	13	0.9808	2257	4757	0	7	0.974
2343	4098	0	8	0.9859	2336	4205	0	10	0.9843	2304	4423	0	4	0.9808	2258	4750	0	7	0.974
2344	4090	0	7	0.9859	2337	4195	0	13	0.9843	2305	4419	0	8	0.9808	2259	4743	0	5	0.974
2345	4083	0	15	0.9859	2338	4182	0	11	0.9843	2306	4411	0	5	0.9808	2260	4738	0	4	0.974
2346	4068	0	11	0.9859	2339	4171	0	6	0.9843	2307	4406	0	6	0.9808	2261	4734	0	9	0.974
2347	4057	0	5	0.9859	2340	4165	0	6	0.9843	2308	4400	0	7	0.9808	2262	4725	0	8	0.974
2348	4052	0	11	0.9859	2341	4159	0	7	0.9843	2309	4393	0	7	0.9808	2263	4717	0	7	0.974
2349	4041	0	16	0.9859	2342	4152	0	9	0.9843	2310	4386	0	9	0.9808	2264	4710	0	9	0.974
2350	4025	0	13	0.9859	2343	4143	0	8	0.9843	2311	4377	0	7	0.9808	2265	4701	0	4	0.974
2351	4012	0	16	0.9859	2344	4135	0	9	0.9843	2312	4370	0	9	0.9808	2266	4697	0	7	0.974
2352	3996	0	19	0.9859	2345	4126	0	7	0.9843	2313	4361	0	7	0.9808	2267	4690	0	11	0.974
2353	3977	0	14	0.9859	2346	4119	0	8	0.9843	2314	4354	0	9	0.9808	2268	4679	0	3	0.974
2354	3963	0	9	0.9859	2347	4111	0	14	0.9843	2315	4345	0	7	0.9808	2269	4676	0	5	0.974
2355	3954	0	6	0.9859	2348	4097	0	10	0.9843	2316	4338	0	7	0.9808	2270	4671	0	8	0.974
2356	3948	0	10	0.9859	2349	4087	0	9	0.9843	2317	4331	0	10	0.9808	2271	4663	0	5	0.974
2357	3938	0	7	0.9859	2350	4078	0	7	0.9843	2318	4321	0	5	0.9808	2272	4658	0	7	0.974
2358	3931	0	9	0.9859	2351	4071	0	7	0.9843	2319	4316	0	4	0.9808	2273	4651	0	5	0.974
2359	3922	0	7	0.9859	2352	4064	0	17	0.9843	2320	4312	0	4	0.9808	2274	4646	0	8	0.974
2360	3915	0	11	0.9859	2353	4047	0	15	0.9843	2321	4308	0	8	0.9808	2275	4638	0	10	0.974
2361	3904	0	27	0.9859	2354	4032	0	10	0.9843	2322	4300	0	9	0.9808	2276	4628	0	6	0.974
2362	3877	0	8	0.9859	2355	4022	0	17	0.9843	2323	4291	0	8	0.9808	2277	4622	0	4	0.974
2363	3869	0	12	0.9859	2356	4005	0	7	0.9843	2324	4283	0	5	0.9808	2278	4618	0	10	0.974
2364	3857	0	10	0.9859	2357	3998	0	4	0.9843	2325	4278	0	9	0.9808	2279	4608	0	12	0.974
2365	3847	0	10	0.9859	2358	3994	0	11	0.9843	2326	4269	0	4	0.9808	2280	4596	0	7	0.974
2366	3837	0	8	0.9859	2359	3983	0	9	0.9843	2327	4265	0	7	0.9808	2281	4589	0	6	0.974
2367	3829	0	14	0.9859	2360	3974	0	19	0.9843	2328	4258	0	7	0.9808	2282	4583	0	1	0.974
2368	3815	0	8	0.9859	2361	3955	0	8	0.9843	2329	4251	0	5	0.9808	2283	4582	0	8	0.974
2369	3807	0	10	0.9859	2362	3947	0	11	0.9843	2330	4246	0	7	0.9808	2284	4574	0	5	0.974
2370	3797	0	17	0.9859	2363	3936	0	14	0.9843	2331	4239	0	11	0.9808	2285	4569	0	6	0.974
2371	3780	0	8	0.9859	2364	3922	0	11	0.9843	2332	4228	0	8	0.9808	2286	4563	2	5	0.9736
2372	3772	0	6	0.9859	2365	3911	0	6	0.9843	2333	4220	0	6	0.9808	2287	4556	0	5	0.9736
2373	3766	0	12	0.9859	2366	3905	0	16	0.9843	2334	4214	0	12	0.9808	2288	4551	0	8	0.9736
2374	3754	0	13	0.9859	2367	3889	0	9	0.9843	2335	4202	0	10	0.9808	2289	4543	0	7	0.9736
2375	3741	0	7	0.9859	2368	3880	0	13	0.9843	2336	4192	0	3	0.9808	2290	4536	0	5	0.9736
2376	3734	0	9	0.9859	2369	3867	0	12	0.9843	2337	4189	0	12	0.9808	2291	4531	0	10	0.9736
2377	3725	0	11	0.9859	2370	3855	0	5	0.9843	2338	4177	0	11	0.9808	2292	4521	0	8	0.9736
2378	3714	1	7	0.9857	2371	3850	0	6	0.9843	2339	4166	0	4	0.9808	2293	4513	0	6	0.9736
2379	3706	0	12	0.9857	2372	3844	0	10	0.9843	2340	4162	0	10	0.9808	2294	4507	0	6	0.9736
2380	3694	0	17	0.9857	2373	3834	0	16	0.9843	2341	4152	0	9	0.9808	2295	4501	0	8	0.9736
2381	3677	0	7	0.9857	2374	3818	0	11	0.9843	2342	4143	0	4	0.9808	2296	4493	0	7	0.9736
2382	3670	0	16	0.9857	2375	3807	0	9	0.9843	2343	4139	0	8	0.9808	2297	4486	0	5	0.9736
2383	3654	0	5	0.9857	2376	3798	0	13	0.9843	2344	4131	0	9	0.9808	2298	4481	0	14	0.9736
2384	3649	0	6	0.9857	2377	3785	0	9	0.9843	2345	4122	0	6	0.9808	2299	4467	0	10	0.9736
2385	3643	0	13	0.9857	2378	3776	0	12	0.9843	2346	4116	0	6	0.9808	2300	4457	0	4	0.9736
2386	3630	0	12	0.9857	2379	3764	0	11	0.9843	2347	4110	0	8	0.9808	2301	4453	0	4	0.9736
2387	3618	0	11	0.9857	2380	3753	0	15	0.9843	2348	4102	0	7	0.9808	2302	4449	0	8	0.9736
2388	3607	0	14	0.9857	2381	3738	0	10	0.9843	2349	4095	0	10	0.9808	2303	4441	0	8	0.9736
2389	3593	0	13	0.9857	2382	3728	0	11	0.9843	2350	4085	0	11	0.9808	2304	4433	0	7	0.9736
2390	3580	0	11	0.9857	2383	3717	0	13	0.9843	2351	4074	0	9	0.9808	2305	4426	0	4	0.9736
2391	3569	0	14	0.9857	2384	3704	0	8	0.9843	2352	4065	0	16	0.9808	2306	4422	0	5	0.9736
2392	3555	0	10	0.9857	2385	3696	1	12	0.9841	2353	4049	0	16	0.9808	2307	4417	0	11	0.9736
2393	3545	0	9	0.9857	2386	3683	0	15	0.9841	2354	4033	1	13	0.9806	2308	4406	0	1	0.9736
2394	3536	0	17	0.9857	2387	3668	0	16	0.9841	2355	4019	0	10	0.9806	2309	4405	0	4	0.9736
2395	3519	0	21	0.9857	2388	3652	0	20	0.9841	2356	4009	0	6	0.9806	2310	4401	0	11	0.9736
2396	3498	0	14	0.9857	2389	3632	0	25	0.9841	2357	4003	0	15	0.9806	2311	4390	0	6	0.9736
2397	3484	0	8	0.9857	2390	3607	0	10	0.9841	2358	3988	0	13	0.9806	2312	4384	0	7	0.9736
2398	3476	0	9	0.9857	2391	3597	0	20	0.9841	2359	3975	0	13	0.9806	2313	4377	0	5	0.9736
2399	3467	0	7	0.9857	2392	3577	0	16	0.9841	2360	3962	0	8	0.9806	2314	4372	0	7	0.9736
2400	3460	0	11	0.9857	2393	3561	0	13	0.9841	2361	3954	0	10	0.9806	2315	4365	0	10	0.9736
2401	3449	0	8	0.9857	2394	3548	0	20	0.9841	2362	3944	0	11	0.9806	2316	4355	0	7	0.9736
2402	3441	0	14	0.9857	2395	3528	0	12	0.9841	2363	3933	0	7	0.9806	2317	4348	0	8	0.9736
2403	3427	0	15	0.9857	2396	3516	0	11	0.9841	2364	3926	0	9	0.9806	2318	4340	0	7	0.9736
2404	3412	0	18	0.9857	2397	3505	0	15	0.9841	2365	3917	0	6	0.9806	2319	4333	1	5	0.9734
2405	3394	0	14	0.9857	2398	3490	0	14	0.9841	2366	3911	0	21	0.9806	2320	4327	0	7	0.9734
2406	3380	0	19	0.9857	2399	3476	0	14	0.9841	2367	3890	0	11	0.9806	2321	4320	0	8	0.9734
2407	3361	0	13	0.9857	2400	3462	0	17	0.9841	2368	3879	0	7	0.9806	2322	4312	0	5	0.9734
2408	3348	0	12	0.9857	2401	3445	0	12	0.9841	2369	3872	0	11	0.9806	2323	4307	0	10	0.9734
2409	3336	0	24	0.9857	2402	3433	0	12	0.9841	2370	3861	0	8	0.9806	2324	4297	0	5	0.9734
2410	3312	0	25	0.9857	2403	3421	0	11	0.9841	2371	3853	0	8	0.9806	2325	4292	0	6	0.9734
2411	3287	0	11	0.9857	2404	3410	0	21	0.9841	2372	3845	0	11	0.9806	2326	4286	0	5	0.9734
2412	3276	0	12	0.9857	2405	3389	0	9	0.9841	2373	3834	0	10	0.9806	2327	4281	1	4	0.9731
2413	3264	0	12	0.9857	2406	3380	0	8	0.9841	2374	3824	0	9	0.9806	2328	4276	0	7	0.9731
2414	3252	0	10	0.9857	2407	3372	0	13	0.9841	2375	3815	0	13	0.9806	2329	4269	0	7	0.9731
2415	3242	0	16	0.9857	2408	3359	0	15	0.9841	2376	3802	0	12	0.9806	2330	4262	0	5	0.9731
2416	3226	0	17	0.9857	2409	3344	0	16	0.9841	2377	3790	0	7	0.9806	2331	4257	0	4	0.9731
2417	3209	0	22	0.9857	2410	3328	0	19	0.9841	2378	3783	0	3	0.9806	2332	4253	0	8	0.9731
2418	3187	0	10	0.9857	2411	3309	0	9	0.9841	2379	3780	0	14	0.9806	2333	4245	0	13	0.9731
2419	3177	0	16	0.9857	2412	3300	0	9	0.9841	2380	3766	0	14	0.9806	2334	4232	0	7	0.9731
2420	3161	0	12	0.9857	2413	3291	0	14	0.9841	2381	3752	0	5	0.9806	2335	4225	0	14	0.9731
2421	3149	0	27	0.9857	2414	3277	0	11	0.9841	2382	3747	1	16	0.9803	2336	4211	0	6	0.9731
2422	3122	0	10	0.9857	2415	3266	0	10	0.9841	2383	3730	0	11	0.9803	2337	4205	1	12	0.9729
2423	3112	0	12	0.9857	2416	3256	0	14	0.9841	2384	3719	0	10	0.9803	2338	4192	0	10	0.9729
2424	3100	0	18	0.9857	2417	3242	0	15	0.9841	2385	3709	0	6	0.9803	2339	4182	0	4	0.9729
2425	3082	0	16	0.9857	2418	3227	0	7	0.9841	2386	3703	0	13	0.9803	2340	4178	0	8	0.9729
2426	3066	0	12	0.9857	2419	3220	0	12	0.9841	2387	3690	0	13	0.9803	2341	4170	0	7	0.9729
2427	3054	0	8	0.9857	2420	3208	0	6	0.9841	2388	3677	0	17	0.9803	2342	4163	0	5	0.9729
2428	3046	0	7	0.9857	2421	3202	0	15	0.9841	2389	3660	0	14	0.9803	2343	4158	0	5	0.9729
2429	3039	0	16	0.9857	2422	3187	0	16	0.9841	2390	3646	0	9	0.9803	2344	4153	0	8	0.9729
2430	3023	0	15	0.9857	2423	3171	0	12	0.9841	2391	3637	0	14	0.9803	2345	4145	0	10	0.9729
2431	3008	0	15	0.9857	2424	3159	0	17	0.9841	2392	3623	0	12	0.9803	2346	4135	0	9	0.9729
2432	2993	0	17	0.9857	2425	3142	0	15	0.9841	2393	3611	0	10	0.9803	2347	4126	0	7	0.9729
2433	2976	0	7	0.9857	2426	3127	0	7	0.9841	2394	3601	0	10	0.9803	2348	4119	0	5	0.9729
2434	2969	0	10	0.9857	2427	3120	0	16	0.9841	2395	3591	0	14	0.9803	2349	4114	0	11	0.9729
2435	2959	0	14	0.9857	2428	3104	0	13	0.9841	2396	3577	0	13	0.9803	2350	4103	0	7	0.9729
2436	2945	0	19	0.9857	2429	3091	0	5	0.9841	2397	3564	0	16	0.9803	2351	4096	0	10	0.9729
2437	2926	0	19	0.9857	2430	3086	0	14	0.9841	2398	3548	0	5	0.9803	2352	4086	0	12	0.9729
2438	2907	0	22	0.9857	2431	3072	0	11	0.9841	2399	3543	0	10	0.9803	2353	4074	0	7	0.9729
2439	2885	0	12	0.9857	2432	3061	0	14	0.9841	2400	3533	0	21	0.9803	2354	4067	0	12	0.9729
2440	2873	0	7	0.9857	2433	3047	0	15	0.9841	2401	3512	0	10	0.9803	2355	4055	0	12	0.9729
2441	2866	0	8	0.9857	2434	3032	0	12	0.9841	2402	3502	0	16	0.9803	2356	4043	0	7	0.9729
2442	2858	0	27	0.9857	2435	3020	0	13	0.9841	2403	3486	0	13	0.9803	2357	4036	0	12	0.9729
2443	2831	0	19	0.9857	2436	3007	0	16	0.9841	2404	3473	0	15	0.9803	2358	4024	0	13	0.9729
2444	2812	0	17	0.9857	2437	2991	0	9	0.9841	2405	3458	1	7	0.98	2359	4011	0	4	0.9729
2445	2795	0	20	0.9857	2438	2982	0	16	0.9841	2406	3450	0	11	0.98	2360	4007	0	15	0.9729
2446	2775	0	14	0.9857	2439	2966	0	11	0.9841	2407	3439	0	20	0.98	2361	3992	0	12	0.9729
2447	2761	0	9	0.9857	2440	2955	0	15	0.9841	2408	3419	0	16	0.98	2362	3980	0	7	0.9729
2448	2752	0	10	0.9857	2441	2940	1	13	0.9837	2409	3403	0	28	0.98	2363	3973	0	6	0.9729
2449	2742	0	18	0.9857	2442	2926	0	22	0.9837	2410	3375	0	20	0.98	2364	3967	0	6	0.9729
2450	2724	0	14	0.9857	2443	2904	0	12	0.9837	2411	3355	0	4	0.98	2365	3961	0	12	0.9729
2451	2710	0	16	0.9857	2444	2892	0	24	0.9837	2412	3351	0	5	0.98	2366	3949	0	8	0.9729
2452	2694	0	20	0.9857	2445	2868	0	9	0.9837	2413	3346	0	16	0.98	2367	3941	0	11	0.9729
2453	2674	0	7	0.9857	2446	2859	0	9	0.9837	2414	3330	0	17	0.98	2368	3930	0	10	0.9729
2454	2667	0	7	0.9857	2447	2850	0	9	0.9837	2415	3313	0	18	0.98	2369	3920	0	11	0.9729
2455	2660	0	10	0.9857	2448	2841	0	4	0.9837	2416	3295	0	14	0.98	2370	3909	0	10	0.9729
2456	2650	0	10	0.9857	2449	2837	0	14	0.9837	2417	3281	0	18	0.98	2371	3899	0	8	0.9729
2457	2640	0	17	0.9857	2450	2823	0	15	0.9837	2418	3263	0	13	0.98	2372	3891	0	6	0.9729
2458	2623	0	17	0.9857	2451	2808	0	10	0.9837	2419	3250	0	14	0.98	2373	3885	0	12	0.9729
2459	2606	0	18	0.9857	2452	2798	0	21	0.9837	2420	3236	0	8	0.98	2374	3873	0	11	0.9729
2460	2588	0	6	0.9857	2453	2777	0	10	0.9837	2421	3228	1	14	0.9797	2375	3862	0	13	0.9729
2461	2582	0	11	0.9857	2454	2767	0	15	0.9837	2422	3213	0	9	0.9797	2376	3849	0	10	0.9729
2462	2571	0	14	0.9857	2455	2752	0	10	0.9837	2423	3204	0	14	0.9797	2377	3839	0	6	0.9729
2463	2557	0	12	0.9857	2456	2742	0	12	0.9837	2424	3190	0	18	0.9797	2378	3833	0	7	0.9729
2464	2545	0	7	0.9857	2457	2730	0	9	0.9837	2425	3172	0	17	0.9797	2379	3826	0	11	0.9729
2465	2538	0	10	0.9857	2458	2721	0	15	0.9837	2426	3155	0	9	0.9797	2380	3815	0	15	0.9729
2466	2528	0	15	0.9857	2459	2706	0	17	0.9837	2427	3146	0	14	0.9797	2381	3800	0	10	0.9729
2467	2513	0	6	0.9857	2460	2689	0	15	0.9837	2428	3132	0	9	0.9797	2382	3790	0	8	0.9729
2468	2507	0	8	0.9857	2461	2674	0	14	0.9837	2429	3123	0	18	0.9797	2383	3782	0	7	0.9729
2469	2499	0	8	0.9857	2462	2660	0	8	0.9837	2430	3105	0	14	0.9797	2384	3775	0	8	0.9729
2470	2491	0	15	0.9857	2463	2652	0	14	0.9837	2431	3091	0	20	0.9797	2385	3767	0	16	0.9729
2471	2476	0	13	0.9857	2464	2638	0	15	0.9837	2432	3071	0	8	0.9797	2386	3751	0	7	0.9729
2472	2463	0	7	0.9857	2465	2623	0	20	0.9837	2433	3063	1	11	0.9794	2387	3744	0	17	0.9729
2473	2456	0	12	0.9857	2466	2603	0	12	0.9837	2434	3051	0	10	0.9794	2388	3727	0	16	0.9729
2474	2444	0	13	0.9857	2467	2591	0	11	0.9837	2435	3041	0	13	0.9794	2389	3711	0	12	0.9729
2475	2431	0	8	0.9857	2468	2580	0	12	0.9837	2436	3028	0	20	0.9794	2390	3699	0	12	0.9729
2476	2423	0	5	0.9857	2469	2568	0	9	0.9837	2437	3008	0	16	0.9794	2391	3687	0	12	0.9729
2477	2418	0	7	0.9857	2470	2559	0	16	0.9837	2438	2992	0	15	0.9794	2392	3675	0	8	0.9729
2478	2411	0	8	0.9857	2471	2543	0	17	0.9837	2439	2977	0	12	0.9794	2393	3667	0	17	0.9729
2479	2403	0	14	0.9857	2472	2526	0	10	0.9837	2440	2965	0	13	0.9794	2394	3650	1	15	0.9726
2480	2389	0	15	0.9857	2473	2516	0	15	0.9837	2441	2952	0	11	0.9794	2395	3634	0	16	0.9726
2481	2374	1	5	0.9853	2474	2501	0	8	0.9837	2442	2941	0	10	0.9794	2396	3618	0	24	0.9726
2482	2368	0	12	0.9853	2475	2493	0	14	0.9837	2443	2931	0	11	0.9794	2397	3594	0	9	0.9726
2483	2356	0	5	0.9853	2476	2479	0	7	0.9837	2444	2920	0	18	0.9794	2398	3585	0	10	0.9726
2484	2351	0	16	0.9853	2477	2472	0	13	0.9837	2445	2902	0	15	0.9794	2399	3575	0	15	0.9726
2485	2335	0	12	0.9853	2478	2459	0	16	0.9837	2446	2887	0	11	0.9794	2400	3560	0	12	0.9726
2486	2323	0	15	0.9853	2479	2443	0	8	0.9837	2447	2876	0	10	0.9794	2401	3548	0	16	0.9726
2487	2308	0	18	0.9853	2480	2435	0	9	0.9837	2448	2866	0	12	0.9794	2402	3532	0	6	0.9726
2488	2290	0	8	0.9853	2481	2426	0	8	0.9837	2449	2854	0	16	0.9794	2403	3526	0	13	0.9726
2489	2282	0	8	0.9853	2482	2418	0	13	0.9837	2450	2838	0	20	0.9794	2404	3513	0	13	0.9726
2490	2274	0	13	0.9853	2483	2405	0	16	0.9837	2451	2818	1	8	0.979	2405	3500	0	17	0.9726
2491	2261	0	8	0.9853	2484	2389	0	14	0.9837	2452	2809	1	23	0.9787	2406	3483	0	6	0.9726
2492	2253	0	12	0.9853	2485	2375	0	16	0.9837	2453	2785	0	15	0.9787	2407	3477	0	14	0.9726
2493	2241	0	12	0.9853	2486	2359	0	14	0.9837	2454	2770	0	9	0.9787	2408	3463	0	13	0.9726
2494	2229	0	6	0.9853	2487	2345	0	17	0.9837	2455	2761	0	12	0.9787	2409	3450	0	18	0.9726
2495	2223	0	8	0.9853	2488	2328	0	7	0.9837	2456	2749	0	12	0.9787	2410	3432	0	13	0.9726
2496	2215	0	10	0.9853	2489	2321	0	12	0.9837	2457	2737	0	5	0.9787	2411	3419	0	12	0.9726
2497	2205	0	11	0.9853	2490	2309	0	7	0.9837	2458	2732	0	16	0.9787	2412	3407	0	17	0.9726
2498	2194	0	12	0.9853	2491	2302	0	9	0.9837	2459	2716	0	18	0.9787	2413	3390	0	11	0.9726
2499	2182	0	13	0.9853	2492	2293	0	9	0.9837	2460	2698	0	9	0.9787	2414	3379	0	15	0.9726
2500	2169	0	14	0.9853	2493	2284	0	9	0.9837	2461	2689	0	4	0.9787	2415	3364	1	16	0.9723
2501	2155	0	6	0.9853	2494	2275	0	13	0.9837	2462	2685	0	12	0.9787	2416	3347	0	19	0.9723
2502	2149	0	9	0.9853	2495	2262	0	10	0.9837	2463	2673	0	21	0.9787	2417	3328	0	10	0.9723
2503	2140	0	6	0.9853	2496	2252	0	6	0.9837	2464	2652	0	15	0.9787	2418	3318	0	13	0.9723
2504	2134	0	14	0.9853	2497	2246	0	12	0.9837	2465	2637	0	12	0.9787	2419	3305	0	17	0.9723
2505	2120	0	11	0.9853	2498	2234	0	12	0.9837	2466	2625	0	14	0.9787	2420	3288	0	10	0.9723
2506	2109	0	14	0.9853	2499	2222	0	17	0.9837	2467	2611	0	19	0.9787	2421	3278	0	10	0.9723
2507	2095	0	3	0.9853	2500	2205	0	6	0.9837	2468	2592	0	8	0.9787	2422	3268	0	14	0.9723
2508	2092	0	9	0.9853	2501	2199	0	13	0.9837	2469	2584	0	14	0.9787	2423	3254	0	13	0.9723
2509	2083	0	7	0.9853	2502	2186	0	11	0.9837	2470	2570	0	16	0.9787	2424	3241	0	16	0.9723
2510	2076	0	6	0.9853	2503	2175	0	9	0.9837	2471	2554	0	20	0.9787	2425	3225	0	7	0.9723
2511	2070	0	10	0.9853	2504	2166	0	11	0.9837	2472	2534	0	17	0.9787	2426	3218	0	8	0.9723
2512	2060	0	9	0.9853	2505	2155	0	6	0.9837	2473	2517	0	5	0.9787	2427	3210	0	14	0.9723
2513	2051	0	11	0.9853	2506	2149	0	17	0.9837	2474	2512	0	12	0.9787	2428	3196	0	7	0.9723
2514	2040	0	11	0.9853	2507	2132	0	12	0.9837	2475	2500	0	12	0.9787	2429	3189	0	25	0.9723
2515	2029	0	5	0.9853	2508	2120	0	9	0.9837	2476	2488	0	9	0.9787	2430	3164	0	13	0.9723
2516	2024	0	9	0.9853	2509	2111	0	11	0.9837	2477	2479	0	14	0.9787	2431	3151	0	15	0.9723
2517	2015	0	8	0.9853	2510	2100	0	7	0.9837	2478	2465	0	22	0.9787	2432	3136	0	15	0.9723
2518	2007	0	12	0.9853	2511	2093	0	9	0.9837	2479	2443	0	9	0.9787	2433	3121	0	8	0.9723
2519	1995	0	11	0.9853	2512	2084	0	12	0.9837	2480	2434	0	13	0.9787	2434	3113	1	15	0.972
2520	1984	0	11	0.9853	2513	2072	0	12	0.9837	2481	2421	0	11	0.9787	2435	3097	0	13	0.972
2521	1973	0	14	0.9853	2514	2060	0	14	0.9837	2482	2410	0	7	0.9787	2436	3084	0	18	0.972
2522	1959	0	14	0.9853	2515	2046	0	9	0.9837	2483	2403	0	7	0.9787	2437	3066	0	14	0.972
2523	1945	0	7	0.9853	2516	2037	0	5	0.9837	2484	2396	0	8	0.9787	2438	3052	1	10	0.9717
2524	1938	0	9	0.9853	2517	2032	0	8	0.9837	2485	2388	0	10	0.9787	2439	3041	0	5	0.9717
2525	1929	0	13	0.9853	2518	2024	0	8	0.9837	2486	2378	0	16	0.9787	2440	3036	0	13	0.9717
2526	1916	0	16	0.9853	2519	2016	0	11	0.9837	2487	2362	0	11	0.9787	2441	3023	0	14	0.9717
2527	1900	0	27	0.9853	2520	2005	0	18	0.9837	2488	2351	0	10	0.9787	2442	3009	0	14	0.9717
2528	1873	0	20	0.9853	2521	1987	0	12	0.9837	2489	2341	0	7	0.9787	2443	2995	0	16	0.9717
2529	1853	0	17	0.9853	2522	1975	0	17	0.9837	2490	2334	0	7	0.9787	2444	2979	0	13	0.9717
2530	1836	0	8	0.9853	2523	1958	0	9	0.9837	2491	2327	0	8	0.9787	2445	2966	0	15	0.9717
2531	1828	0	13	0.9853	2524	1949	0	14	0.9837	2492	2319	0	12	0.9787	2446	2951	0	13	0.9717
2532	1815	0	17	0.9853	2525	1935	0	10	0.9837	2493	2307	0	9	0.9787	2447	2938	0	12	0.9717
2533	1798	0	11	0.9853	2526	1925	0	16	0.9837	2494	2298	0	14	0.9787	2448	2926	0	16	0.9717
2534	1787	0	14	0.9853	2527	1909	0	24	0.9837	2495	2284	0	14	0.9787	2449	2910	0	19	0.9717
2535	1773	0	19	0.9853	2528	1885	0	28	0.9837	2496	2270	0	7	0.9787	2450	2891	0	11	0.9717
2536	1754	0	14	0.9853	2529	1857	0	12	0.9837	2497	2263	0	13	0.9787	2451	2880	0	18	0.9717
2537	1740	0	11	0.9853	2530	1845	0	20	0.9837	2498	2250	0	17	0.9787	2452	2862	0	17	0.9717
2538	1729	0	13	0.9853	2531	1825	0	13	0.9837	2499	2233	0	15	0.9787	2453	2845	0	11	0.9717
2539	1716	0	13	0.9853	2532	1812	0	16	0.9837	2500	2218	0	8	0.9787	2454	2834	0	20	0.9717
2540	1703	0	14	0.9853	2533	1796	0	19	0.9837	2501	2210	0	15	0.9787	2455	2814	0	10	0.9717
2541	1689	0	13	0.9853	2534	1777	0	14	0.9837	2502	2195	0	7	0.9787	2456	2804	0	10	0.9717
2542	1676	0	18	0.9853	2535	1763	0	8	0.9837	2503	2188	0	14	0.9787	2457	2794	0	14	0.9717
2543	1658	0	11	0.9853	2536	1755	0	17	0.9837	2504	2174	0	5	0.9787	2458	2780	0	20	0.9717
2544	1647	0	10	0.9853	2537	1738	0	11	0.9837	2505	2169	0	13	0.9787	2459	2760	0	20	0.9717
2545	1637	0	12	0.9853	2538	1727	0	14	0.9837	2506	2156	0	26	0.9787	2460	2740	0	9	0.9717
2546	1625	0	11	0.9853	2539	1713	0	9	0.9837	2507	2130	0	11	0.9787	2461	2731	0	14	0.9717
2547	1614	0	14	0.9853	2540	1704	0	14	0.9837	2508	2119	0	13	0.9787	2462	2717	0	19	0.9717
2548	1600	0	10	0.9853	2541	1690	0	13	0.9837	2509	2106	0	6	0.9787	2463	2698	0	20	0.9717
2549	1590	0	20	0.9853	2542	1677	0	17	0.9837	2510	2100	0	7	0.9787	2464	2678	0	26	0.9717
2550	1570	0	15	0.9853	2543	1660	0	13	0.9837	2511	2093	0	16	0.9787	2465	2652	0	24	0.9717
2551	1555	0	7	0.9853	2544	1647	0	7	0.9837	2512	2077	0	7	0.9787	2466	2628	0	15	0.9717
2552	1548	0	12	0.9853	2545	1640	0	15	0.9837	2513	2070	0	12	0.9787	2467	2613	0	11	0.9717
2553	1536	0	14	0.9853	2546	1625	0	8	0.9837	2514	2058	0	6	0.9787	2468	2602	0	8	0.9717
2554	1522	0	11	0.9853	2547	1617	0	10	0.9837	2515	2052	0	2	0.9787	2469	2594	0	9	0.9717
2555	1511	0	12	0.9853	2548	1607	0	18	0.9837	2516	2050	0	7	0.9787	2470	2585	0	13	0.9717
2556	1499	0	20	0.9853	2549	1589	0	13	0.9837	2517	2043	0	8	0.9787	2471	2572	0	12	0.9717
2557	1479	0	14	0.9853	2550	1576	0	14	0.9837	2518	2035	0	8	0.9787	2472	2560	0	15	0.9717
2558	1465	0	11	0.9853	2551	1562	0	14	0.9837	2519	2027	0	14	0.9787	2473	2545	0	13	0.9717
2559	1454	0	10	0.9853	2552	1548	0	12	0.9837	2520	2013	0	15	0.9787	2474	2532	0	12	0.9717
2560	1444	0	13	0.9853	2553	1536	0	7	0.9837	2521	1998	0	17	0.9787	2475	2520	0	14	0.9717
2561	1431	0	12	0.9853	2554	1529	0	10	0.9837	2522	1981	0	16	0.9787	2476	2506	0	11	0.9717
2562	1419	0	11	0.9853	2555	1519	0	18	0.9837	2523	1965	0	18	0.9787	2477	2495	0	11	0.9717
2563	1408	0	13	0.9853	2556	1501	0	15	0.9837	2524	1947	0	5	0.9787	2478	2484	0	6	0.9717
2564	1395	0	12	0.9853	2557	1486	0	18	0.9837	2525	1942	0	11	0.9787	2479	2478	0	11	0.9717
2565	1383	0	13	0.9853	2558	1468	0	10	0.9837	2526	1931	0	16	0.9787	2480	2467	0	10	0.9717
2566	1370	0	15	0.9853	2559	1458	0	12	0.9837	2527	1915	0	20	0.9787	2481	2457	0	15	0.9717
2567	1355	0	6	0.9853	2560	1446	0	15	0.9837	2528	1895	0	12	0.9787	2482	2442	0	8	0.9717
2568	1349	0	10	0.9853	2561	1431	0	16	0.9837	2529	1883	0	12	0.9787	2483	2434	0	11	0.9717
2569	1339	0	15	0.9853	2562	1415	0	17	0.9837	2530	1871	0	13	0.9787	2484	2423	0	15	0.9717
2570	1324	0	21	0.9853	2563	1398	0	14	0.9837	2531	1858	0	15	0.9787	2485	2408	0	12	0.9717
2571	1303	0	8	0.9853	2564	1384	0	21	0.9837	2532	1843	0	16	0.9787	2486	2396	0	12	0.9717
2572	1295	0	12	0.9853	2565	1363	0	11	0.9837	2533	1827	0	15	0.9787	2487	2384	0	9	0.9717
2573	1283	0	6	0.9853	2566	1352	0	16	0.9837	2534	1812	0	14	0.9787	2488	2375	0	6	0.9717
2574	1277	0	8	0.9853	2567	1336	0	12	0.9837	2535	1798	0	14	0.9787	2489	2369	0	11	0.9717
2575	1269	0	11	0.9853	2568	1324	0	18	0.9837	2536	1784	0	13	0.9787	2490	2358	0	11	0.9717
2576	1258	0	12	0.9853	2569	1306	0	9	0.9837	2537	1771	0	12	0.9787	2491	2347	0	20	0.9717
2577	1246	0	8	0.9853	2570	1297	0	9	0.9837	2538	1759	0	9	0.9787	2492	2327	0	11	0.9717
2578	1238	0	12	0.9853	2571	1288	0	4	0.9837	2539	1750	0	15	0.9787	2493	2316	0	9	0.9717
2579	1226	0	12	0.9853	2572	1284	0	10	0.9837	2540	1735	0	12	0.9787	2494	2307	0	18	0.9717
2580	1214	0	5	0.9853	2573	1274	0	9	0.9837	2541	1723	0	11	0.9787	2495	2289	0	9	0.9717
2581	1209	0	15	0.9853	2574	1265	0	9	0.9837	2542	1712	0	16	0.9787	2496	2280	0	9	0.9717
2582	1194	0	16	0.9853	2575	1256	0	10	0.9837	2543	1696	0	17	0.9787	2497	2271	0	9	0.9717
2583	1178	0	12	0.9853	2576	1246	0	16	0.9837	2544	1679	0	5	0.9787	2498	2262	0	19	0.9717
2584	1166	0	9	0.9853	2577	1230	0	16	0.9837	2545	1674	0	15	0.9787	2499	2243	0	12	0.9717
2585	1157	0	11	0.9853	2578	1214	0	9	0.9837	2546	1659	0	9	0.9787	2500	2231	0	17	0.9717
2586	1146	0	9	0.9853	2579	1205	0	11	0.9837	2547	1650	0	10	0.9787	2501	2214	0	5	0.9717
2587	1137	0	5	0.9853	2580	1194	0	8	0.9837	2548	1640	0	11	0.9787	2502	2209	0	9	0.9717
2588	1132	0	13	0.9853	2581	1186	0	11	0.9837	2549	1629	0	14	0.9787	2503	2200	0	11	0.9717
2589	1119	0	17	0.9853	2582	1175	0	14	0.9837	2550	1615	0	8	0.9787	2504	2189	0	8	0.9717
2590	1102	0	25	0.9853	2583	1161	0	17	0.9837	2551	1607	0	8	0.9787	2505	2181	0	10	0.9717
2591	1077	0	20	0.9853	2584	1144	0	8	0.9837	2552	1599	0	8	0.9787	2506	2171	0	17	0.9717
2592	1057	0	14	0.9853	2585	1136	0	9	0.9837	2553	1591	0	9	0.9787	2507	2154	0	7	0.9717
2593	1043	0	14	0.9853	2586	1127	0	3	0.9837	2554	1582	0	15	0.9787	2508	2147	0	6	0.9717
2594	1029	0	12	0.9853	2587	1124	0	4	0.9837	2555	1567	0	14	0.9787	2509	2141	0	8	0.9717
2595	1017	0	15	0.9853	2588	1120	0	7	0.9837	2556	1553	0	18	0.9787	2510	2133	0	10	0.9717
2596	1002	0	11	0.9853	2589	1113	0	18	0.9837	2557	1535	0	16	0.9787	2511	2123	0	17	0.9717
2597	991	0	22	0.9853	2590	1095	0	25	0.9837	2558	1519	0	23	0.9787	2512	2106	0	18	0.9717
2598	969	0	25	0.9853	2591	1070	0	19	0.9837	2559	1496	0	10	0.9787	2513	2088	0	10	0.9717
2599	944	0	14	0.9853	2592	1051	0	7	0.9837	2560	1486	0	14	0.9787	2514	2078	0	15	0.9717
2600	930	0	20	0.9853	2593	1044	0	16	0.9837	2561	1472	0	19	0.9787	2515	2063	0	8	0.9717
2601	910	0	15	0.9853	2594	1028	0	12	0.9837	2562	1453	0	16	0.9787	2516	2055	0	3	0.9717
2602	895	0	19	0.9853	2595	1016	0	18	0.9837	2563	1437	0	12	0.9787	2517	2052	0	9	0.9717
2603	876	0	24	0.9853	2596	998	0	14	0.9837	2564	1425	0	15	0.9787	2518	2043	0	18	0.9717
2604	852	0	32	0.9853	2597	984	0	13	0.9837	2565	1410	0	13	0.9787	2519	2025	0	19	0.9717
2605	820	0	27	0.9853	2598	971	0	16	0.9837	2566	1397	0	16	0.9787	2520	2006	0	19	0.9717
2606	793	0	11	0.9853	2599	955	0	15	0.9837	2567	1381	0	16	0.9787	2521	1987	0	23	0.9717
2607	782	1	12	0.984	2600	940	0	30	0.9837	2568	1365	0	16	0.9787	2522	1964	0	12	0.9717
2608	769	0	9	0.984	2601	910	0	15	0.9837	2569	1349	0	14	0.9787	2523	1952	0	8	0.9717
2609	760	0	11	0.984	2602	895	0	22	0.9837	2570	1335	0	16	0.9787	2524	1944	0	6	0.9717
2610	749	0	15	0.984	2603	873	0	23	0.9837	2571	1319	0	11	0.9787	2525	1938	0	10	0.9717
2611	734	0	18	0.984	2604	850	0	31	0.9837	2572	1308	0	11	0.9787	2526	1928	0	13	0.9717
2612	716	0	10	0.984	2605	819	0	17	0.9837	2573	1297	0	7	0.9787	2527	1915	0	19	0.9717
2613	706	0	11	0.984	2606	802	0	15	0.9837	2574	1290	0	6	0.9787	2528	1896	0	16	0.9717
2614	695	0	7	0.984	2607	787	0	7	0.9837	2575	1284	0	16	0.9787	2529	1880	0	15	0.9717
2615	688	0	7	0.984	2608	780	0	5	0.9837	2576	1268	0	11	0.9787	2530	1865	0	14	0.9717
2616	681	0	4	0.984	2609	775	0	11	0.9837	2577	1257	0	11	0.9787	2531	1851	0	12	0.9717
2617	677	0	2	0.984	2610	764	0	14	0.9837	2578	1246	0	7	0.9787	2532	1839	0	11	0.9717
2618	675	0	18	0.984	2611	750	0	10	0.9837	2579	1239	0	15	0.9787	2533	1828	0	12	0.9717
2619	657	0	10	0.984	2612	740	0	9	0.9837	2580	1224	0	8	0.9787	2534	1816	0	16	0.9717
2620	647	0	7	0.984	2613	731	0	6	0.9837	2581	1216	0	5	0.9787	2535	1800	0	19	0.9717
2621	640	0	8	0.984	2614	725	0	10	0.9837	2582	1211	0	9	0.9787	2536	1781	0	9	0.9717
2622	632	0	9	0.984	2615	715	0	6	0.9837	2583	1202	0	11	0.9787	2537	1772	0	15	0.9717
2623	623	0	9	0.984	2616	709	0	3	0.9837	2584	1191	0	18	0.9787	2538	1757	0	13	0.9717
2624	614	0	9	0.984	2617	706	0	11	0.9837	2585	1173	0	14	0.9787	2539	1744	0	10	0.9717
2625	605	0	10	0.984	2618	695	0	12	0.9837	2586	1159	0	9	0.9787	2540	1734	0	10	0.9717
2626	595	0	2	0.984	2619	683	0	10	0.9837	2587	1150	0	10	0.9787	2541	1724	0	11	0.9717
2627	593	0	4	0.984	2620	673	0	7	0.9837	2588	1140	0	11	0.9787	2542	1713	0	16	0.9717
2628	589	0	6	0.984	2621	666	0	10	0.9837	2589	1129	0	14	0.9787	2543	1697	0	10	0.9717
2629	583	0	8	0.984	2622	656	0	8	0.9837	2590	1115	0	19	0.9787	2544	1687	0	9	0.9717
2630	575	0	5	0.984	2623	648	0	12	0.9837	2591	1096	0	19	0.9787	2545	1678	0	13	0.9717
2631	570	0	6	0.984	2624	636	0	13	0.9837	2592	1077	0	15	0.9787	2546	1665	0	7	0.9717
2632	564	0	10	0.984	2625	623	0	6	0.9837	2593	1062	0	18	0.9787	2547	1658	0	11	0.9717
2633	554	0	6	0.984	2626	617	0	5	0.9837	2594	1044	0	13	0.9787	2548	1647	0	14	0.9717
2634	548	0	5	0.984	2627	612	0	5	0.9837	2595	1031	0	11	0.9787	2549	1633	0	12	0.9717
2635	543	0	7	0.984	2628	607	0	7	0.9837	2596	1020	0	11	0.9787	2550	1621	0	13	0.9717
2636	536	0	4	0.984	2629	600	0	10	0.9837	2597	1009	0	20	0.9787	2551	1608	0	14	0.9717
2637	532	0	5	0.984	2630	590	0	10	0.9837	2598	989	0	24	0.9787	2552	1594	0	10	0.9717
2638	527	0	7	0.984	2631	580	0	9	0.9837	2599	965	0	14	0.9787	2553	1584	0	11	0.9717
2639	520	0	8	0.984	2632	571	0	9	0.9837	2600	951	0	25	0.9787	2554	1573	0	16	0.9717
2640	512	0	6	0.984	2633	562	0	4	0.9837	2601	926	0	18	0.9787	2555	1557	0	15	0.9717
2641	506	0	6	0.984	2634	558	0	4	0.9837	2602	908	0	21	0.9787	2556	1542	0	16	0.9717
2642	500	0	6	0.984	2635	554	0	6	0.9837	2603	887	0	23	0.9787	2557	1526	0	20	0.9717
2643	494	0	9	0.984	2636	548	0	4	0.9837	2604	864	0	27	0.9787	2558	1506	0	13	0.9717
2644	485	0	7	0.984	2637	544	0	3	0.9837	2605	837	0	29	0.9787	2559	1493	0	16	0.9717
2645	478	0	6	0.984	2638	541	0	12	0.9837	2606	808	0	13	0.9787	2560	1477	0	17	0.9717
2646	472	0	6	0.984	2639	529	0	6	0.9837	2607	795	0	18	0.9787	2561	1460	0	13	0.9717
2647	466	0	8	0.984	2640	523	0	3	0.9837	2608	777	0	10	0.9787	2562	1447	0	10	0.9717
2648	458	0	7	0.984	2641	520	0	7	0.9837	2609	767	0	16	0.9787	2563	1437	0	12	0.9717
2649	451	0	1	0.984	2642	513	0	3	0.9837	2610	751	0	12	0.9787	2564	1425	0	17	0.9717
2650	450	0	7	0.984	2643	510	0	3	0.9837	2611	739	0	14	0.9787	2565	1408	0	9	0.9717
2651	443	0	3	0.984	2644	507	0	5	0.9837	2612	725	0	13	0.9787	2566	1399	0	13	0.9717
2652	440	0	5	0.984	2645	502	0	10	0.9837	2613	712	0	7	0.9787	2567	1386	0	8	0.9717
2653	435	0	5	0.984	2646	492	0	5	0.9837	2614	705	0	9	0.9787	2568	1378	0	7	0.9717
2654	430	0	4	0.984	2647	487	0	4	0.9837	2615	696	0	4	0.9787	2569	1371	0	3	0.9717
2655	426	0	3	0.984	2648	483	0	6	0.9837	2616	692	0	4	0.9787	2570	1368	0	13	0.9717
2656	423	0	1	0.984	2649	477	0	6	0.9837	2617	688	0	12	0.9787	2571	1355	0	7	0.9717
2657	422	0	2	0.984	2650	471	0	4	0.9837	2618	676	0	8	0.9787	2572	1348	0	8	0.9717
2658	420	0	1	0.984	2651	467	0	5	0.9837	2619	668	0	14	0.9787	2573	1340	0	13	0.9717
2659	419	0	2	0.984	2652	462	0	6	0.9837	2620	654	0	1	0.9787	2574	1327	0	7	0.9717
2660	417	0	2	0.984	2653	456	0	7	0.9837	2621	653	0	8	0.9787	2575	1320	0	9	0.9717
2661	415	0	3	0.984	2654	449	0	3	0.9837	2622	645	0	10	0.9787	2576	1311	0	17	0.9717
2662	412	0	3	0.984	2655	446	0	1	0.9837	2623	635	0	18	0.9787	2577	1294	0	11	0.9717
2663	409	0	2	0.984	2656	445	0	3	0.9837	2624	617	0	11	0.9787	2578	1283	0	11	0.9717
2664	407	0	3	0.984	2658	442	0	2	0.9837	2625	606	0	15	0.9787	2579	1272	0	7	0.9717
2665	404	0	2	0.984	2659	440	0	2	0.9837	2626	591	0	6	0.9787	2580	1265	0	4	0.9717
2666	402	0	3	0.984	2660	438	0	2	0.9837	2627	585	0	8	0.9787	2581	1261	0	13	0.9717
2667	399	0	2	0.984	2661	436	0	6	0.9837	2628	577	0	11	0.9787	2582	1248	0	13	0.9717
2668	397	0	1	0.984	2662	430	0	5	0.9837	2629	566	0	12	0.9787	2583	1235	0	10	0.9717
2669	396	0	2	0.984	2663	425	0	2	0.9837	2630	554	0	11	0.9787	2584	1225	0	9	0.9717
2670	394	0	2	0.984	2664	423	0	1	0.9837	2631	543	0	10	0.9787	2585	1216	0	14	0.9717
2671	392	0	1	0.984	2665	422	0	3	0.9837	2632	533	0	9	0.9787	2586	1202	0	11	0.9717
2672	391	0	1	0.984	2666	419	0	1	0.9837	2633	524	0	4	0.9787	2587	1191	0	7	0.9717
2673	390	0	2	0.984	2667	418	0	5	0.9837	2634	520	0	5	0.9787	2588	1184	0	7	0.9717
2674	388	0	1	0.984	2668	413	0	5	0.9837	2635	515	0	2	0.9787	2589	1177	0	16	0.9717
2675	387	0	3	0.984	2669	408	0	6	0.9837	2636	513	0	3	0.9787	2590	1161	0	19	0.9717
2676	384	0	1	0.984	2670	402	0	1	0.9837	2637	510	0	1	0.9787	2591	1142	0	16	0.9717
2677	383	0	1	0.984	2672	401	0	2	0.9837	2638	509	0	7	0.9787	2592	1126	0	10	0.9717
2678	382	0	2	0.984	2673	399	0	3	0.9837	2639	502	0	6	0.9787	2593	1116	0	17	0.9717
2679	380	0	1	0.984	2674	396	0	3	0.9837	2640	496	0	2	0.9787	2594	1099	0	10	0.9717
2680	379	0	4	0.984	2675	393	0	2	0.9837	2641	494	0	11	0.9787	2595	1089	0	18	0.9717
2681	375	0	1	0.984	2676	391	0	2	0.9837	2642	483	0	6	0.9787	2596	1071	0	20	0.9717
2682	374	0	3	0.984	2678	389	0	1	0.9837	2643	477	0	4	0.9787	2597	1051	0	27	0.9717
2683	371	0	2	0.984	2679	388	0	2	0.9837	2644	473	0	8	0.9787	2598	1024	0	33	0.9717
2684	369	0	4	0.984	2680	386	0	5	0.9837	2645	465	0	4	0.9787	2599	991	0	19	0.9717
2685	365	0	2	0.984	2681	381	0	3	0.9837	2646	461	0	11	0.9787	2600	972	0	28	0.9717
2686	363	0	7	0.984	2682	378	0	3	0.9837	2647	450	0	3	0.9787	2601	944	0	29	0.9717
2687	356	0	4	0.984	2683	375	0	1	0.9837	2648	447	0	4	0.9787	2602	915	0	15	0.9717
2688	352	0	5	0.984	2684	374	0	1	0.9837	2649	443	0	1	0.9787	2603	900	0	32	0.9717
2689	347	0	3	0.984	2685	373	0	1	0.9837	2650	442	0	1	0.9787	2604	868	0	18	0.9717
2690	344	0	1	0.984	2686	372	0	4	0.9837	2651	441	0	4	0.9787	2605	850	0	22	0.9717
2691	343	0	1	0.984	2687	368	0	3	0.9837	2652	437	0	4	0.9787	2606	828	0	17	0.9717
2692	342	0	1	0.984	2688	365	0	1	0.9837	2653	433	0	5	0.9787	2607	811	0	18	0.9717
2694	341	0	2	0.984	2689	364	0	3	0.9837	2654	428	0	1	0.9787	2608	793	0	10	0.9717
2695	339	0	2	0.984	2690	361	0	2	0.9837	2656	427	0	5	0.9787	2609	783	0	8	0.9717
2696	337	0	3	0.984	2692	359	0	2	0.9837	2657	422	0	8	0.9787	2610	775	0	10	0.9717
2697	334	0	2	0.984	2693	357	0	2	0.9837	2658	414	0	3	0.9787	2611	765	0	7	0.9717
2698	332	0	1	0.984	2694	355	0	1	0.9837	2659	411	0	5	0.9787	2612	758	0	11	0.9717
2699	331	0	1	0.984	2695	354	0	3	0.9837	2661	406	0	2	0.9787	2613	747	0	5	0.9717
2700	330	0	3	0.984	2696	351	0	3	0.9837	2662	404	0	3	0.9787	2614	742	1	7	0.9704
2701	327	0	2	0.984	2697	348	0	2	0.9837	2663	401	0	2	0.9787	2615	734	0	10	0.9704
2702	325	0	6	0.984	2698	346	0	6	0.9837	2664	399	0	2	0.9787	2616	724	0	3	0.9704
2703	319	0	2	0.984	2699	340	0	2	0.9837	2665	397	0	1	0.9787	2617	721	0	11	0.9704
2704	317	0	1	0.984	2700	338	0	6	0.9837	2666	396	0	2	0.9787	2618	710	0	12	0.9704
2705	316	0	3	0.984	2701	332	0	1	0.9837	2667	394	0	3	0.9787	2619	698	0	9	0.9704
2706	313	0	2	0.984	2702	331	0	4	0.9837	2668	391	0	4	0.9787	2620	689	0	4	0.9704
2707	311	0	4	0.984	2703	327	0	3	0.9837	2669	387	0	3	0.9787	2621	685	0	6	0.9704
2708	307	0	2	0.984	2704	324	0	1	0.9837	2670	384	0	3	0.9787	2622	679	0	5	0.9704
2709	305	0	3	0.984	2705	323	0	4	0.9837	2671	381	0	2	0.9787	2623	674	0	10	0.9704
2710	302	0	5	0.984	2706	319	0	1	0.9837	2672	379	0	5	0.9787	2624	664	0	6	0.9704
2712	297	0	2	0.984	2707	318	0	1	0.9837	2673	374	0	2	0.9787	2625	658	0	10	0.9704
2713	295	0	6	0.984	2708	317	0	3	0.9837	2675	372	0	2	0.9787	2626	648	0	8	0.9704
2714	289	0	3	0.984	2709	314	0	5	0.9837	2676	370	0	2	0.9787	2627	640	0	2	0.9704
2715	286	0	6	0.984	2710	309	0	4	0.9837	2677	368	0	1	0.9787	2628	638	0	4	0.9704
2716	280	0	5	0.984	2711	305	0	1	0.9837	2678	367	0	2	0.9787	2629	634	0	6	0.9704
2717	275	0	5	0.984	2712	304	0	1	0.9837	2679	365	0	4	0.9787	2630	628	0	9	0.9704
2718	270	0	5	0.984	2714	303	0	4	0.9837	2680	361	0	3	0.9787	2631	619	0	15	0.9704
2719	265	0	5	0.984	2715	299	0	12	0.9837	2682	358	0	4	0.9787	2632	604	0	6	0.9704
2720	260	0	2	0.984	2716	287	0	8	0.9837	2683	354	0	2	0.9787	2633	598	0	8	0.9704
2721	258	0	2	0.984	2717	279	0	2	0.9837	2684	352	0	1	0.9787	2634	590	0	3	0.9704
2722	256	0	2	0.984	2718	277	0	6	0.9837	2685	351	0	2	0.9787	2635	587	0	9	0.9704
2723	254	0	4	0.984	2719	271	0	1	0.9837	2686	349	0	3	0.9787	2636	578	0	2	0.9704
2724	250	0	5	0.984	2720	270	0	3	0.9837	2688	346	0	3	0.9787	2637	576	0	7	0.9704
2725	245	0	4	0.984	2721	267	0	4	0.9837	2690	343	0	3	0.9787	2638	569	0	15	0.9704
2726	241	0	3	0.984	2722	263	0	3	0.9837	2691	340	0	1	0.9787	2639	554	0	10	0.9704
2728	238	0	2	0.984	2723	260	0	13	0.9837	2692	339	0	3	0.9787	2640	544	0	5	0.9704
2729	236	0	2	0.984	2724	247	0	5	0.9837	2693	336	0	2	0.9787	2641	539	0	7	0.9704
2730	234	0	5	0.984	2725	242	0	7	0.9837	2694	334	0	3	0.9787	2642	532	0	4	0.9704
2731	229	0	5	0.984	2726	235	0	2	0.9837	2695	331	0	1	0.9787	2643	528	0	2	0.9704
2732	224	0	9	0.984	2727	233	0	2	0.9837	2697	330	0	3	0.9787	2644	526	0	2	0.9704
2733	215	0	7	0.984	2728	231	0	4	0.9837	2698	327	0	2	0.9787	2645	524	0	9	0.9704
2734	208	0	1	0.984	2729	227	0	2	0.9837	2699	325	0	2	0.9787	2646	515	0	11	0.9704
2735	207	0	5	0.984	2730	225	0	5	0.9837	2700	323	0	6	0.9787	2647	504	0	4	0.9704
2736	202	0	6	0.984	2731	220	0	4	0.9837	2701	317	0	5	0.9787	2648	500	0	3	0.9704
2737	196	0	10	0.984	2732	216	0	4	0.9837	2702	312	0	3	0.9787	2649	497	0	3	0.9704
2738	186	0	3	0.984	2733	212	0	6	0.9837	2703	309	0	6	0.9787	2650	494	0	5	0.9704
2739	183	0	2	0.984	2734	206	0	4	0.9837	2704	303	0	2	0.9787	2651	489	0	4	0.9704
2740	181	0	3	0.984	2735	202	0	3	0.9837	2705	301	0	3	0.9787	2652	485	0	6	0.9704
2741	178	0	1	0.984	2736	199	0	7	0.9837	2706	298	0	3	0.9787	2653	479	0	4	0.9704
2742	177	0	1	0.984	2737	192	0	5	0.9837	2707	295	0	4	0.9787	2654	475	0	7	0.9704
2743	176	0	5	0.984	2738	187	0	4	0.9837	2709	291	0	6	0.9787	2655	468	0	3	0.9704
2744	171	0	3	0.984	2739	183	0	3	0.9837	2710	285	0	4	0.9787	2656	465	0	4	0.9704
2745	168	0	5	0.984	2740	180	0	4	0.9837	2711	281	0	6	0.9787	2657	461	0	3	0.9704
2746	163	0	4	0.984	2741	176	0	3	0.9837	2713	275	0	1	0.9787	2658	458	0	4	0.9704
2747	159	0	5	0.984	2743	173	0	7	0.9837	2714	274	0	1	0.9787	2659	454	0	2	0.9704
2748	154	0	4	0.984	2744	166	0	7	0.9837	2715	273	0	9	0.9787	2660	452	0	1	0.9704
2749	150	0	2	0.984	2745	159	0	8	0.9837	2716	264	0	2	0.9787	2661	451	0	3	0.9704
2750	148	0	5	0.984	2746	151	0	4	0.9837	2717	262	0	1	0.9787	2662	448	0	2	0.9704
2751	143	0	6	0.984	2747	147	0	4	0.9837	2718	261	0	2	0.9787	2663	446	0	3	0.9704
2752	137	0	2	0.984	2748	143	0	7	0.9837	2719	259	0	3	0.9787	2664	443	0	1	0.9704
2753	135	0	4	0.984	2749	136	0	3	0.9837	2720	256	0	3	0.9787	2665	442	0	1	0.9704
2754	131	0	7	0.984	2750	133	0	2	0.9837	2721	253	0	2	0.9787	2666	441	0	4	0.9704
2755	124	0	1	0.984	2751	131	0	4	0.9837	2722	251	0	1	0.9787	2667	437	0	2	0.9704
2756	123	0	4	0.984	2752	127	0	7	0.9837	2723	250	0	12	0.9787	2668	435	0	6	0.9704
2757	119	0	2	0.984	2753	120	0	5	0.9837	2724	238	0	5	0.9787	2669	429	0	2	0.9704
2758	117	0	9	0.984	2754	115	0	3	0.9837	2725	233	0	2	0.9787	2670	427	0	1	0.9704
2759	108	0	6	0.984	2755	112	0	3	0.9837	2726	231	0	1	0.9787	2672	426	0	2	0.9704
2760	102	0	2	0.984	2756	109	0	5	0.9837	2727	230	0	2	0.9787	2673	424	0	1	0.9704
2761	100	0	6	0.984	2757	104	0	6	0.9837	2728	228	0	4	0.9787	2674	423	0	4	0.9704
2762	94	0	6	0.984	2758	98	0	13	0.9837	2729	224	0	4	0.9787	2675	419	0	2	0.9704
2763	88	0	6	0.984	2759	85	0	4	0.9837	2730	220	0	1	0.9787	2676	417	0	1	0.9704
2764	82	0	7	0.984	2760	81	0	4	0.9837	2731	219	0	6	0.9787	2677	416	0	1	0.9704
2765	75	0	8	0.984	2762	77	0	5	0.9837	2732	213	0	5	0.9787	2679	415	0	1	0.9704
2766	67	0	3	0.984	2763	72	0	2	0.9837	2733	208	0	6	0.9787	2680	414	0	1	0.9704
2767	64	0	1	0.984	2764	70	0	6	0.9837	2734	202	0	2	0.9787	2681	413	0	3	0.9704
2768	63	0	4	0.984	2765	64	0	5	0.9837	2735	200	0	2	0.9787	2682	410	0	6	0.9704
2769	59	0	4	0.984	2766	59	0	4	0.9837	2736	198	0	10	0.9787	2684	404	0	3	0.9704
2770	55	0	3	0.984	2767	55	0	3	0.9837	2737	188	0	10	0.9787	2686	401	0	2	0.9704
2771	52	0	2	0.984	2768	52	0	4	0.9837	2738	178	0	3	0.9787	2687	399	0	6	0.9704
2772	50	0	4	0.984	2769	48	0	4	0.9837	2739	175	0	2	0.9787	2688	393	0	4	0.9704
2775	46	0	1	0.984	2770	44	0	1	0.9837	2740	173	0	3	0.9787	2690	389	0	4	0.9704
2776	45	0	1	0.984	2771	43	0	4	0.9837	2741	170	0	2	0.9787	2692	385	0	2	0.9704
2777	44	0	2	0.984	2772	39	0	3	0.9837	2742	168	0	3	0.9787	2693	383	0	4	0.9704
2778	42	0	2	0.984	2773	36	0	1	0.9837	2743	165	0	3	0.9787	2694	379	0	6	0.9704
2779	40	0	2	0.984	2774	35	0	1	0.9837	2744	162	0	6	0.9787	2695	373	0	3	0.9704
2781	38	0	2	0.984	2778	34	0	1	0.9837	2745	156	0	8	0.9787	2696	370	0	4	0.9704
2782	36	0	1	0.984	2779	33	0	1	0.9837	2746	148	0	6	0.9787	2697	366	0	2	0.9704
2783	35	0	2	0.984	2780	32	0	1	0.9837	2747	142	0	1	0.9787	2698	364	0	1	0.9704
2784	33	0	3	0.984	2781	31	0	2	0.9837	2748	141	0	3	0.9787	2699	363	0	4	0.9704
2785	30	0	1	0.984	2782	29	0	1	0.9837	2749	138	0	3	0.9787	2700	359	0	5	0.9704
2786	29	0	1	0.984	2785	28	0	4	0.9837	2750	135	0	5	0.9787	2701	354	0	3	0.9704
2787	28	0	1	0.984	2786	24	0	3	0.9837	2751	130	0	6	0.9787	2702	351	0	3	0.9704
2789	27	0	2	0.984	2788	21	0	2	0.9837	2752	124	0	8	0.9787	2703	348	0	3	0.9704
2790	25	0	1	0.984	2789	19	0	1	0.9837	2753	116	0	3	0.9787	2704	345	0	1	0.9704
2791	24	0	1	0.984	2791	18	0	4	0.9837	2754	113	0	4	0.9787	2705	344	0	2	0.9704
2792	23	0	2	0.984	2796	14	0	1	0.9837	2755	109	0	5	0.9787	2706	342	0	1	0.9704
2793	21	0	2	0.984	2803	13	0	1	0.9837	2756	104	0	3	0.9787	2707	341	0	2	0.9704
2794	19	0	1	0.984	2806	12	0	1	0.9837	2757	101	0	5	0.9787	2708	339	0	6	0.9704
2798	18	0	1	0.984	2807	11	0	1	0.9837	2758	96	0	13	0.9787	2709	333	0	4	0.9704
2800	17	0	1	0.984	2812	10	0	1	0.9837	2759	83	0	6	0.9787	2710	329	0	1	0.9704
2801	16	0	1	0.984	2813	9	0	1	0.9837	2760	77	0	3	0.9787	2711	328	0	2	0.9704
2804	15	0	1	0.984	2825	8	0	1	0.9837	2761	74	0	2	0.9787	2712	326	0	4	0.9704
2807	14	0	1	0.984	2826	7	0	1	0.9837	2762	72	0	5	0.9787	2714	322	0	4	0.9704
2814	13	0	3	0.984	2833	6	0	1	0.9837	2763	67	0	4	0.9787	2715	318	0	6	0.9704
2822	10	0	1	0.984	2834	5	0	1	0.9837	2764	63	0	3	0.9787	2716	312	0	4	0.9704
2833	9	0	2	0.984	2836	4	0	1	0.9837	2765	60	0	3	0.9787	2717	308	0	3	0.9704
2835	7	0	1	0.984	2847	3	0	1	0.9837	2766	57	0	5	0.9787	2718	305	0	5	0.9704
2841	6	0	1	0.984	2866	2	0	1	0.9837	2767	52	0	4	0.9787	2719	300	0	4	0.9704
2859	5	0	1	0.984	2913	1	0	1	0.9837	2768	48	0	2	0.9787	2720	296	0	2	0.9704
2867	4	0	1	0.984						2769	46	0	1	0.9787	2721	294	0	2	0.9704
2869	3	0	1	0.984						2770	45	0	1	0.9787	2722	292	0	3	0.9704
2888	2	0	1	0.984						2771	44	0	1	0.9787	2723	289	0	12	0.9704
2889	1	0	1	0.984						2773	43	0	2	0.9787	2724	277	0	6	0.9704
										2774	41	0	1	0.9787	2725	271	0	3	0.9704
										2775	40	0	2	0.9787	2726	268	0	4	0.9704
										2777	38	0	1	0.9787	2727	264	0	1	0.9704
										2779	37	0	2	0.9787	2728	263	0	2	0.9704
										2781	35	0	1	0.9787	2729	261	0	4	0.9704
										2782	34	0	1	0.9787	2730	257	0	14	0.9704
										2783	33	0	1	0.9787	2731	243	0	1	0.9704
										2784	32	0	3	0.9787	2732	242	0	5	0.9704
										2785	29	0	1	0.9787	2733	237	0	6	0.9704
										2786	28	0	1	0.9787	2734	231	0	4	0.9704
										2787	27	0	1	0.9787	2735	227	0	2	0.9704
										2788	26	0	3	0.9787	2736	225	0	5	0.9704
										2789	23	0	1	0.9787	2737	220	0	5	0.9704
										2790	22	0	1	0.9787	2738	215	0	2	0.9704
										2793	21	0	3	0.9787	2739	213	0	5	0.9704
										2794	18	0	2	0.9787	2740	208	0	6	0.9704
										2797	16	0	2	0.9787	2741	202	0	4	0.9704
										2807	14	0	1	0.9787	2742	198	0	2	0.9704
										2808	13	0	1	0.9787	2743	196	0	8	0.9704
										2810	12	0	1	0.9787	2744	188	0	6	0.9704
										2819	11	0	1	0.9787	2745	182	0	12	0.9704
										2825	10	0	1	0.9787	2746	170	0	6	0.9704
										2827	9	0	1	0.9787	2747	164	0	5	0.9704
										2829	8	0	1	0.9787	2748	159	0	3	0.9704
										2833	7	0	1	0.9787	2749	156	0	4	0.9704
										2840	6	0	1	0.9787	2750	152	0	7	0.9704
										2845	5	0	1	0.9787	2751	145	0	7	0.9704
										2854	4	0	1	0.9787	2752	138	0	2	0.9704
										2867	3	0	1	0.9787	2753	136	0	5	0.9704
										2898	2	0	1	0.9787	2754	131	0	3	0.9704
										2983	1	0	1	0.9787	2755	128	0	3	0.9704
															2756	125	0	3	0.9704
															2757	122	0	8	0.9704
															2758	114	0	9	0.9704
															2759	105	0	7	0.9704
															2760	98	0	6	0.9704
															2761	92	0	1	0.9704
															2762	91	0	4	0.9704
															2763	87	0	5	0.9704
															2764	82	0	2	0.9704
															2765	80	0	3	0.9704
															2766	77	0	3	0.9704
															2767	74	0	3	0.9704
															2768	71	0	3	0.9704
															2769	68	0	4	0.9704
															2771	64	0	4	0.9704
															2772	60	0	2	0.9704
															2773	58	0	4	0.9704
															2774	54	0	1	0.9704
															2775	53	0	2	0.9704
															2776	51	0	1	0.9704
															2777	50	0	3	0.9704
															2778	47	0	1	0.9704
															2779	46	0	2	0.9704
															2780	44	0	1	0.9704
															2781	43	0	1	0.9704
															2782	42	0	1	0.9704
															2784	41	0	2	0.9704
															2785	39	0	3	0.9704
															2786	36	0	5	0.9704
															2787	31	0	1	0.9704
															2791	30	0	1	0.9704
															2793	29	0	4	0.9704
															2794	25	0	2	0.9704
															2799	23	0	1	0.9704
															2801	22	0	1	0.9704
															2810	21	0	1	0.9704
															2814	20	0	2	0.9704
															2815	18	0	1	0.9704
															2818	17	0	1	0.9704
															2820	16	0	1	0.9704
															2821	15	0	1	0.9704
															2822	14	0	1	0.9704
															2828	13	0	1	0.9704
															2829	12	0	1	0.9704
															2838	11	0	1	0.9704
															2842	10	0	1	0.9704
															2847	9	0	1	0.9704
															2849	8	0	2	0.9704
															2850	6	0	1	0.9704
															2859	5	0	1	0.9704
															2865	4	0	1	0.9704
															2874	3	0	1	0.9704
															2883	2	0	1	0.9704
															2887	1	0	1	0.9704
