# Supplementary material for: Predicting mortality from AI cardiac volumes mass and coronary calcium on chest computed tomography
Source: Nat Commun. 2024 Mar 29;15:2747. doi: 10.1038/s41467-024-46977-3 (PMC10980695; doi:10.1038/s41467-024-46977-3)
Supplement: Supplementary file 4 — Source Data [file 41467_2024_46977_MOESM4_ESM.zip › Supplemental Figure 6.xlsx]

## Sheet: Supplemental 6a
First quartile					second quartile					third quartile					fourth quartile
Interval	Patients	Deaths	Lost	Survival	Interval	Patients	Deaths	Lost	Survival	Interval	Patients	Deaths	Lost	Survival	Interval	Patients	Deaths	Lost	Survival
0	6089	0	3	1	0	6088	0	3	1	0	6089	0	4	1	0	6088	1	8	0.9998
4	6086	0	1	1	10	6085	0	1	1	16	6085	1	0	0.9998	15	6079	0	1	0.9998
13	6085	0	1	1	13	6084	0	1	1	24	6084	0	1	0.9998	19	6078	1	0	0.9997
21	6084	0	1	1	14	6083	0	1	1	40	6083	1	0	0.9997	63	6077	1	0	0.9995
22	6083	0	1	1	25	6082	0	1	1	87	6082	1	0	0.9995	67	6076	1	0	0.9993
28	6082	1	0	0.9998	32	6081	0	1	1	96	6081	2	0	0.9992	83	6075	1	0	0.9992
30	6081	1	0	0.9997	57	6080	1	0	0.9998	99	6079	0	1	0.9992	87	6074	1	0	0.999
33	6080	0	1	0.9997	62	6079	1	0	0.9997	114	6078	1	0	0.999	108	6073	2	0	0.9987
49	6079	1	0	0.9995	73	6078	1	0	0.9995	141	6077	0	1	0.999	119	6071	1	0	0.9985
51	6078	0	1	0.9995	83	6077	1	0	0.9993	143	6076	1	0	0.9988	122	6070	1	0	0.9984
55	6077	1	0	0.9993	89	6076	1	0	0.9992	157	6075	1	0	0.9987	125	6069	1	0	0.9982
64	6076	1	0	0.9992	91	6075	1	0	0.999	158	6074	1	0	0.9985	128	6068	1	0	0.998
66	6075	1	0	0.999	94	6074	1	0	0.9988	195	6073	0	1	0.9985	133	6067	1	0	0.9979
76	6074	1	0	0.9988	97	6073	1	0	0.9987	196	6072	1	0	0.9984	140	6066	1	0	0.9977
84	6073	1	0	0.9987	100	6072	1	0	0.9985	217	6071	1	0	0.9982	152	6065	2	0	0.9974
88	6072	1	0	0.9985	121	6071	1	0	0.9984	233	6070	1	0	0.998	158	6063	1	0	0.9972
90	6071	1	0	0.9984	136	6070	1	0	0.9982	241	6069	2	0	0.9977	174	6062	1	0	0.997
99	6070	0	1	0.9984	152	6069	1	0	0.998	244	6067	1	0	0.9975	176	6061	1	0	0.9969
105	6069	1	0	0.9982	164	6068	1	0	0.9979	256	6066	0	1	0.9975	180	6060	1	0	0.9967
118	6068	1	0	0.998	176	6067	1	0	0.9977	259	6065	1	0	0.9974	188	6059	1	0	0.9965
127	6067	1	0	0.9979	197	6066	1	0	0.9975	295	6064	1	0	0.9972	197	6058	0	1	0.9965
148	6066	0	1	0.9979	201	6065	1	0	0.9974	299	6063	1	0	0.997	199	6057	1	0	0.9964
154	6065	1	0	0.9977	232	6064	1	0	0.9972	314	6062	0	1	0.997	200	6056	1	0	0.9962
165	6064	0	1	0.9977	234	6063	1	0	0.997	316	6061	1	0	0.9969	208	6055	1	0	0.9961
173	6063	1	0	0.9975	248	6062	1	0	0.9969	332	6060	1	0	0.9967	224	6054	1	0	0.9959
209	6062	1	0	0.9974	254	6061	1	0	0.9967	340	6059	0	1	0.9967	225	6053	1	0	0.9957
213	6061	1	0	0.9972	257	6060	1	0	0.9965	345	6058	0	1	0.9967	227	6052	1	0	0.9956
224	6060	1	0	0.997	263	6059	1	0	0.9964	356	6057	1	0	0.9965	228	6051	1	0	0.9954
250	6059	1	0	0.9969	266	6058	1	0	0.9962	364	6056	0	1	0.9965	254	6050	1	0	0.9952
255	6058	1	0	0.9967	267	6057	1	0	0.9961	365	6055	0	1	0.9965	260	6049	1	0	0.9951
267	6057	1	0	0.9965	294	6056	1	0	0.9959	378	6054	0	1	0.9965	262	6048	1	0	0.9949
278	6056	1	0	0.9964	314	6055	1	0	0.9957	379	6053	1	0	0.9964	263	6047	1	0	0.9947
281	6055	1	0	0.9962	320	6054	1	0	0.9956	387	6052	1	0	0.9962	273	6046	0	1	0.9947
283	6054	1	0	0.9961	346	6053	1	0	0.9954	390	6051	1	0	0.9961	279	6045	1	0	0.9946
287	6053	1	0	0.9959	347	6052	0	1	0.9954	392	6050	0	1	0.9961	285	6044	1	0	0.9944
289	6052	1	0	0.9957	348	6051	1	1	0.9952	394	6049	1	0	0.9959	286	6043	1	0	0.9942
290	6051	1	0	0.9956	351	6049	1	0	0.9951	407	6048	1	0	0.9957	292	6042	1	0	0.9941
303	6050	1	0	0.9954	354	6048	1	0	0.9949	410	6047	1	0	0.9956	293	6041	1	0	0.9939
305	6049	1	0	0.9952	364	6047	1	0	0.9947	425	6046	1	0	0.9954	297	6040	1	0	0.9937
334	6048	1	0	0.9951	370	6046	1	0	0.9946	435	6045	1	0	0.9952	304	6039	1	0	0.9936
345	6047	1	0	0.9949	373	6045	1	0	0.9944	440	6044	2	0	0.9949	307	6038	1	0	0.9934
346	6046	0	1	0.9949	386	6044	1	0	0.9942	447	6042	1	0	0.9947	316	6037	1	0	0.9933
356	6045	0	1	0.9949	391	6043	1	0	0.9941	453	6041	1	0	0.9946	318	6036	0	1	0.9933
367	6044	0	1	0.9949	397	6042	1	0	0.9939	455	6040	0	1	0.9946	320	6035	1	0	0.9931
368	6043	1	0	0.9947	404	6041	1	0	0.9937	463	6039	1	0	0.9944	321	6034	0	1	0.9931
374	6042	0	1	0.9947	418	6040	1	0	0.9936	465	6038	2	0	0.9941	330	6033	1	0	0.9929
377	6041	1	0	0.9946	423	6039	1	1	0.9934	466	6036	1	0	0.9939	339	6032	1	1	0.9928
388	6040	1	0	0.9944	431	6037	1	0	0.9933	467	6035	2	0	0.9936	352	6030	1	0	0.9926
391	6039	0	1	0.9944	436	6036	0	2	0.9933	471	6033	2	0	0.9933	356	6029	1	1	0.9924
392	6038	1	0	0.9942	455	6034	1	0	0.9931	499	6031	1	0	0.9931	358	6027	0	1	0.9924
400	6037	0	1	0.9942	462	6033	1	0	0.9929	507	6030	1	0	0.9929	361	6026	1	0	0.9923
403	6036	2	1	0.9939	482	6032	1	0	0.9928	511	6029	1	0	0.9928	364	6025	1	0	0.9921
404	6033	1	0	0.9937	487	6031	1	0	0.9926	512	6028	0	1	0.9928	371	6024	1	0	0.9919
409	6032	0	1	0.9937	491	6030	1	0	0.9924	516	6027	1	0	0.9926	379	6023	1	0	0.9918
411	6031	0	2	0.9937	496	6029	1	0	0.9923	530	6026	1	0	0.9924	385	6022	0	1	0.9918
416	6029	0	1	0.9937	497	6028	0	1	0.9923	535	6025	0	1	0.9924	390	6021	1	0	0.9916
417	6028	1	0	0.9936	498	6027	1	0	0.9921	547	6024	0	1	0.9924	421	6020	1	0	0.9914
424	6027	1	0	0.9934	524	6026	1	0	0.9919	553	6023	0	1	0.9924	433	6019	1	0	0.9913
425	6026	1	0	0.9933	553	6025	0	1	0.9919	561	6022	1	0	0.9923	436	6018	1	0	0.9911
429	6025	0	1	0.9933	557	6024	1	0	0.9918	570	6021	1	0	0.9921	438	6017	1	0	0.9909
432	6024	1	0	0.9931	562	6023	0	1	0.9918	578	6020	1	0	0.9919	448	6016	1	0	0.9908
434	6023	0	1	0.9931	564	6022	1	0	0.9916	594	6019	1	0	0.9918	449	6015	2	0	0.9905
440	6022	1	0	0.9929	573	6021	1	0	0.9914	597	6018	1	0	0.9916	451	6013	1	0	0.9903
463	6021	1	0	0.9928	584	6020	1	0	0.9913	602	6017	1	0	0.9914	452	6012	0	1	0.9903
467	6020	0	1	0.9928	594	6019	2	0	0.991	604	6016	0	1	0.9914	453	6011	2	1	0.99
477	6019	1	0	0.9926	603	6017	1	0	0.9908	612	6015	1	0	0.9913	457	6008	1	0	0.9898
503	6018	0	1	0.9926	608	6016	0	1	0.9908	630	6014	1	0	0.9911	461	6007	1	0	0.9896
508	6017	1	0	0.9924	619	6015	1	0	0.9906	636	6013	1	0	0.9909	462	6006	2	0	0.9893
537	6016	1	0	0.9923	624	6014	1	0	0.9905	638	6012	1	0	0.9908	468	6004	1	0	0.9891
571	6015	0	1	0.9923	630	6013	1	0	0.9903	649	6011	1	0	0.9906	469	6003	1	0	0.989
586	6014	0	1	0.9923	639	6012	1	0	0.9901	657	6010	1	0	0.9905	490	6002	1	0	0.9888
602	6013	1	0	0.9921	644	6011	1	0	0.99	658	6009	1	0	0.9903	493	6001	1	0	0.9886
612	6012	1	0	0.9919	648	6010	1	0	0.9898	664	6008	1	0	0.9901	497	6000	1	0	0.9885
615	6011	1	0	0.9918	649	6009	0	1	0.9898	666	6007	1	0	0.99	500	5999	1	0	0.9883
616	6010	1	0	0.9916	652	6008	1	0	0.9896	667	6006	2	0	0.9896	501	5998	1	0	0.9881
621	6009	1	0	0.9914	656	6007	1	0	0.9895	679	6004	0	1	0.9896	502	5997	1	0	0.988
625	6008	1	0	0.9913	671	6006	1	0	0.9893	693	6003	1	0	0.9895	503	5996	1	0	0.9878
629	6007	1	0	0.9911	690	6005	0	1	0.9893	695	6002	0	1	0.9895	507	5995	1	0	0.9877
631	6006	1	0	0.9909	698	6004	0	1	0.9893	701	6001	0	1	0.9895	510	5994	1	0	0.9875
632	6005	2	0	0.9906	702	6003	0	1	0.9893	703	6000	1	0	0.9893	512	5993	2	0	0.9872
667	6003	1	0	0.9904	705	6002	0	1	0.9893	704	5999	1	0	0.9891	516	5991	1	0	0.987
679	6002	1	0	0.9903	714	6001	0	1	0.9893	717	5998	1	0	0.989	531	5990	0	1	0.987
681	6001	1	0	0.9901	715	6000	0	1	0.9893	718	5997	1	1	0.9888	536	5989	1	0	0.9868
688	6000	0	1	0.9901	716	5999	0	1	0.9893	719	5995	0	1	0.9888	541	5988	1	0	0.9867
714	5999	1	0	0.99	717	5998	1	0	0.9891	728	5994	1	0	0.9886	550	5987	1	0	0.9865
721	5998	0	1	0.99	719	5997	1	0	0.989	729	5993	1	0	0.9885	553	5986	1	0	0.9863
723	5997	1	0	0.9898	721	5996	0	1	0.989	735	5992	0	1	0.9885	563	5985	1	0	0.9862
727	5996	0	2	0.9898	722	5995	1	0	0.9888	746	5991	0	1	0.9885	568	5984	1	0	0.986
729	5994	0	1	0.9898	729	5994	1	0	0.9886	748	5990	1	0	0.9883	571	5983	1	0	0.9858
736	5993	1	0	0.9896	735	5993	1	0	0.9885	750	5989	0	1	0.9883	582	5982	1	0	0.9857
742	5992	2	0	0.9893	743	5992	0	1	0.9885	754	5988	1	0	0.9881	594	5981	1	0	0.9855
746	5990	1	0	0.9891	744	5991	0	1	0.9885	755	5987	1	0	0.988	595	5980	1	0	0.9853
749	5989	0	1	0.9891	746	5990	0	1	0.9885	772	5986	1	0	0.9878	598	5979	1	0	0.9852
750	5988	0	2	0.9891	764	5989	1	0	0.9883	775	5985	1	0	0.9876	602	5978	2	0	0.9849
762	5986	1	0	0.989	769	5988	1	0	0.9881	782	5984	0	1	0.9876	603	5976	2	0	0.9845
766	5985	0	1	0.989	770	5987	1	0	0.988	806	5983	0	1	0.9876	604	5974	1	0	0.9844
767	5984	1	0	0.9888	772	5986	1	0	0.9878	807	5982	1	0	0.9875	606	5973	1	0	0.9842
768	5983	0	1	0.9888	773	5985	1	0	0.9877	809	5981	1	0	0.9873	607	5972	1	0	0.984
776	5982	1	0	0.9886	777	5984	0	1	0.9877	811	5980	1	0	0.9872	608	5971	1	0	0.9839
780	5981	1	0	0.9885	778	5983	1	0	0.9875	817	5979	1	0	0.987	609	5970	1	0	0.9837
781	5980	1	0	0.9883	781	5982	1	0	0.9873	819	5978	1	0	0.9868	614	5969	1	0	0.9835
790	5979	0	1	0.9883	786	5981	1	0	0.9872	822	5977	1	0	0.9867	642	5968	1	0	0.9834
791	5978	1	0	0.9881	788	5980	1	0	0.987	831	5976	2	0	0.9863	643	5967	1	0	0.9832
797	5977	1	0	0.988	789	5979	1	0	0.9868	841	5974	1	0	0.9862	645	5966	1	0	0.983
798	5976	1	0	0.9878	790	5978	1	0	0.9867	844	5973	1	0	0.986	652	5965	1	0	0.9829
817	5975	1	0	0.9876	791	5977	0	1	0.9867	853	5972	1	0	0.9858	658	5964	1	0	0.9827
820	5974	1	0	0.9875	794	5976	1	1	0.9865	855	5971	2	0	0.9855	670	5963	1	0	0.9825
823	5973	1	0	0.9873	800	5974	1	0	0.9863	862	5969	1	0	0.9853	671	5962	2	0	0.9822
829	5972	1	0	0.9871	810	5973	1	0	0.9862	865	5968	2	0	0.985	673	5960	1	0	0.9821
843	5971	1	0	0.987	813	5972	2	1	0.9858	878	5966	0	1	0.985	686	5959	1	1	0.9819
845	5970	0	1	0.987	820	5969	1	0	0.9857	880	5965	1	0	0.9848	689	5957	1	1	0.9817
853	5969	1	0	0.9868	821	5968	1	0	0.9855	891	5964	1	0	0.9847	691	5955	1	0	0.9816
860	5968	1	0	0.9866	825	5967	1	0	0.9853	892	5963	1	0	0.9845	694	5954	1	0	0.9814
863	5967	1	0	0.9865	826	5966	1	0	0.9852	911	5962	1	0	0.9843	695	5953	1	0	0.9812
868	5966	1	0	0.9863	828	5965	1	0	0.985	912	5961	0	1	0.9843	696	5952	2	0	0.9809
877	5965	1	1	0.9862	830	5964	1	1	0.9848	924	5960	1	0	0.9842	698	5950	1	0	0.9807
881	5963	0	1	0.9862	837	5962	1	0	0.9847	930	5959	1	0	0.984	701	5949	1	0	0.9806
888	5962	1	0	0.986	839	5961	0	1	0.9847	931	5958	1	0	0.9839	708	5948	1	0	0.9804
894	5961	1	0	0.9858	841	5960	1	0	0.9845	935	5957	1	0	0.9837	709	5947	1	0	0.9802
924	5960	0	1	0.9858	842	5959	1	0	0.9844	949	5956	1	0	0.9835	711	5946	0	1	0.9802
926	5959	1	0	0.9857	843	5958	1	0	0.9842	951	5955	1	0	0.9834	712	5945	0	1	0.9802
927	5958	1	0	0.9855	867	5957	1	0	0.984	952	5954	1	0	0.9832	715	5944	0	1	0.9802
932	5957	0	1	0.9855	875	5956	1	0	0.9839	964	5953	1	0	0.983	718	5943	0	1	0.9802
934	5956	0	1	0.9855	876	5955	1	0	0.9837	970	5952	1	0	0.9829	719	5942	1	0	0.9801
944	5955	0	1	0.9855	882	5954	1	0	0.9835	972	5951	0	1	0.9829	720	5941	2	0	0.9797
947	5954	1	0	0.9853	888	5953	0	1	0.9835	999	5950	1	0	0.9827	721	5939	1	0	0.9796
948	5953	1	0	0.9852	897	5952	1	1	0.9834	1005	5949	1	0	0.9825	724	5938	1	0	0.9794
949	5952	1	0	0.985	908	5950	1	0	0.9832	1012	5948	1	0	0.9824	725	5937	1	0	0.9792
950	5951	1	0	0.9848	911	5949	1	0	0.983	1016	5947	1	0	0.9822	729	5936	1	0	0.9791
971	5950	1	0	0.9847	914	5948	0	1	0.983	1021	5946	1	0	0.982	730	5935	0	1	0.9791
978	5949	1	0	0.9845	915	5947	1	0	0.9829	1023	5945	1	0	0.9819	732	5934	1	0	0.9789
987	5948	1	0	0.9843	916	5946	1	0	0.9827	1030	5944	1	0	0.9817	741	5933	0	1	0.9789
991	5947	1	0	0.9842	917	5945	1	1	0.9825	1042	5943	0	1	0.9817	747	5932	1	0	0.9788
995	5946	1	0	0.984	918	5943	0	1	0.9825	1052	5942	2	0	0.9814	749	5931	1	0	0.9786
1001	5945	2	0	0.9837	919	5942	1	0	0.9824	1065	5940	1	1	0.9812	750	5930	1	0	0.9784
1006	5943	1	0	0.9835	924	5941	1	0	0.9822	1066	5938	1	0	0.981	756	5929	0	2	0.9784
1011	5942	0	1	0.9835	925	5940	0	1	0.9822	1073	5937	1	0	0.9809	763	5927	1	0	0.9783
1012	5941	1	0	0.9833	928	5939	1	0	0.982	1074	5936	1	0	0.9807	765	5926	1	0	0.9781
1013	5940	3	0	0.9828	932	5938	1	0	0.9819	1076	5935	1	1	0.9805	781	5925	1	0	0.9779
1030	5937	1	0	0.9827	948	5937	1	0	0.9817	1079	5933	0	1	0.9805	784	5924	1	0	0.9778
1035	5936	1	0	0.9825	954	5936	1	0	0.9815	1082	5932	0	1	0.9805	786	5923	1	0	0.9776
1047	5935	1	0	0.9823	958	5935	1	0	0.9814	1096	5931	1	0	0.9804	791	5922	1	0	0.9774
1055	5934	0	1	0.9823	962	5934	1	0	0.9812	1099	5930	1	0	0.9802	792	5921	1	0	0.9773
1057	5933	1	0	0.9822	964	5933	1	1	0.981	1100	5929	1	1	0.9801	795	5920	1	0	0.9771
1058	5932	1	0	0.982	965	5931	1	0	0.9809	1101	5927	1	0	0.9799	796	5919	1	0	0.9769
1059	5931	1	0	0.9818	971	5930	1	0	0.9807	1103	5926	1	0	0.9797	799	5918	1	0	0.9768
1061	5930	1	0	0.9817	978	5929	1	0	0.9805	1106	5925	2	1	0.9794	810	5917	1	0	0.9766
1070	5929	1	0	0.9815	992	5928	1	0	0.9804	1113	5922	1	0	0.9792	812	5916	0	1	0.9766
1071	5928	0	1	0.9815	994	5927	1	0	0.9802	1120	5921	2	0	0.9789	813	5915	1	0	0.9764
1076	5927	1	0	0.9814	999	5926	1	0	0.9801	1126	5919	1	0	0.9787	814	5914	1	0	0.9763
1081	5926	0	1	0.9814	1001	5925	0	1	0.9801	1139	5918	0	1	0.9787	816	5913	2	0	0.9759
1093	5925	1	0	0.9812	1008	5924	1	0	0.9799	1145	5917	1	0	0.9786	818	5911	1	0	0.9758
1100	5924	1	0	0.981	1020	5923	0	1	0.9799	1151	5916	1	0	0.9784	827	5910	0	1	0.9758
1101	5923	1	0	0.9809	1024	5922	1	0	0.9797	1156	5915	1	0	0.9782	828	5909	0	1	0.9758
1103	5922	2	0	0.9805	1029	5921	0	1	0.9797	1162	5914	1	0	0.9781	830	5908	1	0	0.9756
1108	5920	0	1	0.9805	1031	5920	1	0	0.9796	1169	5913	1	0	0.9779	832	5907	1	0	0.9755
1115	5919	1	0	0.9804	1035	5919	1	0	0.9794	1174	5912	1	0	0.9777	843	5906	1	0	0.9753
1125	5918	1	0	0.9802	1040	5918	1	0	0.9792	1177	5911	1	1	0.9776	846	5905	0	1	0.9753
1128	5917	1	0	0.98	1046	5917	1	0	0.9791	1185	5909	0	1	0.9776	853	5904	1	0	0.9751
1134	5916	0	1	0.98	1054	5916	1	0	0.9789	1186	5908	1	0	0.9774	854	5903	1	0	0.975
1147	5915	0	1	0.98	1064	5915	1	0	0.9787	1197	5907	1	0	0.9772	861	5902	1	0	0.9748
1151	5914	1	0	0.9799	1067	5914	1	0	0.9786	1198	5906	1	0	0.9771	869	5901	1	0	0.9746
1154	5913	1	0	0.9797	1068	5913	0	1	0.9786	1201	5905	2	0	0.9767	873	5900	1	1	0.9745
1160	5912	2	0	0.9794	1069	5912	0	1	0.9786	1204	5903	0	1	0.9767	876	5898	1	0	0.9743
1167	5910	0	1	0.9794	1074	5911	1	0	0.9784	1207	5902	1	0	0.9766	885	5897	0	1	0.9743
1170	5909	1	0	0.9792	1075	5910	2	0	0.9781	1208	5901	1	0	0.9764	889	5896	1	0	0.9741
1174	5908	1	0	0.979	1076	5908	0	1	0.9781	1218	5900	1	0	0.9762	893	5895	1	0	0.974
1177	5907	1	1	0.9789	1088	5907	1	1	0.9779	1219	5899	1	0	0.9761	894	5894	1	0	0.9738
1187	5905	1	0	0.9787	1103	5905	1	0	0.9777	1224	5898	2	0	0.9757	905	5893	1	0	0.9736
1190	5904	1	0	0.9785	1104	5904	0	1	0.9777	1227	5896	1	0	0.9756	910	5892	1	0	0.9735
1191	5903	1	0	0.9784	1113	5903	1	0	0.9776	1228	5895	1	0	0.9754	912	5891	1	0	0.9733
1193	5902	1	0	0.9782	1114	5902	0	1	0.9776	1238	5894	1	0	0.9753	913	5890	0	2	0.9733
1218	5901	1	0	0.978	1116	5901	1	0	0.9774	1239	5893	1	0	0.9751	917	5888	1	0	0.9731
1222	5900	1	0	0.9779	1121	5900	0	1	0.9774	1245	5892	1	0	0.9749	921	5887	1	0	0.973
1227	5899	1	0	0.9777	1128	5899	1	0	0.9772	1254	5891	0	1	0.9749	923	5886	1	0	0.9728
1237	5898	1	0	0.9775	1129	5898	0	1	0.9772	1273	5890	1	0	0.9748	927	5885	1	0	0.9726
1241	5897	1	0	0.9774	1130	5897	1	0	0.9771	1274	5889	1	0	0.9746	928	5884	1	0	0.9725
1245	5896	1	0	0.9772	1139	5896	1	0	0.9769	1278	5888	1	0	0.9744	929	5883	1	0	0.9723
1247	5895	1	0	0.977	1140	5895	1	0	0.9767	1282	5887	1	0	0.9743	931	5882	1	0	0.9721
1249	5894	1	0	0.9769	1157	5894	1	0	0.9766	1289	5886	1	0	0.9741	932	5881	0	1	0.9721
1256	5893	1	0	0.9767	1161	5893	0	1	0.9766	1301	5885	1	0	0.9739	944	5880	1	0	0.972
1258	5892	1	0	0.9765	1163	5892	1	0	0.9764	1305	5884	1	0	0.9738	947	5879	1	0	0.9718
1266	5891	1	0	0.9764	1164	5891	0	1	0.9764	1329	5883	1	0	0.9736	949	5878	1	0	0.9717
1274	5890	1	0	0.9762	1165	5890	1	0	0.9762	1331	5882	1	0	0.9734	956	5877	1	0	0.9715
1275	5889	1	0	0.976	1174	5889	1	0	0.9761	1333	5881	1	0	0.9733	959	5876	1	0	0.9713
1282	5888	1	0	0.9759	1175	5888	1	0	0.9759	1335	5880	1	0	0.9731	968	5875	1	0	0.9712
1283	5887	2	0	0.9756	1186	5887	1	0	0.9757	1339	5879	1	0	0.9729	973	5874	1	0	0.971
1288	5885	1	0	0.9754	1187	5886	1	0	0.9756	1340	5878	1	0	0.9728	974	5873	1	0	0.9708
1293	5884	3	0	0.9749	1190	5885	0	1	0.9756	1341	5877	1	0	0.9726	976	5872	1	0	0.9707
1299	5881	1	0	0.9747	1191	5884	1	0	0.9754	1344	5876	0	1	0.9726	978	5871	1	0	0.9705
1304	5880	1	0	0.9746	1202	5883	1	0	0.9752	1349	5875	1	0	0.9724	985	5870	2	0	0.9702
1305	5879	0	1	0.9746	1204	5882	1	0	0.9751	1358	5874	0	1	0.9724	988	5868	1	1	0.97
1314	5878	1	0	0.9744	1207	5881	0	1	0.9751	1364	5873	0	1	0.9724	989	5866	1	0	0.9698
1315	5877	1	0	0.9742	1217	5880	0	1	0.9751	1369	5872	1	0	0.9723	996	5865	1	0	0.9697
1317	5876	1	0	0.9741	1218	5879	0	1	0.9751	1373	5871	1	0	0.9721	997	5864	1	0	0.9695
1318	5875	1	0	0.9739	1225	5878	1	0	0.9749	1375	5870	1	0	0.9719	1012	5863	1	0	0.9693
1322	5874	1	0	0.9737	1228	5877	0	1	0.9749	1379	5869	1	0	0.9718	1017	5862	1	0	0.9692
1323	5873	1	0	0.9736	1234	5876	1	0	0.9748	1380	5868	1	0	0.9716	1020	5861	0	1	0.9692
1337	5872	1	0	0.9734	1249	5875	2	0	0.9744	1381	5867	1	0	0.9714	1024	5860	1	0	0.969
1341	5871	1	0	0.9732	1257	5873	1	0	0.9743	1382	5866	1	0	0.9713	1029	5859	1	0	0.9688
1342	5870	1	0	0.9731	1269	5872	1	0	0.9741	1390	5865	1	0	0.9711	1036	5858	0	1	0.9688
1344	5869	0	1	0.9731	1275	5871	1	0	0.9739	1393	5864	1	0	0.9709	1041	5857	1	0	0.9687
1354	5868	1	0	0.9729	1277	5870	1	1	0.9738	1404	5863	1	0	0.9708	1045	5856	1	0	0.9685
1355	5867	1	0	0.9727	1278	5868	1	0	0.9736	1409	5862	1	1	0.9706	1047	5855	1	0	0.9683
1365	5866	1	0	0.9726	1280	5867	0	1	0.9736	1414	5860	1	0	0.9705	1056	5854	1	0	0.9682
1375	5865	1	0	0.9724	1284	5866	1	0	0.9734	1423	5859	1	0	0.9703	1059	5853	1	0	0.968
1381	5864	1	0	0.9722	1286	5865	2	0	0.9731	1429	5858	1	0	0.9701	1060	5852	2	0	0.9677
1383	5863	1	0	0.9721	1296	5863	1	0	0.9729	1431	5857	0	1	0.9701	1064	5850	1	0	0.9675
1386	5862	1	0	0.9719	1297	5862	0	1	0.9729	1432	5856	1	0	0.97	1065	5849	1	0	0.9674
1395	5861	1	0	0.9717	1298	5861	1	0	0.9728	1433	5855	2	1	0.9696	1068	5848	1	0	0.9672
1400	5860	1	0	0.9716	1325	5860	2	0	0.9724	1434	5852	0	1	0.9696	1071	5847	2	0	0.9669
1405	5859	0	1	0.9716	1327	5858	0	1	0.9724	1435	5851	0	2	0.9696	1078	5845	1	0	0.9667
1412	5858	1	0	0.9714	1334	5857	1	0	0.9723	1436	5849	3	0	0.9691	1084	5844	0	1	0.9667
1420	5857	1	0	0.9712	1340	5856	0	1	0.9723	1438	5846	2	0	0.9688	1088	5843	0	1	0.9667
1430	5856	1	0	0.9711	1345	5855	1	0	0.9721	1441	5844	1	0	0.9686	1094	5842	0	1	0.9667
1431	5855	1	0	0.9709	1347	5854	1	0	0.9719	1444	5843	1	0	0.9685	1106	5841	2	0	0.9664
1433	5854	0	1	0.9709	1356	5853	1	0	0.9718	1448	5842	0	1	0.9685	1111	5839	1	0	0.9662
1434	5853	1	0	0.9707	1357	5852	1	0	0.9716	1454	5841	1	0	0.9683	1112	5838	0	1	0.9662
1435	5852	0	1	0.9707	1361	5851	1	0	0.9714	1458	5840	1	1	0.9681	1115	5837	1	0	0.966
1437	5851	2	1	0.9704	1365	5850	2	0	0.9711	1461	5838	1	0	0.968	1118	5836	1	0	0.9659
1445	5848	1	0	0.9702	1371	5848	1	0	0.9709	1463	5837	1	0	0.9678	1120	5835	1	0	0.9657
1451	5847	0	1	0.9702	1372	5847	1	0	0.9708	1465	5836	0	1	0.9678	1123	5834	1	1	0.9655
1454	5846	0	1	0.9702	1377	5846	1	0	0.9706	1466	5835	1	0	0.9676	1124	5832	1	0	0.9654
1461	5845	0	1	0.9702	1389	5845	0	1	0.9706	1470	5834	0	1	0.9676	1127	5831	1	0	0.9652
1467	5844	1	1	0.9701	1391	5844	1	0	0.9704	1472	5833	0	1	0.9676	1130	5830	2	1	0.9649
1484	5842	0	1	0.9701	1398	5843	1	0	0.9703	1477	5832	0	1	0.9676	1133	5827	1	1	0.9647
1489	5841	0	1	0.9701	1407	5842	1	0	0.9701	1478	5831	1	0	0.9675	1134	5825	1	0	0.9645
1491	5840	1	0	0.9699	1411	5841	0	1	0.9701	1479	5830	1	0	0.9673	1144	5824	0	1	0.9645
1495	5839	0	1	0.9699	1414	5840	1	0	0.9699	1484	5829	2	0	0.967	1149	5823	0	1	0.9645
1501	5838	1	0	0.9697	1417	5839	1	0	0.9698	1487	5827	1	0	0.9668	1150	5822	2	0	0.9642
1512	5837	0	1	0.9697	1422	5838	1	0	0.9696	1492	5826	1	0	0.9666	1152	5820	1	0	0.964
1513	5836	0	1	0.9697	1423	5837	1	0	0.9694	1494	5825	1	0	0.9665	1153	5819	1	0	0.9639
1514	5835	1	1	0.9696	1434	5836	1	3	0.9693	1507	5824	1	0	0.9663	1162	5818	1	0	0.9637
1520	5833	1	0	0.9694	1436	5832	1	0	0.9691	1508	5823	1	0	0.9661	1166	5817	1	0	0.9635
1523	5832	1	0	0.9692	1437	5831	0	1	0.9691	1509	5822	1	0	0.966	1168	5816	1	0	0.9634
1525	5831	1	0	0.9691	1440	5830	0	1	0.9691	1512	5821	1	0	0.9658	1169	5815	2	0	0.963
1526	5830	1	0	0.9689	1441	5829	1	1	0.9689	1516	5820	1	0	0.9656	1174	5813	1	0	0.9629
1527	5829	0	1	0.9689	1448	5827	0	1	0.9689	1520	5819	0	1	0.9656	1175	5812	1	0	0.9627
1531	5828	1	0	0.9687	1459	5826	0	1	0.9689	1521	5818	1	0	0.9655	1177	5811	2	0	0.9624
1536	5827	1	0	0.9686	1465	5825	1	0	0.9688	1530	5817	1	0	0.9653	1185	5809	1	0	0.9622
1538	5826	1	0	0.9684	1469	5824	0	1	0.9688	1540	5816	1	0	0.9651	1193	5808	1	0	0.9621
1540	5825	1	0	0.9682	1471	5823	0	1	0.9688	1541	5815	1	0	0.965	1195	5807	1	0	0.9619
1543	5824	1	0	0.9681	1477	5822	0	1	0.9688	1549	5814	1	0	0.9648	1198	5806	1	0	0.9617
1545	5823	1	0	0.9679	1481	5821	0	1	0.9688	1551	5813	0	1	0.9648	1199	5805	2	0	0.9614
1548	5822	1	0	0.9678	1482	5820	0	1	0.9688	1560	5812	1	0	0.9646	1205	5803	1	0	0.9612
1551	5821	1	0	0.9676	1483	5819	1	0	0.9686	1574	5811	1	0	0.9645	1207	5802	1	0	0.9611
1552	5820	1	0	0.9674	1486	5818	1	0	0.9684	1577	5810	1	1	0.9643	1208	5801	2	0	0.9607
1564	5819	1	0	0.9673	1488	5817	0	2	0.9684	1578	5808	1	0	0.9641	1210	5799	1	0	0.9606
1566	5818	1	0	0.9671	1489	5815	1	0	0.9683	1581	5807	1	0	0.964	1215	5798	1	0	0.9604
1574	5817	1	0	0.9669	1493	5814	1	0	0.9681	1588	5806	1	0	0.9638	1216	5797	1	0	0.9602
1579	5816	1	0	0.9668	1496	5813	1	0	0.9679	1589	5805	1	0	0.9637	1222	5796	1	0	0.9601
1583	5815	0	1	0.9668	1502	5812	1	0	0.9678	1594	5804	1	0	0.9635	1226	5795	1	0	0.9599
1591	5814	1	0	0.9666	1503	5811	1	0	0.9676	1596	5803	0	1	0.9635	1227	5794	1	0	0.9597
1592	5813	1	0	0.9664	1504	5810	0	1	0.9676	1598	5802	2	0	0.9632	1233	5793	1	0	0.9596
1599	5812	1	0	0.9663	1505	5809	0	1	0.9676	1599	5800	1	0	0.963	1239	5792	1	0	0.9594
1600	5811	1	0	0.9661	1506	5808	1	1	0.9674	1615	5799	1	0	0.9628	1243	5791	1	0	0.9592
1611	5810	1	0	0.9659	1508	5806	0	1	0.9674	1629	5798	1	0	0.9627	1250	5790	1	0	0.9591
1624	5809	1	0	0.9658	1512	5805	1	0	0.9673	1631	5797	1	0	0.9625	1255	5789	2	0	0.9587
1626	5808	1	0	0.9656	1523	5804	1	0	0.9671	1635	5796	2	0	0.9622	1258	5787	0	1	0.9587
1635	5807	2	0	0.9653	1530	5803	1	0	0.9669	1641	5794	0	1	0.9622	1260	5786	2	0	0.9584
1642	5805	1	0	0.9651	1532	5802	1	0	0.9668	1642	5793	2	0	0.9618	1268	5784	1	0	0.9582
1651	5804	1	0	0.9649	1534	5801	1	0	0.9666	1643	5791	1	0	0.9617	1273	5783	0	1	0.9582
1655	5803	2	0	0.9646	1538	5800	1	0	0.9664	1646	5790	2	0	0.9613	1282	5782	2	0	0.9579
1674	5801	1	0	0.9644	1541	5799	1	0	0.9663	1650	5788	0	1	0.9613	1288	5780	0	1	0.9579
1678	5800	1	0	0.9643	1543	5798	1	0	0.9661	1658	5787	1	0	0.9612	1293	5779	1	0	0.9577
1681	5799	1	0	0.9641	1545	5797	1	0	0.9659	1659	5786	1	0	0.961	1294	5778	0	1	0.9577
1693	5798	0	1	0.9641	1551	5796	1	0	0.9658	1661	5785	2	0	0.9607	1298	5777	1	0	0.9576
1694	5797	1	0	0.9639	1559	5795	1	0	0.9656	1662	5783	1	0	0.9605	1301	5776	0	1	0.9576
1700	5796	1	0	0.9638	1576	5794	1	0	0.9654	1663	5782	1	0	0.9603	1309	5775	1	0	0.9574
1702	5795	1	0	0.9636	1578	5793	1	0	0.9653	1667	5781	1	0	0.9602	1315	5774	1	0	0.9572
1703	5794	0	1	0.9636	1579	5792	1	0	0.9651	1669	5780	1	0	0.96	1329	5773	1	0	0.9571
1710	5793	1	0	0.9634	1585	5791	0	1	0.9651	1673	5779	1	1	0.9598	1332	5772	2	0	0.9567
1724	5792	1	0	0.9633	1587	5790	1	0	0.9649	1678	5777	2	0	0.9595	1334	5770	1	0	0.9566
1732	5791	0	1	0.9633	1591	5789	1	0	0.9648	1683	5775	1	0	0.9593	1335	5769	1	0	0.9564
1744	5790	2	0	0.9629	1592	5788	1	0	0.9646	1687	5774	1	0	0.9592	1336	5768	0	1	0.9564
1751	5788	1	0	0.9628	1608	5787	1	0	0.9644	1689	5773	1	0	0.959	1341	5767	1	0	0.9563
1770	5787	0	1	0.9628	1610	5786	1	0	0.9643	1691	5772	0	1	0.959	1343	5766	1	0	0.9561
1775	5786	1	0	0.9626	1619	5785	1	0	0.9641	1692	5771	1	0	0.9588	1348	5765	1	0	0.9559
1776	5785	1	0	0.9624	1621	5784	1	0	0.9639	1699	5770	1	0	0.9587	1350	5764	1	0	0.9558
1781	5784	1	0	0.9623	1627	5783	1	0	0.9638	1704	5769	2	0	0.9583	1352	5763	1	0	0.9556
1790	5783	1	0	0.9621	1633	5782	1	0	0.9636	1706	5767	1	0	0.9582	1353	5762	1	0	0.9554
1792	5782	1	0	0.9619	1635	5781	1	0	0.9634	1709	5766	1	0	0.958	1364	5761	2	0	0.9551
1795	5781	1	0	0.9618	1641	5780	1	0	0.9633	1710	5765	1	0	0.9578	1377	5759	1	0	0.9549
1797	5780	0	1	0.9618	1642	5779	1	0	0.9631	1713	5764	1	0	0.9577	1383	5758	1	0	0.9548
1799	5779	0	1	0.9618	1656	5778	1	0	0.9629	1715	5763	1	0	0.9575	1391	5757	2	0	0.9544
1805	5778	0	1	0.9618	1658	5777	1	0	0.9628	1717	5762	1	0	0.9573	1395	5755	1	0	0.9543
1806	5777	0	2	0.9618	1665	5776	1	0	0.9626	1718	5761	1	0	0.9572	1399	5754	1	0	0.9541
1807	5775	0	1	0.9618	1668	5775	1	0	0.9624	1723	5760	1	0	0.957	1406	5753	2	0	0.9538
1808	5774	0	1	0.9618	1674	5774	1	0	0.9623	1725	5759	1	0	0.9568	1409	5751	1	0	0.9536
1814	5773	0	1	0.9618	1681	5773	1	0	0.9621	1727	5758	1	0	0.9567	1411	5750	0	1	0.9536
1818	5772	0	1	0.9618	1701	5772	1	0	0.9619	1733	5757	0	1	0.9567	1418	5749	1	0	0.9534
1821	5771	1	0	0.9616	1707	5771	1	0	0.9618	1738	5756	0	1	0.9567	1419	5748	1	0	0.9533
1823	5770	1	0	0.9614	1710	5770	1	1	0.9616	1739	5755	1	0	0.9565	1422	5747	1	0	0.9531
1827	5769	1	0	0.9613	1714	5768	1	0	0.9614	1741	5754	1	0	0.9563	1426	5746	1	0	0.9529
1834	5768	0	1	0.9613	1717	5767	2	0	0.9611	1743	5753	1	0	0.9562	1427	5745	1	0	0.9528
1835	5767	0	1	0.9613	1729	5765	1	0	0.9609	1746	5752	1	0	0.956	1435	5744	1	0	0.9526
1841	5766	0	1	0.9613	1735	5764	0	1	0.9609	1748	5751	1	0	0.9558	1437	5743	2	0	0.9523
1843	5765	0	1	0.9613	1744	5763	1	0	0.9608	1750	5750	1	0	0.9557	1439	5741	1	0	0.9521
1846	5764	0	1	0.9613	1749	5762	2	0	0.9604	1754	5749	1	0	0.9555	1448	5740	1	0	0.9519
1848	5763	0	1	0.9613	1752	5760	1	0	0.9603	1755	5748	1	0	0.9553	1449	5739	1	0	0.9518
1851	5762	1	0	0.9611	1758	5759	1	0	0.9601	1765	5747	1	0	0.9552	1452	5738	0	1	0.9518
1854	5761	0	1	0.9611	1764	5758	1	0	0.9599	1774	5746	1	1	0.955	1453	5737	1	1	0.9516
1855	5760	0	1	0.9611	1768	5757	2	0	0.9596	1779	5744	1	0	0.9548	1455	5735	1	0	0.9514
1856	5759	0	1	0.9611	1770	5755	1	0	0.9594	1792	5743	1	0	0.9547	1459	5734	1	0	0.9513
1862	5758	1	1	0.9609	1775	5754	0	1	0.9594	1798	5742	0	1	0.9547	1462	5733	1	0	0.9511
1868	5756	1	0	0.9608	1794	5753	1	0	0.9593	1799	5741	1	0	0.9545	1466	5732	1	0	0.9509
1875	5755	1	0	0.9606	1796	5752	1	0	0.9591	1800	5740	2	0	0.9542	1471	5731	0	1	0.9509
1877	5754	1	1	0.9604	1798	5751	2	0	0.9588	1805	5738	1	0	0.954	1472	5730	1	0	0.9508
1880	5752	1	0	0.9603	1800	5749	1	0	0.9586	1806	5737	0	2	0.954	1476	5729	0	1	0.9508
1883	5751	1	0	0.9601	1802	5748	2	0	0.9583	1808	5735	1	0	0.9538	1477	5728	1	0	0.9506
1884	5750	1	0	0.9599	1803	5746	0	1	0.9583	1811	5734	1	0	0.9537	1478	5727	1	1	0.9504
1902	5749	1	0	0.9598	1806	5745	1	0	0.9581	1812	5733	0	3	0.9537	1481	5725	1	0	0.9503
1903	5748	0	1	0.9598	1807	5744	0	1	0.9581	1814	5730	1	0	0.9535	1484	5724	1	1	0.9501
1905	5747	0	1	0.9598	1814	5743	1	0	0.9579	1817	5729	0	1	0.9535	1489	5722	1	0	0.9499
1908	5746	1	0	0.9596	1821	5742	0	1	0.9579	1819	5728	0	1	0.9535	1496	5721	1	0	0.9498
1911	5745	1	0	0.9594	1838	5741	0	1	0.9579	1822	5727	1	0	0.9533	1497	5720	1	0	0.9496
1917	5744	0	1	0.9594	1844	5740	0	1	0.9579	1827	5726	1	1	0.9532	1498	5719	2	0	0.9493
1920	5743	1	0	0.9593	1846	5739	1	0	0.9578	1830	5724	0	1	0.9532	1502	5717	0	1	0.9493
1922	5742	1	0	0.9591	1849	5738	0	1	0.9578	1831	5723	0	1	0.9532	1508	5716	1	0	0.9491
1925	5741	1	0	0.9589	1850	5737	0	1	0.9578	1834	5722	0	1	0.9532	1509	5715	1	0	0.949
1935	5740	1	0	0.9588	1854	5736	0	1	0.9578	1836	5721	0	1	0.9532	1510	5714	1	0	0.9488
1940	5739	1	0	0.9586	1857	5735	0	1	0.9578	1837	5720	1	0	0.953	1514	5713	1	0	0.9486
1943	5738	0	1	0.9586	1862	5734	0	1	0.9578	1839	5719	1	0	0.9528	1519	5712	1	0	0.9485
1950	5737	1	0	0.9584	1864	5733	1	1	0.9576	1840	5718	0	1	0.9528	1521	5711	1	0	0.9483
1953	5736	1	1	0.9583	1866	5731	3	0	0.9571	1843	5717	1	0	0.9527	1529	5710	0	1	0.9483
1963	5734	0	1	0.9583	1871	5728	1	0	0.9569	1851	5716	1	0	0.9525	1533	5709	2	0	0.948
1967	5733	1	0	0.9581	1873	5727	1	0	0.9568	1852	5715	0	1	0.9525	1535	5707	1	0	0.9478
1969	5732	1	0	0.9579	1876	5726	0	1	0.9568	1853	5714	1	0	0.9523	1537	5706	2	0	0.9475
1976	5731	1	0	0.9578	1890	5725	0	1	0.9568	1854	5713	0	1	0.9523	1540	5704	0	1	0.9475
1982	5730	1	0	0.9576	1893	5724	1	0	0.9566	1855	5712	1	0	0.9522	1545	5703	1	0	0.9473
1986	5729	1	0	0.9574	1895	5723	1	0	0.9564	1856	5711	1	0	0.952	1546	5702	1	0	0.9471
1987	5728	0	1	0.9574	1897	5722	1	0	0.9563	1857	5710	1	0	0.9518	1563	5701	0	1	0.9471
1992	5727	1	0	0.9573	1903	5721	0	1	0.9563	1858	5709	1	0	0.9517	1567	5700	1	0	0.947
1993	5726	1	0	0.9571	1904	5720	0	1	0.9563	1861	5708	1	0	0.9515	1568	5699	1	0	0.9468
1994	5725	1	0	0.9569	1908	5719	1	0	0.9561	1862	5707	0	1	0.9515	1578	5698	1	0	0.9466
1996	5724	1	0	0.9568	1912	5718	0	1	0.9561	1865	5706	0	1	0.9515	1579	5697	1	0	0.9465
1997	5723	2	0	0.9564	1913	5717	1	0	0.9559	1868	5705	0	1	0.9515	1587	5696	1	0	0.9463
1998	5721	1	0	0.9563	1914	5716	0	1	0.9559	1872	5704	1	0	0.9513	1590	5695	1	0	0.9461
2003	5720	0	1	0.9563	1922	5715	1	0	0.9558	1874	5703	1	0	0.9512	1592	5694	2	0	0.9458
2005	5719	1	0	0.9561	1929	5714	1	0	0.9556	1879	5702	1	0	0.951	1595	5692	1	0	0.9456
2009	5718	1	0	0.9559	1941	5713	1	0	0.9554	1880	5701	1	0	0.9508	1596	5691	1	0	0.9455
2012	5717	1	0	0.9558	1955	5712	1	0	0.9553	1881	5700	1	0	0.9507	1600	5690	1	0	0.9453
2017	5716	2	0	0.9554	1957	5711	1	0	0.9551	1893	5699	1	0	0.9505	1604	5689	1	0	0.9451
2022	5714	1	0	0.9552	1965	5710	1	0	0.9549	1896	5698	2	0	0.9502	1608	5688	2	0	0.9448
2025	5713	1	0	0.9551	1972	5709	1	0	0.9548	1897	5696	2	0	0.9498	1616	5686	1	0	0.9446
2037	5712	1	0	0.9549	1983	5708	1	0	0.9546	1898	5694	0	1	0.9498	1623	5685	1	0	0.9445
2038	5711	1	0	0.9547	1984	5707	1	0	0.9544	1911	5693	0	2	0.9498	1629	5684	1	0	0.9443
2040	5710	1	0	0.9546	1988	5706	1	0	0.9543	1912	5691	1	0	0.9497	1630	5683	2	0	0.944
2045	5709	1	0	0.9544	1989	5705	0	1	0.9543	1915	5690	1	0	0.9495	1631	5681	0	1	0.944
2046	5708	1	0	0.9542	1992	5704	2	0	0.9539	1917	5689	1	0	0.9493	1636	5680	1	0	0.9438
2049	5707	1	0	0.9541	1997	5702	1	0	0.9538	1919	5688	1	0	0.9492	1640	5679	1	0	0.9436
2050	5706	0	1	0.9541	1998	5701	1	0	0.9536	1921	5687	0	1	0.9492	1641	5678	1	0	0.9435
2059	5705	2	0	0.9537	2000	5700	1	1	0.9534	1922	5686	1	0	0.949	1644	5677	1	0	0.9433
2067	5703	1	0	0.9536	2001	5698	1	0	0.9533	1924	5685	1	0	0.9488	1646	5676	1	0	0.9431
2070	5702	1	0	0.9534	2006	5697	1	0	0.9531	1925	5684	1	0	0.9487	1653	5675	1	0	0.943
2072	5701	0	1	0.9534	2008	5696	0	1	0.9531	1927	5683	1	0	0.9485	1660	5674	0	1	0.943
2073	5700	1	0	0.9532	2012	5695	1	0	0.9529	1928	5682	1	0	0.9483	1661	5673	2	0	0.9426
2075	5699	1	0	0.9531	2014	5694	0	1	0.9529	1929	5681	1	0	0.9482	1663	5671	1	0	0.9425
2078	5698	1	0	0.9529	2015	5693	0	1	0.9529	1930	5680	1	0	0.948	1668	5670	1	0	0.9423
2092	5697	1	0	0.9527	2017	5692	1	0	0.9528	1931	5679	0	1	0.948	1669	5669	1	0	0.9421
2093	5696	0	1	0.9527	2018	5691	1	1	0.9526	1933	5678	1	0	0.9478	1673	5668	0	1	0.9421
2095	5695	1	0	0.9526	2020	5689	1	1	0.9524	1939	5677	1	0	0.9477	1678	5667	1	0	0.942
2105	5694	1	0	0.9524	2024	5687	1	0	0.9523	1945	5676	1	0	0.9475	1683	5666	1	0	0.9418
2113	5693	0	1	0.9524	2026	5686	0	1	0.9523	1948	5675	1	0	0.9473	1684	5665	0	1	0.9418
2117	5692	1	0	0.9522	2027	5685	2	0	0.9519	1951	5674	1	0	0.9472	1687	5664	2	0	0.9415
2118	5691	0	1	0.9522	2029	5683	0	1	0.9519	1952	5673	0	1	0.9472	1688	5662	1	0	0.9413
2121	5690	1	0	0.9521	2035	5682	1	0	0.9518	1954	5672	0	1	0.9472	1696	5661	1	0	0.9411
2123	5689	1	0	0.9519	2039	5681	1	0	0.9516	1960	5671	1	0	0.947	1697	5660	1	0	0.941
2126	5688	0	2	0.9519	2043	5680	1	1	0.9514	1968	5670	1	0	0.9468	1698	5659	2	0	0.9406
2127	5686	1	0	0.9517	2050	5678	1	0	0.9512	1973	5669	1	0	0.9467	1700	5657	1	0	0.9405
2128	5685	0	1	0.9517	2053	5677	1	0	0.9511	1980	5668	0	1	0.9467	1704	5656	0	1	0.9405
2129	5684	0	1	0.9517	2055	5676	1	0	0.9509	1986	5667	0	1	0.9467	1706	5655	1	0	0.9403
2130	5683	1	0	0.9516	2063	5675	1	0	0.9507	1993	5666	1	0	0.9465	1707	5654	1	0	0.9401
2132	5682	0	2	0.9516	2068	5674	1	0	0.9506	1998	5665	1	0	0.9463	1709	5653	1	0	0.94
2133	5680	0	1	0.9516	2078	5673	1	0	0.9504	2000	5664	0	1	0.9463	1712	5652	1	0	0.9398
2134	5679	0	1	0.9516	2080	5672	1	0	0.9502	2006	5663	2	0	0.946	1717	5651	1	0	0.9396
2138	5678	0	1	0.9516	2081	5671	1	0	0.9501	2007	5661	1	0	0.9458	1723	5650	1	0	0.9395
2139	5677	1	0	0.9514	2082	5670	2	0	0.9497	2011	5660	0	1	0.9458	1725	5649	1	0	0.9393
2140	5676	0	2	0.9514	2087	5668	1	0	0.9496	2013	5659	1	0	0.9457	1732	5648	1	0	0.9391
2141	5674	1	0	0.9512	2089	5667	1	0	0.9494	2019	5658	1	0	0.9455	1741	5647	1	0	0.939
2143	5673	1	0	0.9511	2092	5666	2	0	0.9491	2020	5657	1	0	0.9453	1743	5646	1	0	0.9388
2144	5672	0	2	0.9511	2096	5664	1	0	0.9489	2021	5656	1	0	0.9452	1746	5645	2	0	0.9385
2145	5670	0	2	0.9511	2105	5663	1	0	0.9487	2023	5655	1	0	0.945	1750	5643	1	0	0.9383
2146	5668	0	1	0.9511	2107	5662	1	1	0.9486	2032	5654	1	0	0.9448	1752	5642	2	0	0.938
2147	5667	0	3	0.9511	2111	5660	1	0	0.9484	2039	5653	1	0	0.9447	1755	5640	0	1	0.938
2148	5664	0	2	0.9511	2113	5659	0	1	0.9484	2040	5652	1	0	0.9445	1760	5639	1	0	0.9378
2149	5662	0	2	0.9511	2114	5658	1	0	0.9482	2042	5651	0	1	0.9445	1761	5638	0	1	0.9378
2152	5660	0	1	0.9511	2115	5657	0	1	0.9482	2043	5650	1	0	0.9443	1764	5637	1	0	0.9376
2153	5659	1	2	0.9509	2119	5656	0	2	0.9482	2048	5649	1	0	0.9442	1765	5636	1	0	0.9375
2154	5656	0	1	0.9509	2120	5654	1	0	0.9481	2049	5648	1	0	0.944	1767	5635	1	0	0.9373
2155	5655	1	1	0.9507	2121	5653	0	1	0.9481	2054	5647	1	0	0.9438	1768	5634	1	0	0.9371
2156	5653	0	2	0.9507	2126	5652	0	1	0.9481	2058	5646	1	0	0.9437	1772	5633	1	0	0.937
2157	5651	0	1	0.9507	2127	5651	0	1	0.9481	2062	5645	2	0	0.9433	1774	5632	1	0	0.9368
2158	5650	0	3	0.9507	2135	5650	1	0	0.9479	2064	5643	1	0	0.9432	1775	5631	1	0	0.9367
2159	5647	0	1	0.9507	2136	5649	1	0	0.9477	2069	5642	1	0	0.943	1776	5630	2	0	0.9363
2160	5646	1	1	0.9506	2137	5648	1	0	0.9476	2070	5641	0	1	0.943	1779	5628	2	0	0.936
2161	5644	0	1	0.9506	2140	5647	2	1	0.9472	2079	5640	0	1	0.943	1784	5626	1	0	0.9358
2162	5643	1	3	0.9504	2141	5644	0	1	0.9472	2080	5639	1	0	0.9428	1785	5625	1	0	0.9357
2163	5639	0	2	0.9504	2142	5643	2	0	0.9469	2093	5638	1	1	0.9427	1787	5624	1	0	0.9355
2164	5637	2	3	0.9501	2143	5641	1	1	0.9467	2095	5636	1	0	0.9425	1792	5623	1	0	0.9353
2165	5632	0	3	0.9501	2144	5639	0	1	0.9467	2099	5635	2	0	0.9422	1793	5622	1	0	0.9352
2166	5629	0	2	0.9501	2145	5638	1	0	0.9466	2100	5633	0	1	0.9422	1794	5621	1	0	0.935
2167	5627	1	3	0.9499	2146	5637	0	1	0.9466	2105	5632	1	1	0.942	1796	5620	2	0	0.9347
2168	5623	0	5	0.9499	2147	5636	0	2	0.9466	2106	5630	1	0	0.9418	1797	5618	1	1	0.9345
2169	5618	1	4	0.9497	2149	5634	0	1	0.9466	2109	5629	2	1	0.9415	1798	5616	0	1	0.9345
2170	5613	2	4	0.9494	2150	5633	0	1	0.9466	2112	5626	0	1	0.9415	1799	5615	1	0	0.9343
2171	5607	1	5	0.9492	2151	5632	0	2	0.9466	2113	5625	0	2	0.9415	1800	5614	0	1	0.9343
2172	5601	0	5	0.9492	2152	5630	0	1	0.9466	2114	5623	1	1	0.9413	1803	5613	0	1	0.9343
2173	5596	0	5	0.9492	2153	5629	0	1	0.9466	2118	5621	0	1	0.9413	1804	5612	1	0	0.9342
2174	5591	0	4	0.9492	2154	5628	0	3	0.9466	2119	5620	1	1	0.9412	1805	5611	0	1	0.9342
2175	5587	0	5	0.9492	2155	5625	0	3	0.9466	2121	5618	0	1	0.9412	1806	5610	0	1	0.9342
2176	5582	0	6	0.9492	2157	5622	0	1	0.9466	2122	5617	1	0	0.941	1807	5609	1	0	0.934
2177	5576	0	9	0.9492	2158	5621	0	1	0.9466	2123	5616	1	0	0.9408	1808	5608	2	0	0.9337
2178	5567	0	4	0.9492	2159	5620	1	1	0.9464	2124	5615	2	0	0.9405	1809	5606	1	1	0.9335
2179	5563	0	8	0.9492	2160	5618	0	4	0.9464	2125	5613	1	2	0.9403	1810	5604	1	0	0.9333
2180	5555	0	7	0.9492	2161	5614	1	3	0.9462	2126	5610	1	1	0.9402	1811	5603	1	0	0.9332
2181	5548	0	5	0.9492	2162	5610	0	4	0.9462	2127	5608	0	1	0.9402	1813	5602	0	1	0.9332
2182	5543	0	5	0.9492	2163	5606	1	3	0.946	2128	5607	0	1	0.9402	1814	5601	1	0	0.933
2183	5538	0	4	0.9492	2164	5602	0	2	0.946	2129	5606	1	0	0.94	1816	5600	0	1	0.933
2184	5534	0	8	0.9492	2166	5600	0	2	0.946	2134	5605	1	1	0.9398	1817	5599	1	0	0.9328
2185	5526	0	7	0.9492	2167	5598	1	3	0.9459	2136	5603	1	0	0.9396	1820	5598	1	0	0.9327
2186	5519	0	5	0.9492	2168	5594	0	4	0.9459	2139	5602	0	2	0.9396	1821	5597	1	0	0.9325
2187	5514	0	7	0.9492	2169	5590	1	9	0.9457	2141	5600	1	0	0.9395	1822	5596	0	1	0.9325
2188	5507	1	6	0.949	2170	5580	0	9	0.9457	2142	5599	1	0	0.9393	1825	5595	1	0	0.9323
2189	5500	0	7	0.949	2171	5571	0	8	0.9457	2143	5598	0	1	0.9393	1829	5594	1	0	0.9322
2190	5493	0	8	0.949	2172	5563	0	6	0.9457	2144	5597	1	0	0.9391	1830	5593	1	0	0.932
2191	5485	0	13	0.949	2173	5557	1	10	0.9455	2145	5596	1	2	0.939	1834	5592	0	1	0.932
2192	5472	0	13	0.949	2174	5546	0	8	0.9455	2147	5593	0	2	0.939	1835	5591	1	2	0.9318
2193	5459	0	11	0.949	2175	5538	0	4	0.9455	2149	5591	0	1	0.939	1841	5588	1	0	0.9317
2194	5448	0	13	0.949	2176	5534	0	4	0.9455	2150	5590	0	3	0.939	1842	5587	1	0	0.9315
2195	5435	0	9	0.949	2177	5530	0	4	0.9455	2151	5587	1	1	0.9388	1843	5586	0	1	0.9315
2196	5426	0	15	0.949	2178	5526	0	8	0.9455	2152	5585	0	1	0.9388	1846	5585	2	0	0.9312
2197	5411	0	9	0.949	2179	5518	0	4	0.9455	2153	5584	0	3	0.9388	1848	5583	0	2	0.9312
2198	5402	0	5	0.949	2180	5514	1	6	0.9454	2154	5581	0	2	0.9388	1849	5581	1	0	0.931
2199	5397	2	13	0.9487	2181	5507	0	7	0.9454	2155	5579	1	2	0.9386	1851	5580	2	0	0.9307
2200	5382	0	12	0.9487	2182	5500	0	7	0.9454	2156	5576	1	2	0.9385	1853	5578	1	0	0.9305
2201	5370	0	9	0.9487	2183	5493	0	6	0.9454	2158	5573	1	2	0.9383	1861	5577	1	0	0.9303
2202	5361	1	6	0.9485	2184	5487	0	5	0.9454	2159	5570	0	1	0.9383	1862	5576	1	0	0.9302
2203	5354	0	9	0.9485	2185	5482	0	5	0.9454	2160	5569	0	4	0.9383	1869	5575	1	0	0.93
2204	5345	0	11	0.9485	2186	5477	0	9	0.9454	2161	5565	0	5	0.9383	1873	5574	1	1	0.9298
2205	5334	0	5	0.9485	2187	5468	0	8	0.9454	2163	5560	0	3	0.9383	1880	5572	2	0	0.9295
2206	5329	0	8	0.9485	2188	5460	0	5	0.9454	2164	5557	1	5	0.9381	1882	5570	0	1	0.9295
2207	5321	0	9	0.9485	2189	5455	1	9	0.9452	2165	5551	0	2	0.9381	1885	5569	1	0	0.9293
2208	5312	1	10	0.9483	2190	5445	1	13	0.945	2166	5549	0	3	0.9381	1888	5568	1	0	0.9292
2209	5301	0	6	0.9483	2191	5431	0	16	0.945	2167	5546	0	4	0.9381	1891	5567	1	1	0.929
2210	5295	0	9	0.9483	2192	5415	0	10	0.945	2168	5542	2	3	0.9378	1895	5565	1	1	0.9288
2211	5286	0	6	0.9483	2193	5405	0	8	0.945	2169	5537	0	5	0.9378	1907	5563	1	1	0.9287
2212	5280	0	16	0.9483	2194	5397	0	12	0.945	2170	5532	0	6	0.9378	1908	5561	1	0	0.9285
2213	5264	1	6	0.9481	2195	5385	1	7	0.9448	2171	5526	0	4	0.9378	1913	5560	1	0	0.9283
2214	5257	0	6	0.9481	2196	5377	0	11	0.9448	2172	5522	0	4	0.9378	1914	5559	1	0	0.9282
2215	5251	1	8	0.948	2197	5366	2	8	0.9445	2173	5518	1	4	0.9376	1916	5558	1	0	0.928
2216	5242	0	3	0.948	2198	5356	0	10	0.9445	2174	5513	0	4	0.9376	1917	5557	1	0	0.9278
2217	5239	0	4	0.948	2199	5346	0	17	0.9445	2175	5509	0	3	0.9376	1919	5556	0	1	0.9278
2218	5235	1	4	0.9478	2200	5329	0	6	0.9445	2176	5506	0	5	0.9376	1920	5555	1	0	0.9277
2219	5230	0	6	0.9478	2201	5323	0	10	0.9445	2177	5501	1	9	0.9375	1922	5554	1	0	0.9275
2220	5224	0	10	0.9478	2202	5313	0	6	0.9445	2178	5491	0	7	0.9375	1926	5553	1	0	0.9273
2221	5214	1	3	0.9476	2203	5307	1	6	0.9443	2179	5484	0	7	0.9375	1927	5552	0	1	0.9273
2222	5210	0	7	0.9476	2204	5300	0	8	0.9443	2180	5477	0	7	0.9375	1929	5551	1	0	0.9271
2223	5203	0	11	0.9476	2205	5292	0	5	0.9443	2181	5470	0	7	0.9375	1933	5550	3	0	0.9266
2224	5192	0	14	0.9476	2206	5287	0	9	0.9443	2182	5463	1	3	0.9373	1934	5547	1	1	0.9265
2225	5178	0	10	0.9476	2207	5278	0	11	0.9443	2183	5459	1	3	0.9371	1935	5545	1	0	0.9263
2226	5168	0	15	0.9476	2208	5267	0	8	0.9443	2184	5455	1	6	0.9369	1937	5544	1	0	0.9261
2227	5153	0	16	0.9476	2209	5259	0	9	0.9443	2185	5448	1	6	0.9368	1938	5543	1	0	0.926
2228	5137	0	11	0.9476	2210	5250	0	7	0.9443	2186	5441	0	7	0.9368	1943	5542	1	0	0.9258
2229	5126	0	9	0.9476	2211	5243	0	6	0.9443	2187	5434	0	7	0.9368	1944	5541	1	0	0.9256
2230	5117	0	13	0.9476	2212	5237	1	16	0.9441	2188	5427	0	7	0.9368	1947	5540	0	1	0.9256
2231	5104	1	14	0.9474	2213	5220	0	16	0.9441	2189	5420	0	8	0.9368	1950	5539	1	1	0.9255
2232	5089	1	15	0.9472	2214	5204	0	7	0.9441	2190	5412	1	8	0.9366	1953	5537	1	0	0.9253
2233	5073	1	15	0.947	2215	5197	0	8	0.9441	2191	5403	0	15	0.9366	1961	5536	1	0	0.9251
2234	5057	0	9	0.947	2216	5189	0	5	0.9441	2192	5388	1	14	0.9364	1965	5535	2	0	0.9248
2235	5048	0	13	0.947	2217	5184	0	5	0.9441	2193	5373	0	17	0.9364	1969	5533	1	0	0.9246
2236	5035	0	6	0.947	2218	5179	0	5	0.9441	2194	5356	0	15	0.9364	1977	5532	1	0	0.9245
2237	5029	1	9	0.9469	2219	5174	0	10	0.9441	2195	5341	0	9	0.9364	1979	5531	1	0	0.9243
2238	5019	0	15	0.9469	2220	5164	0	7	0.9441	2196	5332	1	9	0.9362	1983	5530	1	1	0.9241
2239	5004	0	16	0.9469	2221	5157	0	13	0.9441	2197	5322	0	12	0.9362	1987	5528	1	0	0.924
2240	4988	0	7	0.9469	2222	5144	0	8	0.9441	2198	5310	0	12	0.9362	1991	5527	1	0	0.9238
2241	4981	1	11	0.9467	2223	5136	0	10	0.9441	2199	5298	0	7	0.9362	1992	5526	1	0	0.9236
2242	4969	0	11	0.9467	2224	5126	0	11	0.9441	2200	5291	0	7	0.9362	1993	5525	1	0	0.9235
2243	4958	0	14	0.9467	2225	5115	1	14	0.9439	2201	5284	1	8	0.9361	1994	5524	1	0	0.9233
2244	4944	0	7	0.9467	2226	5100	0	13	0.9439	2202	5275	0	7	0.9361	1996	5523	1	0	0.9231
2245	4937	0	6	0.9467	2227	5087	0	12	0.9439	2203	5268	0	1	0.9361	1997	5522	1	0	0.923
2246	4931	0	7	0.9467	2228	5075	0	11	0.9439	2204	5267	1	8	0.9359	1999	5521	1	0	0.9228
2247	4924	0	10	0.9467	2229	5064	0	10	0.9439	2205	5258	0	13	0.9359	2006	5520	1	0	0.9226
2248	4914	0	10	0.9467	2230	5054	0	9	0.9439	2206	5245	1	6	0.9357	2007	5519	0	1	0.9226
2249	4904	0	11	0.9467	2231	5045	1	18	0.9438	2207	5238	0	11	0.9357	2009	5518	1	0	0.9225
2250	4893	1	6	0.9465	2232	5026	0	6	0.9438	2208	5227	0	10	0.9357	2010	5517	1	1	0.9223
2251	4886	0	10	0.9465	2233	5020	1	7	0.9436	2209	5217	2	6	0.9354	2012	5515	1	0	0.9221
2252	4876	0	4	0.9465	2234	5012	0	5	0.9436	2210	5209	0	11	0.9354	2013	5514	0	1	0.9221
2253	4872	1	15	0.9463	2235	5007	1	10	0.9434	2211	5198	0	5	0.9354	2014	5513	1	0	0.922
2254	4856	1	13	0.9461	2236	4996	0	12	0.9434	2212	5193	0	15	0.9354	2015	5512	1	0	0.9218
2255	4842	0	10	0.9461	2237	4984	0	12	0.9434	2213	5178	0	6	0.9354	2021	5511	1	1	0.9216
2256	4832	0	7	0.9461	2238	4972	0	18	0.9434	2214	5172	1	12	0.9352	2022	5509	0	1	0.9216
2257	4825	1	6	0.9459	2239	4954	0	17	0.9434	2215	5159	0	7	0.9352	2026	5508	1	0	0.9215
2258	4818	0	9	0.9459	2240	4937	0	15	0.9434	2216	5152	1	8	0.935	2027	5507	1	0	0.9213
2259	4809	0	5	0.9459	2241	4922	2	12	0.943	2217	5143	0	4	0.935	2030	5506	1	0	0.9211
2260	4804	1	8	0.9457	2242	4908	0	15	0.943	2218	5139	0	5	0.935	2031	5505	1	0	0.921
2261	4795	1	11	0.9455	2243	4893	0	12	0.943	2219	5134	0	3	0.935	2035	5504	1	0	0.9208
2262	4783	0	9	0.9455	2244	4881	0	5	0.943	2220	5131	0	5	0.935	2036	5503	1	0	0.9206
2263	4774	0	1	0.9455	2245	4876	0	12	0.943	2221	5126	0	7	0.935	2037	5502	1	0	0.9205
2264	4773	1	9	0.9453	2246	4864	1	7	0.9428	2222	5119	0	5	0.935	2038	5501	1	0	0.9203
2265	4763	0	4	0.9453	2247	4856	0	8	0.9428	2223	5114	0	8	0.935	2039	5500	2	0	0.92
2266	4759	0	7	0.9453	2248	4848	1	3	0.9426	2224	5106	0	15	0.935	2040	5498	1	0	0.9198
2267	4752	0	4	0.9453	2249	4844	0	11	0.9426	2225	5091	0	13	0.935	2041	5497	1	0	0.9196
2268	4748	1	5	0.9451	2250	4833	0	10	0.9426	2226	5078	0	19	0.935	2044	5496	1	0	0.9195
2269	4742	1	4	0.9449	2251	4823	0	5	0.9426	2227	5059	0	10	0.935	2045	5495	1	0	0.9193
2270	4737	0	6	0.9449	2252	4818	0	16	0.9426	2228	5049	0	12	0.935	2046	5494	1	0	0.9191
2271	4731	0	16	0.9449	2253	4802	0	8	0.9426	2229	5037	0	6	0.935	2051	5493	1	0	0.919
2272	4715	1	5	0.9447	2254	4794	0	9	0.9426	2230	5031	0	6	0.935	2056	5492	1	0	0.9188
2273	4709	1	4	0.9445	2255	4785	0	12	0.9426	2231	5025	0	7	0.935	2061	5491	0	1	0.9188
2274	4704	0	12	0.9445	2256	4773	0	7	0.9426	2232	5018	0	8	0.935	2065	5490	1	0	0.9186
2275	4692	0	11	0.9445	2257	4766	0	10	0.9426	2233	5010	1	17	0.9348	2066	5489	1	0	0.9185
2276	4681	0	7	0.9445	2258	4756	0	8	0.9426	2234	4992	0	6	0.9348	2070	5488	1	0	0.9183
2277	4674	0	7	0.9445	2259	4748	1	5	0.9424	2235	4986	1	8	0.9346	2077	5487	1	0	0.9181
2278	4667	0	5	0.9445	2260	4742	1	7	0.9422	2236	4977	0	9	0.9346	2078	5486	1	0	0.918
2279	4662	0	12	0.9445	2261	4734	0	8	0.9422	2237	4968	0	11	0.9346	2081	5485	1	0	0.9178
2280	4650	0	13	0.9445	2262	4726	0	8	0.9422	2238	4957	0	11	0.9346	2082	5484	2	0	0.9174
2281	4637	1	9	0.9443	2263	4718	0	5	0.9422	2239	4946	0	9	0.9346	2083	5482	1	0	0.9173
2282	4627	0	7	0.9443	2264	4713	0	9	0.9422	2240	4937	0	10	0.9346	2086	5481	1	0	0.9171
2283	4620	0	8	0.9443	2265	4704	0	9	0.9422	2241	4927	0	15	0.9346	2091	5480	1	0	0.9169
2284	4612	0	6	0.9443	2266	4695	0	12	0.9422	2242	4912	0	13	0.9346	2092	5479	0	1	0.9169
2285	4606	0	2	0.9443	2267	4683	0	6	0.9422	2243	4899	1	14	0.9344	2094	5478	1	0	0.9168
2286	4604	0	5	0.9443	2268	4677	0	4	0.9422	2244	4884	1	6	0.9342	2096	5477	0	1	0.9168
2287	4599	0	15	0.9443	2269	4673	0	6	0.9422	2245	4877	1	9	0.934	2098	5476	1	0	0.9166
2288	4584	1	3	0.9441	2270	4667	0	5	0.9422	2246	4867	0	12	0.934	2099	5475	0	1	0.9166
2289	4580	1	7	0.9439	2271	4662	0	12	0.9422	2247	4855	0	6	0.934	2100	5474	1	0	0.9164
2290	4572	0	4	0.9439	2272	4650	0	2	0.9422	2248	4849	0	9	0.934	2102	5473	1	0	0.9163
2291	4568	0	7	0.9439	2273	4648	0	5	0.9422	2249	4840	1	11	0.9338	2105	5472	2	0	0.9159
2292	4561	0	6	0.9439	2274	4643	0	6	0.9422	2250	4828	0	4	0.9338	2108	5470	1	0	0.9158
2293	4555	0	5	0.9439	2275	4637	1	4	0.942	2251	4824	0	4	0.9338	2111	5469	1	0	0.9156
2294	4550	0	5	0.9439	2276	4632	0	7	0.942	2252	4820	0	7	0.9338	2117	5468	0	1	0.9156
2295	4545	0	8	0.9439	2277	4625	0	8	0.942	2253	4813	0	6	0.9338	2121	5467	1	0	0.9154
2296	4537	0	7	0.9439	2278	4617	0	7	0.942	2254	4807	0	16	0.9338	2122	5466	1	0	0.9153
2297	4530	0	10	0.9439	2279	4610	1	8	0.9418	2255	4791	0	14	0.9338	2125	5465	1	0	0.9151
2298	4520	0	3	0.9439	2280	4601	1	10	0.9416	2256	4777	0	8	0.9338	2126	5464	1	0	0.9149
2299	4517	0	6	0.9439	2281	4590	0	14	0.9416	2257	4769	0	3	0.9338	2127	5463	2	0	0.9146
2300	4511	0	5	0.9439	2282	4576	0	6	0.9416	2258	4766	0	5	0.9338	2136	5461	1	0	0.9144
2301	4506	0	5	0.9439	2283	4570	1	5	0.9414	2259	4761	0	8	0.9338	2140	5460	1	4	0.9143
2302	4501	1	6	0.9437	2284	4564	0	5	0.9414	2260	4753	1	15	0.9337	2141	5455	1	0	0.9141
2303	4494	0	7	0.9437	2285	4559	0	6	0.9414	2261	4737	0	13	0.9337	2143	5454	0	2	0.9141
2304	4487	0	5	0.9437	2286	4553	0	5	0.9414	2262	4724	0	5	0.9337	2145	5452	0	1	0.9141
2305	4482	0	9	0.9437	2287	4548	0	3	0.9414	2263	4719	0	9	0.9337	2147	5451	0	3	0.9141
2306	4473	0	3	0.9437	2288	4545	1	9	0.9412	2264	4710	1	10	0.9335	2148	5448	1	1	0.9139
2307	4470	0	5	0.9437	2289	4535	0	8	0.9412	2265	4699	0	4	0.9335	2149	5446	0	1	0.9139
2308	4465	0	12	0.9437	2290	4527	0	8	0.9412	2266	4695	1	5	0.9333	2151	5445	0	2	0.9139
2309	4453	0	10	0.9437	2291	4519	0	6	0.9412	2267	4689	0	5	0.9333	2152	5443	0	3	0.9139
2310	4443	0	5	0.9437	2292	4513	0	3	0.9412	2268	4684	0	8	0.9333	2153	5440	0	2	0.9139
2311	4438	0	10	0.9437	2293	4510	0	5	0.9412	2270	4676	1	15	0.9331	2154	5438	0	1	0.9139
2312	4428	0	4	0.9437	2294	4505	0	8	0.9412	2271	4660	0	3	0.9331	2155	5437	0	4	0.9139
2313	4424	0	7	0.9437	2295	4497	0	6	0.9412	2272	4657	0	4	0.9331	2156	5433	0	2	0.9139
2314	4417	1	9	0.9435	2296	4491	0	5	0.9412	2273	4653	1	9	0.9329	2157	5431	0	1	0.9139
2315	4407	0	3	0.9435	2297	4486	0	6	0.9412	2274	4643	1	4	0.9327	2158	5430	1	2	0.9138
2316	4404	1	6	0.9432	2298	4480	0	6	0.9412	2275	4638	1	9	0.9325	2159	5427	0	2	0.9138
2317	4397	1	10	0.943	2299	4474	0	5	0.9412	2276	4628	0	7	0.9325	2160	5425	1	1	0.9136
2318	4386	1	9	0.9428	2300	4469	1	7	0.941	2277	4621	0	4	0.9325	2161	5423	0	3	0.9136
2319	4376	0	3	0.9428	2301	4461	1	6	0.9408	2278	4617	0	9	0.9325	2162	5420	0	5	0.9136
2320	4373	0	5	0.9428	2302	4454	0	5	0.9408	2279	4608	0	7	0.9325	2163	5415	0	7	0.9136
2321	4368	0	8	0.9428	2303	4449	0	14	0.9408	2280	4601	1	7	0.9322	2164	5408	0	5	0.9136
2322	4360	1	5	0.9426	2304	4435	1	6	0.9406	2281	4593	0	10	0.9322	2165	5403	0	1	0.9136
2323	4354	0	9	0.9426	2305	4428	0	4	0.9406	2282	4583	1	4	0.932	2166	5402	0	2	0.9136
2324	4345	0	6	0.9426	2306	4424	0	2	0.9406	2283	4578	0	5	0.932	2167	5400	0	5	0.9136
2325	4339	0	9	0.9426	2307	4422	1	11	0.9403	2284	4573	0	11	0.932	2168	5395	0	4	0.9136
2326	4330	0	8	0.9426	2308	4410	0	8	0.9403	2285	4562	0	4	0.932	2169	5391	0	2	0.9136
2327	4322	0	5	0.9426	2309	4402	0	3	0.9403	2286	4558	2	3	0.9316	2170	5389	0	6	0.9136
2328	4317	1	9	0.9424	2310	4399	0	9	0.9403	2287	4553	0	6	0.9316	2171	5383	0	2	0.9136
2329	4307	0	4	0.9424	2311	4390	0	6	0.9403	2288	4547	0	8	0.9316	2172	5381	0	3	0.9136
2330	4303	0	7	0.9424	2312	4384	1	3	0.9401	2289	4539	0	4	0.9316	2173	5378	0	3	0.9136
2331	4296	0	9	0.9424	2313	4380	2	6	0.9397	2290	4535	0	4	0.9316	2174	5375	0	3	0.9136
2332	4287	0	8	0.9424	2314	4372	1	4	0.9395	2291	4531	0	7	0.9316	2175	5372	2	5	0.9133
2333	4279	0	6	0.9424	2315	4367	0	4	0.9395	2292	4524	2	5	0.9312	2176	5365	0	3	0.9133
2334	4273	0	9	0.9424	2316	4363	1	5	0.9393	2293	4517	0	12	0.9312	2177	5362	1	7	0.9131
2335	4264	0	3	0.9424	2317	4357	0	7	0.9393	2294	4505	0	3	0.9312	2178	5354	0	6	0.9131
2336	4261	0	6	0.9424	2318	4350	0	7	0.9393	2295	4502	0	7	0.9312	2179	5348	0	7	0.9131
2337	4255	0	3	0.9424	2319	4343	0	4	0.9393	2296	4495	0	5	0.9312	2180	5341	0	8	0.9131
2338	4252	1	7	0.9422	2320	4339	0	2	0.9393	2297	4490	0	4	0.9312	2181	5333	0	10	0.9131
2339	4244	0	8	0.9422	2321	4337	0	8	0.9393	2298	4486	0	9	0.9312	2182	5323	1	2	0.9129
2340	4236	0	9	0.9422	2322	4329	0	5	0.9393	2299	4477	0	12	0.9312	2183	5320	0	4	0.9129
2341	4227	0	6	0.9422	2323	4324	0	9	0.9393	2300	4465	0	1	0.9312	2184	5316	1	4	0.9127
2342	4221	0	10	0.9422	2324	4315	0	4	0.9393	2301	4464	0	9	0.9312	2185	5311	1	7	0.9126
2343	4211	1	9	0.9419	2325	4311	0	6	0.9393	2302	4455	0	4	0.9312	2186	5303	1	5	0.9124
2344	4201	0	8	0.9419	2326	4305	0	3	0.9393	2303	4451	1	9	0.931	2187	5297	1	8	0.9122
2345	4193	0	12	0.9419	2327	4302	0	9	0.9393	2304	4441	0	2	0.931	2188	5288	0	3	0.9122
2346	4181	0	9	0.9419	2328	4293	0	8	0.9393	2305	4439	0	7	0.931	2189	5285	0	11	0.9122
2347	4172	0	4	0.9419	2329	4285	0	11	0.9393	2306	4432	0	4	0.931	2190	5274	0	3	0.9122
2348	4168	0	12	0.9419	2330	4274	0	8	0.9393	2307	4428	0	7	0.931	2191	5271	0	9	0.9122
2349	4156	0	18	0.9419	2331	4266	0	9	0.9393	2308	4421	0	3	0.931	2192	5262	1	11	0.9121
2350	4138	0	12	0.9419	2332	4257	0	11	0.9393	2309	4418	0	4	0.931	2193	5250	0	8	0.9121
2351	4126	0	10	0.9419	2333	4246	0	4	0.9393	2310	4414	0	10	0.931	2194	5242	0	21	0.9121
2352	4116	0	15	0.9419	2334	4242	1	10	0.939	2311	4404	0	4	0.931	2195	5221	1	9	0.9119
2353	4101	0	16	0.9419	2335	4231	0	7	0.939	2312	4400	0	11	0.931	2196	5211	0	8	0.9119
2354	4085	0	10	0.9419	2336	4224	0	10	0.939	2313	4389	0	10	0.931	2197	5203	1	10	0.9117
2355	4075	0	13	0.9419	2337	4214	1	13	0.9388	2314	4379	0	11	0.931	2198	5192	1	12	0.9115
2356	4062	0	9	0.9419	2338	4200	0	6	0.9388	2315	4368	0	11	0.931	2199	5179	1	17	0.9113
2357	4053	0	10	0.9419	2339	4194	0	7	0.9388	2316	4357	0	9	0.931	2200	5161	0	9	0.9113
2358	4043	0	8	0.9419	2340	4187	0	7	0.9388	2317	4348	0	6	0.931	2201	5152	1	9	0.9112
2359	4035	0	8	0.9419	2341	4180	0	6	0.9388	2318	4342	0	3	0.931	2202	5142	1	7	0.911
2360	4027	0	10	0.9419	2342	4174	0	6	0.9388	2319	4339	1	9	0.9308	2203	5134	0	4	0.911
2361	4017	0	21	0.9419	2343	4168	0	5	0.9388	2320	4329	0	6	0.9308	2204	5130	0	10	0.911
2362	3996	0	11	0.9419	2344	4163	0	6	0.9388	2321	4323	0	6	0.9308	2205	5120	1	3	0.9108
2363	3985	1	15	0.9417	2345	4157	0	5	0.9388	2322	4317	0	9	0.9308	2206	5116	0	6	0.9108
2364	3969	1	9	0.9415	2346	4152	0	11	0.9388	2323	4308	0	7	0.9308	2207	5110	0	6	0.9108
2365	3959	1	10	0.9412	2347	4141	0	11	0.9388	2324	4301	0	5	0.9308	2208	5104	1	14	0.9106
2366	3948	0	14	0.9412	2348	4130	0	9	0.9388	2325	4296	0	12	0.9308	2209	5089	0	8	0.9106
2367	3934	0	14	0.9412	2349	4121	0	10	0.9388	2326	4284	0	3	0.9308	2210	5081	0	7	0.9106
2368	3920	0	11	0.9412	2350	4111	0	9	0.9388	2327	4281	0	2	0.9308	2211	5074	0	9	0.9106
2369	3909	0	10	0.9412	2351	4102	0	15	0.9388	2328	4279	0	6	0.9308	2212	5065	0	10	0.9106
2370	3899	0	13	0.9412	2352	4087	0	19	0.9388	2329	4273	0	3	0.9308	2213	5055	0	7	0.9106
2371	3886	0	6	0.9412	2353	4068	0	14	0.9388	2330	4270	0	6	0.9308	2214	5048	0	13	0.9106
2372	3880	0	9	0.9412	2354	4054	0	14	0.9388	2331	4264	0	11	0.9308	2215	5035	0	6	0.9106
2373	3871	1	13	0.941	2355	4040	0	11	0.9388	2332	4253	1	8	0.9306	2216	5029	1	7	0.9105
2374	3857	0	12	0.941	2356	4029	0	5	0.9388	2333	4244	1	9	0.9304	2217	5021	0	3	0.9105
2375	3845	0	8	0.941	2357	4024	0	6	0.9388	2334	4234	0	16	0.9304	2218	5018	0	5	0.9105
2376	3837	0	13	0.941	2358	4018	1	15	0.9386	2335	4218	0	11	0.9304	2219	5013	0	12	0.9105
2377	3824	0	8	0.941	2359	4002	0	7	0.9386	2336	4207	0	5	0.9304	2220	5001	0	9	0.9105
2378	3816	0	7	0.941	2360	3995	0	18	0.9386	2337	4202	0	8	0.9304	2221	4992	1	12	0.9103
2379	3809	0	11	0.941	2361	3977	0	16	0.9386	2338	4194	0	11	0.9304	2222	4979	0	7	0.9103
2380	3798	0	18	0.941	2362	3961	0	9	0.9386	2339	4183	1	5	0.9301	2223	4972	0	14	0.9103
2381	3780	0	7	0.941	2363	3952	0	11	0.9386	2340	4177	0	9	0.9301	2224	4958	0	6	0.9103
2382	3773	0	11	0.941	2364	3941	0	10	0.9386	2341	4168	0	6	0.9301	2225	4952	0	13	0.9103
2383	3762	0	7	0.941	2365	3931	1	4	0.9383	2342	4162	1	2	0.9299	2226	4939	0	16	0.9103
2384	3755	0	8	0.941	2366	3926	0	17	0.9383	2343	4159	0	10	0.9299	2227	4923	0	11	0.9103
2385	3747	1	15	0.9407	2367	3909	0	9	0.9383	2344	4149	0	11	0.9299	2228	4912	0	5	0.9103
2386	3731	0	13	0.9407	2368	3900	0	10	0.9383	2345	4138	0	11	0.9299	2229	4907	0	3	0.9103
2387	3718	0	12	0.9407	2369	3890	0	11	0.9383	2346	4127	0	4	0.9299	2230	4904	0	7	0.9103
2388	3706	0	15	0.9407	2370	3879	0	10	0.9383	2347	4123	0	11	0.9299	2231	4897	0	14	0.9103
2389	3691	0	14	0.9407	2371	3869	0	8	0.9383	2348	4112	0	6	0.9299	2232	4883	1	4	0.9101
2390	3677	0	12	0.9407	2372	3861	0	9	0.9383	2349	4106	0	9	0.9299	2233	4878	0	10	0.9101
2391	3665	0	12	0.9407	2373	3852	1	10	0.9381	2350	4097	0	10	0.9299	2234	4868	0	7	0.9101
2392	3653	1	12	0.9405	2374	3841	0	12	0.9381	2351	4087	1	6	0.9297	2235	4861	0	8	0.9101
2393	3640	0	8	0.9405	2375	3829	0	8	0.9381	2352	4080	0	20	0.9297	2236	4853	0	11	0.9101
2394	3632	1	18	0.9402	2376	3821	0	9	0.9381	2353	4060	0	11	0.9297	2237	4842	0	17	0.9101
2395	3613	1	21	0.9399	2377	3812	0	13	0.9381	2354	4049	0	11	0.9297	2238	4825	1	11	0.9099
2396	3591	1	18	0.9397	2378	3799	1	7	0.9379	2355	4038	1	10	0.9295	2239	4813	0	14	0.9099
2397	3572	0	10	0.9397	2379	3791	0	14	0.9379	2356	4027	1	9	0.9292	2240	4799	0	8	0.9099
2398	3562	0	8	0.9397	2380	3777	0	14	0.9379	2357	4017	1	10	0.929	2241	4791	1	9	0.9097
2399	3554	0	12	0.9397	2381	3763	0	7	0.9379	2358	4006	0	12	0.929	2242	4781	0	12	0.9097
2400	3542	0	15	0.9397	2382	3756	0	19	0.9379	2359	3994	0	10	0.929	2243	4769	0	6	0.9097
2401	3527	0	10	0.9397	2383	3737	0	9	0.9379	2360	3984	0	12	0.929	2244	4763	0	7	0.9097
2402	3517	0	13	0.9397	2384	3728	0	9	0.9379	2361	3972	0	10	0.929	2245	4756	0	8	0.9097
2403	3504	0	13	0.9397	2385	3719	0	11	0.9379	2362	3962	0	6	0.929	2246	4748	0	3	0.9097
2404	3491	1	18	0.9394	2386	3708	0	15	0.9379	2363	3956	0	7	0.929	2247	4745	0	11	0.9097
2405	3472	0	12	0.9394	2387	3693	0	10	0.9379	2364	3949	1	8	0.9288	2248	4734	0	5	0.9097
2406	3460	0	15	0.9394	2388	3683	0	20	0.9379	2365	3940	0	6	0.9288	2249	4729	0	17	0.9097
2407	3445	0	14	0.9394	2389	3663	0	23	0.9379	2366	3934	0	13	0.9288	2250	4712	0	5	0.9097
2408	3431	0	14	0.9394	2390	3640	0	11	0.9379	2367	3921	0	12	0.9288	2251	4707	0	4	0.9097
2409	3417	0	17	0.9394	2391	3629	0	20	0.9379	2368	3909	0	7	0.9288	2252	4703	1	5	0.9095
2410	3400	0	28	0.9394	2392	3609	0	9	0.9379	2369	3902	0	9	0.9288	2253	4697	0	7	0.9095
2411	3372	0	14	0.9394	2393	3600	0	16	0.9379	2370	3893	0	7	0.9288	2254	4690	0	19	0.9095
2412	3358	0	11	0.9394	2394	3584	1	14	0.9376	2371	3886	0	11	0.9288	2255	4671	0	7	0.9095
2413	3347	0	15	0.9394	2395	3569	0	11	0.9376	2372	3875	0	7	0.9288	2256	4664	1	7	0.9093
2414	3332	0	9	0.9394	2396	3558	1	8	0.9373	2373	3868	0	17	0.9288	2257	4656	0	11	0.9093
2415	3323	1	15	0.9391	2397	3549	0	14	0.9373	2374	3851	1	10	0.9285	2258	4645	0	5	0.9093
2416	3307	0	17	0.9391	2398	3535	1	14	0.9371	2375	3840	1	12	0.9283	2259	4640	0	8	0.9093
2417	3290	0	25	0.9391	2399	3520	0	9	0.9371	2376	3827	0	13	0.9283	2260	4632	1	6	0.9091
2418	3265	0	10	0.9391	2400	3511	0	13	0.9371	2377	3814	0	6	0.9283	2261	4625	2	7	0.9087
2419	3255	0	12	0.9391	2401	3498	0	6	0.9371	2378	3808	0	8	0.9283	2262	4616	1	12	0.9085
2420	3243	0	9	0.9391	2402	3492	0	18	0.9371	2379	3800	0	10	0.9283	2263	4603	0	7	0.9085
2421	3234	1	27	0.9388	2403	3474	0	17	0.9371	2380	3790	0	11	0.9283	2264	4596	0	7	0.9085
2422	3206	0	16	0.9388	2404	3457	0	19	0.9371	2381	3779	0	8	0.9283	2265	4589	0	3	0.9085
2423	3190	1	8	0.9385	2405	3438	1	10	0.9368	2382	3771	0	9	0.9283	2266	4586	0	10	0.9085
2424	3181	1	20	0.9382	2406	3427	0	12	0.9368	2383	3762	0	12	0.9283	2267	4576	0	10	0.9085
2425	3160	0	15	0.9382	2407	3415	0	14	0.9368	2384	3750	1	4	0.928	2268	4566	0	4	0.9085
2426	3145	0	11	0.9382	2408	3401	0	10	0.9368	2385	3745	0	11	0.928	2269	4562	0	7	0.9085
2427	3134	0	8	0.9382	2409	3391	0	25	0.9368	2386	3734	0	14	0.928	2270	4555	1	8	0.9083
2428	3126	0	5	0.9382	2410	3366	0	16	0.9368	2387	3720	0	16	0.928	2271	4546	0	6	0.9083
2429	3121	0	10	0.9382	2411	3350	0	6	0.9368	2388	3704	1	15	0.9278	2272	4540	0	8	0.9083
2430	3111	0	16	0.9382	2412	3344	0	9	0.9368	2389	3688	0	14	0.9278	2273	4532	0	7	0.9083
2431	3095	0	15	0.9382	2413	3335	0	12	0.9368	2390	3674	0	12	0.9278	2274	4525	1	5	0.9081
2432	3080	0	14	0.9382	2414	3323	0	19	0.9368	2391	3662	0	17	0.9278	2275	4519	0	11	0.9081
2433	3066	0	10	0.9382	2415	3304	0	13	0.9368	2392	3645	0	16	0.9278	2276	4508	0	4	0.9081
2434	3056	0	12	0.9382	2416	3291	0	13	0.9368	2393	3629	0	12	0.9278	2277	4504	0	7	0.9081
2435	3044	1	15	0.9379	2417	3278	0	12	0.9368	2394	3617	0	14	0.9278	2278	4497	1	11	0.9079
2436	3028	0	18	0.9379	2418	3266	0	9	0.9368	2395	3603	0	19	0.9278	2279	4485	0	14	0.9079
2437	3010	0	18	0.9379	2419	3257	0	18	0.9368	2396	3584	0	13	0.9278	2280	4471	0	3	0.9079
2438	2992	1	19	0.9376	2420	3239	0	12	0.9368	2397	3571	0	13	0.9278	2281	4468	0	9	0.9079
2439	2972	0	10	0.9376	2421	3227	0	19	0.9368	2398	3558	0	9	0.9278	2282	4459	0	2	0.9079
2440	2962	0	9	0.9376	2422	3208	1	10	0.9365	2399	3549	0	8	0.9278	2283	4457	0	8	0.9079
2441	2953	0	11	0.9376	2423	3197	0	14	0.9365	2400	3541	0	18	0.9278	2284	4449	1	7	0.9077
2442	2942	1	25	0.9373	2424	3183	0	12	0.9365	2401	3523	0	16	0.9278	2285	4441	0	5	0.9077
2443	2916	0	23	0.9373	2425	3171	0	17	0.9365	2402	3507	0	14	0.9278	2286	4436	3	8	0.9071
2444	2893	0	19	0.9373	2426	3154	0	7	0.9365	2403	3493	0	12	0.9278	2287	4425	1	4	0.9069
2445	2874	0	18	0.9373	2427	3147	0	16	0.9365	2404	3481	0	18	0.9278	2288	4420	0	8	0.9069
2446	2856	0	14	0.9373	2428	3131	0	16	0.9365	2405	3463	1	12	0.9275	2289	4412	0	6	0.9069
2447	2842	0	5	0.9373	2429	3115	0	15	0.9365	2406	3450	0	10	0.9275	2290	4406	0	7	0.9069
2448	2837	0	8	0.9373	2430	3100	0	7	0.9365	2407	3440	0	17	0.9275	2291	4399	0	11	0.9069
2449	2829	1	14	0.937	2431	3093	0	13	0.9365	2408	3423	0	15	0.9275	2292	4388	0	7	0.9069
2450	2814	0	14	0.937	2432	3080	0	15	0.9365	2409	3408	0	23	0.9275	2293	4381	0	7	0.9069
2451	2800	0	15	0.937	2433	3065	0	7	0.9365	2410	3385	0	17	0.9275	2294	4374	1	4	0.9067
2452	2785	0	25	0.937	2434	3058	0	10	0.9365	2411	3368	0	5	0.9275	2295	4369	0	4	0.9067
2453	2760	0	7	0.937	2435	3048	0	14	0.9365	2412	3363	0	7	0.9275	2296	4365	0	4	0.9067
2454	2753	0	11	0.937	2436	3034	0	17	0.9365	2413	3356	0	13	0.9275	2297	4361	0	11	0.9067
2455	2742	0	10	0.937	2437	3017	0	10	0.9365	2414	3343	0	11	0.9275	2298	4350	1	11	0.9065
2456	2732	0	6	0.937	2438	3007	0	18	0.9365	2415	3332	1	9	0.9272	2299	4338	1	10	0.9063
2457	2726	0	16	0.937	2439	2989	0	16	0.9365	2416	3322	1	18	0.9269	2300	4327	0	7	0.9063
2458	2710	0	17	0.937	2440	2973	0	10	0.9365	2417	3303	0	9	0.9269	2301	4320	0	4	0.9063
2459	2693	0	14	0.937	2441	2963	0	11	0.9365	2418	3294	0	11	0.9269	2302	4316	0	9	0.9063
2460	2679	1	7	0.9366	2442	2952	0	19	0.9365	2419	3283	0	13	0.9269	2303	4307	1	8	0.9061
2461	2671	0	10	0.9366	2443	2933	0	4	0.9365	2420	3270	0	6	0.9269	2304	4298	0	5	0.9061
2462	2661	0	10	0.9366	2444	2929	0	17	0.9365	2421	3264	2	7	0.9264	2305	4293	0	5	0.9061
2463	2651	1	10	0.9363	2445	2912	0	15	0.9365	2422	3255	0	13	0.9264	2306	4288	0	8	0.9061
2464	2640	0	11	0.9363	2446	2897	0	14	0.9365	2423	3242	0	17	0.9264	2307	4280	0	7	0.9061
2465	2629	0	9	0.9363	2447	2883	0	12	0.9365	2424	3225	0	14	0.9264	2308	4273	0	3	0.9061
2466	2620	0	16	0.9363	2448	2871	0	13	0.9365	2425	3211	0	14	0.9264	2309	4270	0	8	0.9061
2467	2604	0	12	0.9363	2449	2858	0	22	0.9365	2426	3197	0	10	0.9264	2310	4262	0	13	0.9061
2468	2592	1	9	0.9359	2450	2836	0	16	0.9365	2427	3187	0	18	0.9264	2311	4249	1	6	0.9059
2469	2582	0	4	0.9359	2451	2820	1	10	0.9362	2428	3169	0	10	0.9264	2312	4242	0	8	0.9059
2470	2578	0	17	0.9359	2452	2809	0	22	0.9362	2429	3159	0	19	0.9264	2313	4234	0	2	0.9059
2471	2561	0	17	0.9359	2453	2787	0	12	0.9362	2430	3140	0	18	0.9264	2314	4232	0	7	0.9059
2472	2544	0	6	0.9359	2454	2775	0	13	0.9362	2431	3122	0	20	0.9264	2315	4225	0	10	0.9059
2473	2538	0	15	0.9359	2455	2762	1	6	0.9358	2432	3102	0	13	0.9264	2316	4215	0	7	0.9059
2474	2523	0	9	0.9359	2456	2755	0	16	0.9358	2433	3089	1	12	0.9261	2317	4208	1	9	0.9056
2475	2514	0	10	0.9359	2457	2739	0	12	0.9358	2434	3076	0	11	0.9261	2318	4198	0	8	0.9056
2476	2504	0	8	0.9359	2458	2727	1	11	0.9355	2435	3065	0	12	0.9261	2319	4190	1	4	0.9054
2477	2496	0	12	0.9359	2459	2715	1	20	0.9351	2436	3053	0	17	0.9261	2320	4185	0	6	0.9054
2478	2484	0	8	0.9359	2460	2694	0	8	0.9351	2437	3036	0	13	0.9261	2321	4179	0	7	0.9054
2479	2476	0	11	0.9359	2461	2686	0	16	0.9351	2438	3023	0	16	0.9261	2322	4172	0	6	0.9054
2480	2465	0	19	0.9359	2462	2670	1	12	0.9348	2439	3007	0	9	0.9261	2323	4166	0	10	0.9054
2481	2446	0	7	0.9359	2463	2657	0	16	0.9348	2440	2998	0	11	0.9261	2324	4156	0	6	0.9054
2482	2439	0	11	0.9359	2464	2641	0	10	0.9348	2441	2987	1	9	0.9258	2325	4150	0	7	0.9054
2483	2428	0	4	0.9359	2465	2631	1	16	0.9344	2442	2977	0	14	0.9258	2326	4143	1	8	0.9052
2484	2424	0	13	0.9359	2466	2614	0	10	0.9344	2443	2963	0	17	0.9258	2327	4134	2	5	0.9048
2485	2411	0	13	0.9359	2467	2604	0	9	0.9344	2444	2946	0	23	0.9258	2328	4127	0	7	0.9048
2486	2398	0	16	0.9359	2468	2595	0	9	0.9344	2445	2923	0	16	0.9258	2329	4120	0	7	0.9048
2487	2382	0	18	0.9359	2469	2586	0	18	0.9344	2446	2907	0	8	0.9258	2330	4113	1	7	0.9045
2488	2364	0	7	0.9359	2470	2568	0	14	0.9344	2447	2899	0	12	0.9258	2331	4105	0	6	0.9045
2489	2357	0	11	0.9359	2471	2554	0	10	0.9344	2448	2887	0	9	0.9258	2332	4099	0	6	0.9045
2490	2346	0	8	0.9359	2472	2544	0	12	0.9344	2449	2878	0	11	0.9258	2333	4093	0	10	0.9045
2491	2338	0	12	0.9359	2473	2532	0	10	0.9344	2450	2867	0	16	0.9258	2334	4083	0	6	0.9045
2492	2326	0	11	0.9359	2474	2522	0	14	0.9344	2451	2851	0	12	0.9258	2335	4077	1	11	0.9043
2493	2315	0	12	0.9359	2475	2508	0	15	0.9344	2452	2839	1	15	0.9254	2336	4065	0	5	0.9043
2494	2303	0	8	0.9359	2476	2493	0	6	0.9344	2453	2823	1	13	0.9251	2337	4060	1	16	0.9041
2495	2295	0	10	0.9359	2477	2487	0	12	0.9344	2454	2809	0	10	0.9251	2338	4043	0	14	0.9041
2496	2285	0	6	0.9359	2478	2475	0	17	0.9344	2455	2799	0	10	0.9251	2339	4029	1	2	0.9039
2497	2279	0	10	0.9359	2479	2458	0	15	0.9344	2456	2789	0	10	0.9251	2340	4026	1	8	0.9037
2498	2269	0	11	0.9359	2480	2443	0	13	0.9344	2457	2779	0	5	0.9251	2341	4017	0	9	0.9037
2499	2258	0	13	0.9359	2481	2430	0	6	0.9344	2458	2774	0	17	0.9251	2342	4008	0	8	0.9037
2500	2245	0	8	0.9359	2482	2424	0	7	0.9344	2459	2757	0	21	0.9251	2343	4000	0	4	0.9037
2501	2237	0	7	0.9359	2483	2417	0	10	0.9344	2460	2736	0	11	0.9251	2344	3996	0	8	0.9037
2502	2230	0	10	0.9359	2484	2407	0	18	0.9344	2461	2725	0	5	0.9251	2345	3988	0	10	0.9037
2503	2220	0	11	0.9359	2485	2389	0	10	0.9344	2462	2720	0	16	0.9251	2346	3978	0	10	0.9037
2504	2209	0	11	0.9359	2486	2379	0	17	0.9344	2463	2704	0	16	0.9251	2347	3968	0	8	0.9037
2505	2198	0	8	0.9359	2487	2362	0	17	0.9344	2464	2688	0	23	0.9251	2348	3960	0	6	0.9037
2506	2190	0	12	0.9359	2488	2345	0	11	0.9344	2465	2665	0	17	0.9251	2349	3954	1	8	0.9034
2507	2178	0	3	0.9359	2489	2334	0	3	0.9344	2466	2648	0	20	0.9251	2350	3945	0	7	0.9034
2508	2175	0	10	0.9359	2490	2331	0	10	0.9344	2467	2628	0	15	0.9251	2351	3938	1	9	0.9032
2509	2165	0	7	0.9359	2491	2321	0	8	0.9344	2468	2613	0	8	0.9251	2352	3928	0	10	0.9032
2510	2158	0	6	0.9359	2492	2313	0	13	0.9344	2469	2605	0	10	0.9251	2353	3918	0	11	0.9032
2511	2152	0	7	0.9359	2493	2300	0	13	0.9344	2470	2595	0	14	0.9251	2354	3907	1	9	0.903
2512	2145	0	11	0.9359	2494	2287	0	11	0.9344	2471	2581	0	19	0.9251	2355	3897	1	9	0.9027
2513	2134	0	13	0.9359	2495	2276	0	10	0.9344	2472	2562	0	16	0.9251	2356	3887	0	6	0.9027
2514	2121	0	12	0.9359	2496	2266	0	8	0.9344	2473	2546	0	11	0.9251	2357	3881	0	11	0.9027
2515	2109	0	5	0.9359	2497	2258	0	13	0.9344	2474	2535	0	12	0.9251	2358	3870	1	9	0.9025
2516	2104	0	12	0.9359	2498	2245	0	12	0.9344	2475	2523	0	11	0.9251	2359	3860	0	8	0.9025
2517	2092	0	5	0.9359	2499	2233	0	15	0.9344	2476	2512	0	6	0.9251	2360	3852	0	13	0.9025
2518	2087	0	13	0.9359	2500	2218	0	14	0.9344	2477	2506	0	10	0.9251	2361	3839	0	10	0.9025
2519	2074	0	9	0.9359	2501	2204	0	9	0.9344	2478	2496	0	17	0.9251	2362	3829	0	11	0.9025
2520	2065	0	11	0.9359	2502	2195	0	11	0.9344	2479	2479	0	8	0.9251	2363	3818	0	5	0.9025
2521	2054	0	14	0.9359	2503	2184	1	11	0.934	2480	2471	0	6	0.9251	2364	3813	1	6	0.9023
2522	2040	0	17	0.9359	2504	2172	0	5	0.934	2481	2465	1	14	0.9247	2365	3806	0	12	0.9023
2523	2023	0	10	0.9359	2505	2167	0	7	0.934	2482	2450	0	11	0.9247	2366	3794	0	9	0.9023
2524	2013	0	9	0.9359	2506	2160	0	21	0.934	2483	2439	1	17	0.9244	2367	3785	0	10	0.9023
2525	2004	0	11	0.9359	2507	2139	0	11	0.934	2484	2421	0	13	0.9244	2368	3775	0	10	0.9023
2526	1993	1	14	0.9354	2508	2128	1	10	0.9336	2485	2408	0	16	0.9244	2369	3765	0	14	0.9023
2527	1978	1	26	0.935	2509	2117	0	11	0.9336	2486	2392	1	7	0.924	2370	3751	0	10	0.9023
2528	1951	0	20	0.935	2510	2106	0	6	0.9336	2487	2384	0	12	0.924	2371	3741	0	5	0.9023
2529	1931	0	14	0.935	2511	2100	0	14	0.9336	2488	2372	0	6	0.924	2372	3736	1	7	0.902
2530	1917	0	12	0.935	2512	2086	0	11	0.9336	2489	2366	0	10	0.924	2373	3728	0	8	0.902
2531	1905	1	13	0.9345	2513	2075	0	12	0.9336	2490	2356	0	10	0.924	2374	3720	0	9	0.902
2532	1891	0	17	0.9345	2514	2063	0	12	0.9336	2491	2346	0	6	0.924	2375	3711	0	13	0.902
2533	1874	0	13	0.9345	2515	2051	0	7	0.9336	2492	2340	0	11	0.924	2376	3698	0	9	0.902
2534	1861	0	12	0.9345	2516	2044	0	5	0.9336	2493	2329	0	6	0.924	2377	3689	0	6	0.902
2535	1849	0	18	0.9345	2517	2039	0	10	0.9336	2494	2323	0	17	0.924	2378	3683	0	7	0.902
2536	1831	0	11	0.9345	2518	2029	0	8	0.9336	2495	2306	0	8	0.924	2379	3676	0	13	0.902
2537	1820	0	9	0.9345	2519	2021	0	17	0.9336	2496	2298	1	7	0.9236	2380	3663	1	17	0.9018
2538	1811	0	14	0.9345	2520	2004	0	20	0.9336	2497	2290	0	6	0.9236	2381	3645	0	10	0.9018
2539	1797	0	12	0.9345	2521	1984	0	17	0.9336	2498	2284	0	15	0.9236	2382	3635	1	12	0.9015
2540	1785	0	15	0.9345	2522	1967	0	17	0.9336	2499	2269	0	14	0.9236	2383	3622	0	8	0.9015
2541	1770	0	11	0.9345	2523	1950	0	10	0.9336	2500	2255	0	10	0.9236	2384	3614	0	10	0.9015
2542	1759	0	14	0.9345	2524	1940	0	10	0.9336	2501	2245	1	15	0.9232	2385	3604	0	10	0.9015
2543	1745	1	13	0.9339	2525	1930	0	10	0.9336	2502	2229	0	4	0.9232	2386	3594	0	5	0.9015
2544	1731	0	9	0.9339	2526	1920	0	11	0.9336	2503	2225	0	6	0.9232	2387	3589	0	19	0.9015
2545	1722	0	11	0.9339	2527	1909	0	20	0.9336	2504	2219	0	14	0.9232	2388	3570	0	16	0.9015
2546	1711	0	11	0.9339	2528	1889	0	21	0.9336	2505	2205	0	17	0.9232	2389	3554	0	13	0.9015
2547	1700	0	10	0.9339	2529	1868	0	18	0.9336	2506	2188	0	24	0.9232	2390	3541	0	7	0.9015
2548	1690	0	13	0.9339	2530	1850	0	11	0.9336	2507	2164	0	10	0.9232	2391	3534	0	11	0.9015
2549	1677	0	13	0.9339	2531	1839	0	11	0.9336	2508	2154	0	11	0.9232	2392	3523	0	8	0.9015
2550	1664	0	17	0.9339	2532	1828	0	15	0.9336	2509	2143	0	10	0.9232	2393	3515	0	13	0.9015
2551	1647	1	14	0.9334	2533	1813	0	15	0.9336	2510	2133	0	7	0.9232	2394	3502	1	14	0.9013
2552	1632	0	13	0.9334	2534	1798	0	17	0.9336	2511	2126	0	13	0.9232	2395	3487	1	10	0.901
2553	1619	0	18	0.9334	2535	1781	0	7	0.9336	2512	2113	0	13	0.9232	2396	3476	0	21	0.901
2554	1601	0	12	0.9334	2536	1774	0	20	0.9336	2513	2100	0	10	0.9232	2397	3455	0	11	0.901
2555	1589	0	15	0.9334	2537	1754	0	11	0.9336	2514	2090	0	9	0.9232	2398	3444	0	6	0.901
2556	1574	0	23	0.9334	2538	1743	0	14	0.9336	2515	2081	0	5	0.9232	2399	3438	0	17	0.901
2557	1551	0	19	0.9334	2539	1729	0	10	0.9336	2516	2076	0	3	0.9232	2400	3421	0	15	0.901
2558	1532	0	13	0.9334	2540	1719	0	14	0.9336	2517	2073	0	9	0.9232	2401	3406	0	14	0.901
2559	1519	0	8	0.9334	2541	1705	0	13	0.9336	2518	2064	0	8	0.9232	2402	3392	0	3	0.901
2560	1511	0	19	0.9334	2542	1692	0	22	0.9336	2519	2056	0	15	0.9232	2403	3389	0	10	0.901
2561	1492	0	15	0.9334	2543	1670	0	11	0.9336	2520	2041	0	13	0.9232	2404	3379	0	11	0.901
2562	1477	0	10	0.9334	2544	1659	0	10	0.9336	2521	2028	0	18	0.9232	2405	3368	0	12	0.901
2563	1467	0	11	0.9334	2545	1649	0	18	0.9336	2522	2010	0	10	0.9232	2406	3356	0	7	0.901
2564	1456	0	13	0.9334	2546	1631	0	5	0.9336	2523	2000	0	14	0.9232	2407	3349	0	15	0.901
2565	1443	0	10	0.9334	2547	1626	0	18	0.9336	2524	1986	0	8	0.9232	2408	3334	0	17	0.901
2566	1433	0	14	0.9334	2548	1608	0	11	0.9336	2525	1978	0	9	0.9232	2409	3317	0	21	0.901
2567	1419	0	11	0.9334	2549	1597	1	21	0.933	2526	1969	0	21	0.9232	2410	3296	0	16	0.901
2568	1408	0	11	0.9334	2550	1575	0	11	0.933	2527	1948	0	27	0.9232	2411	3280	0	11	0.901
2569	1397	0	15	0.9334	2551	1564	0	8	0.933	2528	1921	0	20	0.9232	2412	3269	0	16	0.901
2570	1382	0	16	0.9334	2552	1556	0	8	0.933	2529	1901	0	13	0.9232	2413	3253	0	13	0.901
2571	1366	0	6	0.9334	2553	1548	0	2	0.933	2530	1888	0	12	0.9232	2414	3240	0	14	0.901
2572	1360	0	12	0.9334	2554	1546	0	13	0.933	2531	1876	0	11	0.9232	2415	3226	1	21	0.9007
2573	1348	0	11	0.9334	2555	1533	0	15	0.933	2532	1865	0	17	0.9232	2416	3204	0	15	0.9007
2574	1337	0	9	0.9334	2556	1518	0	13	0.933	2533	1848	0	15	0.9232	2417	3189	0	19	0.9007
2575	1328	0	10	0.9334	2557	1505	0	15	0.933	2534	1833	0	14	0.9232	2418	3170	0	13	0.9007
2576	1318	0	11	0.9334	2558	1490	0	12	0.933	2535	1819	0	18	0.9232	2419	3157	0	16	0.9007
2577	1307	0	10	0.9334	2559	1478	0	9	0.933	2536	1801	0	13	0.9232	2420	3141	0	9	0.9007
2578	1297	0	15	0.9334	2560	1469	0	13	0.933	2537	1788	0	15	0.9232	2421	3132	0	11	0.9007
2579	1282	0	12	0.9334	2561	1456	0	19	0.933	2538	1773	0	10	0.9232	2422	3121	0	9	0.9007
2580	1270	0	8	0.9334	2562	1437	0	19	0.933	2539	1763	0	14	0.9232	2423	3112	0	11	0.9007
2581	1262	0	15	0.9334	2563	1418	0	11	0.933	2540	1749	0	11	0.9232	2424	3101	1	21	0.9004
2582	1247	0	16	0.9334	2564	1407	0	16	0.933	2541	1738	0	10	0.9232	2425	3079	0	9	0.9004
2583	1231	0	15	0.9334	2565	1391	0	14	0.933	2542	1728	0	16	0.9232	2426	3070	0	8	0.9004
2584	1216	0	10	0.9334	2566	1377	0	13	0.933	2543	1712	0	16	0.9232	2427	3062	0	10	0.9004
2585	1206	0	12	0.9334	2567	1364	0	9	0.933	2544	1696	0	5	0.9232	2428	3052	0	5	0.9004
2586	1194	0	6	0.9334	2568	1355	0	14	0.933	2545	1691	0	16	0.9232	2429	3047	0	20	0.9004
2587	1188	0	5	0.9334	2569	1341	0	8	0.933	2546	1675	0	9	0.9232	2430	3027	0	15	0.9004
2588	1183	0	11	0.9334	2570	1333	0	19	0.933	2547	1666	0	10	0.9232	2431	3012	0	13	0.9004
2589	1172	0	19	0.9334	2571	1314	1	4	0.9323	2548	1656	0	15	0.9232	2432	2999	0	12	0.9004
2590	1153	0	26	0.9334	2572	1309	0	12	0.9323	2549	1641	0	13	0.9232	2433	2987	0	12	0.9004
2591	1127	0	20	0.9334	2573	1297	0	7	0.9323	2550	1628	0	16	0.9232	2434	2975	1	14	0.9001
2592	1107	0	15	0.9334	2574	1290	0	4	0.9323	2551	1612	0	10	0.9232	2435	2960	0	11	0.9001
2593	1092	0	17	0.9334	2575	1286	0	14	0.9323	2552	1602	0	13	0.9232	2436	2949	0	21	0.9001
2594	1075	0	9	0.9334	2576	1272	0	14	0.9323	2553	1589	0	10	0.9232	2437	2928	0	17	0.9001
2595	1066	0	17	0.9334	2577	1258	0	17	0.9323	2554	1579	0	9	0.9232	2438	2911	0	10	0.9001
2596	1049	0	10	0.9334	2578	1241	0	6	0.9323	2555	1570	1	16	0.9226	2439	2901	0	5	0.9001
2597	1039	0	18	0.9334	2579	1235	0	18	0.9323	2556	1553	0	19	0.9226	2440	2896	0	18	0.9001
2598	1021	0	27	0.9334	2580	1217	0	7	0.9323	2557	1534	1	14	0.922	2441	2878	0	15	0.9001
2599	994	0	15	0.9334	2581	1210	0	14	0.9323	2558	1519	0	18	0.922	2442	2863	0	14	0.9001
2600	979	0	34	0.9334	2582	1196	0	12	0.9323	2559	1501	0	18	0.922	2443	2849	0	14	0.9001
2601	945	0	17	0.9334	2583	1184	0	16	0.9323	2560	1483	0	17	0.922	2444	2835	0	13	0.9001
2602	928	0	17	0.9334	2584	1168	0	8	0.9323	2561	1466	0	13	0.922	2445	2822	0	10	0.9001
2603	911	0	21	0.9334	2585	1160	0	14	0.9323	2562	1453	0	13	0.922	2446	2812	0	11	0.9001
2604	890	0	30	0.9334	2586	1146	0	8	0.9323	2563	1440	0	19	0.922	2447	2801	0	11	0.9001
2605	860	0	20	0.9334	2587	1138	0	2	0.9323	2564	1421	0	23	0.922	2448	2790	0	12	0.9001
2606	840	0	14	0.9334	2588	1136	0	8	0.9323	2565	1398	0	10	0.922	2449	2778	0	19	0.9001
2607	826	1	11	0.9322	2589	1128	0	12	0.9323	2566	1388	0	21	0.922	2450	2759	0	14	0.9001
2608	814	0	11	0.9322	2590	1116	0	26	0.9323	2567	1367	0	10	0.922	2451	2745	0	15	0.9001
2609	803	0	10	0.9322	2591	1090	0	19	0.9323	2568	1357	0	14	0.922	2452	2730	0	19	0.9001
2610	793	0	16	0.9322	2592	1071	0	13	0.9323	2569	1343	0	11	0.922	2453	2711	0	10	0.9001
2611	777	0	18	0.9322	2593	1058	1	15	0.9314	2570	1332	0	11	0.922	2454	2701	0	17	0.9001
2612	759	0	8	0.9322	2594	1042	0	15	0.9314	2571	1321	0	11	0.922	2455	2684	0	15	0.9001
2613	751	0	12	0.9322	2595	1027	0	13	0.9314	2572	1310	0	4	0.922	2456	2669	0	12	0.9001
2614	739	0	9	0.9322	2596	1014	0	10	0.9314	2573	1306	0	6	0.922	2457	2657	0	12	0.9001
2615	730	0	7	0.9322	2597	1004	0	20	0.9314	2574	1300	1	9	0.9212	2458	2645	0	22	0.9001
2616	723	0	2	0.9322	2598	984	0	13	0.9314	2575	1290	0	14	0.9212	2459	2623	0	17	0.9001
2617	721	0	4	0.9322	2599	971	0	13	0.9314	2576	1276	0	13	0.9212	2460	2606	0	12	0.9001
2618	717	0	17	0.9322	2600	958	0	23	0.9314	2577	1263	0	10	0.9212	2461	2594	1	11	0.8998
2619	700	0	13	0.9322	2601	935	0	16	0.9314	2578	1253	0	6	0.9212	2462	2582	1	13	0.8994
2620	687	0	5	0.9322	2602	919	0	27	0.9314	2579	1247	0	9	0.9212	2463	2568	0	24	0.8994
2621	682	0	8	0.9322	2603	892	0	16	0.9314	2580	1238	0	3	0.9212	2464	2544	0	19	0.8994
2622	674	0	6	0.9322	2604	876	0	34	0.9314	2581	1235	0	7	0.9212	2465	2525	0	23	0.8994
2623	668	0	11	0.9322	2605	842	0	32	0.9314	2582	1228	0	12	0.9212	2466	2502	0	10	0.8994
2624	657	1	13	0.9308	2606	810	0	14	0.9314	2583	1216	0	11	0.9212	2467	2492	0	11	0.8994
2625	643	0	8	0.9308	2607	796	0	10	0.9314	2584	1205	0	17	0.9212	2468	2481	0	9	0.8994
2626	635	0	2	0.9308	2608	786	0	6	0.9314	2585	1188	0	13	0.9212	2469	2472	0	8	0.8994
2627	633	0	6	0.9308	2609	780	0	19	0.9314	2586	1175	0	12	0.9212	2470	2464	1	14	0.8991
2628	627	0	8	0.9308	2610	761	0	9	0.9314	2587	1163	0	6	0.9212	2471	2449	0	16	0.8991
2629	619	0	8	0.9308	2611	752	0	12	0.9314	2588	1157	0	10	0.9212	2472	2433	0	15	0.8991
2630	611	0	5	0.9308	2612	740	0	11	0.9314	2589	1147	0	17	0.9212	2473	2418	0	9	0.8991
2631	606	0	8	0.9308	2613	729	0	4	0.9314	2590	1130	0	23	0.9212	2474	2409	0	10	0.8991
2632	598	0	9	0.9308	2614	725	0	5	0.9314	2591	1107	0	21	0.9212	2475	2399	0	12	0.8991
2633	589	0	8	0.9308	2615	720	0	4	0.9314	2592	1086	0	14	0.9212	2476	2387	0	12	0.8991
2634	581	0	1	0.9308	2616	716	0	7	0.9314	2593	1072	0	14	0.9212	2477	2375	0	11	0.8991
2635	580	0	6	0.9308	2617	709	0	9	0.9314	2594	1058	0	10	0.9212	2478	2364	0	10	0.8991
2636	574	0	3	0.9308	2618	700	0	10	0.9314	2595	1048	0	17	0.9212	2479	2354	0	8	0.8991
2637	571	0	3	0.9308	2619	690	0	9	0.9314	2596	1031	0	11	0.9212	2480	2346	0	9	0.8991
2638	568	0	6	0.9308	2620	681	0	6	0.9314	2597	1020	0	23	0.9212	2481	2337	0	12	0.8991
2639	562	0	3	0.9308	2621	675	0	10	0.9314	2598	997	0	26	0.9212	2482	2325	0	11	0.8991
2640	559	0	3	0.9308	2622	665	0	15	0.9314	2599	971	0	17	0.9212	2483	2314	1	6	0.8987
2641	556	0	7	0.9308	2623	650	0	12	0.9314	2600	954	0	20	0.9212	2484	2307	0	9	0.8987
2642	549	0	6	0.9308	2624	638	0	10	0.9314	2601	934	0	19	0.9212	2485	2298	0	11	0.8987
2643	543	0	5	0.9308	2625	628	0	10	0.9314	2602	915	0	17	0.9212	2486	2287	1	15	0.8983
2644	538	0	7	0.9308	2626	618	0	7	0.9314	2603	898	0	30	0.9212	2487	2271	0	8	0.8983
2645	531	0	6	0.9308	2627	611	0	4	0.9314	2604	868	0	25	0.9212	2488	2263	0	7	0.8983
2646	525	0	8	0.9308	2628	607	0	6	0.9314	2605	843	0	20	0.9212	2489	2256	0	14	0.8983
2647	517	0	7	0.9308	2629	601	0	11	0.9314	2606	823	0	14	0.9212	2490	2242	0	10	0.8983
2648	510	0	6	0.9308	2630	590	0	10	0.9314	2607	809	0	17	0.9212	2491	2232	0	19	0.8983
2649	504	0	1	0.9308	2631	580	0	9	0.9314	2608	792	0	5	0.9212	2492	2213	1	8	0.8979
2650	503	0	6	0.9308	2632	571	0	9	0.9314	2609	787	0	10	0.9212	2493	2204	0	8	0.8979
2651	497	0	2	0.9308	2633	562	0	3	0.9314	2610	777	0	15	0.9212	2494	2196	0	15	0.8979
2652	495	0	5	0.9308	2634	559	0	6	0.9314	2611	762	0	11	0.9212	2495	2181	0	13	0.8979
2653	490	0	7	0.9308	2635	553	0	8	0.9314	2612	751	0	15	0.9212	2496	2168	0	10	0.8979
2654	483	0	5	0.9308	2636	545	0	5	0.9314	2613	736	0	6	0.9212	2497	2158	0	16	0.8979
2655	478	0	2	0.9308	2637	540	0	5	0.9314	2614	730	0	6	0.9212	2498	2142	0	22	0.8979
2656	476	0	3	0.9308	2638	535	0	16	0.9314	2615	724	0	10	0.9212	2499	2120	0	15	0.8979
2657	473	0	2	0.9308	2639	519	0	9	0.9314	2616	714	0	3	0.9212	2500	2105	0	13	0.8979
2658	471	0	2	0.9308	2640	510	0	5	0.9314	2617	711	0	12	0.9212	2501	2092	0	7	0.8979
2659	469	0	1	0.9308	2641	505	0	6	0.9314	2618	699	0	13	0.9212	2502	2085	0	11	0.8979
2660	468	0	2	0.9308	2642	499	0	3	0.9314	2619	686	0	9	0.9212	2503	2074	1	10	0.8974
2661	466	0	3	0.9308	2643	496	0	5	0.9314	2620	677	0	5	0.9212	2504	2063	0	8	0.8974
2662	463	0	4	0.9308	2644	491	0	5	0.9314	2621	672	0	12	0.9212	2505	2055	0	8	0.8974
2663	459	0	2	0.9308	2645	486	0	7	0.9314	2622	660	0	6	0.9212	2506	2047	0	17	0.8974
2664	457	0	1	0.9308	2646	479	0	3	0.9314	2623	654	0	16	0.9212	2507	2030	0	9	0.8974
2665	456	0	2	0.9308	2647	476	0	5	0.9314	2624	638	0	10	0.9212	2508	2021	0	5	0.8974
2666	454	0	4	0.9308	2648	471	0	7	0.9314	2625	628	0	13	0.9212	2509	2016	0	4	0.8974
2667	450	0	2	0.9308	2649	464	0	5	0.9314	2626	615	0	6	0.9212	2510	2012	0	11	0.8974
2668	448	0	1	0.9308	2650	459	0	3	0.9314	2627	609	0	4	0.9212	2511	2001	0	18	0.8974
2669	447	0	5	0.9308	2651	456	0	5	0.9314	2628	605	0	8	0.9212	2512	1983	0	11	0.8974
2670	442	0	2	0.9308	2652	451	0	6	0.9314	2629	597	0	6	0.9212	2513	1972	0	10	0.8974
2672	440	0	2	0.9308	2653	445	0	7	0.9314	2630	591	0	12	0.9212	2514	1962	0	13	0.8974
2673	438	0	2	0.9308	2654	438	0	3	0.9314	2631	579	0	10	0.9212	2515	1949	0	7	0.8974
2675	436	0	3	0.9308	2655	435	0	1	0.9314	2632	569	0	7	0.9212	2516	1942	0	4	0.8974
2676	433	0	1	0.9308	2656	434	0	2	0.9314	2633	562	0	5	0.9212	2517	1938	0	9	0.8974
2678	432	0	3	0.9308	2657	432	0	4	0.9314	2634	557	0	5	0.9212	2518	1929	0	17	0.8974
2680	429	0	3	0.9308	2658	428	0	1	0.9314	2635	552	0	3	0.9212	2519	1912	0	14	0.8974
2682	426	0	4	0.9308	2659	427	0	4	0.9314	2636	549	0	2	0.9212	2520	1898	0	19	0.8974
2683	422	0	3	0.9308	2661	423	0	6	0.9314	2637	547	0	3	0.9212	2521	1879	0	17	0.8974
2684	419	0	2	0.9308	2662	417	0	4	0.9314	2638	544	0	6	0.9212	2522	1862	0	15	0.8974
2685	417	0	1	0.9308	2663	413	0	3	0.9314	2639	538	0	8	0.9212	2523	1847	0	8	0.8974
2686	416	0	8	0.9308	2664	410	0	2	0.9314	2640	530	0	2	0.9212	2524	1839	0	7	0.8974
2687	408	0	4	0.9308	2667	408	0	7	0.9314	2641	528	0	12	0.9212	2525	1832	0	14	0.8974
2688	404	0	2	0.9308	2668	401	0	3	0.9314	2642	516	0	6	0.9212	2526	1818	0	14	0.8974
2689	402	0	3	0.9308	2669	398	0	4	0.9314	2643	510	0	6	0.9212	2527	1804	0	16	0.8974
2690	399	0	2	0.9308	2670	394	0	3	0.9314	2644	504	0	7	0.9212	2528	1788	0	15	0.8974
2691	397	0	1	0.9308	2671	391	0	2	0.9314	2645	497	0	10	0.9212	2529	1773	0	11	0.8974
2692	396	0	2	0.9308	2672	389	0	3	0.9314	2646	487	0	10	0.9212	2530	1762	0	20	0.8974
2693	394	0	1	0.9308	2673	386	0	3	0.9314	2647	477	0	2	0.9212	2531	1742	0	17	0.8974
2694	393	0	2	0.9308	2674	383	0	3	0.9314	2648	475	0	4	0.9212	2532	1725	0	11	0.8974
2695	391	0	2	0.9308	2675	380	0	4	0.9314	2649	471	0	2	0.9212	2533	1714	0	14	0.8974
2696	389	0	5	0.9308	2676	376	0	1	0.9314	2650	469	0	4	0.9212	2534	1700	0	15	0.8974
2697	384	0	4	0.9308	2677	375	0	1	0.9314	2651	465	0	5	0.9212	2535	1685	0	17	0.8974
2698	380	0	2	0.9308	2678	374	0	1	0.9314	2652	460	0	4	0.9212	2536	1668	0	9	0.8974
2700	378	0	6	0.9308	2679	373	0	5	0.9314	2653	456	0	5	0.9212	2537	1659	0	14	0.8974
2701	372	0	1	0.9308	2680	368	0	5	0.9314	2654	451	0	3	0.9212	2538	1645	0	11	0.8974
2702	371	0	7	0.9308	2681	363	0	2	0.9314	2655	448	0	2	0.9212	2539	1634	0	11	0.8974
2703	364	0	3	0.9308	2682	361	0	5	0.9314	2656	446	0	3	0.9212	2540	1623	0	10	0.8974
2704	361	0	2	0.9308	2684	356	0	3	0.9314	2657	443	0	4	0.9212	2541	1613	0	14	0.8974
2705	359	0	3	0.9308	2685	353	0	2	0.9314	2658	439	0	4	0.9212	2542	1599	0	15	0.8974
2706	356	0	1	0.9308	2686	351	0	1	0.9314	2659	435	0	4	0.9212	2543	1584	0	10	0.8974
2707	355	0	5	0.9308	2687	350	0	4	0.9314	2660	431	0	1	0.9212	2544	1574	0	7	0.8974
2708	350	0	2	0.9308	2688	346	0	2	0.9314	2661	430	0	2	0.9212	2545	1567	0	10	0.8974
2709	348	0	4	0.9308	2689	344	0	2	0.9314	2662	428	0	1	0.9212	2546	1557	0	10	0.8974
2710	344	0	5	0.9308	2690	342	0	2	0.9314	2664	427	0	2	0.9212	2547	1547	0	7	0.8974
2711	339	0	2	0.9308	2692	340	0	2	0.9314	2665	425	0	3	0.9212	2548	1540	0	14	0.8974
2712	337	0	2	0.9308	2693	338	0	2	0.9314	2666	422	0	3	0.9212	2549	1526	0	11	0.8974
2713	335	0	4	0.9308	2694	336	0	1	0.9314	2667	419	0	2	0.9212	2550	1515	0	6	0.8974
2714	331	0	3	0.9308	2695	335	0	2	0.9314	2668	417	0	7	0.9212	2551	1509	0	10	0.8974
2715	328	0	12	0.9308	2696	333	0	1	0.9314	2669	410	0	4	0.9212	2552	1499	2	6	0.8962
2716	316	0	5	0.9308	2698	332	0	3	0.9314	2670	406	0	2	0.9212	2553	1491	0	11	0.8962
2717	311	0	5	0.9308	2699	329	0	2	0.9314	2672	404	0	3	0.9212	2554	1480	0	18	0.8962
2718	306	0	7	0.9308	2700	327	0	7	0.9314	2673	401	0	1	0.9212	2555	1462	0	12	0.8962
2719	299	0	4	0.9308	2701	320	0	4	0.9314	2674	400	0	3	0.9212	2556	1450	0	14	0.8962
2720	295	0	2	0.9308	2702	316	0	4	0.9314	2675	397	0	1	0.9212	2557	1436	0	19	0.8962
2721	293	0	2	0.9308	2703	312	0	2	0.9314	2676	396	0	3	0.9212	2558	1417	0	14	0.8962
2722	291	0	2	0.9308	2704	310	0	1	0.9314	2678	393	0	1	0.9212	2559	1403	0	13	0.8962
2723	289	0	4	0.9308	2705	309	0	4	0.9314	2679	392	0	1	0.9212	2560	1390	0	10	0.8962
2724	285	0	7	0.9308	2706	305	0	2	0.9314	2680	391	0	4	0.9212	2561	1380	0	13	0.8962
2725	278	0	6	0.9308	2708	303	0	1	0.9314	2681	387	0	3	0.9212	2562	1367	0	12	0.8962
2726	272	0	3	0.9308	2709	302	0	7	0.9314	2682	384	0	3	0.9212	2563	1355	0	10	0.8962
2727	269	0	1	0.9308	2710	295	0	3	0.9314	2683	381	0	1	0.9212	2564	1345	0	13	0.8962
2728	268	0	4	0.9308	2711	292	0	2	0.9314	2684	380	0	1	0.9212	2565	1332	0	12	0.8962
2729	264	0	3	0.9308	2712	290	0	1	0.9314	2685	379	0	2	0.9212	2566	1320	0	12	0.8962
2730	261	0	5	0.9308	2713	289	0	3	0.9314	2686	377	0	6	0.9212	2567	1308	0	12	0.8962
2731	256	0	4	0.9308	2714	286	0	5	0.9314	2687	371	0	2	0.9212	2568	1296	0	12	0.8962
2732	252	0	9	0.9308	2715	281	0	9	0.9314	2688	369	0	6	0.9212	2569	1284	0	7	0.8962
2733	243	0	7	0.9308	2716	272	0	4	0.9314	2689	363	0	1	0.9212	2570	1277	0	13	0.8962
2734	236	0	2	0.9308	2717	268	0	1	0.9314	2690	362	0	2	0.9212	2571	1264	1	7	0.8955
2735	234	0	4	0.9308	2718	267	0	3	0.9314	2691	360	0	1	0.9212	2572	1256	0	13	0.8955
2736	230	0	12	0.9308	2719	264	0	3	0.9314	2692	359	0	3	0.9212	2573	1243	0	11	0.8955
2737	218	0	8	0.9308	2720	261	0	4	0.9314	2693	356	0	2	0.9212	2574	1232	0	7	0.8955
2738	210	0	4	0.9308	2721	257	0	4	0.9314	2694	354	0	4	0.9212	2575	1225	0	8	0.8955
2739	206	0	4	0.9308	2722	253	0	3	0.9314	2695	350	0	4	0.9212	2576	1217	1	17	0.8948
2740	202	0	4	0.9308	2723	250	0	14	0.9314	2696	346	0	3	0.9212	2577	1199	0	9	0.8948
2741	198	0	3	0.9308	2724	236	0	7	0.9314	2697	343	0	2	0.9212	2578	1190	0	12	0.8948
2742	195	0	1	0.9308	2725	229	0	3	0.9314	2698	341	0	3	0.9212	2579	1178	0	6	0.8948
2743	194	0	3	0.9308	2726	226	0	1	0.9314	2699	338	0	5	0.9212	2580	1172	0	7	0.8948
2744	191	0	5	0.9308	2727	225	0	2	0.9314	2700	333	0	2	0.9212	2581	1165	0	8	0.8948
2745	186	0	7	0.9308	2728	223	0	3	0.9314	2701	331	0	1	0.9212	2582	1157	0	12	0.8948
2746	179	0	4	0.9308	2730	220	0	5	0.9314	2702	330	0	3	0.9212	2583	1145	0	8	0.8948
2747	175	0	4	0.9308	2731	215	0	4	0.9314	2703	327	0	5	0.9212	2584	1137	0	9	0.8948
2748	171	0	4	0.9308	2732	211	0	9	0.9314	2704	322	0	2	0.9212	2585	1128	0	9	0.8948
2749	167	0	3	0.9308	2733	202	0	5	0.9314	2705	320	0	3	0.9212	2586	1119	0	6	0.8948
2750	164	0	6	0.9308	2734	197	0	3	0.9314	2706	317	0	2	0.9212	2587	1113	0	13	0.8948
2751	158	0	7	0.9308	2735	194	0	5	0.9314	2707	315	0	3	0.9212	2588	1100	0	9	0.8948
2752	151	0	6	0.9308	2736	189	0	8	0.9314	2708	312	0	3	0.9212	2589	1091	0	17	0.8948
2753	145	0	6	0.9308	2737	181	0	11	0.9314	2709	309	0	4	0.9212	2590	1074	0	13	0.8948
2754	139	0	8	0.9308	2738	170	0	2	0.9314	2710	305	0	4	0.9212	2591	1061	0	14	0.8948
2755	131	0	2	0.9308	2739	168	0	1	0.9314	2711	301	0	3	0.9212	2592	1047	0	4	0.8948
2756	129	0	5	0.9308	2740	167	0	1	0.9314	2712	298	0	1	0.9212	2593	1043	0	18	0.8948
2757	124	0	5	0.9308	2741	166	0	1	0.9314	2714	297	0	2	0.9212	2594	1025	0	13	0.8948
2758	119	0	10	0.9308	2742	165	0	3	0.9314	2715	295	0	6	0.9212	2595	1012	0	15	0.8948
2759	109	0	5	0.9308	2743	162	0	5	0.9314	2716	289	0	8	0.9212	2596	997	0	25	0.8948
2760	104	0	4	0.9308	2744	157	0	3	0.9314	2717	281	0	3	0.9212	2597	972	1	20	0.8939
2761	100	0	2	0.9308	2745	154	0	8	0.9314	2718	278	0	1	0.9212	2598	951	0	32	0.8939
2762	98	0	10	0.9308	2746	146	0	4	0.9314	2719	277	0	3	0.9212	2599	919	0	17	0.8939
2763	88	0	7	0.9308	2747	142	0	3	0.9314	2720	274	0	3	0.9212	2600	902	0	26	0.8939
2764	81	0	7	0.9308	2748	139	0	6	0.9314	2721	271	0	2	0.9212	2601	876	0	25	0.8939
2765	74	0	5	0.9308	2749	133	0	7	0.9314	2723	269	0	12	0.9212	2602	851	0	16	0.8939
2766	69	0	4	0.9308	2750	126	0	3	0.9314	2724	257	0	3	0.9212	2603	835	0	35	0.8939
2767	65	0	2	0.9308	2751	123	0	4	0.9314	2725	254	0	6	0.9212	2604	800	0	19	0.8939
2768	63	0	3	0.9308	2752	119	0	5	0.9314	2726	248	0	1	0.9212	2605	781	0	23	0.8939
2769	60	0	7	0.9308	2753	114	0	4	0.9314	2727	247	0	2	0.9212	2606	758	0	14	0.8939
2770	53	0	3	0.9308	2754	110	0	4	0.9314	2728	245	0	1	0.9212	2607	744	0	17	0.8939
2771	50	0	3	0.9308	2755	106	0	2	0.9314	2729	244	0	4	0.9212	2608	727	0	12	0.8939
2772	47	0	5	0.9308	2756	104	0	3	0.9314	2730	240	0	5	0.9212	2609	715	0	7	0.8939
2775	42	0	1	0.9308	2757	101	0	3	0.9314	2731	235	0	6	0.9212	2610	708	0	11	0.8939
2776	41	0	1	0.9308	2758	98	0	11	0.9314	2732	229	0	1	0.9212	2611	697	0	8	0.8939
2777	40	0	2	0.9308	2759	87	0	5	0.9314	2733	228	0	9	0.9212	2612	689	0	9	0.8939
2778	38	0	1	0.9308	2760	82	0	3	0.9314	2734	219	0	4	0.9212	2613	680	0	7	0.8939
2779	37	0	1	0.9308	2761	79	0	3	0.9314	2735	215	0	1	0.9212	2614	673	2	12	0.8912
2781	36	0	1	0.9308	2762	76	0	4	0.9314	2736	214	0	2	0.9212	2615	659	0	6	0.8912
2782	35	0	1	0.9308	2763	72	0	1	0.9314	2737	212	0	8	0.9212	2616	653	0	2	0.8912
2783	34	0	1	0.9308	2764	71	0	5	0.9314	2738	204	0	4	0.9212	2617	651	0	11	0.8912
2784	33	0	3	0.9308	2765	66	0	5	0.9314	2739	200	0	3	0.9212	2618	640	0	10	0.8912
2785	30	0	5	0.9308	2767	61	0	3	0.9314	2740	197	0	7	0.9212	2619	630	0	12	0.8912
2788	25	0	2	0.9308	2768	58	0	4	0.9314	2741	190	0	2	0.9212	2620	618	0	3	0.8912
2789	23	0	1	0.9308	2769	54	0	1	0.9314	2743	188	0	10	0.9212	2621	615	0	2	0.8912
2790	22	0	1	0.9308	2770	53	0	2	0.9314	2744	178	0	8	0.9212	2622	613	0	5	0.8912
2791	21	0	3	0.9308	2771	51	0	2	0.9314	2745	170	0	7	0.9212	2623	608	0	10	0.8912
2792	18	0	1	0.9308	2772	49	0	2	0.9314	2746	163	0	6	0.9212	2624	598	0	5	0.8912
2793	17	0	1	0.9308	2773	47	0	4	0.9314	2747	157	0	3	0.9212	2625	593	0	10	0.8912
2794	16	0	1	0.9308	2774	43	0	2	0.9314	2748	154	0	4	0.9212	2626	583	0	6	0.8912
2798	15	0	1	0.9308	2778	41	0	2	0.9314	2749	150	0	2	0.9212	2627	577	0	5	0.8912
2800	14	0	1	0.9308	2779	39	0	3	0.9314	2750	148	0	4	0.9212	2628	572	0	6	0.8912
2801	13	0	1	0.9308	2780	36	0	1	0.9314	2751	144	0	8	0.9212	2629	566	0	11	0.8912
2803	12	0	1	0.9308	2781	35	0	2	0.9314	2752	136	0	7	0.9212	2630	555	0	8	0.8912
2807	11	0	2	0.9308	2782	33	0	1	0.9314	2753	129	0	4	0.9212	2631	547	0	13	0.8912
2812	9	0	1	0.9308	2783	32	0	1	0.9314	2754	125	0	4	0.9212	2632	534	0	9	0.8912
2814	8	0	2	0.9308	2786	31	0	4	0.9314	2755	121	0	5	0.9212	2633	525	0	6	0.8912
2822	6	0	1	0.9308	2787	27	0	1	0.9314	2756	116	0	5	0.9212	2634	519	0	5	0.8912
2833	5	0	2	0.9308	2788	26	0	1	0.9314	2757	111	0	6	0.9212	2635	514	0	7	0.8912
2834	3	0	1	0.9308	2789	25	0	2	0.9314	2758	105	0	16	0.9212	2636	507	0	3	0.8912
2867	2	0	1	0.9308	2790	23	0	1	0.9314	2759	89	0	8	0.9212	2637	504	0	5	0.8912
2869	1	0	1	0.9308	2791	22	0	1	0.9314	2760	81	0	5	0.9212	2638	499	0	13	0.8912
					2793	21	0	3	0.9314	2761	76	0	1	0.9212	2639	486	0	10	0.8912
					2796	18	0	1	0.9314	2762	75	0	3	0.9212	2640	476	0	6	0.8912
					2804	17	0	1	0.9314	2763	72	0	3	0.9212	2641	470	0	6	0.8912
					2813	16	0	1	0.9314	2764	69	0	5	0.9212	2642	464	0	4	0.8912
					2814	15	0	1	0.9314	2765	64	0	5	0.9212	2643	460	0	2	0.8912
					2825	14	0	1	0.9314	2766	59	0	7	0.9212	2644	458	0	3	0.8912
					2829	13	0	1	0.9314	2767	52	0	2	0.9212	2645	455	0	6	0.8912
					2833	12	0	2	0.9314	2768	50	0	4	0.9212	2646	449	0	12	0.8912
					2835	10	0	1	0.9314	2769	46	0	4	0.9212	2647	437	0	5	0.8912
					2836	9	0	1	0.9314	2771	42	0	2	0.9212	2648	432	0	3	0.8912
					2841	8	0	1	0.9314	2772	40	0	1	0.9212	2649	429	0	3	0.8912
					2847	7	0	1	0.9314	2775	39	0	2	0.9212	2650	426	0	4	0.8912
					2854	6	0	1	0.9314	2777	37	0	1	0.9212	2651	422	0	4	0.8912
					2859	5	0	1	0.9314	2778	36	0	1	0.9212	2652	418	0	6	0.8912
					2866	4	0	1	0.9314	2779	35	0	1	0.9212	2653	412	0	2	0.8912
					2867	3	0	1	0.9314	2781	34	0	2	0.9212	2654	410	0	4	0.8912
					2889	2	0	1	0.9314	2782	32	0	1	0.9212	2655	406	0	2	0.8912
					2983	1	0	1	0.9314	2783	31	0	1	0.9212	2656	404	0	5	0.8912
										2784	30	0	2	0.9212	2657	399	0	3	0.8912
										2785	28	0	2	0.9212	2658	396	0	3	0.8912
										2786	26	0	2	0.9212	2659	393	0	2	0.8912
										2787	24	0	1	0.9212	2660	391	0	2	0.8912
										2788	23	0	1	0.9212	2661	389	0	3	0.8912
										2789	22	0	1	0.9212	2662	386	0	4	0.8912
										2792	21	0	1	0.9212	2663	382	0	4	0.8912
										2793	20	0	3	0.9212	2664	378	0	2	0.8912
										2794	17	0	1	0.9212	2665	376	0	2	0.8912
										2797	16	0	1	0.9212	2666	374	0	3	0.8912
										2799	15	0	1	0.9212	2667	371	0	1	0.8912
										2806	14	0	1	0.9212	2668	370	0	5	0.8912
										2810	13	0	1	0.9212	2671	365	0	1	0.8912
										2814	12	0	1	0.9212	2672	364	0	2	0.8912
										2820	11	0	1	0.9212	2673	362	0	2	0.8912
										2821	10	0	1	0.9212	2674	360	0	2	0.8912
										2822	9	0	1	0.9212	2675	358	0	1	0.8912
										2829	8	0	1	0.9212	2676	357	0	1	0.8912
										2840	7	0	1	0.9212	2677	356	0	2	0.8912
										2847	6	0	1	0.9212	2679	354	0	2	0.8912
										2850	5	0	1	0.9212	2680	352	0	1	0.8912
										2859	4	0	1	0.9212	2681	351	0	2	0.8912
										2883	3	0	1	0.9212	2682	349	0	4	0.8912
										2887	2	0	1	0.9212	2683	345	0	1	0.8912
										2898	1	0	1	0.9212	2684	344	0	3	0.8912
															2686	341	0	1	0.8912
															2687	340	0	3	0.8912
															2688	337	0	3	0.8912
															2690	334	0	4	0.8912
															2692	330	0	1	0.8912
															2693	329	0	3	0.8912
															2694	326	0	5	0.8912
															2695	321	0	1	0.8912
															2696	320	0	1	0.8912
															2697	319	0	3	0.8912
															2698	316	0	2	0.8912
															2699	314	0	2	0.8912
															2700	312	0	5	0.8912
															2701	307	0	5	0.8912
															2702	302	0	2	0.8912
															2703	300	0	4	0.8912
															2705	296	0	2	0.8912
															2706	294	0	2	0.8912
															2707	292	0	3	0.8912
															2708	289	0	5	0.8912
															2709	284	0	3	0.8912
															2710	281	0	2	0.8912
															2711	279	0	2	0.8912
															2712	277	0	3	0.8912
															2714	274	0	2	0.8912
															2715	272	0	6	0.8912
															2716	266	0	2	0.8912
															2717	264	0	2	0.8912
															2718	262	0	7	0.8912
															2719	255	0	3	0.8912
															2720	252	0	1	0.8912
															2721	251	0	2	0.8912
															2722	249	0	4	0.8912
															2723	245	0	11	0.8912
															2724	234	0	4	0.8912
															2725	230	0	1	0.8912
															2726	229	0	5	0.8912
															2728	224	0	4	0.8912
															2729	220	0	5	0.8912
															2730	215	0	10	0.8912
															2731	205	0	2	0.8912
															2732	203	0	4	0.8912
															2733	199	0	4	0.8912
															2734	195	0	2	0.8912
															2735	193	0	2	0.8912
															2736	191	0	6	0.8912
															2737	185	0	3	0.8912
															2738	182	0	2	0.8912
															2739	180	0	4	0.8912
															2740	176	0	4	0.8912
															2741	172	0	4	0.8912
															2742	168	0	2	0.8912
															2743	166	0	5	0.8912
															2744	161	0	6	0.8912
															2745	155	0	11	0.8912
															2746	144	0	6	0.8912
															2747	138	0	5	0.8912
															2748	133	0	3	0.8912
															2750	130	0	6	0.8912
															2751	124	0	4	0.8912
															2752	120	0	1	0.8912
															2753	119	0	3	0.8912
															2754	116	0	1	0.8912
															2755	115	0	3	0.8912
															2756	112	0	2	0.8912
															2757	110	0	7	0.8912
															2758	103	0	7	0.8912
															2759	96	0	5	0.8912
															2760	91	0	3	0.8912
															2761	88	0	3	0.8912
															2762	85	0	3	0.8912
															2763	82	0	6	0.8912
															2764	76	0	1	0.8912
															2765	75	0	4	0.8912
															2766	71	0	4	0.8912
															2767	67	0	4	0.8912
															2768	63	0	2	0.8912
															2769	61	0	1	0.8912
															2771	60	0	4	0.8912
															2772	56	0	1	0.8912
															2773	55	0	3	0.8912
															2774	52	0	1	0.8912
															2775	51	0	2	0.8912
															2776	49	0	1	0.8912
															2777	48	0	3	0.8912
															2779	45	0	2	0.8912
															2780	43	0	1	0.8912
															2781	42	0	1	0.8912
															2782	41	0	1	0.8912
															2784	40	0	3	0.8912
															2785	37	0	2	0.8912
															2786	35	0	4	0.8912
															2787	31	0	1	0.8912
															2788	30	0	1	0.8912
															2791	29	0	2	0.8912
															2793	27	0	2	0.8912
															2794	25	0	3	0.8912
															2797	22	0	1	0.8912
															2801	21	0	1	0.8912
															2807	20	0	1	0.8912
															2808	19	0	1	0.8912
															2810	18	0	1	0.8912
															2814	17	0	1	0.8912
															2815	16	0	1	0.8912
															2818	15	0	1	0.8912
															2819	14	0	1	0.8912
															2825	13	0	1	0.8912
															2826	12	0	1	0.8912
															2827	11	0	1	0.8912
															2828	10	0	1	0.8912
															2838	9	0	1	0.8912
															2842	8	0	1	0.8912
															2845	7	0	1	0.8912
															2849	6	0	2	0.8912
															2865	4	0	1	0.8912
															2874	3	0	1	0.8912
															2888	2	0	1	0.8912
															2913	1	0	1	0.8912

## Sheet: Supplemental 6b
First quartile					second quartile					third quartile					fourth quartile
Interval	Patients	Deaths	Lost	Survival	Interval	Patients	Deaths	Lost	Survival	Interval	Patients	Deaths	Lost	Survival	Interval	Patients	Deaths	Lost	Survival
0	6089	0	3	1	0	6088	0	2	1	0	6089	0	8	1	0	6088	1	5	1
4	6086	0	1	1	10	6086	0	1	1	16	6081	1	0	0.9998	15	6082	0	1	0.9998
13	6085	0	1	1	13	6085	0	1	1	24	6080	0	1	0.9998	19	6081	1	0	0.9997
21	6084	0	1	1	14	6084	0	1	1	25	6079	0	1	0.9998	63	6080	1	0	0.9995
22	6083	0	1	1	32	6083	0	1	1	40	6078	1	0	0.9997	83	6079	1	0	0.9993
28	6082	1	0	0.9998	49	6082	1	0	0.9998	57	6077	1	0	0.9995	87	6078	1	0	0.9992
30	6081	1	0	0.9997	51	6081	0	1	0.9998	62	6076	1	0	0.9993	108	6077	2	0	0.9988
33	6080	0	1	0.9997	55	6080	1	0	0.9997	67	6075	1	0	0.9992	122	6075	1	0	0.9987
64	6079	1	0	0.9995	73	6079	1	0	0.9995	83	6074	1	0	0.999	128	6074	1	0	0.9985
66	6078	1	0	0.9993	76	6078	1	0	0.9993	96	6073	1	0	0.9988	140	6073	1	0	0.9984
84	6077	1	0	0.9992	87	6077	1	0	0.9992	99	6072	0	1	0.9988	152	6072	2	0	0.998
88	6076	1	0	0.999	89	6076	1	0	0.999	119	6071	1	0	0.9987	158	6070	2	0	0.9977
90	6075	1	0	0.9988	91	6075	1	0	0.9988	133	6070	1	0	0.9985	174	6068	1	0	0.9975
99	6074	0	1	0.9988	94	6074	1	0	0.9987	141	6069	0	1	0.9985	176	6067	1	0	0.9974
105	6073	1	0	0.9987	96	6073	1	0	0.9985	143	6068	1	0	0.9984	180	6066	1	0	0.9972
118	6072	1	0	0.9985	97	6072	1	0	0.9984	154	6067	1	0	0.9982	197	6065	0	1	0.9972
127	6071	1	0	0.9984	100	6071	1	0	0.9982	157	6066	1	0	0.998	199	6064	1	0	0.997
148	6070	0	1	0.9984	114	6070	1	0	0.998	188	6065	1	0	0.9979	200	6063	1	0	0.9969
165	6069	0	1	0.9984	121	6069	1	0	0.9979	195	6064	0	1	0.9979	208	6062	1	0	0.9967
197	6068	1	0	0.9982	125	6068	1	0	0.9977	196	6063	1	0	0.9977	225	6061	1	0	0.9965
213	6067	1	0	0.998	136	6067	1	0	0.9975	209	6062	1	0	0.9975	227	6060	1	0	0.9964
224	6066	1	0	0.9979	152	6066	1	0	0.9974	224	6061	1	0	0.9974	228	6059	1	0	0.9962
232	6065	1	0	0.9977	164	6065	1	0	0.9972	233	6060	1	0	0.9972	259	6058	1	0	0.9961
250	6064	1	0	0.9975	173	6064	1	0	0.997	241	6059	1	0	0.997	262	6057	1	0	0.9959
254	6063	2	0	0.9972	176	6063	1	0	0.9969	244	6058	1	0	0.9969	263	6056	1	0	0.9957
255	6061	1	0	0.997	201	6062	1	0	0.9967	260	6057	1	0	0.9967	279	6055	1	0	0.9956
278	6060	1	0	0.9969	217	6061	1	0	0.9965	266	6056	1	0	0.9965	285	6054	1	0	0.9954
281	6059	1	0	0.9967	234	6060	1	0	0.9964	273	6055	0	1	0.9965	286	6053	1	0	0.9952
283	6058	1	0	0.9965	241	6059	1	0	0.9962	293	6054	1	0	0.9964	292	6052	1	0	0.9951
287	6057	1	0	0.9964	248	6058	1	0	0.9961	295	6053	1	0	0.9962	297	6051	1	0	0.9949
290	6056	1	0	0.9962	256	6057	0	1	0.9961	299	6052	1	0	0.9961	304	6050	1	0	0.9947
334	6055	1	0	0.9961	257	6056	1	0	0.9959	314	6051	1	0	0.9959	307	6049	1	0	0.9946
345	6054	1	0	0.9959	263	6055	1	0	0.9957	316	6050	1	0	0.9957	314	6048	0	1	0.9946
346	6053	0	1	0.9959	267	6054	2	0	0.9954	318	6049	0	1	0.9957	316	6047	1	0	0.9944
348	6052	1	0	0.9957	289	6052	1	0	0.9952	332	6048	1	0	0.9956	320	6046	1	0	0.9942
354	6051	1	0	0.9956	294	6051	1	0	0.9951	339	6047	1	1	0.9954	321	6045	0	1	0.9942
356	6050	0	1	0.9956	303	6050	1	0	0.9949	356	6045	1	1	0.9952	330	6044	1	0	0.9941
367	6049	0	1	0.9956	305	6049	1	0	0.9947	361	6043	1	0	0.9951	352	6043	1	0	0.9939
368	6048	1	0	0.9954	320	6048	1	0	0.9946	364	6042	2	0	0.9947	356	6042	1	0	0.9938
373	6047	1	0	0.9952	340	6047	0	1	0.9946	379	6040	2	0	0.9944	358	6041	0	1	0.9938
374	6046	0	1	0.9952	345	6046	0	1	0.9946	386	6038	1	0	0.9942	371	6040	1	0	0.9936
377	6045	1	0	0.9951	346	6045	1	0	0.9944	407	6037	1	0	0.9941	378	6039	0	1	0.9936
388	6044	1	0	0.9949	347	6044	0	1	0.9944	410	6036	1	0	0.9939	385	6038	0	1	0.9936
390	6043	1	0	0.9947	348	6043	0	1	0.9944	423	6035	1	0	0.9937	390	6037	1	0	0.9934
391	6042	0	1	0.9947	351	6042	1	0	0.9942	429	6034	0	1	0.9937	394	6036	1	0	0.9933
392	6041	1	1	0.9946	364	6041	0	1	0.9942	433	6033	1	0	0.9936	421	6035	1	0	0.9931
400	6039	0	1	0.9946	365	6040	0	1	0.9942	436	6032	0	1	0.9936	425	6034	1	0	0.9929
403	6038	2	1	0.9942	370	6039	1	0	0.9941	440	6031	2	0	0.9933	431	6033	1	0	0.9928
404	6035	1	0	0.9941	387	6038	1	0	0.9939	447	6029	1	0	0.9931	436	6032	1	0	0.9926
409	6034	0	1	0.9941	391	6037	1	0	0.9938	449	6028	1	0	0.9929	438	6031	1	0	0.9924
411	6033	0	2	0.9941	397	6036	1	0	0.9936	455	6027	1	0	0.9928	448	6030	1	0	0.9923
417	6031	1	0	0.9939	404	6035	1	0	0.9934	462	6026	1	0	0.9926	451	6029	1	0	0.9921
424	6030	1	0	0.9937	416	6034	0	1	0.9934	467	6025	2	0	0.9923	452	6028	0	1	0.9921
425	6029	1	0	0.9936	418	6033	1	0	0.9933	471	6023	1	0	0.9921	453	6027	2	0	0.9918
432	6028	1	0	0.9934	423	6032	0	1	0.9933	497	6022	0	1	0.9921	455	6025	0	1	0.9918
434	6027	0	1	0.9934	435	6031	1	0	0.9931	498	6021	1	0	0.9919	457	6024	1	0	0.9916
440	6026	1	0	0.9933	436	6030	0	1	0.9931	500	6020	1	0	0.9918	461	6023	1	0	0.9914
453	6025	1	0	0.9931	449	6029	1	0	0.9929	501	6019	1	0	0.9916	462	6022	1	0	0.9913
469	6024	1	0	0.9929	453	6028	0	1	0.9929	507	6018	1	0	0.9914	463	6021	1	0	0.9911
477	6023	1	0	0.9928	462	6027	1	0	0.9928	510	6017	1	0	0.9913	465	6020	1	0	0.991
491	6022	1	0	0.9926	463	6026	1	0	0.9926	516	6016	1	0	0.9911	468	6019	1	0	0.9908
503	6021	0	1	0.9926	465	6025	1	0	0.9924	547	6015	0	1	0.9911	490	6018	1	0	0.9906
508	6020	1	0	0.9924	466	6024	1	0	0.9923	561	6014	1	0	0.9909	496	6017	1	0	0.9905
511	6019	1	0	0.9923	467	6023	0	1	0.9923	568	6013	1	0	0.9908	497	6016	1	0	0.9903
537	6018	1	0	0.9921	471	6022	1	0	0.9921	570	6012	1	0	0.9906	499	6015	1	0	0.9901
557	6017	1	0	0.9919	482	6021	1	0	0.9919	594	6011	1	0	0.9905	502	6014	1	0	0.99
564	6016	1	0	0.9918	487	6020	1	0	0.9918	595	6010	1	0	0.9903	503	6013	1	0	0.9898
571	6015	0	1	0.9918	493	6019	1	0	0.9916	597	6009	1	0	0.9901	507	6012	1	0	0.9896
602	6014	1	0	0.9916	524	6018	1	0	0.9914	602	6008	1	0	0.99	512	6011	2	1	0.9893
603	6013	1	0	0.9914	530	6017	1	0	0.9913	604	6007	1	1	0.9898	516	6008	1	0	0.9891
612	6012	1	0	0.9913	535	6016	0	1	0.9913	606	6005	1	0	0.9896	531	6007	0	1	0.9891
619	6011	1	0	0.9911	553	6015	0	2	0.9913	608	6004	1	0	0.9895	536	6006	1	0	0.989
629	6010	1	0	0.9909	562	6013	0	1	0.9913	630	6003	2	0	0.9891	541	6005	1	0	0.9888
632	6009	1	0	0.9908	573	6012	1	0	0.9911	638	6001	1	0	0.989	550	6004	1	0	0.9886
644	6008	1	0	0.9906	584	6011	1	0	0.9909	649	6000	1	0	0.9888	553	6003	1	0	0.9885
679	6007	1	0	0.9904	586	6010	0	1	0.9909	656	5999	1	0	0.9886	563	6002	1	0	0.9883
681	6006	1	0	0.9903	594	6009	2	0	0.9906	658	5998	1	0	0.9885	571	6001	1	0	0.9882
688	6005	0	1	0.9903	608	6007	0	1	0.9906	667	5997	2	0	0.9881	578	6000	1	0	0.988
698	6004	0	1	0.9903	612	6006	1	0	0.9905	670	5995	1	0	0.988	582	5999	1	0	0.9878
714	6003	1	0	0.9901	615	6005	1	0	0.9903	679	5994	0	1	0.988	594	5998	1	0	0.9877
717	6002	1	0	0.99	616	6004	1	0	0.9901	689	5993	0	1	0.988	598	5997	1	0	0.9875
721	6001	0	2	0.99	621	6003	1	0	0.99	695	5992	1	1	0.9878	602	5996	2	0	0.9872
723	5999	1	0	0.9898	624	6002	1	0	0.9898	701	5990	0	1	0.9878	603	5994	2	0	0.9868
727	5998	0	2	0.9898	625	6001	1	0	0.9896	703	5989	1	0	0.9876	607	5992	1	0	0.9867
728	5996	1	0	0.9896	631	6000	1	0	0.9895	712	5988	0	1	0.9876	609	5991	1	0	0.9865
729	5995	0	1	0.9896	632	5999	1	0	0.9893	716	5987	0	1	0.9876	614	5990	1	0	0.9863
736	5994	1	0	0.9895	636	5998	1	0	0.9891	717	5986	1	0	0.9875	642	5989	1	0	0.9862
742	5993	1	0	0.9893	639	5997	1	0	0.989	718	5985	1	1	0.9873	643	5988	1	0	0.986
746	5992	1	0	0.9891	648	5996	1	0	0.9888	722	5983	1	0	0.9872	645	5987	1	0	0.9858
749	5991	0	1	0.9891	649	5995	0	1	0.9888	725	5982	1	0	0.987	652	5986	1	0	0.9857
750	5990	0	2	0.9891	652	5994	1	0	0.9886	729	5981	1	0	0.9868	658	5985	1	0	0.9855
754	5988	1	0	0.989	657	5993	1	0	0.9885	741	5980	0	1	0.9868	666	5984	1	0	0.9854
766	5987	0	1	0.989	664	5992	1	0	0.9883	742	5979	1	0	0.9867	671	5983	2	0	0.985
768	5986	0	1	0.989	667	5991	1	0	0.9881	744	5978	0	1	0.9867	686	5981	1	1	0.9849
773	5985	1	0	0.9888	671	5990	1	0	0.988	748	5977	1	0	0.9865	689	5979	1	0	0.9847
776	5984	1	0	0.9886	673	5989	1	0	0.9878	750	5976	1	0	0.9863	691	5978	1	0	0.9845
780	5983	1	0	0.9885	690	5988	0	1	0.9878	755	5975	1	0	0.9862	694	5977	1	0	0.9844
781	5982	1	0	0.9883	693	5987	1	0	0.9877	764	5974	1	0	0.986	696	5976	2	0	0.984
791	5981	1	0	0.9881	702	5986	0	1	0.9877	772	5973	2	0	0.9857	698	5974	1	0	0.9839
797	5980	1	0	0.988	705	5985	0	1	0.9877	781	5971	1	0	0.9855	701	5973	1	0	0.9837
798	5979	1	0	0.9878	714	5984	0	1	0.9877	782	5970	0	1	0.9855	704	5972	1	0	0.9835
813	5978	1	0	0.9876	715	5983	0	1	0.9877	790	5969	0	1	0.9855	708	5971	1	0	0.9834
817	5977	1	0	0.9875	719	5982	1	0	0.9875	791	5968	1	0	0.9853	709	5970	1	0	0.9832
820	5976	1	0	0.9873	732	5981	1	0	0.9873	794	5967	1	0	0.9852	711	5969	0	1	0.9832
823	5975	1	0	0.9871	735	5980	1	1	0.9872	809	5966	1	0	0.985	715	5968	0	1	0.9832
825	5974	1	0	0.987	746	5978	0	1	0.9872	810	5965	1	0	0.9848	718	5967	0	1	0.9832
826	5973	1	0	0.9868	750	5977	0	1	0.9872	813	5964	2	1	0.9845	719	5966	1	1	0.983
829	5972	1	0	0.9867	762	5976	1	0	0.987	816	5961	1	0	0.9843	720	5964	2	0	0.9827
830	5971	1	0	0.9865	767	5975	1	0	0.9868	817	5960	1	0	0.9842	721	5962	1	0	0.9826
843	5970	1	0	0.9863	769	5974	1	0	0.9867	819	5959	1	0	0.984	724	5961	1	0	0.9824
845	5969	0	1	0.9863	770	5973	1	0	0.9865	822	5958	1	0	0.9839	729	5960	2	0	0.9821
860	5968	1	0	0.9862	775	5972	1	0	0.9863	827	5957	0	1	0.9839	730	5958	0	1	0.9821
863	5967	1	0	0.986	777	5971	0	1	0.9863	830	5956	1	0	0.9837	743	5957	0	1	0.9821
868	5966	1	0	0.9858	778	5970	1	0	0.9862	831	5955	2	0	0.9834	746	5956	0	1	0.9821
876	5965	1	0	0.9857	786	5969	2	0	0.9858	837	5953	1	0	0.9832	747	5955	1	0	0.9819
877	5964	1	0	0.9855	788	5967	1	0	0.9857	854	5952	1	0	0.983	749	5954	1	0	0.9817
881	5963	0	1	0.9855	789	5966	1	0	0.9855	855	5951	2	0	0.9827	756	5953	0	2	0.9817
888	5962	1	1	0.9853	790	5965	1	0	0.9853	867	5949	1	0	0.9825	763	5951	1	0	0.9816
894	5960	1	0	0.9852	791	5964	0	1	0.9853	869	5948	1	0	0.9824	765	5950	1	0	0.9814
914	5959	0	1	0.9852	794	5963	0	1	0.9853	873	5947	0	1	0.9824	781	5949	1	0	0.9812
918	5958	0	1	0.9852	800	5962	1	0	0.9852	875	5946	1	0	0.9822	784	5948	1	0	0.9811
924	5957	0	1	0.9852	806	5961	0	1	0.9852	876	5945	1	0	0.982	792	5947	1	0	0.9809
926	5956	1	0	0.985	807	5960	1	0	0.985	878	5944	0	1	0.982	795	5946	1	0	0.9807
927	5955	1	0	0.9848	811	5959	1	0	0.9848	885	5943	0	1	0.982	796	5945	1	0	0.9806
944	5954	0	1	0.9848	820	5958	1	0	0.9847	889	5942	1	0	0.9819	799	5944	1	0	0.9804
948	5953	1	0	0.9847	821	5957	1	0	0.9845	905	5941	1	0	0.9817	810	5943	1	0	0.9802
949	5952	1	0	0.9845	828	5956	1	0	0.9843	908	5940	1	0	0.9815	812	5942	0	1	0.9802
964	5951	0	1	0.9845	830	5955	0	1	0.9843	910	5939	1	0	0.9814	814	5941	1	0	0.9801
971	5950	2	0	0.9842	839	5954	0	1	0.9843	911	5938	2	0	0.981	816	5940	1	0	0.9799
978	5948	1	0	0.984	841	5953	1	0	0.9842	912	5936	0	1	0.981	818	5939	1	0	0.9797
987	5947	1	0	0.9838	842	5952	1	0	0.984	915	5935	1	0	0.9809	828	5938	0	1	0.9797
991	5946	1	0	0.9837	843	5951	1	0	0.9838	917	5934	1	1	0.9807	832	5937	1	0	0.9796
994	5945	1	0	0.9835	844	5950	1	0	0.9837	919	5932	1	0	0.9805	841	5936	1	0	0.9794
995	5944	1	0	0.9833	846	5949	0	1	0.9837	923	5931	1	0	0.9804	843	5935	1	0	0.9793
1001	5943	2	0	0.983	853	5948	1	0	0.9835	924	5930	1	0	0.9802	853	5934	2	0	0.9789
1006	5941	1	0	0.9828	862	5947	1	0	0.9834	930	5929	1	0	0.9801	861	5932	1	0	0.9788
1011	5940	0	1	0.9828	865	5946	1	0	0.9832	931	5928	1	0	0.9799	865	5931	1	0	0.9786
1013	5939	2	0	0.9825	877	5945	0	1	0.9832	932	5927	1	0	0.9797	873	5930	1	0	0.9784
1029	5937	0	1	0.9825	880	5944	1	0	0.983	944	5926	1	0	0.9796	893	5929	1	0	0.9783
1030	5936	1	0	0.9824	882	5943	1	0	0.9829	947	5925	1	0	0.9794	894	5928	1	0	0.9781
1035	5935	2	0	0.982	891	5942	1	0	0.9827	949	5924	1	0	0.9792	912	5927	1	0	0.9779
1040	5933	1	0	0.9819	892	5941	1	0	0.9825	952	5923	1	0	0.9791	913	5926	0	2	0.9779
1046	5932	1	0	0.9817	897	5940	1	1	0.9824	958	5922	1	0	0.9789	927	5924	1	0	0.9778
1047	5931	1	0	0.9815	916	5938	1	0	0.9822	959	5921	1	0	0.9787	928	5923	1	0	0.9776
1055	5930	0	1	0.9815	917	5937	1	0	0.982	964	5920	1	0	0.9786	929	5922	1	0	0.9774
1057	5929	1	0	0.9814	921	5936	1	0	0.9819	965	5919	1	0	0.9784	931	5921	1	0	0.9773
1058	5928	1	0	0.9812	924	5935	1	0	0.9817	970	5918	1	0	0.9782	932	5920	0	1	0.9773
1071	5927	0	1	0.9812	925	5934	0	1	0.9817	972	5917	0	1	0.9782	935	5919	1	0	0.9771
1075	5926	1	0	0.981	928	5933	1	0	0.9815	999	5916	1	0	0.9781	949	5918	1	0	0.9769
1076	5925	1	1	0.9809	932	5932	0	1	0.9815	1005	5915	1	0	0.9779	954	5917	1	0	0.9768
1081	5923	0	1	0.9809	934	5931	0	1	0.9815	1008	5914	1	0	0.9777	956	5916	1	0	0.9766
1088	5922	0	1	0.9809	947	5930	1	0	0.9814	1012	5913	1	0	0.9776	968	5915	1	0	0.9764
1096	5921	1	0	0.9807	948	5929	1	0	0.9812	1023	5912	1	0	0.9774	973	5914	1	0	0.9763
1100	5920	1	0	0.9805	950	5928	1	0	0.981	1024	5911	1	0	0.9772	974	5913	1	0	0.9761
1101	5919	1	0	0.9804	951	5927	1	0	0.9809	1045	5910	1	0	0.9771	976	5912	1	0	0.976
1103	5918	3	0	0.9799	962	5926	1	0	0.9807	1047	5909	1	0	0.9769	978	5911	1	0	0.9758
1106	5915	1	1	0.9797	964	5925	1	0	0.9805	1056	5908	1	0	0.9767	985	5910	2	0	0.9755
1108	5913	0	1	0.9797	978	5924	1	0	0.9804	1059	5907	1	0	0.9766	988	5908	1	1	0.9753
1113	5912	1	0	0.9795	992	5923	1	0	0.9802	1064	5906	1	0	0.9764	989	5906	1	0	0.9751
1115	5911	1	0	0.9794	1001	5922	0	1	0.9802	1065	5905	0	1	0.9764	996	5905	1	0	0.975
1125	5910	1	0	0.9792	1012	5921	1	0	0.98	1066	5904	1	0	0.9762	997	5904	1	0	0.9748
1128	5909	2	0	0.9789	1013	5920	1	0	0.9799	1074	5903	2	0	0.9759	999	5903	1	0	0.9746
1129	5907	0	1	0.9789	1016	5919	1	0	0.9797	1076	5901	1	0	0.9758	1012	5902	1	0	0.9745
1134	5906	0	1	0.9789	1017	5918	1	0	0.9795	1078	5900	1	0	0.9756	1020	5901	0	1	0.9745
1147	5905	0	1	0.9789	1020	5917	0	1	0.9795	1084	5899	0	1	0.9756	1029	5900	1	0	0.9743
1151	5904	1	0	0.9787	1021	5916	1	0	0.9794	1099	5898	1	0	0.9754	1036	5899	0	1	0.9743
1154	5903	1	0	0.9785	1024	5915	1	0	0.9792	1101	5897	1	0	0.9753	1041	5898	1	0	0.9741
1160	5902	1	0	0.9784	1030	5914	1	0	0.9791	1104	5896	0	1	0.9753	1052	5897	1	0	0.974
1161	5901	0	1	0.9784	1031	5913	1	0	0.9789	1106	5895	2	0	0.9749	1060	5896	2	0	0.9736
1167	5900	0	1	0.9784	1042	5912	0	1	0.9789	1120	5893	1	0	0.9748	1065	5894	2	0	0.9733
1177	5899	1	1	0.9782	1052	5911	1	0	0.9787	1121	5892	0	1	0.9748	1071	5892	2	0	0.973
1187	5897	1	0	0.978	1054	5910	1	0	0.9786	1123	5891	0	1	0.9748	1073	5890	1	0	0.9728
1190	5896	1	0	0.9779	1059	5909	1	0	0.9784	1126	5890	1	0	0.9746	1088	5889	0	1	0.9728
1191	5895	1	0	0.9777	1061	5908	1	0	0.9782	1130	5889	0	1	0.9746	1094	5888	0	1	0.9728
1201	5894	1	0	0.9775	1064	5907	1	0	0.9781	1133	5888	0	1	0.9746	1100	5887	1	0	0.9726
1217	5893	0	1	0.9775	1067	5906	1	0	0.9779	1139	5887	0	1	0.9746	1111	5886	1	0	0.9725
1222	5892	1	0	0.9774	1068	5905	1	1	0.9777	1140	5886	1	0	0.9744	1112	5885	0	1	0.9725
1227	5891	1	0	0.9772	1069	5903	0	1	0.9777	1145	5885	1	0	0.9743	1115	5884	1	0	0.9723
1241	5890	1	0	0.977	1070	5902	1	0	0.9776	1152	5884	1	0	0.9741	1118	5883	1	0	0.9722
1247	5889	1	0	0.9769	1075	5901	1	0	0.9774	1156	5883	1	0	0.9739	1120	5882	1	0	0.972
1249	5888	2	0	0.9765	1076	5900	0	1	0.9774	1162	5882	1	0	0.9738	1123	5881	1	0	0.9718
1256	5886	1	0	0.9764	1079	5899	0	1	0.9774	1169	5881	1	0	0.9736	1127	5880	1	0	0.9717
1258	5885	1	0	0.9762	1082	5898	0	1	0.9774	1174	5880	1	0	0.9734	1130	5879	2	0	0.9713
1266	5884	1	0	0.9761	1088	5897	1	0	0.9772	1177	5879	1	1	0.9733	1133	5877	1	0	0.9712
1274	5883	1	0	0.9759	1093	5896	1	0	0.9771	1185	5877	0	1	0.9733	1134	5876	1	0	0.971
1282	5882	2	0	0.9756	1100	5895	0	1	0.9771	1186	5876	1	0	0.9731	1144	5875	0	1	0.971
1283	5880	2	0	0.9752	1103	5894	1	0	0.9769	1187	5875	1	0	0.9729	1149	5874	0	1	0.971
1288	5878	1	0	0.9751	1106	5893	1	0	0.9767	1190	5874	0	1	0.9729	1150	5873	2	0	0.9707
1293	5877	3	0	0.9746	1113	5892	1	0	0.9766	1193	5873	1	0	0.9728	1151	5871	1	0	0.9705
1299	5874	1	0	0.9744	1114	5891	0	1	0.9766	1197	5872	1	0	0.9726	1153	5870	1	0	0.9703
1304	5873	1	0	0.9742	1116	5890	1	0	0.9764	1198	5871	1	0	0.9724	1157	5869	1	0	0.9702
1305	5872	0	1	0.9742	1120	5889	1	0	0.9762	1207	5870	1	0	0.9723	1162	5868	1	0	0.97
1314	5871	1	0	0.9741	1124	5888	1	0	0.9761	1208	5869	1	0	0.9721	1166	5867	1	0	0.9698
1315	5870	1	0	0.9739	1130	5887	1	0	0.9759	1216	5868	1	0	0.9719	1168	5866	1	0	0.9697
1317	5869	1	0	0.9737	1139	5886	1	0	0.9757	1219	5867	1	0	0.9718	1169	5865	2	0	0.9693
1318	5868	1	0	0.9736	1160	5885	1	0	0.9756	1227	5866	2	0	0.9714	1174	5863	1	0	0.9692
1322	5867	1	0	0.9734	1163	5884	1	0	0.9754	1228	5864	1	1	0.9713	1175	5862	1	0	0.969
1333	5866	1	0	0.9732	1164	5883	0	1	0.9754	1233	5862	1	0	0.9711	1177	5861	2	0	0.9687
1341	5865	1	0	0.9731	1165	5882	1	0	0.9752	1234	5861	1	0	0.9709	1185	5859	1	0	0.9685
1344	5864	0	1	0.9731	1170	5881	1	0	0.9751	1245	5860	1	0	0.9708	1195	5858	1	0	0.9684
1345	5863	1	0	0.9729	1174	5880	2	0	0.9747	1255	5859	1	0	0.9706	1198	5857	1	0	0.9682
1354	5862	1	0	0.9727	1175	5878	1	0	0.9746	1257	5858	1	0	0.9705	1199	5856	1	0	0.968
1355	5861	1	0	0.9726	1186	5877	1	0	0.9744	1268	5857	1	0	0.9703	1201	5855	1	0	0.9679
1365	5860	1	0	0.9724	1191	5876	1	0	0.9742	1273	5856	1	0	0.9701	1204	5854	0	1	0.9679
1371	5859	1	0	0.9722	1193	5875	1	0	0.9741	1274	5855	1	0	0.97	1207	5853	1	0	0.9677
1375	5858	1	0	0.9721	1199	5874	1	0	0.9739	1275	5854	1	0	0.9698	1208	5852	2	0	0.9674
1380	5857	1	0	0.9719	1202	5873	1	0	0.9737	1277	5853	1	1	0.9696	1210	5850	1	0	0.9672
1383	5856	1	0	0.9717	1204	5872	1	0	0.9736	1278	5851	2	0	0.9693	1215	5849	1	0	0.967
1386	5855	1	0	0.9716	1205	5871	1	0	0.9734	1284	5849	1	0	0.9691	1218	5848	1	0	0.9669
1400	5854	1	0	0.9714	1207	5870	0	1	0.9734	1286	5848	1	0	0.969	1222	5847	1	0	0.9667
1405	5853	0	1	0.9714	1218	5869	1	1	0.9732	1289	5847	1	0	0.9688	1224	5846	1	0	0.9665
1406	5852	1	0	0.9712	1224	5867	1	0	0.9731	1296	5846	1	0	0.9686	1226	5845	1	0	0.9664
1420	5851	1	0	0.9711	1225	5866	1	0	0.9729	1297	5845	0	1	0.9686	1238	5844	1	0	0.9662
1423	5850	1	0	0.9709	1237	5865	1	0	0.9728	1305	5844	1	0	0.9685	1239	5843	2	0	0.9659
1430	5849	1	0	0.9707	1243	5864	1	0	0.9726	1309	5843	1	0	0.9683	1250	5841	1	0	0.9657
1431	5848	1	0	0.9706	1245	5863	1	0	0.9724	1315	5842	1	0	0.9681	1254	5840	0	1	0.9657
1433	5847	0	1	0.9706	1249	5862	1	0	0.9723	1323	5841	1	0	0.968	1255	5839	1	0	0.9655
1434	5846	1	0	0.9704	1269	5861	1	0	0.9721	1327	5840	0	1	0.968	1258	5838	0	1	0.9655
1435	5845	0	1	0.9704	1275	5860	1	0	0.9719	1331	5839	1	0	0.9678	1260	5837	2	0	0.9652
1437	5844	2	1	0.9701	1280	5859	0	1	0.9719	1332	5838	1	0	0.9676	1273	5835	0	1	0.9652
1440	5841	0	1	0.9701	1286	5858	1	0	0.9718	1335	5837	1	0	0.9675	1282	5834	2	0	0.9649
1451	5840	0	1	0.9701	1298	5857	1	0	0.9716	1339	5836	1	0	0.9673	1288	5832	0	1	0.9649
1467	5839	1	1	0.9699	1325	5856	2	0	0.9713	1341	5835	1	0	0.9671	1293	5831	1	0	0.9647
1469	5837	0	1	0.9699	1334	5854	1	0	0.9711	1349	5834	1	0	0.967	1294	5830	0	1	0.9647
1477	5836	0	2	0.9699	1337	5853	1	0	0.9709	1350	5833	1	0	0.9668	1298	5829	1	0	0.9645
1484	5834	0	1	0.9699	1340	5852	1	1	0.9708	1356	5832	1	0	0.9666	1301	5828	1	1	0.9644
1486	5833	1	0	0.9697	1341	5850	1	0	0.9706	1361	5831	1	0	0.9665	1329	5826	2	0	0.9641
1489	5832	1	1	0.9696	1342	5849	1	0	0.9704	1364	5830	1	1	0.9663	1332	5824	1	0	0.9639
1495	5830	0	1	0.9696	1344	5848	0	1	0.9704	1365	5828	1	0	0.9661	1334	5823	1	0	0.9637
1501	5829	1	0	0.9694	1347	5847	1	0	0.9703	1373	5827	1	0	0.966	1335	5822	1	0	0.9636
1508	5828	0	1	0.9694	1357	5846	1	0	0.9701	1377	5826	1	0	0.9658	1336	5821	0	1	0.9636
1513	5827	0	1	0.9694	1358	5845	0	1	0.9701	1390	5825	1	0	0.9656	1343	5820	1	0	0.9634
1514	5826	1	1	0.9692	1365	5844	1	0	0.9699	1393	5824	1	0	0.9655	1348	5819	1	0	0.9632
1520	5824	1	0	0.9691	1372	5843	1	0	0.9698	1407	5823	1	0	0.9653	1352	5818	1	0	0.9631
1523	5823	1	0	0.9689	1377	5842	1	0	0.9696	1409	5822	2	1	0.965	1353	5817	1	0	0.9629
1525	5822	1	0	0.9687	1381	5841	1	0	0.9694	1418	5819	1	0	0.9648	1364	5816	1	0	0.9627
1526	5821	1	0	0.9686	1382	5840	1	0	0.9693	1422	5818	1	0	0.9647	1369	5815	1	0	0.9626
1532	5820	1	0	0.9684	1383	5839	1	0	0.9691	1423	5817	1	0	0.9645	1375	5814	1	0	0.9624
1538	5819	2	0	0.9681	1389	5838	0	1	0.9691	1426	5816	1	0	0.9643	1379	5813	1	0	0.9622
1540	5817	1	0	0.9679	1391	5837	1	0	0.9689	1429	5815	1	0	0.9642	1381	5812	1	0	0.9621
1541	5816	1	0	0.9677	1395	5836	1	0	0.9688	1432	5814	1	0	0.964	1391	5811	2	0	0.9617
1543	5815	2	0	0.9674	1398	5835	1	0	0.9686	1433	5813	1	1	0.9638	1395	5809	1	0	0.9616
1545	5813	1	0	0.9672	1404	5834	1	0	0.9684	1435	5811	0	1	0.9638	1399	5808	1	0	0.9614
1548	5812	1	0	0.9671	1411	5833	0	1	0.9684	1436	5810	3	0	0.9633	1406	5807	1	0	0.9612
1551	5811	1	0	0.9669	1412	5832	1	0	0.9683	1438	5807	1	0	0.9632	1411	5806	0	1	0.9612
1552	5810	1	0	0.9667	1414	5831	2	0	0.9679	1441	5806	0	1	0.9632	1417	5805	1	0	0.9611
1560	5809	1	0	0.9666	1431	5829	0	1	0.9679	1449	5805	1	0	0.963	1419	5804	1	0	0.9609
1564	5808	1	0	0.9664	1433	5828	1	0	0.9678	1452	5804	0	1	0.963	1422	5803	1	0	0.9607
1574	5807	1	0	0.9663	1434	5827	1	4	0.9676	1453	5803	1	0	0.9628	1427	5802	1	0	0.9606
1576	5806	1	0	0.9661	1435	5822	0	1	0.9676	1454	5802	1	0	0.9627	1435	5801	1	0	0.9604
1579	5805	2	0	0.9658	1436	5821	1	0	0.9674	1458	5801	0	1	0.9627	1437	5800	2	0	0.9601
1592	5803	2	0	0.9654	1437	5820	0	1	0.9674	1461	5800	1	0	0.9625	1439	5798	1	0	0.9599
1594	5801	1	0	0.9653	1438	5819	1	0	0.9673	1465	5799	1	0	0.9623	1444	5797	1	0	0.9597
1599	5800	1	0	0.9651	1441	5818	2	0	0.9669	1471	5798	0	1	0.9623	1448	5796	1	0	0.9596
1611	5799	1	0	0.9649	1445	5816	1	0	0.9668	1472	5797	0	1	0.9623	1453	5795	0	1	0.9596
1624	5798	1	0	0.9648	1448	5815	0	2	0.9668	1478	5796	2	0	0.962	1455	5794	1	0	0.9594
1626	5797	1	0	0.9646	1454	5813	0	1	0.9668	1479	5794	1	0	0.9618	1459	5793	1	0	0.9592
1635	5796	1	0	0.9644	1458	5812	1	0	0.9666	1481	5793	1	1	0.9617	1462	5792	1	0	0.9591
1642	5795	2	0	0.9641	1459	5811	0	1	0.9666	1484	5791	2	1	0.9613	1466	5791	1	0	0.9589
1651	5793	1	0	0.9639	1461	5810	0	1	0.9666	1493	5788	1	0	0.9612	1472	5790	1	0	0.9588
1655	5792	1	0	0.9638	1463	5809	1	0	0.9664	1494	5787	1	0	0.961	1476	5789	0	1	0.9588
1668	5791	1	0	0.9636	1465	5808	0	1	0.9664	1496	5786	1	0	0.9608	1477	5788	1	0	0.9586
1674	5790	2	0	0.9633	1466	5807	1	0	0.9663	1498	5785	1	0	0.9607	1478	5787	0	1	0.9586
1694	5788	1	0	0.9631	1470	5806	0	1	0.9663	1502	5784	1	0	0.9605	1484	5786	1	0	0.9584
1710	5787	1	0	0.9629	1471	5805	0	1	0.9663	1506	5783	1	0	0.9603	1489	5785	1	0	0.9583
1717	5786	1	0	0.9628	1482	5804	0	1	0.9663	1507	5782	1	0	0.9602	1492	5784	1	0	0.9581
1724	5785	1	0	0.9626	1483	5803	1	0	0.9661	1508	5781	2	0	0.9598	1496	5783	1	0	0.9579
1732	5784	0	1	0.9626	1487	5802	1	0	0.9659	1512	5779	1	0	0.9597	1497	5782	1	0	0.9578
1744	5783	2	0	0.9623	1488	5801	0	2	0.9659	1514	5778	1	0	0.9595	1498	5781	1	0	0.9576
1749	5781	1	0	0.9621	1491	5799	1	0	0.9658	1520	5777	0	1	0.9595	1502	5780	0	1	0.9576
1751	5780	1	0	0.9619	1504	5798	0	1	0.9658	1521	5776	1	0	0.9593	1503	5779	1	0	0.9574
1754	5779	1	0	0.9618	1505	5797	0	1	0.9658	1536	5775	1	0	0.9592	1509	5778	1	0	0.9573
1764	5778	1	0	0.9616	1506	5796	0	1	0.9658	1537	5774	1	0	0.959	1510	5777	1	0	0.9571
1775	5777	1	0	0.9614	1509	5795	1	0	0.9656	1540	5773	1	0	0.9588	1516	5776	1	0	0.9569
1776	5776	1	0	0.9613	1512	5794	1	1	0.9654	1551	5772	0	1	0.9588	1519	5775	1	0	0.9568
1781	5775	1	0	0.9611	1523	5792	1	0	0.9653	1577	5771	0	1	0.9588	1521	5774	1	0	0.9566
1790	5774	1	0	0.9609	1527	5791	0	1	0.9653	1578	5770	2	0	0.9585	1529	5773	0	1	0.9566
1792	5773	1	0	0.9608	1530	5790	1	0	0.9651	1581	5768	1	0	0.9583	1530	5772	1	0	0.9564
1794	5772	1	0	0.9606	1531	5789	1	0	0.9649	1588	5767	1	0	0.9582	1533	5771	1	0	0.9563
1795	5771	1	0	0.9604	1533	5788	1	0	0.9648	1589	5766	1	0	0.958	1535	5770	1	0	0.9561
1797	5770	0	1	0.9604	1534	5787	1	0	0.9646	1592	5765	1	0	0.9578	1537	5769	1	0	0.9559
1799	5769	0	1	0.9604	1541	5786	1	0	0.9644	1596	5764	1	0	0.9577	1540	5768	0	1	0.9559
1800	5768	1	0	0.9603	1545	5785	1	0	0.9643	1598	5763	1	0	0.9575	1545	5767	1	0	0.9558
1802	5767	1	0	0.9601	1549	5784	1	0	0.9641	1599	5762	1	0	0.9573	1546	5766	1	0	0.9556
1805	5766	0	1	0.9601	1551	5783	1	0	0.9639	1608	5761	1	0	0.9572	1563	5765	0	1	0.9556
1806	5765	0	2	0.9601	1559	5782	1	0	0.9638	1629	5760	1	0	0.957	1567	5764	1	0	0.9554
1808	5763	0	1	0.9601	1566	5781	1	0	0.9636	1630	5759	1	0	0.9568	1568	5763	1	0	0.9553
1814	5762	1	1	0.9599	1583	5780	0	1	0.9636	1633	5758	1	0	0.9567	1574	5762	1	0	0.9551
1821	5760	1	1	0.9598	1585	5779	0	1	0.9636	1641	5757	1	0	0.9565	1577	5761	1	0	0.9549
1823	5758	1	0	0.9596	1587	5778	1	0	0.9634	1642	5756	1	0	0.9563	1578	5760	1	0	0.9548
1834	5757	0	1	0.9596	1591	5777	2	0	0.9631	1643	5755	1	0	0.9562	1579	5759	1	0	0.9546
1835	5756	0	1	0.9596	1592	5775	1	0	0.9629	1646	5754	1	0	0.956	1587	5758	1	0	0.9544
1841	5755	0	1	0.9596	1596	5774	0	1	0.9629	1656	5753	1	0	0.9558	1590	5757	1	0	0.9543
1843	5754	0	1	0.9596	1598	5773	1	0	0.9628	1663	5752	1	0	0.9557	1595	5756	1	0	0.9541
1846	5753	2	1	0.9593	1600	5772	2	0	0.9624	1669	5751	1	0	0.9555	1604	5755	1	0	0.9539
1848	5750	0	1	0.9593	1610	5770	1	0	0.9623	1673	5750	0	1	0.9555	1608	5754	2	0	0.9536
1849	5749	0	1	0.9593	1615	5769	1	0	0.9621	1678	5749	3	0	0.955	1616	5752	1	0	0.9534
1855	5748	0	1	0.9593	1619	5768	1	0	0.9619	1681	5746	1	0	0.9549	1623	5751	1	0	0.9533
1856	5747	0	1	0.9593	1621	5767	1	0	0.9618	1683	5745	1	0	0.9547	1629	5750	1	0	0.9531
1862	5746	1	1	0.9591	1627	5766	1	0	0.9616	1692	5744	1	0	0.9545	1630	5749	1	0	0.953
1866	5744	1	0	0.9589	1631	5765	1	0	0.9614	1698	5743	1	0	0.9544	1631	5748	0	1	0.953
1868	5743	1	0	0.9588	1635	5764	3	0	0.9609	1701	5742	1	0	0.9542	1635	5747	1	0	0.9528
1875	5742	1	0	0.9586	1641	5761	0	1	0.9609	1704	5741	1	0	0.954	1636	5746	1	0	0.9526
1877	5741	1	0	0.9584	1646	5760	1	0	0.9608	1709	5740	1	0	0.9539	1640	5745	1	0	0.9525
1880	5740	1	0	0.9583	1655	5759	1	0	0.9606	1710	5739	1	0	0.9537	1641	5744	1	0	0.9523
1883	5739	1	0	0.9581	1658	5758	2	0	0.9603	1715	5738	1	0	0.9535	1642	5743	1	0	0.9521
1884	5738	1	0	0.9579	1659	5756	1	0	0.9601	1717	5737	1	0	0.9534	1644	5742	1	0	0.952
1896	5737	1	0	0.9578	1661	5755	1	0	0.9599	1718	5736	1	0	0.9532	1646	5741	1	0	0.9518
1897	5736	1	0	0.9576	1665	5754	1	0	0.9598	1723	5735	1	0	0.953	1650	5740	0	1	0.9518
1902	5735	1	0	0.9574	1667	5753	1	0	0.9596	1727	5734	1	0	0.9529	1653	5739	1	0	0.9516
1903	5734	0	1	0.9574	1681	5752	1	0	0.9594	1729	5733	1	0	0.9527	1660	5738	0	1	0.9516
1904	5733	0	1	0.9574	1687	5751	1	0	0.9593	1733	5732	0	1	0.9527	1661	5737	3	0	0.9511
1905	5732	0	1	0.9574	1693	5750	0	1	0.9593	1743	5731	1	0	0.9525	1662	5734	1	0	0.951
1911	5731	1	0	0.9573	1700	5749	1	0	0.9591	1746	5730	1	0	0.9524	1663	5733	1	0	0.9508
1920	5730	1	0	0.9571	1702	5748	1	0	0.9589	1748	5729	1	0	0.9522	1668	5732	1	0	0.9506
1922	5729	2	0	0.9568	1703	5747	0	1	0.9589	1750	5728	2	0	0.9519	1669	5731	1	0	0.9505
1924	5727	1	0	0.9566	1704	5746	0	1	0.9589	1755	5726	0	1	0.9519	1673	5730	1	1	0.9503
1940	5726	1	0	0.9564	1706	5745	1	0	0.9588	1758	5725	1	0	0.9517	1678	5728	1	0	0.9501
1943	5725	0	1	0.9564	1707	5744	1	0	0.9586	1765	5724	1	0	0.9515	1683	5727	1	0	0.95
1953	5724	0	1	0.9564	1710	5743	1	1	0.9584	1767	5723	1	0	0.9514	1684	5726	0	1	0.95
1957	5723	1	0	0.9563	1714	5741	1	0	0.9583	1768	5722	1	0	0.9512	1687	5725	2	0	0.9496
1963	5722	0	1	0.9563	1725	5740	1	0	0.9581	1774	5721	1	0	0.951	1688	5723	1	0	0.9495
1967	5721	1	0	0.9561	1738	5739	0	1	0.9581	1775	5720	1	0	0.9509	1689	5722	1	0	0.9493
1982	5720	1	0	0.9559	1743	5738	1	0	0.9579	1784	5719	1	0	0.9507	1691	5721	0	1	0.9493
1986	5719	1	0	0.9558	1744	5737	1	0	0.9578	1792	5718	1	0	0.9505	1696	5720	1	0	0.9491
1987	5718	0	1	0.9558	1749	5736	1	0	0.9576	1793	5717	1	0	0.9504	1697	5719	1	0	0.949
1992	5717	1	0	0.9556	1752	5735	2	0	0.9573	1798	5716	0	1	0.9504	1698	5718	1	0	0.9488
1994	5716	1	0	0.9554	1755	5733	1	0	0.9571	1799	5715	1	0	0.9502	1699	5717	1	0	0.9486
1997	5715	2	0	0.9551	1770	5732	1	1	0.9569	1800	5714	2	0	0.9499	1700	5716	1	0	0.9485
1998	5713	1	0	0.9549	1774	5730	0	1	0.9569	1803	5712	0	1	0.9499	1704	5715	1	0	0.9483
2003	5712	0	1	0.9549	1775	5729	0	1	0.9569	1805	5711	1	0	0.9497	1706	5714	1	0	0.9481
2009	5711	1	0	0.9547	1785	5728	1	0	0.9568	1808	5710	1	0	0.9495	1707	5713	1	0	0.948
2012	5710	1	0	0.9546	1796	5727	1	0	0.9566	1809	5709	1	0	0.9494	1709	5712	1	0	0.9478
2017	5709	1	0	0.9544	1797	5726	0	1	0.9566	1811	5708	1	0	0.9492	1712	5711	1	0	0.9476
2018	5708	1	0	0.9542	1798	5725	2	0	0.9563	1812	5707	0	3	0.9492	1713	5710	1	0	0.9475
2022	5707	1	0	0.9541	1802	5723	1	0	0.9561	1817	5704	0	1	0.9492	1717	5709	2	0	0.9471
2035	5706	1	0	0.9539	1806	5722	1	1	0.9559	1819	5703	0	1	0.9492	1723	5707	1	0	0.947
2037	5705	1	0	0.9537	1807	5720	0	2	0.9559	1821	5702	1	0	0.949	1725	5706	1	0	0.9468
2038	5704	1	0	0.9536	1808	5718	1	0	0.9558	1822	5701	0	1	0.949	1732	5705	1	0	0.9466
2039	5703	1	0	0.9534	1811	5717	1	0	0.9556	1830	5700	0	1	0.949	1735	5704	0	1	0.9466
2040	5702	1	0	0.9532	1818	5716	0	1	0.9556	1831	5699	0	1	0.949	1739	5703	1	0	0.9465
2045	5701	1	0	0.9531	1822	5715	1	0	0.9554	1834	5698	0	1	0.949	1741	5702	2	0	0.9461
2046	5700	1	0	0.9529	1827	5714	1	0	0.9553	1835	5697	0	1	0.949	1746	5700	2	0	0.9458
2049	5699	1	0	0.9527	1838	5713	0	1	0.9553	1836	5696	0	1	0.949	1752	5698	1	0	0.9457
2050	5698	0	1	0.9527	1844	5712	0	1	0.9553	1837	5695	1	0	0.9489	1760	5697	1	0	0.9455
2059	5697	1	0	0.9526	1851	5711	1	0	0.9551	1839	5694	1	0	0.9487	1761	5696	0	1	0.9455
2062	5696	1	0	0.9524	1854	5710	0	1	0.9551	1840	5693	0	1	0.9487	1764	5695	1	0	0.9453
2067	5695	1	0	0.9522	1857	5709	1	1	0.9549	1841	5692	1	0	0.9485	1765	5694	1	0	0.9452
2070	5694	1	0	0.9521	1862	5707	0	1	0.9549	1848	5691	0	1	0.9485	1768	5693	2	0	0.9448
2072	5693	0	1	0.9521	1864	5706	0	1	0.9549	1850	5690	0	1	0.9485	1772	5691	1	0	0.9447
2073	5692	1	0	0.9519	1866	5705	1	0	0.9548	1851	5689	2	0	0.9482	1774	5690	1	0	0.9445
2075	5691	1	0	0.9517	1868	5704	0	1	0.9548	1852	5687	0	1	0.9482	1776	5689	2	0	0.9442
2080	5690	1	0	0.9516	1876	5703	0	1	0.9548	1853	5686	1	0	0.948	1779	5687	3	0	0.9437
2082	5689	1	0	0.9514	1877	5702	0	1	0.9548	1854	5685	0	1	0.948	1787	5684	1	0	0.9435
2093	5688	0	1	0.9514	1881	5701	1	0	0.9546	1855	5684	1	0	0.9479	1792	5683	1	0	0.9433
2095	5687	1	0	0.9512	1888	5700	1	0	0.9544	1856	5683	1	0	0.9477	1794	5682	1	0	0.9432
2096	5686	1	0	0.9511	1890	5699	0	1	0.9544	1858	5682	1	0	0.9475	1796	5681	2	0	0.9428
2105	5685	1	0	0.9509	1893	5698	1	0	0.9543	1862	5681	0	1	0.9475	1797	5679	1	0	0.9427
2111	5684	1	0	0.9507	1895	5697	1	0	0.9541	1864	5680	1	0	0.9474	1798	5678	0	1	0.9427
2113	5683	0	1	0.9507	1903	5696	0	1	0.9541	1866	5679	1	0	0.9472	1799	5677	1	0	0.9425
2117	5682	1	0	0.9506	1908	5695	1	0	0.9539	1871	5678	1	0	0.947	1800	5676	0	1	0.9425
2118	5681	0	1	0.9506	1911	5694	0	1	0.9539	1872	5677	1	0	0.9469	1803	5675	0	1	0.9425
2119	5680	0	1	0.9506	1913	5693	1	0	0.9538	1873	5676	1	0	0.9467	1804	5674	1	0	0.9423
2123	5679	1	0	0.9504	1914	5692	0	1	0.9538	1874	5675	1	0	0.9465	1805	5673	0	1	0.9423
2126	5678	0	2	0.9504	1917	5691	1	1	0.9536	1879	5674	1	0	0.9464	1806	5672	0	2	0.9423
2127	5676	1	0	0.9502	1921	5689	0	1	0.9536	1880	5673	1	0	0.9462	1807	5670	1	0	0.9422
2128	5675	0	1	0.9502	1925	5688	2	0	0.9533	1893	5672	1	0	0.946	1808	5669	1	0	0.942
2129	5674	0	1	0.9502	1929	5686	1	0	0.9531	1897	5671	2	0	0.9457	1809	5668	0	1	0.942
2132	5673	0	2	0.9502	1935	5685	1	0	0.9529	1898	5669	0	1	0.9457	1810	5667	1	0	0.9418
2134	5671	0	1	0.9502	1948	5684	1	0	0.9528	1907	5668	1	1	0.9455	1813	5666	0	1	0.9418
2135	5670	1	0	0.9501	1953	5683	1	0	0.9526	1908	5666	1	0	0.9454	1814	5665	2	0	0.9415
2137	5669	1	0	0.9499	1954	5682	0	1	0.9526	1911	5665	0	1	0.9454	1816	5663	0	1	0.9415
2138	5668	0	1	0.9499	1968	5681	1	0	0.9524	1912	5664	1	1	0.9452	1817	5662	1	0	0.9413
2139	5667	1	1	0.9497	1969	5680	1	0	0.9522	1913	5662	1	0	0.945	1820	5661	1	0	0.9412
2140	5665	0	1	0.9497	1973	5679	1	0	0.9521	1915	5661	1	0	0.9449	1825	5660	1	0	0.941
2141	5664	1	0	0.9496	1976	5678	1	0	0.9519	1919	5660	1	0	0.9447	1827	5659	1	1	0.9408
2142	5663	1	0	0.9494	1983	5677	1	0	0.9517	1922	5659	1	0	0.9445	1829	5657	1	0	0.9407
2143	5662	1	1	0.9492	1984	5676	1	0	0.9516	1927	5658	1	1	0.9444	1830	5656	1	0	0.9405
2144	5660	0	2	0.9492	1988	5675	1	0	0.9514	1928	5656	1	0	0.9442	1834	5655	0	1	0.9405
2145	5658	0	2	0.9492	1989	5674	0	1	0.9514	1929	5655	1	0	0.944	1835	5654	1	1	0.9403
2147	5656	0	4	0.9492	1992	5673	1	0	0.9512	1930	5654	1	0	0.9439	1842	5652	1	0	0.9402
2148	5652	0	2	0.9492	1993	5672	1	0	0.9511	1931	5653	0	1	0.9439	1843	5651	1	1	0.94
2149	5650	0	2	0.9492	1996	5671	1	0	0.9509	1933	5652	1	0	0.9437	1846	5649	1	0	0.9398
2152	5648	0	1	0.9492	1998	5670	1	0	0.9507	1937	5651	1	0	0.9435	1848	5648	0	1	0.9398
2153	5647	0	2	0.9492	2000	5669	1	1	0.9506	1939	5650	1	0	0.9434	1849	5647	1	0	0.9397
2154	5645	0	1	0.9492	2001	5667	1	0	0.9504	1941	5649	1	0	0.9432	1851	5646	1	0	0.9395
2155	5644	2	1	0.9489	2005	5666	1	0	0.9502	1945	5648	1	0	0.943	1853	5645	1	0	0.9393
2156	5641	0	2	0.9489	2006	5665	1	0	0.9501	1947	5647	0	1	0.943	1854	5644	0	1	0.9393
2157	5639	0	2	0.9489	2012	5664	1	0	0.9499	1950	5646	1	0	0.9429	1861	5643	2	0	0.939
2158	5637	0	2	0.9489	2013	5663	1	0	0.9497	1951	5645	1	0	0.9427	1862	5641	1	0	0.9388
2159	5635	1	1	0.9487	2014	5662	0	1	0.9497	1952	5644	0	1	0.9427	1865	5640	0	1	0.9388
2160	5633	1	2	0.9486	2015	5661	0	1	0.9497	1953	5643	1	0	0.9425	1869	5639	1	0	0.9387
2161	5630	0	2	0.9486	2017	5660	2	0	0.9494	1960	5642	1	0	0.9424	1873	5638	1	1	0.9385
2162	5628	0	5	0.9486	2018	5658	0	1	0.9494	1965	5641	1	0	0.9422	1880	5636	2	0	0.9382
2163	5623	0	2	0.9486	2020	5657	1	1	0.9492	1972	5640	1	0	0.942	1882	5634	0	1	0.9382
2164	5621	2	2	0.9482	2024	5655	1	0	0.9491	1980	5639	0	1	0.942	1885	5633	1	0	0.938
2165	5617	0	2	0.9482	2025	5654	1	0	0.9489	1983	5638	0	1	0.942	1891	5632	1	1	0.9378
2166	5615	0	1	0.9482	2027	5653	2	0	0.9486	1986	5637	0	1	0.942	1895	5630	1	1	0.9377
2167	5614	1	3	0.948	2039	5651	1	0	0.9484	1987	5636	1	0	0.9419	1896	5628	1	0	0.9375
2168	5610	0	4	0.948	2042	5650	0	1	0.9484	1991	5635	1	0	0.9417	1908	5627	1	0	0.9373
2169	5606	0	7	0.948	2043	5649	0	1	0.9484	1992	5634	1	0	0.9415	1914	5626	1	0	0.9372
2170	5599	2	5	0.9477	2048	5648	1	0	0.9482	1993	5633	2	0	0.9412	1916	5625	1	0	0.937
2171	5592	0	6	0.9477	2049	5647	1	0	0.9481	1997	5631	1	0	0.941	1917	5624	1	0	0.9368
2172	5586	0	6	0.9477	2051	5646	1	0	0.9479	2000	5630	0	1	0.941	1919	5623	0	1	0.9368
2173	5580	0	6	0.9477	2055	5645	1	0	0.9477	2006	5629	1	0	0.9409	1920	5622	1	0	0.9367
2174	5574	0	5	0.9477	2058	5644	1	0	0.9476	2007	5628	1	0	0.9407	1922	5621	1	0	0.9365
2175	5569	0	6	0.9477	2059	5643	1	0	0.9474	2008	5627	0	1	0.9407	1926	5620	1	0	0.9363
2176	5563	0	6	0.9477	2062	5642	1	0	0.9472	2011	5626	0	1	0.9407	1929	5619	1	0	0.9362
2177	5557	0	9	0.9477	2063	5641	1	0	0.947	2012	5625	1	0	0.9405	1933	5618	3	0	0.9357
2178	5548	0	5	0.9477	2068	5640	1	0	0.9469	2020	5624	1	0	0.9404	1934	5615	1	1	0.9355
2179	5543	0	7	0.9477	2078	5639	1	0	0.9467	2021	5623	1	1	0.9402	1935	5613	1	0	0.9353
2180	5536	0	6	0.9477	2080	5638	1	0	0.9465	2026	5621	0	1	0.9402	1938	5612	1	0	0.9352
2181	5530	0	5	0.9477	2081	5637	1	0	0.9464	2029	5620	0	1	0.9402	1943	5611	1	0	0.935
2182	5525	0	4	0.9477	2082	5636	1	0	0.9462	2031	5619	1	0	0.94	1944	5610	1	0	0.9348
2183	5521	0	6	0.9477	2087	5635	1	0	0.946	2037	5618	1	0	0.9399	1950	5609	1	1	0.9347
2184	5515	0	9	0.9477	2089	5634	1	0	0.9459	2039	5617	1	0	0.9397	1955	5607	1	0	0.9345
2185	5506	0	8	0.9477	2092	5633	3	0	0.9454	2040	5616	2	0	0.9393	1961	5606	1	0	0.9343
2186	5498	0	9	0.9477	2093	5630	1	0	0.9452	2043	5614	1	0	0.9392	1965	5605	2	0	0.934
2187	5489	0	4	0.9477	2105	5629	1	1	0.945	2050	5613	1	0	0.939	1969	5603	1	0	0.9338
2188	5485	0	7	0.9477	2109	5627	1	0	0.9449	2064	5612	1	0	0.9388	1977	5602	1	0	0.9337
2189	5478	0	9	0.9477	2114	5626	1	1	0.9447	2069	5611	1	0	0.9387	1979	5601	1	0	0.9335
2190	5469	0	10	0.9477	2115	5624	0	1	0.9447	2070	5610	0	1	0.9387	1983	5600	1	0	0.9333
2191	5459	0	15	0.9477	2119	5623	0	1	0.9447	2078	5609	2	0	0.9383	1992	5599	1	0	0.9332
2192	5444	0	12	0.9477	2120	5622	1	0	0.9445	2079	5607	0	1	0.9383	1994	5598	1	0	0.933
2193	5432	0	11	0.9477	2121	5621	1	1	0.9444	2091	5606	1	0	0.9382	1996	5597	1	0	0.9328
2194	5421	0	11	0.9477	2123	5619	1	0	0.9442	2099	5605	1	0	0.938	1997	5596	1	0	0.9327
2195	5410	0	9	0.9477	2124	5618	1	0	0.944	2100	5604	0	1	0.938	1998	5595	1	0	0.9325
2196	5401	0	11	0.9477	2125	5617	1	0	0.9439	2105	5603	1	0	0.9378	1999	5594	1	0	0.9323
2197	5390	1	8	0.9475	2126	5616	0	1	0.9439	2107	5602	1	1	0.9377	2006	5593	2	0	0.932
2198	5381	0	6	0.9475	2128	5615	0	1	0.9439	2109	5600	1	1	0.9375	2007	5591	0	1	0.932
2199	5375	2	14	0.9472	2129	5614	1	0	0.9437	2112	5598	0	1	0.9375	2009	5590	1	0	0.9318
2200	5359	0	9	0.9472	2133	5613	0	1	0.9437	2113	5597	0	2	0.9375	2010	5589	1	1	0.9317
2201	5350	0	10	0.9472	2136	5612	1	0	0.9435	2119	5595	0	1	0.9375	2013	5587	0	1	0.9317
2202	5340	1	6	0.947	2140	5611	2	2	0.9432	2121	5594	0	1	0.9375	2014	5586	1	0	0.9315
2203	5333	1	8	0.9468	2141	5607	0	1	0.9432	2124	5593	1	0	0.9373	2015	5585	1	0	0.9313
2204	5324	0	9	0.9468	2142	5606	1	0	0.943	2125	5592	0	1	0.9373	2019	5584	1	0	0.9312
2205	5315	0	5	0.9468	2143	5605	0	1	0.943	2126	5591	1	0	0.9372	2021	5583	1	0	0.931
2206	5310	0	6	0.9468	2144	5604	1	1	0.9428	2127	5590	1	1	0.937	2022	5582	0	1	0.931
2207	5304	0	15	0.9468	2146	5602	0	2	0.9428	2130	5588	1	0	0.9368	2023	5581	1	0	0.9308
2208	5289	1	10	0.9466	2147	5600	0	3	0.9428	2134	5587	1	1	0.9367	2026	5580	1	0	0.9307
2209	5278	0	6	0.9466	2149	5597	0	1	0.9428	2136	5585	1	0	0.9365	2027	5579	1	0	0.9305
2210	5272	0	10	0.9466	2150	5596	0	3	0.9428	2140	5584	0	2	0.9365	2030	5578	1	0	0.9303
2211	5262	0	5	0.9466	2151	5593	1	1	0.9427	2141	5582	1	0	0.9363	2032	5577	1	0	0.9302
2212	5257	0	15	0.9466	2154	5591	0	4	0.9427	2143	5581	1	0	0.9362	2035	5576	1	0	0.93
2213	5242	1	8	0.9465	2155	5587	0	4	0.9427	2145	5580	1	3	0.936	2036	5575	1	0	0.9298
2214	5233	0	6	0.9465	2156	5583	1	1	0.9425	2149	5576	0	1	0.936	2038	5574	1	0	0.9297
2215	5227	1	9	0.9463	2158	5581	0	2	0.9425	2150	5575	0	1	0.936	2039	5573	1	0	0.9295
2216	5217	0	4	0.9463	2159	5579	0	1	0.9425	2151	5574	0	2	0.936	2041	5572	1	0	0.9293
2217	5213	0	5	0.9463	2160	5578	0	2	0.9425	2152	5572	0	1	0.936	2043	5571	1	0	0.9292
2218	5208	0	5	0.9463	2161	5576	0	2	0.9425	2153	5571	1	2	0.9358	2044	5570	1	0	0.929
2219	5203	0	6	0.9463	2162	5574	1	2	0.9423	2154	5568	0	2	0.9358	2045	5569	1	0	0.9288
2220	5197	0	11	0.9463	2163	5571	1	3	0.9422	2155	5566	0	1	0.9358	2046	5568	1	0	0.9287
2221	5186	1	6	0.9461	2164	5567	0	2	0.9422	2156	5565	0	1	0.9358	2053	5567	1	0	0.9285
2222	5179	0	6	0.9461	2165	5565	0	1	0.9422	2158	5564	0	2	0.9358	2054	5566	1	0	0.9283
2223	5173	0	10	0.9461	2166	5564	0	3	0.9422	2159	5562	0	1	0.9358	2056	5565	1	0	0.9282
2224	5163	0	12	0.9461	2167	5561	0	4	0.9422	2160	5561	0	3	0.9358	2061	5564	0	1	0.9282
2225	5151	0	11	0.9461	2168	5557	0	2	0.9422	2161	5558	1	4	0.9357	2065	5563	1	0	0.928
2226	5140	0	16	0.9461	2169	5555	2	5	0.9418	2162	5553	0	2	0.9357	2066	5562	1	0	0.9278
2227	5124	0	19	0.9461	2170	5548	0	10	0.9418	2163	5551	0	7	0.9357	2070	5561	1	0	0.9277
2228	5105	0	11	0.9461	2171	5538	1	6	0.9417	2164	5544	1	1	0.9355	2077	5560	1	0	0.9275
2229	5094	0	8	0.9461	2172	5531	0	3	0.9417	2165	5542	0	3	0.9355	2081	5559	1	0	0.9273
2230	5086	0	11	0.9461	2173	5528	0	6	0.9417	2166	5539	0	3	0.9355	2082	5558	2	0	0.927
2231	5075	1	11	0.9459	2174	5522	0	7	0.9417	2167	5536	1	5	0.9353	2083	5556	1	0	0.9268
2232	5063	1	11	0.9457	2175	5515	0	4	0.9417	2168	5530	1	7	0.9352	2086	5555	1	0	0.9267
2233	5051	1	16	0.9455	2176	5511	0	7	0.9417	2169	5522	0	6	0.9352	2092	5554	0	1	0.9267
2234	5034	0	7	0.9455	2177	5504	0	3	0.9417	2170	5516	0	5	0.9352	2093	5553	0	1	0.9267
2235	5027	2	14	0.9452	2178	5501	0	8	0.9417	2171	5511	0	7	0.9352	2094	5552	1	0	0.9265
2236	5011	0	9	0.9452	2179	5493	0	6	0.9417	2172	5504	0	6	0.9352	2095	5551	1	0	0.9263
2237	5002	1	8	0.945	2180	5487	0	7	0.9417	2173	5498	2	8	0.9348	2096	5550	0	1	0.9263
2238	4993	0	15	0.945	2181	5480	0	9	0.9417	2174	5488	0	3	0.9348	2098	5549	1	0	0.9262
2239	4978	0	16	0.945	2182	5471	0	6	0.9417	2175	5485	0	4	0.9348	2099	5548	1	1	0.926
2240	4962	0	10	0.945	2183	5465	1	4	0.9415	2176	5481	0	4	0.9348	2100	5546	1	0	0.9258
2241	4952	2	16	0.9446	2184	5460	1	4	0.9413	2177	5477	1	7	0.9346	2102	5545	1	0	0.9257
2242	4934	0	11	0.9446	2185	5455	1	5	0.9411	2178	5469	0	8	0.9346	2105	5544	2	0	0.9253
2243	4923	0	17	0.9446	2186	5449	0	3	0.9411	2179	5461	0	4	0.9346	2106	5542	1	0	0.9252
2244	4906	1	7	0.9444	2187	5446	0	11	0.9411	2180	5457	1	5	0.9345	2108	5541	1	0	0.925
2245	4898	0	7	0.9444	2188	5435	1	7	0.941	2181	5451	0	6	0.9345	2111	5540	1	0	0.9248
2246	4891	0	10	0.9444	2189	5427	1	9	0.9408	2182	5445	1	5	0.9343	2113	5539	0	1	0.9248
2247	4881	0	9	0.9444	2190	5417	2	11	0.9404	2183	5439	0	3	0.9343	2114	5538	1	0	0.9247
2248	4872	1	9	0.9442	2191	5404	0	11	0.9404	2184	5436	0	6	0.9343	2117	5537	0	1	0.9247
2249	4862	0	11	0.9442	2192	5393	0	11	0.9404	2185	5430	0	4	0.9343	2118	5536	0	1	0.9247
2250	4851	1	7	0.944	2193	5382	0	8	0.9404	2186	5426	0	9	0.9343	2119	5535	1	0	0.9245
2251	4843	0	8	0.944	2194	5374	0	16	0.9404	2187	5417	0	6	0.9343	2121	5534	1	0	0.9243
2252	4835	0	7	0.944	2195	5358	1	5	0.9403	2188	5411	0	4	0.9343	2122	5533	2	0	0.924
2253	4828	1	12	0.9438	2196	5352	0	10	0.9403	2189	5407	0	7	0.9343	2125	5531	1	1	0.9238
2254	4815	1	11	0.9436	2197	5342	1	8	0.9401	2190	5400	0	6	0.9343	2126	5529	1	1	0.9237
2255	4803	0	9	0.9436	2198	5333	0	10	0.9401	2191	5394	0	15	0.9343	2127	5527	1	1	0.9235
2256	4794	0	8	0.9436	2199	5323	0	20	0.9401	2192	5379	1	15	0.9341	2136	5525	1	0	0.9233
2257	4786	1	8	0.9434	2200	5303	0	12	0.9401	2193	5363	0	16	0.9341	2139	5524	0	1	0.9233
2258	4777	0	9	0.9434	2201	5291	1	9	0.9399	2194	5347	0	14	0.9341	2140	5523	1	2	0.9232
2259	4768	0	8	0.9434	2202	5281	0	5	0.9399	2195	5333	0	13	0.9341	2141	5520	1	0	0.923
2260	4760	2	7	0.943	2203	5276	0	6	0.9399	2196	5320	1	15	0.934	2142	5519	1	0	0.9228
2261	4751	1	12	0.9428	2204	5270	0	11	0.9399	2197	5304	0	12	0.934	2143	5518	0	2	0.9228
2262	4738	0	8	0.9428	2205	5259	0	10	0.9399	2198	5292	0	12	0.934	2145	5516	1	0	0.9227
2263	4730	0	3	0.9428	2206	5249	0	10	0.9399	2199	5280	0	8	0.934	2147	5515	0	3	0.9227
2264	4727	0	9	0.9428	2207	5239	0	8	0.9399	2200	5272	0	5	0.934	2148	5512	1	1	0.9225
2265	4718	0	7	0.9428	2208	5231	0	9	0.9399	2201	5267	1	6	0.9338	2149	5510	0	1	0.9225
2266	4711	0	8	0.9428	2209	5222	0	10	0.9399	2202	5260	1	9	0.9336	2151	5509	0	2	0.9225
2267	4703	0	5	0.9428	2210	5212	0	8	0.9399	2203	5250	0	2	0.9336	2152	5507	0	4	0.9225
2268	4698	1	5	0.9426	2211	5204	0	7	0.9399	2204	5248	1	9	0.9334	2153	5503	0	4	0.9225
2269	4692	0	5	0.9426	2212	5197	0	15	0.9399	2205	5238	1	7	0.9332	2155	5499	0	4	0.9225
2270	4687	0	5	0.9426	2213	5182	0	9	0.9399	2206	5230	0	7	0.9332	2156	5495	0	2	0.9225
2271	4682	0	18	0.9426	2214	5173	0	7	0.9399	2207	5223	0	8	0.9332	2157	5493	0	1	0.9225
2272	4664	1	5	0.9424	2215	5166	0	8	0.9399	2208	5215	0	11	0.9332	2158	5492	2	2	0.9222
2273	4658	1	6	0.9422	2216	5158	1	6	0.9397	2209	5204	1	7	0.9331	2159	5488	0	2	0.9222
2274	4651	0	10	0.9422	2217	5151	0	4	0.9397	2210	5196	0	8	0.9331	2160	5486	1	3	0.922
2275	4641	0	8	0.9422	2218	5147	1	5	0.9396	2211	5188	0	9	0.9331	2161	5482	0	4	0.922
2276	4633	0	5	0.9422	2219	5141	0	8	0.9396	2212	5179	1	12	0.9329	2162	5478	0	3	0.922
2277	4628	0	9	0.9422	2220	5133	0	7	0.9396	2213	5166	0	10	0.9329	2163	5475	0	3	0.922
2278	4619	1	5	0.942	2221	5126	0	7	0.9396	2214	5156	1	10	0.9327	2164	5472	0	10	0.922
2279	4613	0	10	0.942	2222	5119	0	9	0.9396	2215	5145	0	7	0.9327	2166	5462	0	2	0.922
2280	4603	0	13	0.942	2223	5110	0	6	0.9396	2216	5138	1	8	0.9325	2167	5460	0	3	0.922
2281	4590	1	11	0.9418	2224	5104	0	16	0.9396	2217	5129	0	3	0.9325	2168	5457	1	3	0.9218
2282	4578	0	7	0.9418	2225	5088	0	15	0.9396	2218	5126	0	5	0.9325	2169	5453	0	2	0.9218
2283	4571	1	9	0.9416	2226	5073	0	16	0.9396	2219	5121	0	5	0.9325	2170	5451	0	5	0.9218
2284	4561	0	7	0.9416	2227	5057	0	12	0.9396	2220	5116	0	5	0.9325	2172	5446	0	3	0.9218
2285	4554	0	4	0.9416	2228	5045	0	12	0.9396	2221	5111	0	12	0.9325	2173	5443	0	2	0.9218
2286	4550	0	5	0.9416	2229	5033	0	15	0.9396	2222	5099	0	6	0.9325	2174	5441	0	4	0.9218
2287	4545	0	11	0.9416	2230	5018	0	10	0.9396	2223	5093	0	13	0.9325	2175	5437	2	3	0.9215
2288	4534	1	6	0.9414	2231	5008	1	19	0.9394	2224	5080	0	14	0.9325	2176	5432	0	1	0.9215
2289	4527	1	6	0.9412	2232	4988	0	11	0.9394	2225	5066	0	10	0.9325	2177	5431	1	10	0.9213
2290	4520	0	5	0.9412	2233	4977	1	5	0.9392	2226	5056	0	17	0.9325	2178	5420	0	4	0.9213
2291	4515	0	8	0.9412	2234	4971	0	9	0.9392	2227	5039	0	9	0.9325	2179	5416	0	9	0.9213
2292	4507	0	7	0.9412	2235	4962	0	8	0.9392	2228	5030	0	13	0.9325	2180	5407	0	10	0.9213
2293	4500	0	7	0.9412	2236	4954	0	9	0.9392	2229	5017	0	4	0.9325	2181	5397	0	9	0.9213
2294	4493	0	8	0.9412	2237	4945	0	12	0.9392	2230	5013	0	7	0.9325	2182	5388	1	2	0.9211
2295	4485	0	8	0.9412	2238	4933	0	20	0.9392	2231	5006	0	9	0.9325	2183	5385	0	4	0.9211
2296	4477	0	7	0.9412	2239	4913	0	18	0.9392	2232	4997	0	8	0.9325	2184	5381	1	4	0.921
2297	4470	0	7	0.9412	2240	4895	0	10	0.9392	2233	4989	0	15	0.9325	2185	5376	1	8	0.9208
2298	4463	0	5	0.9412	2241	4885	1	11	0.939	2234	4974	0	3	0.9325	2186	5367	1	5	0.9206
2299	4458	0	5	0.9412	2242	4873	0	11	0.939	2235	4971	0	11	0.9325	2187	5361	1	9	0.9205
2300	4453	1	4	0.941	2243	4862	0	9	0.939	2236	4960	0	7	0.9325	2188	5351	0	3	0.9205
2301	4448	0	5	0.941	2244	4853	0	6	0.939	2237	4953	0	16	0.9325	2189	5348	0	10	0.9205
2302	4443	1	6	0.9408	2245	4847	0	15	0.939	2238	4937	0	9	0.9325	2190	5338	0	5	0.9205
2303	4436	0	8	0.9408	2246	4832	0	5	0.939	2239	4928	0	6	0.9325	2191	5333	0	12	0.9205
2304	4428	0	4	0.9408	2247	4827	0	12	0.939	2240	4922	0	11	0.9325	2192	5321	1	10	0.9203
2305	4424	0	3	0.9408	2248	4815	0	5	0.939	2241	4911	0	13	0.9325	2193	5310	0	9	0.9203
2306	4421	0	4	0.9408	2249	4810	0	14	0.939	2242	4898	0	14	0.9325	2194	5301	0	20	0.9203
2307	4417	0	5	0.9408	2250	4796	0	9	0.939	2243	4884	1	13	0.9323	2195	5281	1	7	0.9201
2308	4412	0	11	0.9408	2251	4787	0	6	0.939	2244	4870	0	4	0.9323	2196	5273	0	7	0.9201
2309	4401	0	10	0.9408	2252	4781	0	13	0.939	2245	4866	1	7	0.9321	2197	5266	1	11	0.9199
2310	4391	0	6	0.9408	2253	4768	0	14	0.939	2246	4858	0	10	0.9321	2198	5254	1	11	0.9198
2311	4385	0	8	0.9408	2254	4754	0	15	0.939	2247	4848	0	8	0.9321	2199	5242	1	12	0.9196
2312	4377	1	3	0.9405	2255	4739	0	13	0.939	2248	4840	0	8	0.9321	2200	5229	0	8	0.9196
2313	4373	0	7	0.9405	2256	4726	0	7	0.939	2249	4832	1	10	0.9319	2201	5221	0	11	0.9196
2314	4366	1	9	0.9403	2257	4719	0	7	0.939	2250	4821	0	4	0.9319	2202	5210	0	6	0.9196
2315	4356	0	2	0.9403	2258	4712	0	8	0.939	2251	4817	0	4	0.9319	2203	5204	0	4	0.9196
2316	4354	1	4	0.9401	2259	4704	0	2	0.939	2252	4813	1	6	0.9317	2204	5200	0	8	0.9196
2317	4349	0	11	0.9401	2260	4702	1	10	0.9388	2253	4806	0	4	0.9317	2205	5192	0	4	0.9196
2318	4338	1	7	0.9399	2261	4691	0	6	0.9388	2254	4802	0	13	0.9317	2206	5188	1	6	0.9194
2319	4330	0	2	0.9399	2262	4685	0	12	0.9388	2255	4789	0	16	0.9317	2207	5181	0	6	0.9194
2320	4328	0	6	0.9399	2263	4673	0	2	0.9388	2256	4773	0	9	0.9317	2208	5175	1	12	0.9192
2321	4322	0	9	0.9399	2264	4671	0	11	0.9388	2257	4764	0	8	0.9317	2209	5162	1	6	0.919
2322	4313	1	5	0.9397	2265	4660	0	6	0.9388	2258	4756	0	4	0.9317	2210	5155	0	8	0.919
2323	4307	0	9	0.9397	2266	4654	0	9	0.9388	2259	4752	1	8	0.9316	2211	5147	0	5	0.919
2324	4298	0	5	0.9397	2267	4645	0	4	0.9388	2260	4743	0	14	0.9316	2212	5142	0	15	0.919
2325	4293	0	7	0.9397	2268	4641	0	5	0.9388	2261	4729	0	10	0.9316	2213	5127	0	8	0.919
2326	4286	0	7	0.9397	2269	4636	1	5	0.9386	2262	4719	1	3	0.9314	2214	5119	0	15	0.919
2327	4279	0	6	0.9397	2270	4630	0	9	0.9386	2263	4715	0	6	0.9314	2215	5104	0	5	0.919
2328	4273	1	10	0.9395	2271	4621	0	8	0.9386	2264	4709	1	5	0.9312	2216	5099	0	5	0.919
2329	4262	0	4	0.9395	2272	4613	0	4	0.9386	2265	4703	0	3	0.9312	2217	5094	0	4	0.919
2330	4258	0	9	0.9395	2273	4609	0	6	0.9386	2266	4700	1	11	0.931	2218	5090	0	4	0.919
2331	4249	0	7	0.9395	2274	4603	0	8	0.9386	2267	4688	0	7	0.931	2219	5086	0	12	0.919
2332	4242	0	7	0.9395	2275	4595	0	10	0.9386	2268	4681	0	8	0.931	2220	5074	0	8	0.919
2333	4235	0	6	0.9395	2276	4585	0	8	0.9386	2269	4673	0	2	0.931	2221	5066	1	10	0.9189
2334	4229	0	7	0.9395	2277	4577	0	8	0.9386	2270	4671	2	9	0.9306	2222	5055	0	6	0.9189
2335	4222	0	2	0.9395	2278	4569	0	10	0.9386	2271	4660	0	7	0.9306	2223	5049	0	14	0.9189
2336	4220	0	7	0.9395	2279	4559	0	13	0.9386	2272	4653	0	3	0.9306	2224	5035	0	4	0.9189
2337	4213	0	4	0.9395	2280	4546	0	9	0.9386	2273	4650	0	7	0.9306	2225	5031	1	14	0.9187
2338	4209	1	7	0.9392	2281	4537	0	10	0.9386	2274	4643	0	4	0.9306	2226	5016	0	14	0.9187
2339	4201	0	10	0.9392	2282	4527	0	6	0.9386	2275	4639	1	10	0.9304	2227	5002	0	9	0.9187
2340	4191	0	11	0.9392	2283	4521	0	5	0.9386	2276	4628	0	8	0.9304	2228	4993	0	3	0.9187
2341	4180	0	6	0.9392	2284	4516	0	8	0.9386	2277	4620	0	6	0.9304	2229	4990	0	1	0.9187
2342	4174	0	10	0.9392	2285	4508	0	5	0.9386	2278	4614	0	8	0.9304	2230	4989	0	7	0.9187
2343	4164	0	9	0.9392	2286	4503	0	7	0.9386	2279	4606	1	7	0.9302	2231	4982	0	14	0.9187
2344	4155	0	7	0.9392	2287	4496	1	9	0.9384	2280	4598	1	5	0.93	2232	4968	1	3	0.9185
2345	4148	0	9	0.9392	2288	4486	1	6	0.9382	2281	4592	0	11	0.93	2233	4964	1	13	0.9183
2346	4139	0	8	0.9392	2289	4479	0	8	0.9382	2282	4581	1	4	0.9297	2234	4950	0	8	0.9183
2347	4131	0	3	0.9392	2290	4471	0	4	0.9382	2283	4576	0	3	0.9297	2235	4942	0	6	0.9183
2348	4128	0	11	0.9392	2291	4467	0	3	0.9382	2284	4573	0	8	0.9297	2236	4936	0	13	0.9183
2349	4117	0	17	0.9392	2292	4464	0	3	0.9382	2285	4565	0	4	0.9297	2237	4923	0	13	0.9183
2350	4100	0	13	0.9392	2293	4461	0	7	0.9382	2286	4561	4	1	0.9289	2238	4910	1	11	0.9181
2351	4087	0	14	0.9392	2294	4454	0	5	0.9382	2287	4556	0	4	0.9289	2239	4898	0	16	0.9181
2352	4073	0	20	0.9392	2295	4449	0	6	0.9382	2288	4552	0	10	0.9289	2240	4882	0	9	0.9181
2353	4053	0	17	0.9392	2296	4443	0	5	0.9382	2289	4542	0	7	0.9289	2241	4873	1	7	0.9179
2354	4036	0	5	0.9392	2297	4438	0	12	0.9382	2290	4535	0	7	0.9289	2242	4865	0	15	0.9179
2355	4031	0	13	0.9392	2298	4426	0	5	0.9382	2291	4528	0	9	0.9289	2243	4850	0	7	0.9179
2356	4018	0	7	0.9392	2299	4421	0	11	0.9382	2292	4519	1	2	0.9287	2244	4843	0	8	0.9179
2357	4011	0	7	0.9392	2300	4410	0	6	0.9382	2293	4516	0	9	0.9287	2245	4835	0	6	0.9179
2358	4004	1	7	0.939	2301	4404	1	7	0.938	2294	4507	0	3	0.9287	2246	4829	1	4	0.9177
2359	3996	0	7	0.939	2302	4396	0	6	0.938	2295	4504	0	7	0.9287	2247	4824	0	6	0.9177
2360	3989	0	12	0.939	2303	4390	0	13	0.938	2296	4497	0	5	0.9287	2248	4818	0	5	0.9177
2361	3977	0	17	0.939	2304	4377	1	4	0.9377	2297	4492	0	4	0.9287	2249	4813	0	15	0.9177
2362	3960	0	10	0.939	2305	4372	0	11	0.9377	2298	4488	1	9	0.9285	2250	4798	0	5	0.9177
2363	3950	1	12	0.9388	2306	4361	0	3	0.9377	2299	4478	0	6	0.9285	2251	4793	0	5	0.9177
2364	3937	0	10	0.9388	2307	4358	1	10	0.9375	2300	4472	0	3	0.9285	2252	4788	0	6	0.9177
2365	3927	1	9	0.9385	2308	4347	0	7	0.9375	2301	4469	0	3	0.9285	2253	4782	0	6	0.9177
2366	3917	0	9	0.9385	2309	4340	0	5	0.9375	2302	4466	0	6	0.9285	2254	4776	0	18	0.9177
2367	3908	0	13	0.9385	2310	4335	0	7	0.9375	2303	4460	2	8	0.9281	2255	4758	0	5	0.9177
2368	3895	0	12	0.9385	2311	4328	0	5	0.9375	2304	4450	0	3	0.9281	2256	4753	1	5	0.9176
2369	3883	0	12	0.9385	2312	4323	0	7	0.9375	2305	4447	0	6	0.9281	2257	4747	0	7	0.9176
2370	3871	0	13	0.9385	2313	4316	1	8	0.9373	2306	4441	0	3	0.9281	2258	4740	0	6	0.9176
2371	3858	0	6	0.9385	2314	4307	0	5	0.9373	2307	4438	0	10	0.9281	2259	4734	0	8	0.9176
2372	3852	0	6	0.9385	2315	4302	0	10	0.9373	2308	4428	0	6	0.9281	2260	4726	1	5	0.9174
2373	3846	0	14	0.9385	2316	4292	0	10	0.9373	2309	4422	0	3	0.9281	2261	4720	2	11	0.917
2374	3832	0	14	0.9385	2317	4282	1	7	0.9371	2310	4419	0	12	0.9281	2262	4707	0	11	0.917
2375	3818	0	9	0.9385	2318	4274	0	6	0.9371	2311	4407	0	6	0.9281	2263	4696	0	11	0.917
2376	3809	0	12	0.9385	2319	4268	0	6	0.9371	2312	4401	0	7	0.9281	2264	4685	1	10	0.9168
2377	3797	0	9	0.9385	2320	4262	0	3	0.9371	2313	4394	1	6	0.9279	2265	4674	0	4	0.9168
2378	3788	0	9	0.9385	2321	4259	0	5	0.9371	2314	4387	1	9	0.9277	2266	4670	0	6	0.9168
2379	3779	0	13	0.9385	2322	4254	0	5	0.9371	2315	4377	0	7	0.9277	2267	4664	0	9	0.9168
2380	3766	0	14	0.9385	2323	4249	0	8	0.9371	2316	4370	0	6	0.9277	2268	4655	0	3	0.9168
2381	3752	0	6	0.9385	2324	4241	0	5	0.9371	2317	4364	1	3	0.9275	2269	4652	0	5	0.9168
2382	3746	0	12	0.9385	2325	4236	0	11	0.9371	2318	4360	0	5	0.9275	2270	4647	0	11	0.9168
2383	3734	0	5	0.9385	2326	4225	0	1	0.9371	2319	4355	1	8	0.9273	2271	4636	0	4	0.9168
2384	3729	0	10	0.9385	2327	4224	0	8	0.9371	2320	4346	0	5	0.9273	2272	4632	0	7	0.9168
2385	3719	1	15	0.9383	2328	4216	0	7	0.9371	2321	4341	0	7	0.9273	2273	4625	1	6	0.9166
2386	3703	0	14	0.9383	2329	4209	0	9	0.9371	2322	4334	0	7	0.9273	2274	4618	2	5	0.9162
2387	3689	0	17	0.9383	2330	4200	0	6	0.9371	2323	4327	0	9	0.9273	2275	4611	1	7	0.916
2388	3672	0	14	0.9383	2331	4194	0	11	0.9371	2324	4318	0	5	0.9273	2276	4603	0	4	0.916
2389	3658	0	16	0.9383	2332	4183	0	9	0.9371	2325	4313	0	10	0.9273	2277	4599	0	3	0.916
2390	3642	0	12	0.9383	2333	4174	0	5	0.9371	2326	4303	1	6	0.927	2278	4596	0	9	0.916
2391	3630	0	14	0.9383	2334	4169	1	16	0.9369	2327	4296	1	1	0.9268	2279	4587	0	11	0.916
2392	3616	1	14	0.938	2335	4152	0	4	0.9369	2328	4294	0	8	0.9268	2280	4576	1	6	0.9158
2393	3601	0	7	0.938	2336	4148	0	8	0.9369	2329	4286	0	4	0.9268	2281	4569	0	10	0.9158
2394	3594	1	19	0.9378	2337	4140	1	14	0.9366	2330	4282	0	7	0.9268	2282	4559	0	2	0.9158
2395	3574	1	20	0.9375	2338	4125	0	10	0.9366	2331	4275	0	10	0.9268	2283	4557	0	9	0.9158
2396	3553	1	15	0.9372	2339	4115	1	5	0.9364	2332	4265	0	10	0.9268	2284	4548	1	6	0.9156
2397	3537	0	5	0.9372	2340	4109	0	8	0.9364	2333	4255	0	10	0.9268	2285	4541	0	4	0.9156
2398	3532	0	12	0.9372	2341	4101	0	6	0.9364	2334	4245	0	11	0.9268	2286	4537	1	8	0.9154
2399	3520	0	8	0.9372	2342	4095	0	8	0.9364	2335	4234	1	12	0.9266	2287	4528	0	4	0.9154
2400	3512	0	12	0.9372	2343	4087	0	8	0.9364	2336	4221	0	5	0.9266	2288	4524	0	6	0.9154
2401	3500	0	10	0.9372	2344	4079	0	6	0.9364	2337	4216	1	7	0.9264	2289	4518	0	4	0.9154
2402	3490	0	14	0.9372	2345	4073	0	9	0.9364	2338	4208	0	12	0.9264	2290	4514	0	7	0.9154
2403	3476	0	13	0.9372	2346	4064	0	11	0.9364	2339	4196	1	4	0.9262	2291	4507	0	11	0.9154
2404	3463	1	14	0.937	2347	4053	0	14	0.9364	2340	4191	0	5	0.9262	2292	4496	1	9	0.9152
2405	3448	0	9	0.937	2348	4039	0	11	0.9364	2341	4186	0	6	0.9262	2293	4486	0	6	0.9152
2406	3439	0	18	0.937	2349	4028	0	8	0.9364	2342	4180	1	3	0.9259	2294	4480	1	4	0.915
2407	3421	0	14	0.937	2350	4020	0	7	0.9364	2343	4176	1	5	0.9257	2295	4475	0	4	0.915
2408	3407	0	10	0.937	2351	4013	0	11	0.9364	2344	4170	0	9	0.9257	2296	4471	0	4	0.915
2409	3397	0	19	0.937	2352	4002	0	14	0.9364	2345	4161	0	10	0.9257	2297	4467	0	8	0.915
2410	3378	0	22	0.937	2353	3988	0	13	0.9364	2346	4151	0	6	0.9257	2298	4459	0	10	0.915
2411	3356	0	11	0.937	2354	3975	0	19	0.9364	2347	4145	0	8	0.9257	2299	4449	1	11	0.9148
2412	3345	0	10	0.937	2355	3956	0	12	0.9364	2348	4137	0	6	0.9257	2300	4437	0	7	0.9148
2413	3335	0	11	0.937	2356	3944	0	7	0.9364	2349	4131	0	14	0.9257	2301	4430	0	9	0.9148
2414	3324	0	10	0.937	2357	3937	0	7	0.9364	2350	4117	0	10	0.9257	2302	4421	0	6	0.9148
2415	3314	1	11	0.9367	2358	3930	0	18	0.9364	2351	4107	1	7	0.9255	2303	4415	0	9	0.9148
2416	3302	0	16	0.9367	2359	3912	0	9	0.9364	2352	4099	0	18	0.9255	2304	4406	0	7	0.9148
2417	3286	0	25	0.9367	2360	3903	0	16	0.9364	2353	4081	0	12	0.9255	2305	4399	0	5	0.9148
2418	3261	0	9	0.9367	2361	3887	0	18	0.9364	2354	4069	0	12	0.9255	2306	4394	0	7	0.9148
2419	3252	0	13	0.9367	2362	3869	0	10	0.9364	2355	4057	1	8	0.9253	2307	4387	0	5	0.9148
2420	3239	0	8	0.9367	2363	3859	0	13	0.9364	2356	4048	1	8	0.925	2308	4382	0	2	0.9148
2421	3231	1	22	0.9364	2364	3846	0	8	0.9364	2357	4039	1	14	0.9248	2309	4380	0	7	0.9148
2422	3208	1	12	0.9361	2365	3838	1	5	0.9362	2358	4024	0	8	0.9248	2310	4373	0	12	0.9148
2423	3195	1	9	0.9358	2366	3832	0	14	0.9362	2359	4016	0	10	0.9248	2311	4361	1	7	0.9145
2424	3185	0	18	0.9358	2367	3818	0	9	0.9362	2360	4006	0	11	0.9248	2312	4353	0	9	0.9145
2425	3167	0	13	0.9358	2368	3809	0	8	0.9362	2361	3995	0	9	0.9248	2313	4344	0	4	0.9145
2426	3154	0	11	0.9358	2369	3801	0	6	0.9362	2362	3986	0	5	0.9248	2314	4340	0	8	0.9145
2427	3143	0	8	0.9358	2370	3795	0	12	0.9362	2363	3981	0	10	0.9248	2315	4332	0	9	0.9145
2428	3135	0	5	0.9358	2371	3783	0	10	0.9362	2364	3971	2	8	0.9243	2316	4323	1	7	0.9143
2429	3130	0	11	0.9358	2372	3773	0	8	0.9362	2365	3961	0	7	0.9243	2317	4315	0	11	0.9143
2430	3119	0	15	0.9358	2373	3765	1	10	0.9359	2366	3954	0	22	0.9243	2318	4304	0	9	0.9143
2431	3104	0	18	0.9358	2374	3754	0	7	0.9359	2367	3932	0	15	0.9243	2319	4295	1	4	0.9141
2432	3086	0	13	0.9358	2375	3747	0	9	0.9359	2368	3917	0	8	0.9243	2320	4290	0	5	0.9141
2433	3073	0	6	0.9358	2376	3738	0	8	0.9359	2369	3909	0	14	0.9243	2321	4285	0	8	0.9141
2434	3067	0	11	0.9358	2377	3730	0	8	0.9359	2370	3895	0	5	0.9243	2322	4277	0	8	0.9141
2435	3056	0	14	0.9358	2378	3722	1	6	0.9357	2371	3890	0	8	0.9243	2323	4269	0	9	0.9141
2436	3042	0	16	0.9358	2379	3715	0	11	0.9357	2372	3882	0	12	0.9243	2324	4260	0	6	0.9141
2437	3026	0	18	0.9358	2380	3704	0	22	0.9357	2373	3870	1	19	0.9241	2325	4254	0	6	0.9141
2438	3008	0	18	0.9358	2381	3682	0	5	0.9357	2374	3850	1	11	0.9239	2326	4248	0	8	0.9141
2439	2990	0	10	0.9358	2382	3677	0	18	0.9357	2375	3838	1	9	0.9236	2327	4240	1	6	0.9139
2440	2980	0	10	0.9358	2383	3659	0	9	0.9357	2376	3828	0	13	0.9236	2328	4233	0	5	0.9139
2441	2970	0	8	0.9358	2384	3650	1	5	0.9354	2377	3815	0	11	0.9236	2329	4228	0	8	0.9139
2442	2962	1	27	0.9355	2385	3644	0	9	0.9354	2378	3804	0	6	0.9236	2330	4220	1	6	0.9137
2443	2934	0	20	0.9355	2386	3635	0	13	0.9354	2379	3798	0	12	0.9236	2331	4213	0	7	0.9137
2444	2914	0	15	0.9355	2387	3622	0	8	0.9354	2380	3786	1	12	0.9234	2332	4206	1	7	0.9135
2445	2899	0	15	0.9355	2388	3614	1	17	0.9351	2381	3773	0	9	0.9234	2333	4198	1	8	0.9133
2446	2884	0	13	0.9355	2389	3596	0	22	0.9351	2382	3764	1	11	0.9231	2334	4189	0	7	0.9133
2447	2871	0	9	0.9355	2390	3574	0	13	0.9351	2383	3752	0	13	0.9231	2335	4182	0	14	0.9133
2448	2862	0	10	0.9355	2391	3561	0	16	0.9351	2384	3739	0	6	0.9231	2336	4168	0	6	0.9133
2449	2852	1	18	0.9351	2392	3545	0	10	0.9351	2385	3733	0	11	0.9231	2337	4162	0	15	0.9133
2450	2833	0	13	0.9351	2393	3535	0	14	0.9351	2386	3722	0	11	0.9231	2338	4147	0	9	0.9133
2451	2820	0	16	0.9351	2394	3521	1	17	0.9349	2387	3711	0	17	0.9231	2339	4138	0	3	0.9133
2452	2804	0	21	0.9351	2395	3503	0	14	0.9349	2388	3694	0	19	0.9231	2340	4135	1	9	0.913
2453	2783	1	9	0.9348	2396	3489	0	14	0.9349	2389	3675	0	12	0.9231	2341	4125	0	9	0.913
2454	2773	0	10	0.9348	2397	3475	0	12	0.9349	2390	3663	0	8	0.9231	2342	4116	0	5	0.913
2455	2763	1	10	0.9345	2398	3463	1	7	0.9346	2391	3655	0	17	0.9231	2343	4111	0	6	0.913
2456	2752	0	9	0.9345	2399	3455	0	12	0.9346	2392	3638	0	11	0.9231	2344	4105	0	11	0.913
2457	2743	0	18	0.9345	2400	3443	0	17	0.9346	2393	3627	0	14	0.9231	2345	4094	0	10	0.913
2458	2725	0	14	0.9345	2401	3426	0	7	0.9346	2394	3613	0	12	0.9231	2346	4084	0	9	0.913
2459	2711	0	13	0.9345	2402	3419	0	11	0.9346	2395	3601	0	12	0.9231	2347	4075	0	9	0.913
2460	2698	1	6	0.9341	2403	3408	0	17	0.9346	2396	3589	1	12	0.9229	2348	4066	0	5	0.913
2461	2691	0	10	0.9341	2404	3391	0	22	0.9346	2397	3576	0	18	0.9229	2349	4061	1	6	0.9128
2462	2681	0	10	0.9341	2405	3369	1	13	0.9343	2398	3558	0	8	0.9229	2350	4054	0	8	0.9128
2463	2671	1	8	0.9338	2406	3355	0	8	0.9343	2399	3550	0	13	0.9229	2351	4046	1	8	0.9126
2464	2662	0	15	0.9338	2407	3347	0	13	0.9343	2400	3537	0	13	0.9229	2352	4037	0	12	0.9126
2465	2647	0	8	0.9338	2408	3334	0	13	0.9343	2401	3524	0	15	0.9229	2353	4025	0	10	0.9126
2466	2639	0	16	0.9338	2409	3321	0	24	0.9343	2402	3509	0	16	0.9229	2354	4015	1	8	0.9124
2467	2623	0	10	0.9338	2410	3297	0	22	0.9343	2403	3493	0	11	0.9229	2355	4006	1	10	0.9121
2468	2613	1	10	0.9334	2411	3275	0	9	0.9343	2404	3482	0	17	0.9229	2356	3995	0	7	0.9121
2469	2602	0	8	0.9334	2412	3266	0	7	0.9343	2405	3465	1	11	0.9226	2357	3988	0	9	0.9121
2470	2594	0	19	0.9334	2413	3259	0	17	0.9343	2406	3453	0	7	0.9226	2358	3979	1	11	0.9119
2471	2575	0	18	0.9334	2414	3242	0	13	0.9343	2407	3446	0	19	0.9226	2359	3967	0	7	0.9119
2472	2557	0	4	0.9334	2415	3229	0	15	0.9343	2408	3427	0	17	0.9226	2360	3960	0	14	0.9119
2473	2553	0	14	0.9334	2416	3214	0	14	0.9343	2409	3410	0	22	0.9226	2361	3946	0	13	0.9119
2474	2539	0	12	0.9334	2417	3200	0	10	0.9343	2410	3388	0	16	0.9226	2362	3933	0	12	0.9119
2475	2527	0	9	0.9334	2418	3190	0	9	0.9343	2411	3372	0	4	0.9226	2363	3921	0	3	0.9119
2476	2518	0	8	0.9334	2419	3181	0	16	0.9343	2412	3368	0	12	0.9226	2364	3918	1	7	0.9117
2477	2510	0	9	0.9334	2420	3165	0	16	0.9343	2413	3356	0	13	0.9226	2365	3910	0	11	0.9117
2478	2501	0	8	0.9334	2421	3149	1	21	0.934	2414	3343	0	18	0.9226	2366	3899	0	8	0.9117
2479	2493	0	11	0.9334	2422	3127	0	12	0.934	2415	3325	1	19	0.9223	2367	3891	0	8	0.9117
2480	2482	0	17	0.9334	2423	3115	0	12	0.934	2416	3305	1	13	0.922	2368	3883	0	10	0.9117
2481	2465	0	8	0.9334	2424	3103	1	15	0.9337	2417	3291	0	16	0.922	2369	3873	0	12	0.9117
2482	2457	0	9	0.9334	2425	3087	0	17	0.9337	2418	3275	0	11	0.922	2370	3861	0	10	0.9117
2483	2448	0	4	0.9334	2426	3070	0	8	0.9337	2419	3264	0	13	0.922	2371	3851	0	6	0.9117
2484	2444	0	18	0.9334	2427	3062	0	14	0.9337	2420	3251	0	3	0.922	2372	3845	1	6	0.9114
2485	2426	0	13	0.9334	2428	3048	0	14	0.9337	2421	3248	0	13	0.922	2373	3838	0	5	0.9114
2486	2413	0	14	0.9334	2429	3034	0	14	0.9337	2422	3235	0	11	0.922	2374	3833	0	11	0.9114
2487	2399	0	16	0.9334	2430	3020	0	9	0.9337	2423	3224	0	11	0.922	2375	3822	0	14	0.9114
2488	2383	0	7	0.9334	2431	3011	0	13	0.9337	2424	3213	1	18	0.9218	2376	3808	0	11	0.9114
2489	2376	0	7	0.9334	2432	2998	0	17	0.9337	2425	3194	0	16	0.9218	2377	3797	0	5	0.9114
2490	2369	0	9	0.9334	2433	2981	0	16	0.9337	2426	3178	0	9	0.9218	2378	3792	0	8	0.9114
2491	2360	0	9	0.9334	2434	2965	0	14	0.9337	2427	3169	0	15	0.9218	2379	3784	0	12	0.9114
2492	2351	0	10	0.9334	2435	2951	1	12	0.9334	2428	3154	0	12	0.9218	2380	3772	0	12	0.9114
2493	2341	0	10	0.9334	2436	2938	0	17	0.9334	2429	3142	0	19	0.9218	2381	3760	0	12	0.9114
2494	2331	0	7	0.9334	2437	2921	0	11	0.9334	2430	3123	0	16	0.9218	2382	3748	0	10	0.9114
2495	2324	0	9	0.9334	2438	2910	1	22	0.9331	2431	3107	0	21	0.9218	2383	3738	0	9	0.9114
2496	2315	0	8	0.9334	2439	2887	0	12	0.9331	2432	3086	0	12	0.9218	2384	3729	0	10	0.9114
2497	2307	0	9	0.9334	2440	2875	0	9	0.9331	2433	3074	1	10	0.9215	2385	3719	0	12	0.9114
2498	2298	0	13	0.9334	2441	2866	1	12	0.9328	2434	3063	0	7	0.9215	2386	3707	0	9	0.9114
2499	2285	0	9	0.9334	2442	2853	0	12	0.9328	2435	3056	0	11	0.9215	2387	3698	0	15	0.9114
2500	2276	0	13	0.9334	2443	2841	0	9	0.9328	2436	3045	0	18	0.9215	2388	3683	0	16	0.9114
2501	2263	0	10	0.9334	2444	2832	0	22	0.9328	2437	3027	0	13	0.9215	2389	3667	0	14	0.9114
2502	2253	0	11	0.9334	2445	2810	0	20	0.9328	2438	3014	0	13	0.9215	2390	3653	0	9	0.9114
2503	2242	0	7	0.9334	2446	2790	0	13	0.9328	2439	3001	0	12	0.9215	2391	3644	0	13	0.9114
2504	2235	0	10	0.9334	2447	2777	0	10	0.9328	2440	2989	0	13	0.9215	2392	3631	0	10	0.9114
2505	2225	0	14	0.9334	2448	2767	0	7	0.9328	2441	2976	0	11	0.9215	2393	3621	0	14	0.9114
2506	2211	0	16	0.9334	2449	2760	0	15	0.9328	2442	2965	0	19	0.9215	2394	3607	1	12	0.9112
2507	2195	0	7	0.9334	2450	2745	0	20	0.9328	2443	2946	0	15	0.9215	2395	3594	1	15	0.9109
2508	2188	0	10	0.9334	2451	2725	1	11	0.9324	2444	2931	0	22	0.9215	2396	3578	0	19	0.9109
2509	2178	0	11	0.9334	2452	2713	0	26	0.9324	2445	2909	0	11	0.9215	2397	3559	0	13	0.9109
2510	2167	0	7	0.9334	2453	2687	0	11	0.9324	2446	2898	0	12	0.9215	2398	3546	0	10	0.9109
2511	2160	0	7	0.9334	2454	2676	0	14	0.9324	2447	2886	0	10	0.9215	2399	3536	0	13	0.9109
2512	2153	0	11	0.9334	2455	2662	0	6	0.9324	2448	2876	0	12	0.9215	2400	3523	0	19	0.9109
2513	2142	0	14	0.9334	2456	2656	0	16	0.9324	2449	2864	0	13	0.9215	2401	3504	0	14	0.9109
2514	2128	0	11	0.9334	2457	2640	0	8	0.9324	2450	2851	0	14	0.9215	2402	3490	0	7	0.9109
2515	2117	0	7	0.9334	2458	2632	0	11	0.9324	2451	2837	0	7	0.9215	2403	3483	0	11	0.9109
2516	2110	0	11	0.9334	2459	2621	1	20	0.9321	2452	2830	1	18	0.9211	2404	3472	0	13	0.9109
2517	2099	0	7	0.9334	2460	2600	0	11	0.9321	2453	2811	0	14	0.9211	2405	3459	0	13	0.9109
2518	2092	0	9	0.9334	2461	2589	0	9	0.9321	2454	2797	0	13	0.9211	2406	3446	0	11	0.9109
2519	2083	0	12	0.9334	2462	2580	0	17	0.9321	2455	2784	0	15	0.9211	2407	3435	0	14	0.9109
2520	2071	0	12	0.9334	2463	2563	0	17	0.9321	2456	2769	0	8	0.9211	2408	3421	0	16	0.9109
2521	2059	0	13	0.9334	2464	2546	0	10	0.9321	2457	2761	0	10	0.9211	2409	3405	0	21	0.9109
2522	2046	0	16	0.9334	2465	2536	0	15	0.9321	2458	2751	1	20	0.9208	2410	3384	0	17	0.9109
2523	2030	0	9	0.9334	2466	2521	0	11	0.9321	2459	2730	0	17	0.9208	2411	3367	0	12	0.9109
2524	2021	0	14	0.9334	2467	2510	0	12	0.9321	2460	2713	0	11	0.9208	2412	3355	0	14	0.9109
2525	2007	0	13	0.9334	2468	2498	0	7	0.9321	2461	2702	0	10	0.9208	2413	3341	0	12	0.9109
2526	1994	1	14	0.9329	2469	2491	0	10	0.9321	2462	2692	1	11	0.9205	2414	3329	0	12	0.9109
2527	1979	1	25	0.9325	2470	2481	0	9	0.9321	2463	2680	0	18	0.9205	2415	3317	1	13	0.9106
2528	1953	0	18	0.9325	2471	2472	0	8	0.9321	2464	2662	0	18	0.9205	2416	3303	0	20	0.9106
2529	1935	0	13	0.9325	2472	2464	0	12	0.9321	2465	2644	1	22	0.9201	2417	3283	0	14	0.9106
2530	1922	0	10	0.9325	2473	2452	0	9	0.9321	2466	2621	0	17	0.9201	2418	3269	0	14	0.9106
2531	1912	1	18	0.932	2474	2443	0	9	0.9321	2467	2604	0	10	0.9201	2419	3255	0	17	0.9106
2532	1893	0	17	0.932	2475	2434	0	11	0.9321	2468	2594	0	10	0.9201	2420	3238	0	9	0.9106
2533	1876	0	14	0.932	2476	2423	0	4	0.9321	2469	2584	0	12	0.9201	2421	3229	1	8	0.9104
2534	1862	0	13	0.932	2477	2419	0	15	0.9321	2470	2572	0	15	0.9201	2422	3220	0	13	0.9104
2535	1849	0	15	0.932	2478	2404	0	20	0.9321	2471	2557	0	19	0.9201	2423	3207	0	18	0.9104
2536	1834	0	14	0.932	2479	2384	0	15	0.9321	2472	2538	0	12	0.9201	2424	3189	0	16	0.9104
2537	1820	0	6	0.932	2480	2369	0	16	0.9321	2473	2526	0	11	0.9201	2425	3173	0	9	0.9104
2538	1814	0	13	0.932	2481	2353	0	7	0.9321	2474	2515	0	13	0.9201	2426	3164	0	8	0.9104
2539	1801	0	10	0.932	2482	2346	0	9	0.9321	2475	2502	0	17	0.9201	2427	3156	0	15	0.9104
2540	1791	0	14	0.932	2483	2337	0	12	0.9321	2476	2485	0	7	0.9201	2428	3141	0	5	0.9104
2541	1777	0	12	0.932	2484	2325	0	11	0.9321	2477	2478	0	6	0.9201	2429	3136	0	20	0.9104
2542	1765	0	17	0.932	2485	2314	0	15	0.9321	2478	2472	0	11	0.9201	2430	3116	0	16	0.9104
2543	1748	1	13	0.9314	2486	2299	1	9	0.9317	2479	2461	0	7	0.9201	2431	3100	0	9	0.9104
2544	1734	0	11	0.9314	2487	2289	0	15	0.9317	2480	2454	0	7	0.9201	2432	3091	0	12	0.9104
2545	1723	0	11	0.9314	2488	2274	0	8	0.9317	2481	2447	1	9	0.9197	2433	3079	0	9	0.9104
2546	1712	0	10	0.9314	2489	2266	0	10	0.9317	2482	2437	0	13	0.9197	2434	3070	1	15	0.9101
2547	1702	0	13	0.9314	2490	2256	0	15	0.9317	2483	2424	1	10	0.9193	2435	3054	0	15	0.9101
2548	1689	0	14	0.9314	2491	2241	0	9	0.9317	2484	2413	0	12	0.9193	2436	3039	0	22	0.9101
2549	1675	0	15	0.9314	2492	2232	0	11	0.9317	2485	2401	0	9	0.9193	2437	3017	0	16	0.9101
2550	1660	0	15	0.9314	2493	2221	0	15	0.9317	2486	2392	1	18	0.919	2438	3001	0	10	0.9101
2551	1645	0	12	0.9314	2494	2206	0	9	0.9317	2487	2373	0	14	0.919	2439	2991	0	6	0.9101
2552	1633	0	10	0.9314	2495	2197	0	12	0.9317	2488	2359	0	9	0.919	2440	2985	0	16	0.9101
2553	1623	0	12	0.9314	2496	2185	1	7	0.9312	2489	2350	0	11	0.919	2441	2969	0	15	0.9101
2554	1611	0	15	0.9314	2497	2177	0	7	0.9312	2490	2339	0	4	0.919	2442	2954	0	14	0.9101
2555	1596	0	14	0.9314	2498	2170	0	10	0.9312	2491	2335	0	13	0.919	2443	2940	0	14	0.9101
2556	1582	0	21	0.9314	2499	2160	0	18	0.9312	2492	2322	0	10	0.919	2444	2926	0	13	0.9101
2557	1561	0	17	0.9314	2500	2142	0	8	0.9312	2493	2312	0	5	0.919	2445	2913	0	13	0.9101
2558	1544	0	12	0.9314	2501	2134	0	8	0.9312	2494	2307	0	13	0.919	2446	2900	0	9	0.9101
2559	1532	0	6	0.9314	2502	2126	0	10	0.9312	2495	2294	0	6	0.919	2447	2891	0	11	0.9101
2560	1526	0	19	0.9314	2503	2116	1	11	0.9308	2496	2288	0	7	0.919	2448	2880	0	13	0.9101
2561	1507	0	16	0.9314	2504	2104	0	11	0.9308	2497	2281	0	15	0.919	2449	2867	0	20	0.9101
2562	1491	0	9	0.9314	2505	2093	0	1	0.9308	2498	2266	0	22	0.919	2450	2847	0	13	0.9101
2563	1482	0	10	0.9314	2506	2092	0	17	0.9308	2499	2244	0	12	0.919	2451	2834	0	18	0.9101
2564	1472	0	12	0.9314	2507	2075	0	6	0.9308	2500	2232	0	9	0.919	2452	2816	0	16	0.9101
2565	1460	0	14	0.9314	2508	2069	1	10	0.9303	2501	2223	1	11	0.9185	2453	2800	0	8	0.9101
2566	1446	0	16	0.9314	2509	2058	0	6	0.9303	2502	2211	0	6	0.9185	2454	2792	0	14	0.9101
2567	1430	0	7	0.9314	2510	2052	0	9	0.9303	2503	2205	1	9	0.9181	2455	2778	0	10	0.9101
2568	1423	0	10	0.9314	2511	2043	0	13	0.9303	2504	2195	0	10	0.9181	2456	2768	0	11	0.9101
2569	1413	0	16	0.9314	2512	2030	0	10	0.9303	2505	2185	0	17	0.9181	2457	2757	0	9	0.9101
2570	1397	0	21	0.9314	2513	2020	0	12	0.9303	2506	2168	0	22	0.9181	2458	2748	0	22	0.9101
2571	1376	1	7	0.9308	2514	2008	0	12	0.9303	2507	2146	0	11	0.9181	2459	2726	0	22	0.9101
2572	1368	0	12	0.9308	2515	1996	0	5	0.9303	2508	2135	0	7	0.9181	2460	2704	0	10	0.9101
2573	1356	0	7	0.9308	2516	1991	0	4	0.9303	2509	2128	0	11	0.9181	2461	2694	1	13	0.9097
2574	1349	0	6	0.9308	2517	1987	0	7	0.9303	2510	2117	0	6	0.9181	2462	2680	1	13	0.9094
2575	1343	0	11	0.9308	2518	1980	0	12	0.9303	2511	2111	0	12	0.9181	2463	2666	0	23	0.9094
2576	1332	0	15	0.9308	2519	1968	0	17	0.9303	2512	2099	0	11	0.9181	2464	2643	0	20	0.9094
2577	1317	0	15	0.9308	2520	1951	0	18	0.9303	2513	2088	0	9	0.9181	2465	2623	0	20	0.9094
2578	1302	0	13	0.9308	2521	1933	0	17	0.9303	2514	2079	0	7	0.9181	2466	2603	0	12	0.9094
2579	1289	0	11	0.9308	2522	1916	0	18	0.9303	2515	2072	0	5	0.9181	2467	2591	0	15	0.9094
2580	1278	0	5	0.9308	2523	1898	0	9	0.9303	2516	2067	0	4	0.9181	2468	2576	0	8	0.9094
2581	1273	0	12	0.9308	2524	1889	0	5	0.9303	2517	2063	0	8	0.9181	2469	2568	0	10	0.9094
2582	1261	0	13	0.9308	2525	1884	0	9	0.9303	2518	2055	0	12	0.9181	2470	2558	1	16	0.909
2583	1248	0	16	0.9308	2526	1875	0	13	0.9303	2519	2043	0	10	0.9181	2471	2541	0	17	0.909
2584	1232	0	8	0.9308	2527	1862	0	21	0.9303	2520	2033	0	15	0.9181	2472	2524	0	21	0.909
2585	1224	0	13	0.9308	2528	1841	0	23	0.9303	2521	2018	0	18	0.9181	2473	2503	0	11	0.909
2586	1211	0	7	0.9308	2529	1818	0	19	0.9303	2522	2000	0	11	0.9181	2474	2492	0	11	0.909
2587	1204	0	1	0.9308	2530	1799	0	13	0.9303	2523	1989	0	13	0.9181	2475	2481	0	11	0.909
2588	1203	0	9	0.9308	2531	1786	0	6	0.9303	2524	1976	0	8	0.9181	2476	2470	0	13	0.909
2589	1194	0	16	0.9308	2532	1780	0	17	0.9303	2525	1968	0	8	0.9181	2477	2457	0	15	0.909
2590	1178	0	24	0.9308	2533	1763	0	14	0.9303	2526	1960	0	17	0.9181	2478	2442	0	13	0.909
2591	1154	0	19	0.9308	2534	1749	0	12	0.9303	2527	1943	0	27	0.9181	2479	2429	0	9	0.909
2592	1135	0	16	0.9308	2535	1737	0	13	0.9303	2528	1916	0	22	0.9181	2480	2420	0	7	0.909
2593	1119	0	14	0.9308	2536	1724	0	18	0.9303	2529	1894	0	15	0.9181	2481	2413	0	15	0.909
2594	1105	0	10	0.9308	2537	1706	0	13	0.9303	2530	1879	0	14	0.9181	2482	2398	0	9	0.909
2595	1095	0	20	0.9308	2538	1693	0	12	0.9303	2531	1865	0	15	0.9181	2483	2389	1	11	0.9087
2596	1075	0	12	0.9308	2539	1681	0	9	0.9303	2532	1850	0	15	0.9181	2484	2377	0	12	0.9087
2597	1063	0	19	0.9308	2540	1672	0	14	0.9303	2533	1835	0	15	0.9181	2485	2365	0	13	0.9087
2598	1044	0	28	0.9308	2541	1658	0	9	0.9303	2534	1820	0	16	0.9181	2486	2352	0	14	0.9087
2599	1016	0	18	0.9308	2542	1649	0	14	0.9303	2535	1804	0	14	0.9181	2487	2338	0	10	0.9087
2600	998	0	26	0.9308	2543	1635	0	9	0.9303	2536	1790	0	11	0.9181	2488	2328	0	7	0.9087
2601	972	0	13	0.9308	2544	1626	0	8	0.9303	2537	1779	0	15	0.9181	2489	2321	0	10	0.9087
2602	959	0	17	0.9308	2545	1618	0	21	0.9303	2538	1764	0	8	0.9181	2490	2311	0	10	0.9087
2603	942	0	21	0.9308	2546	1597	0	9	0.9303	2539	1756	0	14	0.9181	2491	2301	0	14	0.9087
2604	921	0	36	0.9308	2547	1588	0	11	0.9303	2540	1742	0	12	0.9181	2492	2287	1	12	0.9083
2605	885	0	23	0.9308	2548	1577	0	11	0.9303	2541	1730	0	13	0.9181	2493	2274	0	9	0.9083
2606	862	0	13	0.9308	2549	1566	1	13	0.9297	2542	1717	0	17	0.9181	2494	2265	0	22	0.9083
2607	849	1	11	0.9297	2550	1552	0	13	0.9297	2543	1700	0	12	0.9181	2495	2243	0	14	0.9083
2608	837	0	9	0.9297	2551	1539	1	11	0.9291	2544	1688	0	6	0.9181	2496	2229	0	9	0.9083
2609	828	0	14	0.9297	2552	1527	0	15	0.9291	2545	1682	0	13	0.9181	2497	2220	0	14	0.9083
2610	814	0	13	0.9297	2553	1512	0	9	0.9291	2546	1669	0	7	0.9181	2498	2206	0	15	0.9083
2611	801	0	16	0.9297	2554	1503	0	10	0.9291	2547	1662	0	13	0.9181	2499	2191	0	18	0.9083
2612	785	0	10	0.9297	2555	1493	0	15	0.9291	2548	1649	0	13	0.9181	2500	2173	0	15	0.9083
2613	775	0	13	0.9297	2556	1478	0	15	0.9291	2549	1636	0	20	0.9181	2501	2158	0	9	0.9083
2614	762	0	6	0.9297	2557	1463	0	18	0.9291	2550	1616	0	7	0.9181	2502	2149	0	9	0.9083
2615	756	0	7	0.9297	2558	1445	0	11	0.9291	2551	1609	0	7	0.9181	2503	2140	0	11	0.9083
2616	749	0	4	0.9297	2559	1434	0	13	0.9291	2552	1602	0	9	0.9181	2504	2129	0	7	0.9083
2617	745	0	6	0.9297	2560	1421	0	12	0.9291	2553	1593	0	7	0.9181	2505	2122	0	8	0.9083
2618	739	0	15	0.9297	2561	1409	0	17	0.9291	2554	1586	0	9	0.9181	2506	2114	0	19	0.9083
2619	724	0	9	0.9297	2562	1392	0	18	0.9291	2555	1577	1	14	0.9175	2507	2095	0	9	0.9083
2620	715	0	6	0.9297	2563	1374	0	13	0.9291	2556	1562	0	16	0.9175	2508	2086	0	9	0.9083
2621	709	0	10	0.9297	2564	1361	0	18	0.9291	2557	1546	1	15	0.9169	2509	2077	0	4	0.9083
2622	699	0	8	0.9297	2565	1343	0	9	0.9291	2558	1530	0	19	0.9169	2510	2073	0	8	0.9083
2623	691	0	13	0.9297	2566	1334	0	14	0.9291	2559	1511	0	14	0.9169	2511	2065	0	20	0.9083
2624	678	1	13	0.9283	2567	1320	0	12	0.9291	2560	1497	0	14	0.9169	2512	2045	0	14	0.9083
2625	664	0	10	0.9283	2568	1308	0	11	0.9291	2561	1483	0	14	0.9169	2513	2031	0	10	0.9083
2626	654	0	3	0.9283	2569	1297	0	7	0.9291	2562	1469	0	18	0.9169	2514	2021	0	16	0.9083
2627	651	0	8	0.9283	2570	1290	0	10	0.9291	2563	1451	0	15	0.9169	2515	2005	0	7	0.9083
2628	643	0	7	0.9283	2571	1280	0	6	0.9291	2564	1436	0	21	0.9169	2516	1998	0	5	0.9083
2629	636	0	8	0.9283	2572	1274	0	13	0.9291	2565	1415	0	13	0.9169	2517	1993	0	11	0.9083
2630	628	0	5	0.9283	2573	1261	0	9	0.9291	2566	1402	0	19	0.9169	2518	1982	0	13	0.9083
2631	623	0	9	0.9283	2574	1252	0	9	0.9291	2567	1383	0	15	0.9169	2519	1969	0	16	0.9083
2632	614	0	12	0.9283	2575	1243	0	12	0.9291	2568	1368	0	17	0.9169	2520	1953	0	18	0.9083
2633	602	0	8	0.9283	2576	1231	0	9	0.9291	2569	1351	0	9	0.9169	2521	1935	0	18	0.9083
2634	594	0	2	0.9283	2577	1222	0	11	0.9291	2570	1342	0	14	0.9169	2522	1917	0	14	0.9083
2635	592	0	8	0.9283	2578	1211	0	9	0.9291	2571	1328	1	5	0.9163	2523	1903	0	11	0.9083
2636	584	0	5	0.9283	2579	1202	0	16	0.9291	2572	1322	0	7	0.9163	2524	1892	0	7	0.9083
2637	579	0	3	0.9283	2580	1186	0	6	0.9291	2573	1315	0	10	0.9163	2525	1885	0	14	0.9083
2638	576	0	10	0.9283	2581	1180	0	13	0.9291	2574	1305	0	7	0.9163	2526	1871	0	16	0.9083
2639	566	0	7	0.9283	2582	1167	0	12	0.9291	2575	1298	0	16	0.9163	2527	1855	0	16	0.9083
2640	559	0	5	0.9283	2583	1155	0	11	0.9291	2576	1282	1	18	0.9155	2528	1839	0	13	0.9083
2641	554	0	6	0.9283	2584	1144	0	17	0.9291	2577	1263	0	11	0.9155	2529	1826	0	9	0.9083
2642	548	0	5	0.9283	2585	1127	0	12	0.9291	2578	1252	0	4	0.9155	2530	1817	0	18	0.9083
2643	543	0	7	0.9283	2586	1115	0	7	0.9291	2579	1248	0	12	0.9155	2531	1799	0	13	0.9083
2644	536	0	7	0.9283	2587	1108	0	8	0.9291	2580	1236	0	10	0.9155	2532	1786	0	11	0.9083
2645	529	0	8	0.9283	2588	1100	0	10	0.9291	2581	1226	0	12	0.9155	2533	1775	0	14	0.9083
2646	521	0	6	0.9283	2589	1090	0	17	0.9291	2582	1214	0	16	0.9155	2534	1761	0	17	0.9083
2647	515	0	6	0.9283	2590	1073	0	24	0.9291	2583	1198	0	15	0.9155	2535	1744	0	18	0.9083
2648	509	0	8	0.9283	2591	1049	0	25	0.9291	2584	1183	0	13	0.9155	2536	1726	0	10	0.9083
2649	501	0	2	0.9283	2592	1024	0	14	0.9291	2585	1170	0	13	0.9155	2537	1716	0	15	0.9083
2650	499	0	7	0.9283	2593	1010	1	15	0.9282	2586	1157	0	8	0.9155	2538	1701	0	16	0.9083
2651	492	0	2	0.9283	2594	994	0	12	0.9282	2587	1149	0	7	0.9155	2539	1685	0	14	0.9083
2652	490	0	6	0.9283	2595	982	0	14	0.9282	2588	1142	0	11	0.9155	2540	1671	0	10	0.9083
2653	484	0	5	0.9283	2596	968	0	7	0.9282	2589	1131	0	15	0.9155	2541	1661	0	14	0.9083
2654	479	0	4	0.9283	2597	961	0	21	0.9282	2590	1116	0	25	0.9155	2542	1647	0	19	0.9083
2655	475	0	3	0.9283	2598	940	0	18	0.9282	2591	1091	0	17	0.9155	2543	1628	0	16	0.9083
2656	472	0	4	0.9283	2599	922	0	11	0.9282	2592	1074	0	7	0.9155	2544	1612	0	6	0.9083
2657	468	0	1	0.9283	2600	911	0	29	0.9282	2593	1067	0	20	0.9155	2545	1606	0	10	0.9083
2659	467	0	3	0.9283	2601	882	0	12	0.9282	2594	1047	0	17	0.9155	2546	1596	0	9	0.9083
2660	464	0	2	0.9283	2602	870	0	21	0.9282	2595	1030	0	12	0.9155	2547	1587	0	8	0.9083
2661	462	0	3	0.9283	2603	849	0	27	0.9282	2596	1018	0	15	0.9155	2548	1579	0	15	0.9083
2662	459	0	4	0.9283	2604	822	0	30	0.9282	2597	1003	1	16	0.9146	2549	1564	0	10	0.9083
2663	455	0	2	0.9283	2605	792	0	25	0.9282	2598	986	0	22	0.9146	2550	1554	0	15	0.9083
2664	453	0	2	0.9283	2606	767	0	16	0.9282	2599	964	0	15	0.9146	2551	1539	0	12	0.9083
2665	451	0	2	0.9283	2607	751	0	14	0.9282	2600	949	0	27	0.9146	2552	1527	2	6	0.9071
2666	449	0	2	0.9283	2608	737	0	7	0.9282	2601	922	0	31	0.9146	2553	1519	0	13	0.9071
2667	447	0	2	0.9283	2609	730	0	10	0.9282	2602	891	0	23	0.9146	2554	1506	0	18	0.9071
2668	445	0	1	0.9283	2610	720	0	11	0.9282	2603	868	0	21	0.9146	2555	1488	0	15	0.9071
2669	444	0	4	0.9283	2611	709	0	12	0.9282	2604	847	0	25	0.9146	2556	1473	0	17	0.9071
2670	440	0	3	0.9283	2612	697	0	11	0.9282	2605	822	0	26	0.9146	2557	1456	0	17	0.9071
2671	437	0	1	0.9283	2613	686	0	7	0.9282	2606	796	0	16	0.9146	2558	1439	0	15	0.9071
2672	436	0	3	0.9283	2614	679	0	10	0.9282	2607	780	0	14	0.9146	2559	1424	0	15	0.9071
2673	433	0	4	0.9283	2615	669	0	7	0.9282	2608	766	0	7	0.9146	2560	1409	0	14	0.9071
2675	429	0	3	0.9283	2616	662	0	4	0.9282	2609	759	0	11	0.9146	2561	1395	0	13	0.9071
2676	426	0	1	0.9283	2617	658	0	9	0.9282	2610	748	0	17	0.9146	2562	1382	0	9	0.9071
2677	425	0	1	0.9283	2618	649	0	12	0.9282	2611	731	0	10	0.9146	2563	1373	0	13	0.9071
2678	424	0	3	0.9283	2619	637	0	12	0.9282	2612	721	0	13	0.9146	2564	1360	0	14	0.9071
2679	421	0	3	0.9283	2620	625	0	7	0.9282	2613	708	0	3	0.9146	2565	1346	0	10	0.9071
2680	418	0	3	0.9283	2621	618	0	10	0.9282	2614	705	0	10	0.9146	2566	1336	0	11	0.9071
2682	415	0	5	0.9283	2622	608	0	10	0.9282	2615	695	0	4	0.9146	2567	1325	0	8	0.9071
2683	410	0	3	0.9283	2623	598	0	9	0.9282	2616	691	0	3	0.9146	2568	1317	0	13	0.9071
2684	407	0	4	0.9283	2624	589	0	11	0.9282	2617	688	0	8	0.9146	2569	1304	0	9	0.9071
2685	403	0	1	0.9283	2625	578	0	8	0.9282	2618	680	0	11	0.9146	2570	1295	0	14	0.9071
2686	402	0	9	0.9283	2626	570	0	6	0.9282	2619	669	0	10	0.9146	2571	1281	0	10	0.9071
2687	393	0	2	0.9283	2627	564	0	2	0.9282	2620	659	0	2	0.9146	2572	1271	0	9	0.9071
2688	391	0	3	0.9283	2628	562	0	6	0.9282	2621	657	0	11	0.9146	2573	1262	0	9	0.9071
2689	388	0	3	0.9283	2629	556	0	7	0.9282	2622	646	0	11	0.9146	2574	1253	1	7	0.9063
2691	385	0	1	0.9283	2630	549	0	11	0.9282	2623	635	0	19	0.9146	2575	1245	0	7	0.9063
2692	384	0	2	0.9283	2631	538	0	7	0.9282	2624	616	0	7	0.9146	2576	1238	0	13	0.9063
2693	382	0	2	0.9283	2632	531	0	9	0.9282	2625	609	0	11	0.9146	2577	1225	0	9	0.9063
2694	380	0	2	0.9283	2633	522	0	2	0.9282	2626	598	0	5	0.9146	2578	1216	0	13	0.9063
2695	378	0	2	0.9283	2634	520	0	5	0.9282	2627	593	0	7	0.9146	2579	1203	0	6	0.9063
2696	376	0	3	0.9283	2635	515	0	6	0.9282	2628	586	0	9	0.9146	2580	1197	0	4	0.9063
2697	373	0	3	0.9283	2636	509	0	2	0.9282	2629	577	0	12	0.9146	2581	1193	0	7	0.9063
2698	370	0	3	0.9283	2637	507	0	3	0.9282	2630	565	0	11	0.9146	2582	1186	0	11	0.9063
2700	367	0	6	0.9283	2638	504	0	11	0.9282	2631	554	0	9	0.9146	2583	1175	0	8	0.9063
2701	361	0	2	0.9283	2639	493	0	5	0.9282	2632	545	0	4	0.9146	2584	1167	0	6	0.9063
2702	359	0	6	0.9283	2640	488	0	1	0.9282	2633	541	0	5	0.9146	2585	1161	0	10	0.9063
2703	353	0	2	0.9283	2641	487	0	7	0.9282	2634	536	0	6	0.9146	2586	1151	0	10	0.9063
2704	351	0	2	0.9283	2642	480	0	4	0.9282	2635	530	0	2	0.9146	2587	1141	0	10	0.9063
2705	349	0	3	0.9283	2643	476	0	5	0.9282	2636	528	0	5	0.9146	2588	1131	0	8	0.9063
2706	346	0	2	0.9283	2644	471	0	8	0.9282	2637	523	0	3	0.9146	2589	1123	0	17	0.9063
2707	344	0	4	0.9283	2645	463	0	8	0.9282	2638	520	0	10	0.9146	2590	1106	0	15	0.9063
2708	340	0	2	0.9283	2646	455	0	6	0.9282	2639	510	0	9	0.9146	2591	1091	0	13	0.9063
2709	338	0	6	0.9283	2647	449	0	6	0.9282	2640	501	0	5	0.9146	2592	1078	0	9	0.9063
2710	332	0	6	0.9283	2648	443	0	5	0.9282	2641	496	0	11	0.9146	2593	1069	0	15	0.9063
2711	326	0	1	0.9283	2649	438	0	1	0.9282	2642	485	0	5	0.9146	2594	1054	0	8	0.9063
2712	325	0	2	0.9283	2650	437	0	2	0.9282	2643	480	0	6	0.9146	2595	1046	0	16	0.9063
2713	323	0	5	0.9283	2651	435	0	4	0.9282	2644	474	0	3	0.9146	2596	1030	0	22	0.9063
2714	318	0	4	0.9283	2652	431	0	5	0.9282	2645	471	0	3	0.9146	2597	1008	0	25	0.9063
2715	314	0	7	0.9283	2653	426	0	10	0.9282	2646	468	0	9	0.9146	2598	983	0	30	0.9063
2716	307	0	7	0.9283	2654	416	0	4	0.9282	2647	459	0	4	0.9146	2599	953	0	18	0.9063
2717	300	0	5	0.9283	2655	412	0	1	0.9282	2648	455	0	4	0.9146	2600	935	0	21	0.9063
2718	295	0	7	0.9283	2656	411	0	1	0.9282	2649	451	0	5	0.9146	2601	914	0	21	0.9063
2719	288	0	4	0.9283	2657	410	0	3	0.9282	2650	446	0	4	0.9146	2602	893	0	16	0.9063
2720	284	0	2	0.9283	2658	407	0	2	0.9282	2651	442	0	6	0.9146	2603	877	0	33	0.9063
2721	282	0	1	0.9283	2659	405	0	3	0.9282	2652	436	0	5	0.9146	2604	844	0	17	0.9063
2722	281	0	2	0.9283	2661	402	0	6	0.9282	2653	431	0	2	0.9146	2605	827	0	21	0.9063
2723	279	0	6	0.9283	2662	396	0	2	0.9282	2654	429	0	3	0.9146	2606	806	0	11	0.9063
2724	273	0	6	0.9283	2663	394	0	1	0.9282	2655	426	0	1	0.9146	2607	795	0	16	0.9063
2725	267	0	4	0.9283	2664	393	0	2	0.9282	2656	425	0	4	0.9146	2608	779	0	11	0.9063
2726	263	0	4	0.9283	2665	391	0	1	0.9282	2657	421	0	3	0.9146	2609	768	0	11	0.9063
2728	259	0	3	0.9283	2666	390	0	2	0.9282	2658	418	0	5	0.9146	2610	757	0	10	0.9063
2729	256	0	3	0.9283	2667	388	0	4	0.9282	2659	413	0	2	0.9146	2611	747	0	11	0.9063
2730	253	0	6	0.9283	2668	384	0	5	0.9282	2660	411	0	2	0.9146	2612	736	0	9	0.9063
2731	247	0	4	0.9283	2669	379	0	3	0.9282	2661	409	0	4	0.9146	2613	727	0	6	0.9063
2732	243	0	7	0.9283	2672	376	0	2	0.9282	2662	405	0	5	0.9146	2614	721	2	6	0.9038
2733	236	0	6	0.9283	2674	374	0	3	0.9282	2663	400	0	5	0.9146	2615	713	0	9	0.9038
2734	230	0	2	0.9283	2675	371	0	2	0.9282	2664	395	0	2	0.9146	2616	704	0	3	0.9038
2735	228	0	5	0.9283	2676	369	0	3	0.9282	2665	393	0	2	0.9146	2617	701	0	13	0.9038
2736	223	0	6	0.9283	2679	366	0	1	0.9282	2666	391	0	3	0.9146	2618	688	0	12	0.9038
2737	217	0	9	0.9283	2680	365	0	6	0.9282	2667	388	0	5	0.9146	2619	676	0	12	0.9038
2738	208	0	3	0.9283	2681	359	0	3	0.9282	2668	383	0	5	0.9146	2620	664	0	4	0.9038
2739	205	0	4	0.9283	2682	356	0	1	0.9282	2669	378	0	4	0.9146	2621	660	0	1	0.9038
2740	201	0	4	0.9283	2683	355	0	1	0.9282	2670	374	0	4	0.9146	2622	659	0	3	0.9038
2741	197	0	4	0.9283	2684	354	0	1	0.9282	2671	370	0	2	0.9146	2623	656	0	8	0.9038
2742	193	0	2	0.9283	2685	353	0	2	0.9282	2672	368	0	1	0.9146	2624	648	0	7	0.9038
2743	191	0	6	0.9283	2686	351	0	1	0.9282	2673	367	0	2	0.9146	2625	641	0	12	0.9038
2744	185	0	5	0.9283	2687	350	0	5	0.9282	2674	365	0	3	0.9146	2626	629	0	7	0.9038
2745	180	0	5	0.9283	2688	345	0	2	0.9282	2675	362	0	3	0.9146	2627	622	0	2	0.9038
2746	175	0	4	0.9283	2689	343	0	1	0.9282	2676	359	0	2	0.9146	2628	620	0	6	0.9038
2747	171	0	6	0.9283	2690	342	0	3	0.9282	2677	357	0	2	0.9146	2629	614	0	9	0.9038
2748	165	0	3	0.9283	2692	339	0	2	0.9282	2678	355	0	1	0.9146	2630	605	0	8	0.9038
2749	162	0	3	0.9283	2693	337	0	1	0.9282	2679	354	0	2	0.9146	2631	597	0	15	0.9038
2750	159	0	5	0.9283	2694	336	0	2	0.9282	2680	352	0	4	0.9146	2632	582	0	9	0.9038
2751	154	0	5	0.9283	2695	334	0	3	0.9282	2681	348	0	1	0.9146	2633	573	0	7	0.9038
2752	149	0	6	0.9283	2696	331	0	3	0.9282	2682	347	0	7	0.9146	2634	566	0	4	0.9038
2753	143	0	6	0.9283	2697	328	0	1	0.9282	2684	340	0	1	0.9146	2635	562	0	8	0.9038
2754	137	0	6	0.9283	2698	327	0	4	0.9282	2685	339	0	2	0.9146	2636	554	0	1	0.9038
2755	131	0	1	0.9283	2699	323	0	4	0.9282	2686	337	0	2	0.9146	2637	553	0	7	0.9038
2756	130	0	5	0.9283	2700	319	0	7	0.9282	2687	335	0	2	0.9146	2638	546	0	10	0.9038
2757	125	0	2	0.9283	2701	312	0	4	0.9282	2688	333	0	5	0.9146	2639	536	0	9	0.9038
2758	123	0	10	0.9283	2702	308	0	4	0.9282	2689	328	0	2	0.9146	2640	527	0	5	0.9038
2759	113	0	7	0.9283	2703	304	0	4	0.9282	2690	326	0	2	0.9146	2641	522	0	7	0.9038
2760	106	0	4	0.9283	2705	300	0	5	0.9282	2691	324	0	1	0.9146	2642	515	0	5	0.9038
2761	102	0	2	0.9283	2706	295	0	2	0.9282	2692	323	0	2	0.9146	2644	510	0	4	0.9038
2762	100	0	9	0.9283	2707	293	0	1	0.9282	2693	321	0	1	0.9146	2645	506	0	10	0.9038
2763	91	0	6	0.9283	2708	292	0	2	0.9282	2694	320	0	1	0.9146	2646	496	0	12	0.9038
2764	85	0	8	0.9283	2709	290	0	3	0.9282	2695	319	0	2	0.9146	2647	484	0	3	0.9038
2765	77	0	5	0.9283	2710	287	0	3	0.9282	2696	317	0	1	0.9146	2648	481	0	3	0.9038
2766	72	0	3	0.9283	2711	284	0	2	0.9282	2697	316	0	2	0.9146	2649	478	0	3	0.9038
2767	69	0	2	0.9283	2712	282	0	1	0.9282	2698	314	0	2	0.9146	2650	475	0	4	0.9038
2768	67	0	3	0.9283	2713	281	0	2	0.9282	2699	312	0	3	0.9146	2651	471	0	4	0.9038
2769	64	0	6	0.9283	2714	279	0	4	0.9282	2700	309	0	2	0.9146	2652	467	0	5	0.9038
2770	58	0	3	0.9283	2715	275	0	12	0.9282	2701	307	0	3	0.9146	2653	462	0	4	0.9038
2771	55	0	2	0.9283	2716	263	0	4	0.9282	2702	304	0	3	0.9146	2654	458	0	4	0.9038
2772	53	0	4	0.9283	2717	259	0	2	0.9282	2703	301	0	2	0.9146	2655	454	0	2	0.9038
2773	49	0	1	0.9283	2718	257	0	3	0.9282	2704	299	0	2	0.9146	2656	452	0	4	0.9038
2774	48	0	1	0.9283	2719	254	0	2	0.9282	2705	297	0	3	0.9146	2657	448	0	6	0.9038
2775	47	0	1	0.9283	2720	252	0	3	0.9282	2706	294	0	1	0.9146	2658	442	0	3	0.9038
2776	46	0	1	0.9283	2721	249	0	3	0.9282	2708	293	0	3	0.9146	2659	439	0	3	0.9038
2777	45	0	2	0.9283	2722	246	0	3	0.9282	2709	290	0	5	0.9146	2660	436	0	1	0.9038
2778	43	0	2	0.9283	2723	243	0	10	0.9282	2710	285	0	2	0.9146	2661	435	0	1	0.9038
2779	41	0	1	0.9283	2724	233	0	5	0.9282	2711	283	0	3	0.9146	2662	434	0	2	0.9038
2781	40	0	1	0.9283	2725	228	0	7	0.9282	2714	280	0	2	0.9146	2663	432	0	1	0.9038
2782	39	0	1	0.9283	2726	221	0	1	0.9282	2715	278	0	8	0.9146	2664	431	0	1	0.9038
2783	38	0	1	0.9283	2727	220	0	3	0.9282	2716	270	0	3	0.9146	2665	430	0	2	0.9038
2784	37	0	3	0.9283	2728	217	0	5	0.9282	2717	267	0	1	0.9146	2666	428	0	3	0.9038
2785	34	0	5	0.9283	2730	212	0	4	0.9282	2718	266	0	1	0.9146	2667	425	0	1	0.9038
2786	29	0	1	0.9283	2731	208	0	4	0.9282	2719	265	0	5	0.9146	2668	424	0	5	0.9038
2788	28	0	2	0.9283	2732	204	0	7	0.9282	2720	260	0	4	0.9146	2669	419	0	2	0.9038
2789	26	0	1	0.9283	2733	197	0	8	0.9282	2721	256	0	5	0.9146	2672	417	0	4	0.9038
2790	25	0	1	0.9283	2734	189	0	3	0.9282	2722	251	0	1	0.9146	2673	413	0	2	0.9038
2791	24	0	2	0.9283	2735	186	0	3	0.9282	2723	250	0	12	0.9146	2674	411	0	2	0.9038
2792	22	0	1	0.9283	2736	183	0	12	0.9282	2724	238	0	6	0.9146	2675	409	0	1	0.9038
2793	21	0	1	0.9283	2737	171	0	8	0.9282	2725	232	0	3	0.9146	2678	408	0	1	0.9038
2794	20	0	1	0.9283	2738	163	0	5	0.9282	2726	229	0	1	0.9146	2679	407	0	2	0.9038
2798	19	0	1	0.9283	2739	158	0	2	0.9282	2727	228	0	2	0.9146	2681	405	0	3	0.9038
2800	18	0	1	0.9283	2740	156	0	1	0.9282	2728	226	0	3	0.9146	2682	402	0	3	0.9038
2801	17	0	1	0.9283	2742	155	0	2	0.9282	2729	223	0	3	0.9146	2683	399	0	1	0.9038
2803	16	0	1	0.9283	2743	153	0	8	0.9282	2730	220	0	3	0.9146	2684	398	0	3	0.9038
2807	15	0	2	0.9283	2744	145	0	3	0.9282	2731	217	0	5	0.9146	2686	395	0	4	0.9038
2812	13	0	1	0.9283	2745	142	0	8	0.9282	2732	212	0	6	0.9146	2687	391	0	4	0.9038
2813	12	0	1	0.9283	2746	134	0	4	0.9282	2733	206	0	4	0.9146	2688	387	0	3	0.9038
2814	11	0	2	0.9283	2747	130	0	2	0.9282	2734	202	0	2	0.9146	2690	384	0	5	0.9038
2822	9	0	1	0.9283	2748	128	0	6	0.9282	2735	200	0	2	0.9146	2692	379	0	2	0.9038
2833	8	0	2	0.9283	2749	122	0	4	0.9282	2736	198	0	5	0.9146	2693	377	0	4	0.9038
2834	6	0	1	0.9283	2750	118	0	4	0.9282	2737	193	0	9	0.9146	2694	373	0	7	0.9038
2841	5	0	1	0.9283	2751	114	0	5	0.9282	2738	184	0	1	0.9146	2695	366	0	2	0.9038
2859	4	0	1	0.9283	2752	109	0	6	0.9282	2739	183	0	1	0.9146	2696	364	0	3	0.9038
2867	3	0	1	0.9283	2753	103	0	3	0.9282	2740	182	0	5	0.9146	2697	361	0	3	0.9038
2869	2	0	1	0.9283	2754	100	0	5	0.9282	2741	177	0	1	0.9146	2698	358	0	1	0.9038
2913	1	0	1	0.9283	2755	95	0	2	0.9282	2743	176	0	6	0.9146	2699	357	0	2	0.9038
					2756	93	0	4	0.9282	2744	170	0	7	0.9146	2700	355	0	5	0.9038
					2757	89	0	4	0.9282	2745	163	0	9	0.9146	2701	350	0	2	0.9038
					2758	85	0	10	0.9282	2746	154	0	5	0.9146	2702	348	0	3	0.9038
					2759	75	0	2	0.9282	2747	149	0	4	0.9146	2703	345	0	6	0.9038
					2760	73	0	2	0.9282	2748	145	0	6	0.9146	2704	339	0	1	0.9038
					2761	71	0	4	0.9282	2749	139	0	3	0.9146	2705	338	0	1	0.9038
					2762	67	0	2	0.9282	2750	136	0	3	0.9146	2706	337	0	2	0.9038
					2763	65	0	2	0.9282	2751	133	0	5	0.9146	2707	335	0	6	0.9038
					2764	63	0	3	0.9282	2752	128	0	6	0.9146	2708	329	0	4	0.9038
					2765	60	0	5	0.9282	2753	122	0	5	0.9146	2709	325	0	4	0.9038
					2766	55	0	2	0.9282	2754	117	0	4	0.9146	2710	321	0	3	0.9038
					2767	53	0	4	0.9282	2755	113	0	3	0.9146	2711	318	0	3	0.9038
					2768	49	0	3	0.9282	2756	110	0	2	0.9146	2712	315	0	4	0.9038
					2769	46	0	2	0.9282	2757	108	0	8	0.9146	2714	311	0	2	0.9038
					2770	44	0	1	0.9282	2758	100	0	14	0.9146	2715	309	0	6	0.9038
					2771	43	0	2	0.9282	2759	86	0	4	0.9146	2716	303	0	5	0.9038
					2772	41	0	2	0.9282	2760	82	0	5	0.9146	2717	298	0	3	0.9038
					2773	39	0	3	0.9282	2761	77	0	1	0.9146	2718	295	0	7	0.9038
					2774	36	0	1	0.9282	2762	76	0	4	0.9146	2719	288	0	2	0.9038
					2775	35	0	1	0.9282	2763	72	0	1	0.9146	2720	286	0	1	0.9038
					2779	34	0	2	0.9282	2764	71	0	6	0.9146	2721	285	0	1	0.9038
					2780	32	0	1	0.9282	2765	65	0	5	0.9146	2722	284	0	3	0.9038
					2781	31	0	2	0.9282	2766	60	0	5	0.9146	2723	281	0	13	0.9038
					2782	29	0	2	0.9282	2767	55	0	2	0.9146	2724	268	0	4	0.9038
					2783	27	0	1	0.9282	2768	53	0	5	0.9146	2725	264	0	2	0.9038
					2785	26	0	2	0.9282	2769	48	0	2	0.9146	2726	262	0	4	0.9038
					2786	24	0	3	0.9282	2770	46	0	1	0.9146	2728	258	0	1	0.9038
					2787	21	0	1	0.9282	2771	45	0	3	0.9146	2729	257	0	6	0.9038
					2788	20	0	2	0.9282	2772	42	0	1	0.9146	2730	251	0	12	0.9038
					2789	18	0	2	0.9282	2773	41	0	1	0.9146	2731	239	0	3	0.9038
					2791	16	0	2	0.9282	2777	40	0	1	0.9146	2732	236	0	3	0.9038
					2792	14	0	1	0.9282	2778	39	0	1	0.9146	2733	233	0	7	0.9038
					2793	13	0	2	0.9282	2779	38	0	2	0.9146	2734	226	0	4	0.9038
					2804	11	0	1	0.9282	2781	36	0	2	0.9146	2735	222	0	2	0.9038
					2807	10	0	1	0.9282	2783	34	0	1	0.9146	2736	220	0	5	0.9038
					2814	9	0	1	0.9282	2784	33	0	2	0.9146	2737	215	0	4	0.9038
					2819	8	0	1	0.9282	2786	31	0	1	0.9146	2738	211	0	3	0.9038
					2825	7	0	1	0.9282	2787	30	0	1	0.9146	2739	208	0	5	0.9038
					2829	6	0	1	0.9282	2790	29	0	1	0.9146	2740	203	0	6	0.9038
					2833	5	0	1	0.9282	2791	28	0	1	0.9146	2741	197	0	5	0.9038
					2835	4	0	1	0.9282	2793	27	0	4	0.9146	2742	192	0	2	0.9038
					2836	3	0	1	0.9282	2794	23	0	1	0.9146	2743	190	0	3	0.9038
					2866	2	0	1	0.9282	2796	22	0	1	0.9146	2744	187	0	7	0.9038
					2889	1	0	1	0.9282	2801	21	0	1	0.9146	2745	180	0	11	0.9038
										2806	20	0	1	0.9146	2746	169	0	7	0.9038
										2810	19	0	1	0.9146	2747	162	0	3	0.9038
										2820	18	0	1	0.9146	2748	159	0	2	0.9038
										2821	17	0	1	0.9146	2749	157	0	2	0.9038
										2822	16	0	1	0.9146	2750	155	0	7	0.9038
										2825	15	0	1	0.9146	2751	148	0	8	0.9038
										2826	14	0	1	0.9146	2752	140	0	1	0.9038
										2827	13	0	1	0.9146	2753	139	0	3	0.9038
										2829	12	0	1	0.9146	2754	136	0	2	0.9038
										2840	11	0	1	0.9146	2755	134	0	6	0.9038
										2845	10	0	1	0.9146	2756	128	0	4	0.9038
										2847	9	0	1	0.9146	2757	124	0	7	0.9038
										2850	8	0	1	0.9146	2758	117	0	10	0.9038
										2854	7	0	1	0.9146	2759	107	0	10	0.9038
										2865	6	0	1	0.9146	2760	97	0	4	0.9038
										2867	5	0	1	0.9146	2761	93	0	2	0.9038
										2883	4	0	1	0.9146	2762	91	0	5	0.9038
										2887	3	0	1	0.9146	2763	86	0	8	0.9038
										2888	2	0	1	0.9146	2764	78	0	1	0.9038
										2983	1	0	1	0.9146	2765	77	0	4	0.9038
															2766	73	0	5	0.9038
															2767	68	0	3	0.9038
															2768	65	0	2	0.9038
															2769	63	0	3	0.9038
															2771	60	0	4	0.9038
															2772	56	0	2	0.9038
															2773	54	0	2	0.9038
															2774	52	0	1	0.9038
															2775	51	0	3	0.9038
															2776	48	0	1	0.9038
															2777	47	0	3	0.9038
															2778	44	0	1	0.9038
															2779	43	0	2	0.9038
															2780	41	0	1	0.9038
															2781	40	0	1	0.9038
															2782	39	0	1	0.9038
															2784	38	0	3	0.9038
															2785	35	0	2	0.9038
															2786	33	0	5	0.9038
															2787	28	0	1	0.9038
															2788	27	0	1	0.9038
															2789	26	0	1	0.9038
															2791	25	0	1	0.9038
															2793	24	0	2	0.9038
															2794	22	0	3	0.9038
															2797	19	0	2	0.9038
															2799	17	0	1	0.9038
															2808	16	0	1	0.9038
															2810	15	0	1	0.9038
															2814	14	0	2	0.9038
															2815	12	0	1	0.9038
															2818	11	0	1	0.9038
															2828	10	0	1	0.9038
															2833	9	0	1	0.9038
															2838	8	0	1	0.9038
															2842	7	0	1	0.9038
															2847	6	0	1	0.9038
															2849	5	0	2	0.9038
															2859	3	0	1	0.9038
															2874	2	0	1	0.9038
															2898	1	0	1	0.9038

## Sheet: Supplemental 6c
First quartile					second quartile					third quartile					fourth quartile
Interval	Patients	Deaths	Lost	Survival	Interval	Patients	Deaths	Lost	Survival	Interval	Patients	Deaths	Lost	Survival	Interval	Patients	Deaths	Lost	Survival
0	6089	0	5	1	0	6088	0	1	1	0	6089	1	6	1	0	6088	0	6	1
4	6084	0	1	1	10	6087	0	1	1	16	6082	1	0	0.9997	15	6082	0	1	1
13	6083	0	1	1	13	6086	0	1	1	24	6081	0	1	0.9997	19	6081	1	0	0.9998
22	6082	0	1	1	14	6085	0	1	1	25	6080	0	1	0.9997	49	6080	1	0	0.9997
30	6081	1	0	0.9998	21	6084	0	1	1	40	6079	1	0	0.9995	63	6079	1	0	0.9995
33	6080	0	1	0.9998	28	6083	1	0	0.9998	62	6078	1	0	0.9993	83	6078	1	0	0.9993
51	6079	0	1	0.9998	32	6082	0	1	0.9998	67	6077	1	0	0.9992	87	6077	1	0	0.9992
66	6078	1	0	0.9997	55	6081	1	0	0.9997	83	6076	1	0	0.999	108	6076	2	0	0.9988
84	6077	1	0	0.9995	57	6080	1	0	0.9995	87	6075	1	0	0.9988	119	6074	1	0	0.9987
99	6076	0	1	0.9995	64	6079	1	0	0.9993	89	6074	1	0	0.9987	122	6073	1	0	0.9985
127	6075	1	0	0.9993	73	6078	1	0	0.9992	90	6073	1	0	0.9985	125	6072	1	0	0.9984
136	6074	1	0	0.9992	76	6077	1	0	0.999	91	6072	1	0	0.9984	128	6071	1	0	0.9982
148	6073	0	1	0.9992	88	6076	1	0	0.9988	96	6071	1	0	0.9982	140	6070	1	0	0.998
173	6072	1	0	0.999	94	6075	1	0	0.9987	99	6070	0	1	0.9982	141	6069	0	1	0.998
213	6071	1	0	0.9988	96	6074	1	0	0.9985	114	6069	1	0	0.998	152	6068	2	0	0.9977
248	6070	1	0	0.9987	97	6073	1	0	0.9984	121	6068	1	0	0.9979	158	6066	1	0	0.9975
281	6069	1	0	0.9985	100	6072	1	0	0.9982	143	6067	1	0	0.9977	174	6065	1	0	0.9974
283	6068	1	0	0.9984	105	6071	1	0	0.998	157	6066	1	0	0.9975	176	6064	1	0	0.9972
287	6067	1	0	0.9982	118	6070	1	0	0.9979	158	6065	1	0	0.9974	180	6063	1	0	0.997
289	6066	1	0	0.998	133	6069	1	0	0.9977	165	6064	0	1	0.9974	188	6062	1	0	0.9969
303	6065	1	0	0.9979	152	6068	1	0	0.9975	197	6063	0	1	0.9974	200	6061	1	0	0.9967
305	6064	1	0	0.9977	154	6067	1	0	0.9974	199	6062	1	0	0.9972	201	6060	1	0	0.9965
320	6063	1	0	0.9975	164	6066	1	0	0.9972	225	6061	1	0	0.997	208	6059	1	0	0.9964
334	6062	1	0	0.9974	176	6065	1	0	0.997	228	6060	1	0	0.9969	217	6058	1	0	0.9962
346	6061	0	1	0.9974	195	6064	0	1	0.997	232	6059	1	0	0.9967	224	6057	1	0	0.9961
348	6060	1	1	0.9972	196	6063	1	0	0.9969	234	6058	1	0	0.9965	227	6056	1	0	0.9959
356	6058	0	1	0.9972	197	6062	1	0	0.9967	241	6057	1	0	0.9964	241	6055	1	0	0.9957
373	6057	1	0	0.997	209	6061	1	0	0.9965	257	6056	1	0	0.9962	244	6054	1	0	0.9956
374	6056	0	1	0.997	224	6060	1	0	0.9964	259	6055	1	0	0.9961	256	6053	0	1	0.9956
377	6055	1	0	0.9969	233	6059	1	0	0.9962	260	6054	1	0	0.9959	262	6052	1	0	0.9954
391	6054	0	1	0.9969	250	6058	1	0	0.9961	266	6053	1	0	0.9957	263	6051	1	0	0.9952
392	6053	0	1	0.9969	254	6057	2	0	0.9957	273	6052	0	1	0.9957	286	6050	1	0	0.9951
403	6052	2	0	0.9965	255	6055	1	0	0.9956	278	6051	1	0	0.9956	292	6049	1	0	0.9949
404	6050	1	0	0.9964	263	6054	1	0	0.9954	279	6050	1	0	0.9954	293	6048	1	0	0.9947
409	6049	0	1	0.9964	267	6053	2	0	0.9951	285	6049	1	0	0.9952	297	6047	1	0	0.9946
411	6048	0	2	0.9964	290	6051	1	0	0.9949	295	6048	1	0	0.9951	304	6046	1	0	0.9944
424	6046	1	0	0.9962	294	6050	1	0	0.9947	299	6047	1	0	0.9949	314	6045	1	0	0.9942
432	6045	1	0	0.996	340	6049	0	1	0.9947	307	6046	1	0	0.9947	316	6044	2	0	0.9939
453	6044	1	0	0.9959	345	6048	1	1	0.9946	314	6045	0	1	0.9947	318	6042	0	1	0.9939
462	6043	1	0	0.9957	351	6046	1	0	0.9944	347	6044	0	1	0.9947	320	6041	1	0	0.9937
463	6042	1	0	0.9956	356	6045	1	0	0.9942	354	6043	1	0	0.9946	321	6040	0	1	0.9937
467	6041	0	1	0.9956	367	6044	0	1	0.9942	361	6042	1	0	0.9944	330	6039	1	0	0.9936
477	6040	1	0	0.9954	368	6043	1	0	0.9941	364	6041	1	1	0.9942	332	6038	1	0	0.9934
503	6039	0	1	0.9954	370	6042	1	0	0.9939	365	6039	0	1	0.9942	339	6037	1	1	0.9933
508	6038	1	0	0.9952	387	6041	1	0	0.9938	378	6038	0	1	0.9942	346	6035	1	0	0.9931
535	6037	0	1	0.9952	388	6040	1	0	0.9936	379	6037	1	0	0.9941	352	6034	1	0	0.9929
537	6036	1	0	0.9951	391	6039	1	0	0.9934	385	6036	0	1	0.9941	356	6033	1	1	0.9928
562	6035	0	1	0.9951	392	6038	1	0	0.9933	390	6035	1	0	0.9939	358	6031	0	1	0.9928
564	6034	1	0	0.9949	394	6037	1	0	0.9931	416	6034	0	1	0.9939	364	6030	1	0	0.9926
571	6033	0	1	0.9949	397	6036	1	0	0.9929	423	6033	0	1	0.9939	371	6029	1	0	0.9924
573	6032	1	0	0.9947	400	6035	0	1	0.9929	429	6032	0	1	0.9939	379	6028	1	0	0.9923
602	6031	1	0	0.9946	403	6034	0	1	0.9929	436	6031	1	2	0.9937	386	6027	1	0	0.9921
603	6030	1	0	0.9944	404	6033	1	0	0.9928	440	6028	2	0	0.9934	390	6026	1	0	0.9919
619	6029	1	0	0.9942	410	6032	1	0	0.9926	449	6026	1	0	0.9933	407	6025	1	0	0.9918
631	6028	1	0	0.9941	417	6031	1	0	0.9924	452	6025	0	1	0.9933	418	6024	1	0	0.9916
632	6027	1	0	0.9939	423	6030	1	0	0.9923	455	6024	1	1	0.9931	421	6023	1	0	0.9914
648	6026	1	0	0.9937	425	6029	1	0	0.9921	457	6022	1	0	0.9929	425	6022	1	0	0.9913
649	6025	0	1	0.9937	434	6028	0	1	0.9921	465	6021	1	0	0.9928	431	6021	1	0	0.9911
652	6024	1	0	0.9936	435	6027	1	0	0.9919	466	6020	1	0	0.9926	433	6020	1	0	0.991
679	6023	1	0	0.9934	440	6026	1	0	0.9918	467	6019	1	0	0.9924	438	6019	1	0	0.9908
681	6022	1	0	0.9932	447	6025	1	0	0.9916	469	6018	1	0	0.9923	448	6018	1	0	0.9906
688	6021	0	1	0.9932	462	6024	1	0	0.9914	471	6017	2	0	0.9919	449	6017	1	0	0.9905
702	6020	0	1	0.9932	467	6023	1	0	0.9913	491	6015	1	0	0.9918	451	6016	1	0	0.9903
715	6019	0	1	0.9932	482	6022	1	0	0.9911	493	6014	1	0	0.9916	453	6015	2	1	0.99
717	6018	1	0	0.9931	487	6021	1	0	0.991	497	6013	0	1	0.9916	461	6012	1	0	0.9898
721	6017	0	2	0.9931	496	6020	1	0	0.9908	498	6012	1	0	0.9914	462	6011	1	0	0.9896
727	6015	0	2	0.9931	499	6019	1	0	0.9906	501	6011	1	0	0.9913	463	6010	1	0	0.9895
729	6013	0	1	0.9931	507	6018	2	0	0.9903	511	6010	1	0	0.9911	465	6009	1	0	0.9893
735	6012	1	0	0.9929	524	6016	1	0	0.9901	530	6009	1	0	0.9909	468	6008	1	0	0.9891
736	6011	1	0	0.9928	553	6015	0	2	0.9901	531	6008	0	1	0.9909	490	6007	1	0	0.989
742	6010	1	0	0.9926	557	6013	1	0	0.99	547	6007	0	1	0.9909	497	6006	1	0	0.9888
746	6009	1	0	0.9924	586	6012	0	1	0.99	570	6006	1	0	0.9908	500	6005	1	0	0.9886
748	6008	1	0	0.9923	594	6011	2	0	0.9896	571	6005	1	0	0.9906	502	6004	1	0	0.9885
749	6007	0	1	0.9923	602	6009	1	0	0.9895	578	6004	1	0	0.9904	503	6003	1	0	0.9883
750	6006	0	2	0.9923	604	6008	0	1	0.9895	584	6003	1	0	0.9903	510	6002	1	0	0.9882
762	6004	1	0	0.9921	612	6007	2	0	0.9891	594	6002	1	0	0.9901	512	6001	2	1	0.9878
766	6003	0	1	0.9921	624	6005	1	0	0.989	595	6001	1	0	0.99	516	5998	2	0	0.9875
768	6002	0	1	0.9921	625	6004	1	0	0.9888	603	6000	2	0	0.9896	536	5996	1	0	0.9873
780	6001	1	0	0.9919	629	6003	1	0	0.9886	604	5998	1	0	0.9895	541	5995	1	0	0.9872
781	6000	1	0	0.9918	630	6002	1	0	0.9885	606	5997	1	0	0.9893	550	5994	1	0	0.987
790	5999	0	1	0.9918	632	6001	1	0	0.9883	608	5996	0	1	0.9893	553	5993	1	0	0.9868
791	5998	1	0	0.9916	639	6000	1	0	0.9882	615	5995	1	0	0.9891	561	5992	1	0	0.9867
794	5997	1	1	0.9914	649	5999	1	0	0.988	616	5994	1	0	0.989	563	5991	1	0	0.9865
797	5995	1	0	0.9913	652	5998	1	0	0.9878	621	5993	1	0	0.9888	568	5990	1	0	0.9863
798	5994	1	0	0.9911	657	5997	1	0	0.9877	636	5992	1	0	0.9886	582	5989	1	0	0.9862
806	5993	0	1	0.9911	658	5996	1	0	0.9875	638	5991	1	0	0.9885	594	5988	1	0	0.986
817	5992	1	0	0.9909	667	5995	2	0	0.9872	644	5990	1	0	0.9883	597	5987	1	0	0.9858
823	5991	1	0	0.9908	671	5993	1	0	0.987	656	5989	1	0	0.9881	598	5986	1	0	0.9857
825	5990	1	0	0.9906	673	5992	1	0	0.9868	664	5988	1	0	0.988	602	5985	2	0	0.9854
826	5989	1	0	0.9904	690	5991	0	1	0.9868	667	5987	1	0	0.9878	607	5983	1	0	0.9852
829	5988	1	0	0.9903	695	5990	1	0	0.9867	670	5986	1	0	0.9876	608	5982	1	0	0.985
830	5987	1	0	0.9901	698	5989	0	1	0.9867	689	5985	1	0	0.9875	609	5981	1	0	0.9849
843	5986	1	0	0.9899	701	5988	0	1	0.9867	693	5984	1	0	0.9873	614	5980	1	0	0.9847
845	5985	0	1	0.9899	705	5987	0	1	0.9867	695	5983	0	1	0.9873	630	5979	1	0	0.9845
860	5984	1	0	0.9898	712	5986	0	1	0.9867	703	5982	1	0	0.9871	642	5978	1	0	0.9844
863	5983	1	0	0.9896	717	5985	1	0	0.9865	704	5981	1	0	0.987	643	5977	1	0	0.9842
868	5982	1	0	0.9894	722	5984	1	0	0.9863	709	5980	1	0	0.9868	645	5976	1	0	0.984
877	5981	1	1	0.9893	729	5983	2	0	0.986	714	5979	1	0	0.9867	658	5975	1	0	0.9839
881	5979	0	1	0.9893	732	5981	1	0	0.9858	715	5978	0	1	0.9867	666	5974	1	0	0.9837
882	5978	1	0	0.9891	744	5980	0	1	0.9858	716	5977	0	1	0.9867	671	5973	2	0	0.9834
897	5977	1	0	0.9889	754	5979	1	0	0.9857	719	5976	0	1	0.9867	679	5971	0	1	0.9834
914	5976	0	1	0.9889	764	5978	1	0	0.9855	720	5975	1	0	0.9865	686	5970	1	1	0.9832
917	5975	1	0	0.9888	767	5977	1	0	0.9854	723	5974	1	0	0.9863	689	5968	0	1	0.9832
924	5974	1	1	0.9886	769	5976	1	0	0.9852	735	5973	0	1	0.9863	691	5967	1	0	0.983
926	5972	1	0	0.9885	770	5975	1	0	0.985	742	5972	1	0	0.9862	694	5966	1	0	0.9829
927	5971	1	0	0.9883	773	5974	1	0	0.9849	743	5971	0	1	0.9862	696	5965	2	0	0.9826
934	5970	0	1	0.9883	777	5973	0	1	0.9849	746	5970	0	2	0.9862	698	5963	1	0	0.9824
944	5969	0	1	0.9883	778	5972	1	0	0.9847	755	5968	1	0	0.986	701	5962	1	0	0.9822
947	5968	1	0	0.9881	781	5971	1	0	0.9845	756	5967	0	1	0.986	708	5961	1	0	0.9821
948	5967	1	0	0.988	782	5970	0	1	0.9845	763	5966	1	0	0.9858	711	5960	0	1	0.9821
949	5966	1	0	0.9878	786	5969	1	0	0.9844	765	5965	1	0	0.9857	714	5959	0	1	0.9821
964	5965	0	1	0.9878	788	5968	1	0	0.9842	772	5964	1	0	0.9855	718	5958	1	2	0.9819
971	5964	1	0	0.9876	789	5967	1	0	0.984	775	5963	1	0	0.9853	719	5955	2	0	0.9816
978	5963	1	0	0.9875	790	5966	1	0	0.9839	776	5962	1	0	0.9852	720	5953	1	0	0.9814
992	5962	1	0	0.9873	791	5965	0	1	0.9839	786	5961	1	0	0.985	721	5952	1	0	0.9812
994	5961	1	0	0.9871	810	5964	1	0	0.9837	807	5960	1	0	0.9848	724	5951	1	0	0.9811
995	5960	1	0	0.987	813	5963	2	0	0.9834	809	5959	1	0	0.9847	725	5950	1	0	0.9809
999	5959	1	0	0.9868	816	5961	1	0	0.9832	811	5958	1	0	0.9845	728	5949	1	0	0.9807
1008	5958	1	0	0.9866	819	5960	1	0	0.983	812	5957	0	1	0.9845	729	5948	1	0	0.9806
1011	5957	0	1	0.9866	820	5959	1	0	0.9829	813	5956	1	1	0.9843	730	5947	0	1	0.9806
1013	5956	1	0	0.9865	821	5958	1	0	0.9827	814	5954	1	0	0.9842	741	5946	0	1	0.9806
1024	5955	1	0	0.9863	828	5957	1	0	0.9825	817	5953	1	0	0.984	747	5945	1	0	0.9804
1030	5954	1	0	0.9861	839	5956	0	1	0.9825	820	5952	1	0	0.9838	749	5944	1	0	0.9802
1035	5953	1	0	0.986	842	5955	1	0	0.9824	822	5951	1	0	0.9837	750	5943	1	1	0.9801
1047	5952	1	0	0.9858	844	5954	1	0	0.9822	827	5950	0	1	0.9837	756	5941	0	1	0.9801
1055	5951	0	1	0.9858	853	5953	1	0	0.9821	828	5949	0	1	0.9837	772	5940	1	0	0.9799
1057	5950	1	0	0.9856	855	5952	1	0	0.9819	830	5948	0	1	0.9837	781	5939	1	0	0.9797
1058	5949	1	0	0.9855	862	5951	1	0	0.9817	831	5947	2	0	0.9833	784	5938	1	0	0.9796
1068	5948	1	0	0.9853	875	5950	1	0	0.9816	837	5945	1	0	0.9832	791	5937	1	0	0.9794
1076	5947	1	1	0.9851	880	5949	1	0	0.9814	841	5944	1	0	0.983	792	5936	1	0	0.9793
1081	5945	0	1	0.9851	888	5948	1	1	0.9812	843	5943	1	0	0.9829	795	5935	1	0	0.9791
1088	5944	0	1	0.9851	897	5946	0	1	0.9812	846	5942	0	1	0.9829	796	5934	1	0	0.9789
1100	5943	1	0	0.985	911	5945	1	0	0.9811	853	5941	1	0	0.9827	799	5933	1	0	0.9788
1101	5942	1	0	0.9848	915	5944	1	0	0.9809	855	5940	1	0	0.9825	800	5932	1	0	0.9786
1103	5941	2	0	0.9845	917	5943	0	1	0.9809	865	5939	2	0	0.9822	810	5931	1	0	0.9784
1106	5939	1	0	0.9843	918	5942	0	1	0.9809	867	5937	1	0	0.982	816	5930	1	0	0.9783
1108	5938	0	1	0.9843	919	5941	1	0	0.9807	869	5936	1	0	0.9819	818	5929	1	0	0.9781
1114	5937	0	1	0.9843	925	5940	0	1	0.9807	876	5935	1	0	0.9817	830	5928	1	0	0.9779
1115	5936	1	0	0.9841	928	5939	1	0	0.9806	878	5934	0	1	0.9817	832	5927	1	0	0.9778
1125	5935	1	0	0.984	932	5938	0	1	0.9806	894	5933	1	0	0.9815	841	5926	1	0	0.9776
1126	5934	1	0	0.9838	950	5937	1	0	0.9804	908	5932	1	0	0.9814	843	5925	1	0	0.9774
1128	5933	1	0	0.9836	958	5936	1	0	0.9802	910	5931	1	0	0.9812	853	5924	1	0	0.9773
1134	5932	0	1	0.9836	962	5935	1	0	0.9801	912	5930	1	1	0.981	854	5923	1	0	0.9771
1139	5931	1	0	0.9835	964	5934	2	0	0.9797	913	5928	0	1	0.981	861	5922	1	0	0.9769
1147	5930	0	1	0.9835	965	5932	1	0	0.9796	916	5927	1	0	0.9809	873	5921	1	1	0.9768
1151	5929	1	0	0.9833	971	5931	1	0	0.9794	917	5926	1	0	0.9807	876	5919	1	0	0.9766
1154	5928	1	0	0.9831	972	5930	0	1	0.9794	923	5925	1	0	0.9805	885	5918	0	1	0.9766
1160	5927	2	0	0.9828	991	5929	1	0	0.9792	924	5924	1	0	0.9804	889	5917	1	0	0.9764
1163	5925	1	0	0.9827	1001	5928	2	0	0.9789	931	5923	1	0	0.9802	891	5916	1	0	0.9763
1174	5924	1	0	0.9825	1012	5926	1	0	0.9788	932	5922	1	0	0.98	892	5915	1	0	0.9761
1177	5923	1	1	0.9823	1013	5925	2	0	0.9784	944	5921	1	0	0.9799	893	5914	1	0	0.976
1187	5921	1	0	0.9822	1020	5923	0	1	0.9784	952	5920	1	0	0.9797	894	5913	1	0	0.9758
1190	5920	1	0	0.982	1035	5922	1	0	0.9783	954	5919	1	0	0.9795	905	5912	1	0	0.9756
1193	5919	1	0	0.9818	1040	5921	1	0	0.9781	970	5918	1	0	0.9794	911	5911	1	0	0.9755
1218	5918	0	1	0.9818	1042	5920	0	1	0.9781	978	5917	1	0	0.9792	913	5910	0	1	0.9755
1222	5917	1	0	0.9817	1046	5919	1	0	0.9779	987	5916	1	0	0.979	921	5909	1	0	0.9753
1225	5916	1	0	0.9815	1054	5918	1	0	0.9778	999	5915	1	0	0.9789	927	5908	1	0	0.9751
1227	5915	1	0	0.9813	1059	5917	1	0	0.9776	1001	5914	0	1	0.9789	928	5907	1	0	0.975
1234	5914	1	0	0.9812	1064	5916	1	0	0.9774	1005	5913	1	0	0.9787	929	5906	1	0	0.9748
1237	5913	1	0	0.981	1065	5915	0	1	0.9774	1016	5912	1	0	0.9785	930	5905	1	0	0.9746
1241	5912	1	0	0.9808	1068	5914	0	1	0.9774	1021	5911	1	0	0.9784	931	5904	1	0	0.9745
1249	5911	2	0	0.9805	1069	5913	0	1	0.9774	1023	5910	1	0	0.9782	932	5903	0	1	0.9745
1256	5909	1	0	0.9803	1070	5912	1	0	0.9773	1029	5909	0	1	0.9782	935	5902	1	0	0.9743
1258	5908	1	0	0.9802	1071	5911	0	1	0.9773	1031	5908	1	0	0.9781	947	5901	1	0	0.9741
1266	5907	1	0	0.98	1074	5910	1	0	0.9771	1052	5907	1	0	0.9779	948	5900	1	0	0.974
1274	5906	1	0	0.9798	1076	5909	0	1	0.9771	1061	5906	1	0	0.9777	949	5899	2	0	0.9736
1275	5905	1	0	0.9797	1082	5908	0	1	0.9771	1064	5905	1	0	0.9776	951	5897	1	0	0.9735
1286	5904	1	0	0.9795	1088	5907	1	1	0.9769	1065	5904	1	0	0.9774	956	5896	1	0	0.9733
1288	5903	1	0	0.9793	1093	5905	1	0	0.9768	1066	5903	1	0	0.9772	959	5895	1	0	0.9731
1293	5902	2	0	0.979	1096	5904	1	0	0.9766	1067	5902	1	0	0.9771	968	5894	1	0	0.973
1298	5900	1	0	0.9788	1103	5903	2	0	0.9763	1073	5901	1	0	0.9769	973	5893	1	0	0.9728
1304	5899	1	0	0.9787	1106	5901	2	0	0.9759	1074	5900	1	0	0.9767	974	5892	1	0	0.9727
1305	5898	0	1	0.9787	1113	5899	1	0	0.9758	1075	5899	1	0	0.9766	976	5891	1	0	0.9725
1317	5897	1	0	0.9785	1116	5898	1	0	0.9756	1076	5898	1	0	0.9764	978	5890	1	0	0.9723
1318	5896	1	0	0.9783	1120	5897	1	0	0.9754	1078	5897	1	0	0.9762	985	5889	2	0	0.972
1322	5895	1	0	0.9782	1128	5896	1	0	0.9753	1100	5896	0	1	0.9762	988	5887	1	1	0.9718
1325	5894	1	0	0.978	1129	5895	0	1	0.9753	1101	5895	1	0	0.9761	989	5885	1	0	0.9717
1337	5893	1	0	0.9778	1130	5894	0	1	0.9753	1104	5894	0	1	0.9761	996	5884	1	0	0.9715
1340	5892	0	1	0.9778	1157	5893	1	0	0.9751	1106	5893	0	1	0.9761	997	5883	1	0	0.9713
1341	5891	1	0	0.9777	1161	5892	0	1	0.9751	1113	5892	1	0	0.9759	1006	5882	1	0	0.9712
1342	5890	1	0	0.9775	1164	5891	0	1	0.9751	1115	5891	1	0	0.9757	1012	5881	2	0	0.9708
1344	5889	0	1	0.9775	1165	5890	1	0	0.9749	1120	5890	2	0	0.9754	1017	5879	1	0	0.9707
1354	5888	1	0	0.9773	1167	5889	0	1	0.9749	1123	5888	0	1	0.9754	1020	5878	0	1	0.9707
1355	5887	1	0	0.9772	1168	5888	1	0	0.9748	1130	5887	1	0	0.9752	1024	5877	1	0	0.9705
1365	5886	1	0	0.977	1186	5887	1	0	0.9746	1133	5886	0	1	0.9752	1029	5876	1	0	0.9703
1371	5885	1	0	0.9768	1187	5886	1	0	0.9745	1139	5885	0	1	0.9752	1030	5875	1	0	0.9702
1375	5884	1	0	0.9767	1191	5885	2	0	0.9741	1144	5884	0	1	0.9752	1036	5874	0	1	0.9702
1381	5883	2	0	0.9763	1193	5883	1	0	0.974	1145	5883	1	0	0.9751	1041	5873	1	0	0.97
1382	5881	1	0	0.9762	1197	5882	1	0	0.9738	1150	5882	1	0	0.9749	1045	5872	1	0	0.9698
1383	5880	1	0	0.976	1198	5881	1	0	0.9736	1151	5881	1	0	0.9747	1047	5871	1	0	0.9697
1386	5879	1	0	0.9758	1201	5880	2	0	0.9733	1156	5880	1	0	0.9746	1052	5870	1	0	0.9695
1390	5878	1	0	0.9757	1202	5878	1	0	0.9731	1162	5879	1	0	0.9744	1056	5869	1	0	0.9693
1395	5877	1	0	0.9755	1204	5877	1	0	0.973	1170	5878	1	0	0.9742	1059	5868	1	0	0.9692
1405	5876	0	1	0.9755	1207	5876	0	1	0.973	1174	5877	1	0	0.9741	1060	5867	2	0	0.9689
1407	5875	1	0	0.9753	1217	5875	0	1	0.973	1175	5876	1	0	0.9739	1065	5865	1	0	0.9687
1412	5874	1	0	0.9752	1224	5874	1	0	0.9728	1177	5875	0	1	0.9739	1071	5864	2	0	0.9684
1414	5873	1	0	0.975	1228	5873	1	0	0.9726	1185	5874	0	1	0.9739	1075	5862	1	0	0.9682
1420	5872	1	0	0.9749	1245	5872	2	0	0.9723	1186	5873	1	0	0.9737	1079	5861	0	1	0.9682
1422	5871	1	0	0.9747	1249	5870	1	0	0.9721	1190	5872	0	1	0.9737	1084	5860	0	1	0.9682
1423	5870	1	0	0.9745	1257	5869	1	0	0.972	1195	5871	1	0	0.9736	1094	5859	0	1	0.9682
1430	5869	1	0	0.9744	1269	5868	1	0	0.9718	1199	5870	2	0	0.9732	1099	5858	1	0	0.968
1431	5868	1	0	0.9742	1274	5867	1	0	0.9716	1204	5868	0	1	0.9732	1100	5857	1	0	0.9679
1433	5867	0	1	0.9742	1275	5866	1	0	0.9715	1208	5867	1	0	0.9731	1106	5856	1	0	0.9677
1434	5866	1	3	0.974	1277	5865	0	1	0.9715	1216	5866	1	0	0.9729	1111	5855	1	0	0.9675
1435	5862	0	1	0.974	1280	5864	0	1	0.9715	1218	5865	1	0	0.9728	1112	5854	0	1	0.9675
1437	5861	1	1	0.9739	1283	5863	1	0	0.9713	1219	5864	1	0	0.9726	1118	5853	1	0	0.9674
1451	5859	0	1	0.9739	1293	5862	1	0	0.9711	1222	5863	1	0	0.9724	1121	5852	0	1	0.9674
1454	5858	0	1	0.9739	1297	5861	0	1	0.9711	1227	5862	1	0	0.9723	1123	5851	1	0	0.9672
1459	5857	0	1	0.9739	1299	5860	1	0	0.971	1228	5861	0	1	0.9723	1124	5850	1	0	0.967
1467	5856	1	1	0.9737	1305	5859	1	0	0.9708	1239	5860	1	0	0.9721	1127	5849	1	0	0.9669
1477	5854	0	1	0.9737	1315	5858	1	0	0.9706	1247	5859	1	0	0.9719	1130	5848	2	0	0.9665
1483	5853	1	0	0.9735	1327	5857	0	1	0.9706	1255	5858	1	0	0.9718	1133	5846	1	0	0.9664
1484	5852	0	1	0.9735	1329	5856	1	0	0.9705	1273	5857	1	0	0.9716	1134	5845	1	0	0.9662
1486	5851	1	0	0.9734	1339	5855	1	0	0.9703	1277	5856	1	0	0.9714	1140	5844	1	0	0.966
1489	5850	0	1	0.9734	1347	5854	1	0	0.9701	1278	5855	2	0	0.9711	1149	5843	0	1	0.966
1501	5849	1	0	0.9732	1358	5853	0	1	0.9701	1282	5853	2	0	0.9708	1150	5842	1	0	0.9659
1506	5848	0	1	0.9732	1365	5852	1	0	0.97	1283	5851	1	0	0.9706	1152	5841	1	0	0.9657
1508	5847	0	1	0.9732	1369	5851	1	0	0.9698	1286	5850	1	0	0.9704	1153	5840	1	0	0.9655
1510	5846	1	0	0.973	1372	5850	1	0	0.9696	1289	5849	1	0	0.9703	1162	5839	1	0	0.9654
1512	5845	1	1	0.9729	1373	5849	1	0	0.9695	1293	5848	1	0	0.9701	1166	5838	1	0	0.9652
1513	5843	0	1	0.9729	1377	5848	1	0	0.9693	1294	5847	0	1	0.9701	1169	5837	3	0	0.9647
1514	5842	0	1	0.9729	1389	5847	0	1	0.9693	1296	5846	1	0	0.9699	1174	5834	2	0	0.9644
1520	5841	1	0	0.9727	1391	5846	1	0	0.9691	1301	5845	1	0	0.9698	1175	5832	1	0	0.9642
1523	5840	1	0	0.9725	1393	5845	1	0	0.969	1309	5844	1	0	0.9696	1177	5831	3	0	0.9637
1525	5839	1	0	0.9724	1398	5844	1	0	0.9688	1314	5843	1	0	0.9694	1185	5828	1	0	0.9636
1526	5838	1	0	0.9722	1400	5843	1	0	0.9687	1323	5842	1	0	0.9693	1198	5827	1	0	0.9634
1527	5837	0	1	0.9722	1404	5842	1	0	0.9685	1333	5841	1	0	0.9691	1205	5826	1	0	0.9632
1531	5836	1	0	0.972	1406	5841	1	0	0.9683	1335	5840	1	0	0.9689	1207	5825	2	0	0.9629
1538	5835	1	0	0.9719	1427	5840	1	0	0.9682	1341	5839	2	0	0.9686	1208	5823	2	0	0.9626
1540	5834	1	0	0.9717	1431	5839	0	1	0.9682	1343	5837	1	0	0.9684	1210	5821	1	0	0.9624
1543	5833	1	0	0.9715	1433	5838	1	0	0.968	1344	5836	0	1	0.9684	1215	5820	1	0	0.9622
1545	5832	2	0	0.9712	1436	5837	1	0	0.9678	1348	5835	1	0	0.9683	1218	5819	1	0	0.9621
1548	5830	1	0	0.971	1437	5836	1	1	0.9677	1364	5834	1	1	0.9681	1224	5818	1	0	0.9619
1551	5829	1	0	0.9709	1440	5834	0	1	0.9677	1377	5832	1	0	0.9679	1226	5817	1	0	0.9617
1552	5828	1	0	0.9707	1441	5833	1	1	0.9675	1380	5831	1	0	0.9678	1227	5816	1	0	0.9616
1559	5827	1	0	0.9705	1448	5831	0	1	0.9675	1383	5830	1	0	0.9676	1233	5815	1	0	0.9614
1564	5826	1	0	0.9704	1452	5830	0	1	0.9675	1391	5829	1	0	0.9674	1238	5814	1	0	0.9612
1574	5825	1	0	0.9702	1461	5829	1	1	0.9673	1411	5828	0	1	0.9674	1239	5813	1	0	0.9611
1576	5824	1	0	0.97	1463	5827	1	0	0.9672	1418	5827	1	0	0.9673	1243	5812	1	0	0.9609
1578	5823	1	0	0.9699	1465	5826	1	0	0.967	1419	5826	1	0	0.9671	1250	5811	1	0	0.9608
1579	5822	2	0	0.9695	1471	5825	0	1	0.967	1426	5825	1	0	0.9669	1254	5810	0	1	0.9608
1583	5820	0	1	0.9695	1472	5824	0	1	0.967	1432	5824	1	0	0.9668	1255	5809	1	0	0.9606
1585	5819	0	1	0.9695	1477	5823	0	1	0.967	1433	5823	1	0	0.9666	1258	5808	0	1	0.9606
1591	5818	2	0	0.9692	1488	5822	0	1	0.967	1434	5822	0	1	0.9666	1260	5807	2	0	0.9603
1594	5816	1	0	0.969	1489	5821	1	0	0.9668	1435	5821	0	2	0.9666	1268	5805	1	0	0.9601
1599	5815	1	0	0.9689	1491	5820	1	0	0.9667	1436	5819	3	0	0.9661	1273	5804	0	1	0.9601
1611	5814	1	0	0.9687	1495	5819	0	1	0.9667	1438	5816	1	0	0.9659	1282	5803	2	0	0.9598
1624	5813	1	0	0.9685	1496	5818	1	0	0.9665	1444	5815	1	0	0.9658	1284	5801	1	0	0.9596
1626	5812	1	0	0.9684	1505	5817	0	1	0.9665	1445	5814	1	0	0.9656	1288	5800	0	1	0.9596
1635	5811	2	0	0.968	1506	5816	1	0	0.9663	1448	5813	1	0	0.9654	1298	5799	1	0	0.9594
1651	5809	1	0	0.9679	1514	5815	1	0	0.9662	1449	5812	1	0	0.9653	1301	5798	0	1	0.9594
1655	5808	1	0	0.9677	1520	5814	0	1	0.9662	1453	5811	0	1	0.9653	1315	5797	1	0	0.9593
1674	5807	1	0	0.9675	1521	5813	1	0	0.966	1458	5810	0	1	0.9653	1325	5796	1	0	0.9591
1681	5806	1	0	0.9674	1529	5812	0	1	0.966	1465	5809	0	1	0.9653	1329	5795	1	0	0.9589
1694	5805	1	0	0.9672	1532	5811	1	0	0.9658	1466	5808	1	0	0.9651	1331	5794	1	0	0.9588
1700	5804	1	0	0.967	1536	5810	1	0	0.9657	1469	5807	0	1	0.9651	1332	5793	2	0	0.9584
1703	5803	0	1	0.967	1537	5809	1	0	0.9655	1470	5806	0	1	0.9651	1334	5791	2	0	0.9581
1707	5802	1	0	0.9669	1538	5808	1	0	0.9653	1476	5805	0	1	0.9651	1335	5789	1	0	0.9579
1710	5801	1	1	0.9667	1566	5807	1	0	0.9652	1478	5804	1	1	0.9649	1336	5788	0	1	0.9579
1717	5799	1	0	0.9665	1577	5806	1	1	0.965	1479	5802	1	0	0.9648	1340	5787	1	0	0.9578
1718	5798	1	0	0.9664	1587	5804	1	0	0.9648	1481	5801	0	1	0.9648	1345	5786	1	0	0.9576
1724	5797	1	0	0.9662	1588	5803	1	0	0.9647	1482	5800	0	1	0.9648	1349	5785	1	0	0.9574
1738	5796	0	1	0.9662	1592	5802	2	0	0.9643	1484	5799	2	0	0.9645	1350	5784	1	0	0.9573
1741	5795	1	0	0.966	1610	5800	1	0	0.9642	1488	5797	0	1	0.9645	1352	5783	1	0	0.9571
1743	5794	1	0	0.9659	1619	5799	1	0	0.964	1492	5796	1	0	0.9643	1353	5782	1	0	0.9569
1744	5793	2	0	0.9655	1621	5798	1	0	0.9638	1493	5795	1	0	0.9641	1356	5781	1	0	0.9568
1749	5791	1	0	0.9654	1627	5797	1	0	0.9637	1494	5794	1	0	0.964	1357	5780	1	0	0.9566
1754	5790	1	0	0.9652	1630	5796	1	0	0.9635	1498	5793	1	0	0.9638	1361	5779	1	0	0.9564
1770	5789	1	1	0.965	1631	5795	1	0	0.9633	1502	5792	1	1	0.9636	1364	5778	1	0	0.9563
1775	5787	1	0	0.9649	1635	5794	2	0	0.963	1503	5790	1	0	0.9635	1365	5777	1	0	0.9561
1781	5786	1	0	0.9647	1641	5792	0	1	0.963	1504	5789	0	1	0.9635	1375	5776	1	0	0.956
1790	5785	1	0	0.9645	1642	5791	2	0	0.9627	1507	5788	1	0	0.9633	1379	5775	1	0	0.9558
1792	5784	1	0	0.9644	1646	5789	2	0	0.9623	1508	5787	1	0	0.9631	1391	5774	1	0	0.9556
1797	5783	0	1	0.9644	1655	5787	1	0	0.9622	1514	5786	1	0	0.963	1395	5773	1	0	0.9555
1799	5782	0	1	0.9644	1656	5786	1	0	0.962	1516	5785	1	0	0.9628	1399	5772	1	0	0.9553
1800	5781	1	0	0.9642	1658	5785	2	0	0.9617	1523	5784	1	0	0.9626	1406	5771	1	0	0.9551
1802	5780	1	0	0.964	1659	5783	1	0	0.9615	1533	5783	1	0	0.9625	1409	5770	2	1	0.9548
1805	5779	0	1	0.964	1661	5782	1	0	0.9613	1534	5782	1	0	0.9623	1411	5767	0	1	0.9548
1806	5778	0	2	0.964	1665	5781	1	0	0.9612	1540	5781	0	1	0.9623	1414	5766	1	0	0.9546
1807	5776	0	1	0.964	1669	5780	1	0	0.961	1541	5780	2	0	0.962	1417	5765	1	0	0.9545
1808	5775	0	1	0.964	1678	5779	3	0	0.9605	1543	5778	1	0	0.9618	1422	5764	1	0	0.9543
1811	5774	1	0	0.9639	1687	5776	1	0	0.9603	1549	5777	1	0	0.9616	1423	5763	1	0	0.9541
1814	5773	1	1	0.9637	1691	5775	0	1	0.9603	1551	5776	1	0	0.9615	1429	5762	1	0	0.954
1818	5771	0	1	0.9637	1692	5774	1	0	0.9602	1560	5775	1	0	0.9613	1433	5761	0	1	0.954
1821	5770	1	0	0.9635	1701	5773	1	0	0.96	1568	5774	1	0	0.9611	1434	5760	1	0	0.9538
1823	5769	1	0	0.9634	1702	5772	1	0	0.9598	1574	5773	1	0	0.961	1435	5759	1	0	0.9536
1827	5768	1	0	0.9632	1709	5771	1	0	0.9597	1578	5772	1	0	0.9608	1437	5758	2	0	0.9533
1834	5767	0	1	0.9632	1714	5770	1	0	0.9595	1579	5771	1	0	0.9606	1438	5756	1	0	0.9531
1841	5766	0	1	0.9632	1729	5769	1	0	0.9593	1581	5770	1	0	0.9605	1439	5755	1	0	0.953
1844	5765	0	1	0.9632	1732	5768	0	1	0.9593	1589	5769	1	0	0.9603	1441	5754	1	0	0.9528
1846	5764	0	1	0.9632	1739	5767	1	0	0.9592	1592	5768	1	0	0.9601	1448	5753	0	1	0.9528
1849	5763	0	1	0.9632	1744	5766	1	0	0.959	1596	5767	1	0	0.96	1453	5752	1	0	0.9526
1854	5762	0	1	0.9632	1752	5765	1	0	0.9588	1598	5766	2	0	0.9596	1454	5751	1	0	0.9525
1856	5761	0	1	0.9632	1767	5764	1	0	0.9587	1600	5764	2	0	0.9593	1455	5750	1	0	0.9523
1862	5760	1	1	0.963	1768	5763	2	0	0.9583	1608	5762	2	0	0.959	1458	5749	1	0	0.9521
1866	5758	1	0	0.9629	1775	5761	1	1	0.9582	1615	5760	1	0	0.9588	1459	5748	1	0	0.952
1868	5757	1	0	0.9627	1792	5759	1	0	0.958	1629	5759	1	0	0.9586	1462	5747	1	0	0.9518
1875	5756	1	0	0.9625	1794	5758	1	0	0.9578	1633	5758	1	0	0.9585	1466	5746	1	0	0.9516
1876	5755	0	1	0.9625	1796	5757	1	0	0.9577	1641	5757	1	0	0.9583	1471	5745	0	1	0.9516
1877	5754	0	1	0.9625	1800	5756	1	0	0.9575	1642	5756	1	0	0.9581	1472	5744	1	0	0.9515
1880	5753	1	0	0.9624	1803	5755	0	1	0.9575	1650	5755	0	1	0.9581	1477	5743	1	0	0.9513
1881	5752	1	0	0.9622	1806	5754	1	1	0.9573	1660	5754	0	1	0.9581	1478	5742	1	0	0.9512
1883	5751	1	0	0.962	1807	5752	0	1	0.9573	1661	5753	2	0	0.9578	1481	5741	1	0	0.951
1890	5750	0	1	0.962	1808	5751	1	0	0.9572	1663	5751	1	0	0.9576	1484	5740	1	1	0.9508
1902	5749	1	0	0.9618	1812	5750	0	1	0.9572	1667	5750	1	0	0.9575	1487	5738	1	0	0.9507
1903	5748	0	1	0.9618	1822	5749	1	0	0.957	1668	5749	2	0	0.9571	1489	5737	1	0	0.9505
1904	5747	0	1	0.9618	1827	5748	1	0	0.9568	1673	5747	0	1	0.9571	1496	5736	1	0	0.9503
1911	5746	1	0	0.9617	1831	5747	0	1	0.9568	1674	5746	1	0	0.957	1497	5735	1	0	0.9502
1914	5745	0	1	0.9617	1836	5746	0	1	0.9568	1681	5745	1	0	0.9568	1498	5734	1	0	0.95
1920	5744	1	0	0.9615	1838	5745	0	1	0.9568	1683	5744	1	0	0.9566	1508	5733	1	0	0.9498
1922	5743	1	0	0.9613	1843	5744	1	1	0.9567	1684	5743	0	1	0.9566	1509	5732	2	0	0.9495
1924	5742	1	0	0.9612	1848	5742	0	1	0.9567	1693	5742	0	1	0.9566	1512	5730	1	0	0.9493
1925	5741	1	0	0.961	1850	5741	0	1	0.9567	1697	5741	1	0	0.9565	1519	5729	1	0	0.9492
1929	5740	1	0	0.9608	1851	5740	2	0	0.9563	1698	5740	1	0	0.9563	1521	5728	1	0	0.949
1930	5739	1	0	0.9607	1857	5738	1	0	0.9562	1710	5739	2	0	0.956	1530	5727	2	0	0.9487
1953	5738	0	1	0.9607	1862	5737	0	2	0.9562	1713	5737	1	0	0.9558	1533	5725	1	0	0.9485
1963	5737	0	1	0.9607	1864	5735	1	1	0.956	1723	5736	1	0	0.9556	1535	5724	1	0	0.9483
1969	5736	1	0	0.9605	1868	5733	0	1	0.956	1725	5735	1	0	0.9555	1537	5723	1	0	0.9482
1982	5735	1	0	0.9603	1872	5732	1	0	0.9558	1727	5734	1	0	0.9553	1540	5722	1	0	0.948
1986	5734	1	1	0.9602	1873	5731	1	0	0.9557	1733	5733	0	1	0.9553	1545	5721	1	0	0.9478
1992	5732	2	0	0.9598	1877	5730	1	0	0.9555	1735	5732	0	1	0.9553	1546	5720	1	0	0.9477
1994	5730	1	0	0.9597	1880	5729	1	0	0.9553	1746	5731	1	0	0.9551	1551	5719	0	1	0.9477
1996	5729	1	0	0.9595	1884	5728	1	0	0.9552	1749	5730	1	0	0.955	1563	5718	0	1	0.9477
1997	5728	2	0	0.9592	1895	5727	1	0	0.955	1751	5729	1	0	0.9548	1567	5717	1	0	0.9475
1998	5726	1	0	0.959	1897	5726	1	0	0.9548	1755	5728	1	1	0.9546	1578	5716	1	0	0.9473
2003	5725	0	1	0.959	1903	5725	0	1	0.9548	1764	5726	2	0	0.9543	1587	5715	1	0	0.9472
2005	5724	1	0	0.9588	1905	5724	0	1	0.9548	1793	5724	1	0	0.9541	1590	5714	1	0	0.947
2012	5723	1	0	0.9587	1908	5723	1	0	0.9547	1794	5723	1	0	0.954	1592	5713	1	0	0.9468
2014	5722	0	1	0.9587	1913	5722	2	0	0.9543	1795	5722	1	0	0.9538	1595	5712	1	0	0.9467
2017	5721	1	0	0.9585	1917	5720	1	1	0.9542	1798	5721	1	1	0.9536	1596	5711	0	1	0.9467
2022	5720	1	0	0.9583	1921	5718	0	1	0.9542	1806	5719	0	1	0.9536	1599	5710	1	0	0.9465
2025	5719	1	0	0.9582	1922	5717	2	0	0.9538	1809	5718	1	1	0.9535	1604	5709	1	0	0.9463
2027	5718	1	0	0.958	1925	5715	1	0	0.9537	1812	5716	0	2	0.9535	1608	5708	1	0	0.9462
2035	5717	1	0	0.9578	1931	5714	0	1	0.9537	1817	5714	0	1	0.9535	1616	5707	1	0	0.946
2037	5716	1	0	0.9577	1933	5713	1	0	0.9535	1819	5713	0	1	0.9535	1623	5706	1	0	0.9458
2045	5715	1	0	0.9575	1940	5712	1	0	0.9533	1821	5712	1	1	0.9533	1629	5705	1	0	0.9457
2046	5714	1	0	0.9573	1950	5711	1	0	0.9532	1822	5710	0	1	0.9533	1630	5704	1	0	0.9455
2050	5713	0	1	0.9573	1953	5710	1	0	0.953	1830	5709	0	1	0.9533	1631	5703	0	1	0.9455
2055	5712	1	0	0.9572	1955	5709	1	0	0.9528	1834	5708	0	1	0.9533	1635	5702	1	0	0.9453
2059	5711	1	0	0.957	1965	5708	1	0	0.9527	1835	5707	0	1	0.9533	1636	5701	1	0	0.9452
2068	5710	1	0	0.9568	1967	5707	1	0	0.9525	1837	5706	1	0	0.9531	1640	5700	1	0	0.945
2070	5709	1	0	0.9567	1972	5706	1	0	0.9523	1839	5705	1	0	0.953	1641	5699	1	0	0.9449
2075	5708	1	0	0.9565	1973	5705	1	0	0.9522	1846	5704	3	0	0.9525	1642	5698	1	0	0.9447
2078	5707	1	0	0.9563	1983	5704	1	0	0.952	1851	5701	1	0	0.9523	1643	5697	1	0	0.9445
2080	5706	1	0	0.9562	1987	5703	0	1	0.952	1852	5700	0	1	0.9523	1644	5696	1	0	0.9444
2082	5705	1	0	0.956	1989	5702	0	1	0.952	1853	5699	1	0	0.9521	1646	5695	1	0	0.9442
2087	5704	1	0	0.9558	1993	5701	1	0	0.9518	1854	5698	0	2	0.9521	1653	5694	1	0	0.944
2093	5703	0	1	0.9558	2000	5700	1	0	0.9517	1855	5696	1	1	0.952	1661	5693	1	0	0.9439
2095	5702	1	0	0.9557	2001	5699	1	0	0.9515	1857	5694	0	1	0.952	1662	5692	1	0	0.9437
2105	5701	2	0	0.9553	2008	5698	0	1	0.9515	1858	5693	1	0	0.9518	1663	5691	1	0	0.9435
2113	5699	0	1	0.9553	2011	5697	0	1	0.9515	1861	5692	1	0	0.9516	1669	5690	1	0	0.9434
2117	5698	1	0	0.9551	2012	5696	1	0	0.9513	1865	5691	0	1	0.9516	1673	5689	1	1	0.9432
2118	5697	0	2	0.9551	2015	5695	0	1	0.9513	1866	5690	1	0	0.9515	1678	5687	1	0	0.943
2123	5695	1	0	0.955	2017	5694	2	0	0.951	1871	5689	1	0	0.9513	1683	5686	1	0	0.9429
2126	5694	0	3	0.955	2018	5692	1	0	0.9508	1880	5688	1	0	0.9511	1687	5685	2	0	0.9425
2127	5691	1	1	0.9548	2020	5691	1	0	0.9507	1891	5687	1	0	0.951	1688	5683	1	0	0.9424
2129	5689	1	1	0.9546	2024	5690	1	0	0.9505	1893	5686	1	0	0.9508	1689	5682	1	0	0.9422
2132	5687	0	1	0.9546	2026	5689	0	1	0.9505	1895	5685	0	1	0.9508	1696	5681	1	0	0.942
2133	5686	0	1	0.9546	2027	5688	1	0	0.9503	1898	5684	0	1	0.9508	1698	5680	1	0	0.9419
2134	5685	0	1	0.9546	2032	5687	1	0	0.9502	1907	5683	1	1	0.9506	1699	5679	1	0	0.9417
2135	5684	1	0	0.9545	2039	5686	1	0	0.95	1908	5681	1	0	0.9504	1700	5678	1	0	0.9415
2138	5683	0	1	0.9545	2040	5685	2	0	0.9497	1911	5680	0	1	0.9504	1704	5677	2	1	0.9412
2140	5682	0	1	0.9545	2043	5683	1	1	0.9495	1915	5679	1	0	0.9503	1706	5674	2	0	0.9409
2141	5681	1	1	0.9543	2049	5681	1	0	0.9493	1917	5678	1	0	0.9501	1707	5672	1	0	0.9407
2143	5679	2	2	0.954	2059	5680	1	0	0.9492	1920	5677	1	0	0.9499	1709	5671	1	0	0.9405
2144	5675	0	2	0.954	2062	5679	1	0	0.949	1927	5676	1	1	0.9498	1712	5670	1	0	0.9404
2145	5673	0	1	0.954	2063	5678	1	0	0.9488	1928	5674	1	0	0.9496	1715	5669	1	0	0.9402
2147	5672	0	3	0.954	2064	5677	1	0	0.9487	1929	5673	1	0	0.9494	1717	5668	3	0	0.9397
2148	5669	0	2	0.954	2067	5676	1	0	0.9485	1933	5672	1	0	0.9493	1723	5665	1	0	0.9395
2149	5667	0	2	0.954	2069	5675	1	0	0.9483	1935	5671	1	0	0.9491	1725	5664	1	0	0.9394
2152	5665	0	2	0.954	2073	5674	1	0	0.9482	1941	5670	1	0	0.9489	1732	5663	1	0	0.9392
2153	5663	1	1	0.9538	2089	5673	1	0	0.948	1943	5669	0	1	0.9489	1741	5662	1	0	0.939
2154	5661	0	2	0.9538	2092	5672	2	0	0.9477	1947	5668	0	1	0.9489	1743	5661	1	0	0.9389
2155	5659	1	1	0.9536	2093	5670	0	1	0.9477	1948	5667	1	0	0.9488	1746	5660	2	0	0.9385
2156	5657	0	2	0.9536	2096	5669	1	0	0.9475	1951	5666	1	0	0.9486	1748	5658	1	0	0.9384
2157	5655	0	1	0.9536	2107	5668	1	0	0.9473	1954	5665	0	1	0.9486	1750	5657	2	0	0.9381
2158	5654	0	3	0.9536	2109	5667	1	0	0.9472	1957	5664	1	0	0.9484	1752	5655	2	0	0.9377
2159	5651	1	0	0.9535	2111	5666	1	0	0.947	1968	5663	1	0	0.9483	1758	5653	1	0	0.9376
2160	5650	1	2	0.9533	2113	5665	0	2	0.947	1976	5662	1	0	0.9481	1760	5652	1	0	0.9374
2161	5647	0	2	0.9533	2114	5663	1	0	0.9468	1980	5661	0	1	0.9481	1761	5651	0	1	0.9374
2162	5645	1	4	0.9531	2117	5662	0	1	0.9468	1984	5660	1	0	0.9479	1765	5650	2	0	0.9371
2163	5640	0	3	0.9531	2119	5661	0	2	0.9468	1988	5659	1	0	0.9478	1768	5648	1	0	0.9369
2164	5637	0	2	0.9531	2120	5659	1	0	0.9467	1992	5658	1	0	0.9476	1772	5647	1	0	0.9367
2165	5635	0	1	0.9531	2121	5658	1	1	0.9465	1993	5657	2	0	0.9473	1774	5646	2	1	0.9364
2166	5634	0	2	0.9531	2122	5656	1	0	0.9463	1994	5655	1	0	0.9471	1776	5643	3	0	0.9359
2167	5632	0	1	0.9531	2124	5655	2	0	0.946	1997	5654	2	0	0.9468	1779	5640	3	0	0.9354
2168	5631	0	5	0.9531	2125	5653	1	0	0.9458	1998	5652	2	0	0.9464	1784	5637	1	0	0.9352
2169	5626	0	7	0.9531	2128	5652	0	2	0.9458	2000	5650	0	1	0.9464	1785	5636	1	0	0.9351
2170	5619	2	7	0.9528	2134	5650	1	0	0.9457	2006	5649	2	0	0.9461	1787	5635	1	0	0.9349
2171	5610	0	5	0.9528	2136	5649	1	0	0.9455	2007	5647	1	1	0.9459	1792	5634	1	0	0.9347
2172	5605	0	6	0.9528	2137	5648	1	0	0.9453	2010	5645	0	1	0.9459	1796	5633	2	0	0.9344
2173	5599	0	5	0.9528	2139	5647	1	1	0.9452	2018	5644	0	1	0.9459	1797	5631	1	1	0.9342
2174	5594	0	2	0.9528	2140	5645	1	1	0.945	2020	5643	1	1	0.9458	1798	5629	1	1	0.9341
2175	5592	0	6	0.9528	2142	5643	1	0	0.9448	2021	5641	1	0	0.9456	1799	5627	2	0	0.9337
2176	5586	0	5	0.9528	2143	5642	0	1	0.9448	2023	5640	1	0	0.9454	1800	5625	1	1	0.9336
2177	5581	0	7	0.9528	2144	5641	1	0	0.9447	2027	5639	1	0	0.9453	1802	5623	1	0	0.9334
2178	5574	0	7	0.9528	2145	5640	0	1	0.9447	2029	5638	0	1	0.9453	1803	5622	0	1	0.9334
2179	5567	0	6	0.9528	2146	5639	0	1	0.9447	2038	5637	1	0	0.9451	1804	5621	1	0	0.9332
2180	5561	0	7	0.9528	2147	5638	0	1	0.9447	2039	5636	1	0	0.9449	1805	5620	1	1	0.9331
2181	5554	0	5	0.9528	2149	5637	0	1	0.9447	2040	5635	1	0	0.9448	1806	5618	0	1	0.9331
2182	5549	0	7	0.9528	2150	5636	0	3	0.9447	2042	5634	0	1	0.9448	1807	5617	1	0	0.9329
2183	5542	0	4	0.9528	2151	5633	0	1	0.9447	2043	5633	1	0	0.9446	1808	5616	2	0	0.9326
2184	5538	0	8	0.9528	2153	5632	0	1	0.9447	2048	5632	1	0	0.9444	1810	5614	1	0	0.9324
2185	5530	0	7	0.9528	2154	5631	0	2	0.9447	2049	5631	1	0	0.9443	1811	5613	1	0	0.9322
2186	5523	0	7	0.9528	2155	5629	0	3	0.9447	2050	5630	1	0	0.9441	1813	5612	0	1	0.9322
2187	5516	0	8	0.9528	2157	5626	0	1	0.9447	2051	5629	1	0	0.9439	1814	5611	2	0	0.9319
2188	5508	1	10	0.9526	2158	5625	0	1	0.9447	2053	5628	1	0	0.9437	1816	5609	0	1	0.9319
2189	5497	1	8	0.9524	2159	5624	0	2	0.9447	2058	5627	1	0	0.9436	1817	5608	1	0	0.9317
2190	5488	0	10	0.9524	2160	5622	0	3	0.9447	2061	5626	0	1	0.9436	1820	5607	1	0	0.9316
2191	5478	0	14	0.9524	2161	5619	1	3	0.9445	2062	5625	1	0	0.9434	1825	5606	1	0	0.9314
2192	5464	0	13	0.9524	2162	5615	0	2	0.9445	2072	5624	0	1	0.9434	1827	5605	0	1	0.9314
2193	5451	0	12	0.9524	2163	5613	1	2	0.9443	2078	5623	1	0	0.9432	1829	5604	1	0	0.9312
2194	5439	0	16	0.9524	2164	5610	2	3	0.944	2080	5622	1	0	0.9431	1830	5603	1	0	0.9311
2195	5423	0	10	0.9524	2165	5605	0	3	0.944	2091	5621	1	0	0.9429	1834	5602	0	1	0.9311
2196	5413	0	11	0.9524	2166	5602	0	1	0.944	2092	5620	1	0	0.9427	1835	5601	1	2	0.9309
2197	5402	0	7	0.9524	2167	5601	0	5	0.944	2093	5619	1	0	0.9426	1840	5598	0	1	0.9309
2198	5395	0	5	0.9524	2168	5596	1	5	0.9438	2096	5618	0	1	0.9426	1841	5597	1	0	0.9307
2199	5390	2	14	0.9521	2169	5590	2	6	0.9435	2099	5617	1	0	0.9424	1842	5596	1	0	0.9306
2200	5374	0	11	0.9521	2170	5582	0	4	0.9435	2105	5616	1	1	0.9422	1843	5595	0	1	0.9306
2201	5363	0	10	0.9521	2171	5578	1	8	0.9433	2107	5614	0	1	0.9422	1848	5594	0	2	0.9306
2202	5353	1	3	0.9519	2172	5569	0	4	0.9433	2109	5613	1	0	0.9421	1849	5592	1	0	0.9304
2203	5349	0	8	0.9519	2173	5565	0	10	0.9433	2112	5612	0	1	0.9421	1851	5591	1	0	0.9302
2204	5341	0	14	0.9519	2174	5555	0	9	0.9433	2114	5611	1	1	0.9419	1853	5590	1	0	0.9301
2205	5327	0	6	0.9519	2175	5546	0	5	0.9433	2115	5609	0	1	0.9419	1856	5589	1	0	0.9299
2206	5321	0	5	0.9519	2176	5541	0	3	0.9433	2119	5608	1	1	0.9417	1861	5588	1	0	0.9297
2207	5316	0	14	0.9519	2177	5538	0	7	0.9433	2123	5606	1	0	0.9416	1862	5587	1	0	0.9296
2208	5302	1	10	0.9517	2178	5531	0	7	0.9433	2127	5605	1	1	0.9414	1866	5586	1	0	0.9294
2209	5291	0	7	0.9517	2179	5524	0	8	0.9433	2130	5603	1	0	0.9412	1869	5585	1	0	0.9292
2210	5284	0	11	0.9517	2180	5516	0	6	0.9433	2132	5602	0	1	0.9412	1873	5584	1	1	0.9291
2211	5273	0	8	0.9517	2181	5510	0	7	0.9433	2136	5601	1	0	0.9411	1874	5582	1	0	0.9289
2212	5265	0	12	0.9517	2182	5503	0	4	0.9433	2139	5600	0	1	0.9411	1879	5581	1	0	0.9288
2213	5253	1	8	0.9516	2183	5499	0	4	0.9433	2140	5599	1	2	0.9409	1880	5580	1	0	0.9286
2214	5244	0	10	0.9516	2184	5495	0	5	0.9433	2141	5596	1	0	0.9407	1882	5579	0	1	0.9286
2215	5234	0	9	0.9516	2185	5490	2	6	0.943	2142	5595	1	0	0.9406	1885	5578	1	0	0.9284
2216	5225	0	4	0.9516	2186	5482	0	4	0.943	2144	5594	0	1	0.9406	1888	5577	1	0	0.9283
2217	5221	0	4	0.9516	2187	5478	0	9	0.943	2145	5593	1	3	0.9404	1891	5576	0	1	0.9283
2218	5217	0	5	0.9516	2188	5469	0	2	0.943	2146	5589	0	1	0.9404	1893	5575	1	0	0.9281
2219	5212	0	6	0.9516	2189	5467	0	6	0.943	2147	5588	0	2	0.9404	1895	5574	1	0	0.9279
2220	5206	0	10	0.9516	2190	5461	2	9	0.9426	2149	5586	0	2	0.9404	1896	5573	2	0	0.9276
2221	5196	0	6	0.9516	2191	5450	0	14	0.9426	2150	5584	0	1	0.9404	1897	5571	2	0	0.9273
2222	5190	0	6	0.9516	2192	5436	0	17	0.9426	2151	5583	0	3	0.9404	1908	5569	1	0	0.9271
2223	5184	0	10	0.9516	2193	5419	0	12	0.9426	2152	5580	0	1	0.9404	1911	5568	0	1	0.9271
2224	5174	0	12	0.9516	2194	5407	0	9	0.9426	2153	5579	0	2	0.9404	1912	5567	1	1	0.9269
2225	5162	0	14	0.9516	2195	5398	1	8	0.9424	2154	5577	0	1	0.9404	1914	5565	1	0	0.9268
2226	5148	0	13	0.9516	2196	5389	0	10	0.9424	2155	5576	1	0	0.9402	1916	5564	1	0	0.9266
2227	5135	0	12	0.9516	2197	5379	2	9	0.9421	2156	5575	0	1	0.9402	1919	5563	1	1	0.9264
2228	5123	0	16	0.9516	2198	5368	0	9	0.9421	2158	5574	1	2	0.9401	1922	5561	1	0	0.9263
2229	5107	0	7	0.9516	2199	5359	0	12	0.9421	2159	5571	0	1	0.9401	1926	5560	1	0	0.9261
2230	5100	0	10	0.9516	2200	5347	0	6	0.9421	2160	5570	1	3	0.9399	1929	5559	1	0	0.9259
2231	5090	1	17	0.9514	2201	5341	1	7	0.9419	2161	5566	0	4	0.9399	1933	5558	2	0	0.9256
2232	5072	1	11	0.9512	2202	5333	0	7	0.9419	2162	5562	0	5	0.9399	1934	5556	1	1	0.9254
2233	5060	1	14	0.951	2203	5326	0	7	0.9419	2163	5557	0	4	0.9399	1935	5554	1	0	0.9253
2234	5045	0	8	0.951	2204	5319	0	9	0.9419	2164	5553	1	2	0.9397	1937	5553	1	0	0.9251
2235	5037	1	13	0.9508	2205	5310	0	8	0.9419	2165	5550	0	2	0.9397	1938	5552	1	0	0.9249
2236	5023	0	7	0.9508	2206	5302	0	8	0.9419	2166	5548	0	2	0.9397	1939	5551	1	0	0.9248
2237	5016	1	11	0.9506	2207	5294	0	9	0.9419	2167	5546	2	4	0.9394	1943	5550	1	0	0.9246
2238	5004	0	16	0.9506	2208	5285	0	11	0.9419	2168	5540	1	4	0.9392	1944	5549	1	0	0.9244
2239	4988	0	17	0.9506	2209	5274	0	7	0.9419	2169	5535	0	5	0.9392	1945	5548	1	0	0.9243
2240	4971	0	5	0.9506	2210	5267	0	4	0.9419	2170	5530	0	7	0.9392	1950	5547	1	1	0.9241
2241	4966	1	13	0.9504	2211	5263	0	5	0.9419	2171	5523	0	4	0.9392	1952	5545	0	1	0.9241
2242	4952	0	11	0.9504	2212	5258	1	21	0.9417	2172	5519	0	6	0.9392	1953	5544	1	0	0.9239
2243	4941	0	15	0.9504	2213	5236	0	11	0.9417	2173	5513	1	4	0.939	1960	5543	1	0	0.9238
2244	4926	1	5	0.9502	2214	5225	0	4	0.9417	2174	5508	0	4	0.939	1961	5542	1	0	0.9236
2245	4920	0	7	0.9502	2215	5221	1	8	0.9416	2175	5504	1	0	0.9389	1965	5541	2	0	0.9233
2246	4913	0	7	0.9502	2216	5212	1	5	0.9414	2176	5503	0	7	0.9389	1969	5539	1	0	0.9231
2247	4906	0	10	0.9502	2217	5206	0	4	0.9414	2177	5496	0	8	0.9389	1977	5538	1	0	0.9229
2248	4896	1	10	0.95	2218	5202	0	6	0.9414	2178	5488	0	8	0.9389	1979	5537	1	0	0.9228
2249	4885	0	9	0.95	2219	5196	0	8	0.9414	2179	5480	0	4	0.9389	1983	5536	1	1	0.9226
2250	4876	1	9	0.9498	2220	5188	0	6	0.9414	2180	5476	1	6	0.9387	1987	5534	1	0	0.9224
2251	4866	0	8	0.9498	2221	5182	1	12	0.9412	2181	5469	0	9	0.9387	1991	5533	1	0	0.9223
2252	4858	0	5	0.9498	2222	5169	0	6	0.9412	2182	5460	0	4	0.9387	1992	5532	1	0	0.9221
2253	4853	1	12	0.9496	2223	5163	0	8	0.9412	2183	5456	0	3	0.9387	1996	5531	1	0	0.9219
2254	4840	1	12	0.9494	2224	5155	0	12	0.9412	2184	5453	2	5	0.9383	1999	5530	1	0	0.9218
2255	4827	0	8	0.9494	2225	5143	0	12	0.9412	2185	5446	0	7	0.9383	2000	5529	0	1	0.9218
2256	4819	0	8	0.9494	2226	5131	0	16	0.9412	2186	5439	0	11	0.9383	2006	5528	2	0	0.9214
2257	4811	0	6	0.9494	2227	5115	0	13	0.9412	2187	5428	0	8	0.9383	2009	5526	2	0	0.9211
2258	4805	0	7	0.9494	2228	5102	0	3	0.9412	2188	5420	0	5	0.9383	2010	5524	1	0	0.9209
2259	4798	0	7	0.9494	2229	5099	0	11	0.9412	2189	5415	0	9	0.9383	2012	5523	1	0	0.9208
2260	4791	1	4	0.9492	2230	5088	0	13	0.9412	2190	5406	0	9	0.9383	2013	5522	1	1	0.9206
2261	4786	1	11	0.949	2231	5075	1	14	0.941	2191	5397	0	13	0.9383	2014	5520	1	0	0.9204
2262	4774	0	12	0.949	2232	5060	0	13	0.941	2192	5384	1	12	0.9382	2015	5519	1	0	0.9203
2263	4762	0	3	0.949	2233	5047	0	12	0.941	2193	5371	0	10	0.9382	2019	5518	1	0	0.9201
2264	4759	0	12	0.949	2234	5035	0	7	0.941	2194	5361	0	17	0.9382	2021	5517	1	1	0.9199
2265	4747	0	5	0.949	2235	5028	1	13	0.9408	2195	5344	1	8	0.938	2022	5515	0	1	0.9199
2266	4742	0	10	0.949	2236	5014	0	11	0.9408	2196	5335	1	14	0.9378	2026	5514	1	0	0.9198
2267	4732	0	2	0.949	2237	5003	0	12	0.9408	2197	5320	0	9	0.9378	2030	5513	1	0	0.9196
2268	4730	0	6	0.949	2238	4991	0	11	0.9408	2198	5311	0	13	0.9378	2031	5512	1	0	0.9194
2269	4724	1	3	0.9488	2239	4980	0	10	0.9408	2199	5298	0	12	0.9378	2035	5511	1	0	0.9193
2270	4720	0	8	0.9488	2240	4970	0	18	0.9408	2200	5286	0	7	0.9378	2036	5510	1	0	0.9191
2271	4712	0	16	0.9488	2241	4952	2	12	0.9404	2201	5279	0	11	0.9378	2037	5509	1	0	0.9189
2272	4696	0	6	0.9488	2242	4938	0	13	0.9404	2202	5268	1	9	0.9376	2038	5508	1	0	0.9188
2273	4690	1	3	0.9486	2243	4925	1	14	0.9402	2203	5258	1	2	0.9375	2039	5507	2	0	0.9184
2274	4686	0	10	0.9486	2244	4910	0	4	0.9402	2204	5255	1	7	0.9373	2041	5505	1	0	0.9183
2275	4676	0	7	0.9486	2245	4906	0	10	0.9402	2205	5247	0	8	0.9373	2044	5504	1	0	0.9181
2276	4669	0	8	0.9486	2246	4896	0	11	0.9402	2206	5239	0	5	0.9373	2045	5503	1	0	0.9179
2277	4661	0	8	0.9486	2247	4885	0	9	0.9402	2207	5234	0	6	0.9373	2046	5502	1	0	0.9177
2278	4653	0	9	0.9486	2248	4876	0	5	0.9402	2208	5228	1	8	0.9371	2054	5501	1	0	0.9176
2279	4644	0	9	0.9486	2249	4871	1	13	0.9401	2209	5219	2	11	0.9367	2056	5500	1	0	0.9174
2280	4635	0	14	0.9486	2250	4857	0	3	0.9401	2210	5206	0	6	0.9367	2065	5499	1	0	0.9172
2281	4621	0	12	0.9486	2251	4854	0	8	0.9401	2211	5200	0	6	0.9367	2066	5498	1	0	0.9171
2282	4609	0	8	0.9486	2252	4846	1	7	0.9399	2212	5194	0	10	0.9367	2070	5497	1	1	0.9169
2283	4601	1	5	0.9484	2253	4838	0	12	0.9399	2213	5184	0	9	0.9367	2077	5495	1	0	0.9167
2284	4595	0	9	0.9484	2254	4826	0	12	0.9399	2214	5175	0	10	0.9367	2078	5494	1	0	0.9166
2285	4586	0	5	0.9484	2255	4814	0	17	0.9399	2215	5165	0	7	0.9367	2079	5493	0	1	0.9166
2286	4581	1	3	0.9482	2256	4797	0	11	0.9399	2216	5158	1	4	0.9366	2081	5492	2	0	0.9162
2287	4577	0	11	0.9482	2257	4786	1	7	0.9397	2217	5153	0	4	0.9366	2082	5490	3	0	0.9157
2288	4566	1	6	0.948	2258	4778	0	4	0.9397	2218	5149	1	5	0.9364	2083	5487	1	0	0.9156
2289	4559	1	5	0.9478	2259	4774	1	4	0.9395	2219	5143	0	9	0.9364	2086	5486	1	0	0.9154
2290	4553	0	4	0.9478	2260	4769	2	11	0.9391	2220	5134	0	5	0.9364	2092	5485	0	1	0.9154
2291	4549	0	7	0.9478	2261	4756	0	9	0.9391	2221	5129	0	11	0.9364	2094	5484	1	0	0.9152
2292	4542	0	7	0.9478	2262	4747	0	5	0.9391	2222	5118	0	3	0.9364	2095	5483	1	0	0.9151
2293	4535	0	3	0.9478	2263	4742	0	5	0.9391	2223	5115	0	11	0.9364	2098	5482	1	0	0.9149
2294	4532	0	9	0.9478	2264	4737	2	8	0.9387	2224	5104	0	14	0.9364	2099	5481	1	1	0.9147
2295	4523	0	4	0.9478	2265	4727	0	6	0.9387	2225	5090	1	10	0.9362	2100	5479	1	1	0.9146
2296	4519	0	4	0.9478	2266	4721	1	10	0.9385	2226	5079	0	16	0.9362	2102	5477	1	0	0.9144
2297	4515	0	9	0.9478	2267	4710	0	7	0.9385	2227	5063	0	11	0.9362	2105	5476	2	0	0.9141
2298	4506	0	5	0.9478	2268	4703	1	6	0.9383	2228	5052	0	17	0.9362	2106	5474	1	0	0.9139
2299	4501	0	3	0.9478	2269	4696	0	5	0.9383	2229	5035	0	6	0.9362	2108	5473	1	0	0.9137
2300	4498	1	5	0.9476	2270	4691	1	8	0.9381	2230	5029	0	3	0.9362	2109	5472	0	1	0.9137
2301	4492	0	4	0.9476	2271	4682	0	11	0.9381	2231	5026	0	11	0.9362	2111	5471	1	0	0.9136
2302	4488	1	5	0.9474	2272	4671	0	3	0.9381	2232	5015	0	4	0.9362	2113	5470	0	1	0.9136
2303	4482	0	7	0.9474	2273	4668	0	8	0.9381	2233	5011	1	11	0.936	2121	5469	1	1	0.9134
2304	4475	0	4	0.9474	2274	4660	0	7	0.9381	2234	4999	0	7	0.936	2122	5467	1	0	0.9132
2305	4471	0	8	0.9474	2275	4653	0	8	0.9381	2235	4992	0	7	0.936	2125	5466	1	2	0.9131
2306	4463	0	4	0.9474	2276	4645	0	6	0.9381	2236	4985	0	7	0.936	2126	5463	2	1	0.9127
2307	4459	0	5	0.9474	2277	4639	0	11	0.9381	2237	4978	0	8	0.936	2127	5460	1	0	0.9126
2308	4454	0	8	0.9474	2278	4628	0	6	0.9381	2238	4970	0	16	0.936	2134	5459	0	1	0.9126
2309	4446	0	7	0.9474	2279	4622	1	6	0.9379	2239	4954	0	18	0.936	2136	5458	1	0	0.9124
2310	4439	0	7	0.9474	2280	4615	0	10	0.9379	2240	4936	0	9	0.936	2140	5457	1	3	0.9122
2311	4432	0	8	0.9474	2281	4605	1	11	0.9377	2241	4927	0	14	0.936	2141	5453	1	0	0.9121
2312	4424	0	5	0.9474	2282	4593	0	5	0.9377	2242	4913	0	13	0.936	2142	5452	1	0	0.9119
2313	4419	0	9	0.9474	2283	4588	0	5	0.9377	2243	4900	0	11	0.936	2143	5451	0	1	0.9119
2314	4410	1	8	0.9472	2284	4583	0	4	0.9377	2244	4889	0	8	0.936	2145	5450	1	0	0.9117
2315	4401	0	1	0.9472	2285	4579	0	5	0.9377	2245	4881	0	10	0.936	2147	5449	0	4	0.9117
2316	4400	1	3	0.947	2286	4574	0	6	0.9377	2246	4871	1	7	0.9358	2148	5445	1	1	0.9116
2317	4396	0	11	0.947	2287	4568	0	10	0.9377	2247	4863	0	9	0.9358	2151	5443	1	1	0.9114
2318	4385	1	8	0.9467	2288	4558	0	6	0.9377	2248	4854	0	8	0.9358	2152	5441	0	3	0.9114
2319	4376	0	5	0.9467	2289	4552	0	10	0.9377	2249	4846	0	9	0.9358	2153	5438	0	4	0.9114
2320	4371	0	5	0.9467	2290	4542	0	6	0.9377	2250	4837	0	10	0.9358	2154	5434	0	2	0.9114
2321	4366	0	10	0.9467	2291	4536	0	4	0.9377	2251	4827	0	2	0.9358	2155	5432	0	6	0.9114
2322	4356	1	5	0.9465	2292	4532	1	3	0.9375	2252	4825	0	14	0.9358	2156	5426	1	3	0.9112
2323	4350	0	10	0.9465	2293	4528	0	13	0.9375	2253	4811	0	5	0.9358	2157	5422	0	1	0.9112
2324	4340	0	6	0.9465	2294	4515	0	4	0.9375	2254	4806	0	13	0.9358	2158	5421	1	2	0.9111
2325	4334	0	8	0.9465	2295	4511	0	9	0.9375	2255	4793	0	9	0.9358	2159	5418	0	2	0.9111
2326	4326	0	6	0.9465	2296	4502	0	7	0.9375	2256	4784	0	5	0.9358	2160	5416	0	2	0.9111
2327	4320	0	6	0.9465	2297	4495	0	6	0.9375	2257	4779	0	5	0.9358	2161	5414	0	3	0.9111
2328	4314	0	7	0.9465	2298	4489	0	2	0.9375	2258	4774	0	11	0.9358	2162	5411	0	1	0.9111
2329	4307	0	2	0.9465	2299	4487	0	7	0.9375	2259	4763	0	7	0.9358	2163	5410	0	6	0.9111
2330	4305	0	6	0.9465	2300	4480	0	5	0.9375	2260	4756	0	13	0.9358	2164	5404	0	8	0.9111
2331	4299	0	9	0.9465	2301	4475	1	7	0.9373	2261	4743	1	13	0.9356	2166	5396	0	4	0.9111
2332	4290	1	10	0.9463	2302	4467	0	6	0.9373	2262	4729	0	8	0.9356	2167	5392	0	5	0.9111
2333	4279	0	6	0.9463	2303	4461	0	11	0.9373	2263	4721	0	5	0.9356	2168	5387	0	2	0.9111
2334	4273	0	13	0.9463	2304	4450	1	3	0.937	2264	4716	0	5	0.9356	2169	5385	0	2	0.9111
2335	4260	0	2	0.9463	2305	4446	0	6	0.937	2265	4711	0	6	0.9356	2170	5383	0	7	0.9111
2336	4258	0	7	0.9463	2306	4440	0	4	0.937	2266	4705	0	6	0.9356	2171	5376	0	2	0.9111
2337	4251	0	8	0.9463	2307	4436	0	8	0.937	2267	4699	0	8	0.9356	2172	5374	0	2	0.9111
2338	4243	0	7	0.9463	2308	4428	0	11	0.937	2268	4691	0	4	0.9356	2173	5372	1	3	0.9109
2339	4236	0	6	0.9463	2309	4417	0	6	0.937	2269	4687	0	5	0.9356	2174	5368	0	4	0.9109
2340	4230	0	9	0.9463	2310	4411	0	10	0.937	2270	4682	1	9	0.9354	2175	5364	1	6	0.9107
2341	4221	0	6	0.9463	2311	4401	0	7	0.937	2271	4672	0	6	0.9354	2176	5357	0	3	0.9107
2342	4215	0	12	0.9463	2312	4394	0	3	0.937	2272	4666	1	4	0.9352	2177	5354	2	7	0.9104
2343	4203	0	8	0.9463	2313	4391	1	7	0.9368	2273	4661	1	12	0.935	2178	5345	0	3	0.9104
2344	4195	0	7	0.9463	2314	4383	0	6	0.9368	2274	4648	0	5	0.935	2179	5342	0	8	0.9104
2345	4188	0	15	0.9463	2315	4377	0	7	0.9368	2275	4643	2	10	0.9346	2180	5334	0	9	0.9104
2346	4173	0	10	0.9463	2316	4370	0	8	0.9368	2276	4631	0	7	0.9346	2181	5325	0	8	0.9104
2347	4163	0	4	0.9463	2317	4362	1	5	0.9366	2277	4624	0	2	0.9346	2182	5317	2	2	0.91
2348	4159	0	12	0.9463	2318	4356	0	7	0.9366	2278	4622	1	8	0.9344	2183	5313	1	6	0.9099
2349	4147	0	20	0.9463	2319	4349	1	6	0.9364	2279	4613	0	11	0.9344	2184	5306	0	5	0.9099
2350	4127	0	14	0.9463	2320	4342	0	1	0.9364	2280	4602	1	2	0.9342	2185	5301	0	5	0.9099
2351	4113	0	15	0.9463	2321	4341	0	4	0.9364	2281	4599	0	11	0.9342	2186	5296	1	4	0.9097
2352	4098	0	14	0.9463	2322	4337	0	3	0.9364	2282	4588	0	3	0.9342	2187	5291	1	5	0.9095
2353	4084	0	15	0.9463	2323	4334	0	7	0.9364	2283	4585	0	8	0.9342	2188	5285	0	4	0.9095
2354	4069	0	7	0.9463	2324	4327	0	5	0.9364	2284	4577	0	9	0.9342	2189	5281	0	12	0.9095
2355	4062	0	11	0.9463	2325	4322	0	11	0.9364	2285	4568	0	4	0.9342	2190	5269	0	4	0.9095
2356	4051	0	8	0.9463	2326	4311	0	4	0.9364	2286	4564	3	4	0.9336	2191	5265	0	12	0.9095
2357	4043	0	6	0.9463	2327	4307	0	6	0.9364	2287	4557	0	3	0.9336	2192	5253	1	6	0.9094
2358	4037	0	8	0.9463	2328	4301	1	7	0.9362	2288	4554	1	6	0.9334	2193	5246	0	10	0.9094
2359	4029	0	9	0.9463	2329	4293	0	11	0.9362	2289	4547	0	6	0.9334	2194	5236	0	19	0.9094
2360	4020	0	9	0.9463	2330	4282	0	8	0.9362	2290	4541	0	10	0.9334	2195	5217	0	8	0.9094
2361	4011	0	23	0.9463	2331	4274	0	9	0.9362	2291	4531	0	13	0.9334	2196	5209	0	8	0.9094
2362	3988	0	13	0.9463	2332	4265	0	10	0.9362	2292	4518	0	7	0.9334	2197	5201	1	14	0.9092
2363	3975	1	8	0.9461	2333	4255	0	6	0.9362	2293	4511	0	9	0.9334	2198	5186	1	12	0.909
2364	3966	1	11	0.9458	2334	4249	0	10	0.9362	2294	4502	0	4	0.9334	2199	5173	1	16	0.9088
2365	3954	1	6	0.9456	2335	4239	1	8	0.936	2295	4498	0	7	0.9334	2200	5156	0	10	0.9088
2366	3947	0	13	0.9456	2336	4230	0	7	0.936	2296	4491	0	5	0.9334	2201	5146	1	8	0.9087
2367	3934	0	13	0.9456	2337	4223	1	10	0.9357	2297	4486	0	7	0.9334	2202	5137	0	7	0.9087
2368	3921	0	12	0.9456	2338	4212	1	9	0.9355	2298	4479	1	11	0.9332	2203	5130	0	3	0.9087
2369	3909	0	12	0.9456	2339	4202	1	8	0.9353	2299	4467	0	11	0.9332	2204	5127	0	7	0.9087
2370	3897	0	14	0.9456	2340	4193	0	11	0.9353	2300	4456	0	1	0.9332	2205	5120	1	4	0.9085
2371	3883	0	6	0.9456	2341	4182	0	6	0.9353	2301	4455	0	9	0.9332	2206	5115	1	11	0.9083
2372	3877	0	8	0.9456	2342	4176	0	7	0.9353	2302	4446	0	8	0.9332	2207	5103	0	8	0.9083
2373	3869	1	10	0.9453	2343	4169	1	6	0.9351	2303	4438	2	12	0.9328	2208	5095	0	13	0.9083
2374	3858	0	14	0.9453	2344	4162	0	7	0.9351	2304	4424	0	4	0.9328	2209	5082	0	4	0.9083
2375	3844	0	7	0.9453	2345	4155	0	6	0.9351	2305	4420	0	4	0.9328	2210	5078	0	13	0.9083
2376	3837	0	13	0.9453	2346	4149	0	6	0.9351	2306	4416	0	2	0.9328	2211	5065	0	7	0.9083
2377	3824	0	9	0.9453	2347	4143	0	12	0.9351	2307	4414	1	11	0.9326	2212	5058	0	14	0.9083
2378	3815	1	9	0.9451	2348	4131	0	10	0.9351	2308	4402	0	4	0.9326	2213	5044	0	7	0.9083
2379	3805	0	12	0.9451	2349	4121	0	7	0.9351	2309	4398	0	6	0.9326	2214	5037	1	14	0.9081
2380	3793	0	18	0.9451	2350	4114	0	6	0.9351	2310	4392	0	7	0.9326	2215	5022	0	5	0.9081
2381	3775	0	9	0.9451	2351	4108	0	10	0.9351	2311	4385	0	9	0.9326	2216	5017	0	10	0.9081
2382	3766	0	15	0.9451	2352	4098	0	19	0.9351	2312	4376	1	10	0.9323	2217	5007	0	4	0.9081
2383	3751	0	5	0.9451	2353	4079	0	16	0.9351	2313	4365	1	5	0.9321	2218	5003	0	3	0.9081
2384	3746	1	8	0.9448	2354	4063	0	13	0.9351	2314	4359	0	8	0.9321	2219	5000	0	8	0.9081
2385	3737	0	14	0.9448	2355	4050	0	13	0.9351	2315	4351	0	9	0.9321	2220	4992	0	10	0.9081
2386	3723	0	14	0.9448	2356	4037	0	9	0.9351	2316	4342	1	10	0.9319	2221	4982	1	6	0.9079
2387	3709	0	12	0.9448	2357	4028	0	7	0.9351	2317	4331	0	11	0.9319	2222	4975	0	12	0.9079
2388	3697	0	13	0.9448	2358	4021	0	14	0.9351	2318	4320	0	8	0.9319	2223	4963	0	14	0.9079
2389	3684	0	14	0.9448	2359	4007	0	7	0.9351	2319	4312	1	3	0.9317	2224	4949	0	8	0.9079
2390	3670	0	12	0.9448	2360	4000	0	19	0.9351	2320	4308	0	7	0.9317	2225	4941	0	14	0.9079
2391	3658	0	17	0.9448	2361	3981	0	11	0.9351	2321	4301	0	5	0.9317	2226	4927	0	18	0.9079
2392	3641	1	13	0.9446	2362	3970	0	9	0.9351	2322	4296	0	10	0.9317	2227	4909	0	13	0.9079
2393	3627	0	9	0.9446	2363	3961	0	16	0.9351	2323	4286	0	8	0.9317	2228	4896	0	3	0.9079
2394	3618	1	16	0.9443	2364	3945	0	7	0.9351	2324	4278	0	2	0.9317	2229	4893	0	4	0.9079
2395	3601	1	20	0.9441	2365	3938	1	8	0.9348	2325	4276	0	7	0.9317	2230	4889	0	9	0.9079
2396	3580	0	16	0.9441	2366	3929	0	18	0.9348	2326	4269	1	8	0.9315	2231	4880	0	11	0.9079
2397	3564	0	12	0.9441	2367	3911	0	10	0.9348	2327	4260	0	5	0.9315	2232	4869	1	5	0.9077
2398	3552	0	11	0.9441	2368	3901	0	8	0.9348	2328	4255	0	10	0.9315	2233	4863	1	12	0.9076
2399	3541	0	13	0.9441	2369	3893	0	12	0.9348	2329	4245	0	7	0.9315	2234	4850	0	5	0.9076
2400	3528	0	13	0.9441	2370	3881	0	9	0.9348	2330	4238	0	9	0.9315	2235	4845	0	6	0.9076
2401	3515	0	6	0.9441	2371	3872	0	9	0.9348	2331	4229	0	9	0.9315	2236	4839	0	13	0.9076
2402	3509	0	14	0.9441	2372	3863	0	5	0.9348	2332	4220	0	9	0.9315	2237	4826	0	18	0.9076
2403	3495	0	16	0.9441	2373	3858	1	13	0.9346	2333	4211	1	8	0.9313	2238	4808	1	12	0.9074
2404	3479	1	13	0.9438	2374	3844	0	8	0.9346	2334	4202	1	12	0.931	2239	4795	0	11	0.9074
2405	3465	0	8	0.9438	2375	3836	1	12	0.9343	2335	4189	0	9	0.931	2240	4784	0	8	0.9074
2406	3457	0	17	0.9438	2376	3823	0	9	0.9343	2336	4180	0	6	0.931	2241	4776	1	8	0.9072
2407	3440	0	13	0.9438	2377	3814	0	8	0.9343	2337	4174	0	10	0.931	2242	4767	0	14	0.9072
2408	3427	0	14	0.9438	2378	3806	0	6	0.9343	2338	4164	0	11	0.931	2243	4753	0	6	0.9072
2409	3413	0	22	0.9438	2379	3800	0	13	0.9343	2339	4153	0	4	0.931	2244	4747	0	8	0.9072
2410	3391	0	26	0.9438	2380	3787	1	14	0.9341	2340	4149	0	7	0.931	2245	4739	1	8	0.907
2411	3365	0	10	0.9438	2381	3772	0	8	0.9341	2341	4142	0	6	0.931	2246	4730	0	4	0.907
2412	3355	0	10	0.9438	2382	3764	0	11	0.9341	2342	4136	0	2	0.931	2247	4726	0	7	0.907
2413	3345	0	16	0.9438	2383	3753	0	14	0.9341	2343	4134	0	9	0.931	2248	4719	0	4	0.907
2414	3329	0	11	0.9438	2384	3739	0	8	0.9341	2344	4125	0	10	0.931	2249	4715	0	19	0.907
2415	3318	0	11	0.9438	2385	3731	1	10	0.9338	2345	4115	0	10	0.931	2250	4696	0	3	0.907
2416	3307	0	18	0.9438	2386	3720	0	14	0.9338	2346	4105	0	8	0.931	2251	4693	0	5	0.907
2417	3289	0	24	0.9438	2387	3706	0	14	0.9338	2347	4097	0	10	0.931	2252	4688	0	6	0.907
2418	3265	0	9	0.9438	2388	3692	0	19	0.9338	2348	4087	0	6	0.931	2253	4682	0	7	0.907
2419	3256	0	16	0.9438	2389	3673	0	23	0.9338	2349	4081	0	11	0.931	2254	4675	0	20	0.907
2420	3240	0	9	0.9438	2390	3650	0	9	0.9338	2350	4070	0	12	0.931	2255	4655	0	9	0.907
2421	3231	1	25	0.9435	2391	3641	0	15	0.9338	2351	4058	2	7	0.9306	2256	4646	1	5	0.9068
2422	3205	0	13	0.9435	2392	3626	0	12	0.9338	2352	4049	0	19	0.9306	2257	4640	0	12	0.9068
2423	3192	1	8	0.9432	2393	3614	0	12	0.9338	2353	4030	0	15	0.9306	2258	4628	0	5	0.9068
2424	3183	0	18	0.9432	2394	3602	0	17	0.9338	2354	4015	1	12	0.9303	2259	4623	0	8	0.9068
2425	3165	0	16	0.9432	2395	3585	1	14	0.9336	2355	4002	0	10	0.9303	2260	4615	1	8	0.9066
2426	3149	0	8	0.9432	2396	3570	2	10	0.9331	2356	3992	0	6	0.9303	2261	4606	1	6	0.9064
2427	3141	0	10	0.9432	2397	3558	0	13	0.9331	2357	3986	1	9	0.9301	2262	4599	1	9	0.9062
2428	3131	0	11	0.9432	2398	3545	1	10	0.9328	2358	3976	1	13	0.9299	2263	4589	0	9	0.9062
2429	3120	0	13	0.9432	2399	3534	0	11	0.9328	2359	3962	0	10	0.9299	2264	4580	0	10	0.9062
2430	3107	0	14	0.9432	2400	3523	0	16	0.9328	2360	3952	0	12	0.9299	2265	4570	0	3	0.9062
2431	3093	0	14	0.9432	2401	3507	0	11	0.9328	2361	3940	0	14	0.9299	2266	4567	0	8	0.9062
2432	3079	0	19	0.9432	2402	3496	0	18	0.9328	2362	3926	0	5	0.9299	2267	4559	0	8	0.9062
2433	3060	0	10	0.9432	2403	3478	0	17	0.9328	2363	3921	0	9	0.9299	2268	4551	0	5	0.9062
2434	3050	0	13	0.9432	2404	3461	0	23	0.9328	2364	3912	1	9	0.9296	2269	4546	0	4	0.9062
2435	3037	0	10	0.9432	2405	3438	1	14	0.9325	2365	3902	0	7	0.9296	2270	4542	0	9	0.9062
2436	3027	0	13	0.9432	2406	3423	0	13	0.9325	2366	3895	0	14	0.9296	2271	4533	0	4	0.9062
2437	3014	0	15	0.9432	2407	3410	0	16	0.9325	2367	3881	0	13	0.9296	2272	4529	0	6	0.9062
2438	2999	0	17	0.9432	2408	3394	0	14	0.9325	2368	3868	0	6	0.9296	2273	4523	0	2	0.9062
2439	2982	0	12	0.9432	2409	3380	0	24	0.9325	2369	3862	0	7	0.9296	2274	4521	2	5	0.9058
2440	2970	0	7	0.9432	2410	3356	0	16	0.9325	2370	3855	0	6	0.9296	2275	4514	0	10	0.9058
2441	2963	0	9	0.9432	2411	3340	0	7	0.9325	2371	3849	0	11	0.9296	2276	4504	0	4	0.9058
2442	2954	1	28	0.9429	2412	3333	0	11	0.9325	2372	3838	1	13	0.9294	2277	4500	0	5	0.9058
2443	2925	0	19	0.9429	2413	3322	0	14	0.9325	2373	3824	0	12	0.9294	2278	4495	0	9	0.9058
2444	2906	0	22	0.9429	2414	3308	0	16	0.9325	2374	3812	1	11	0.9291	2279	4486	0	15	0.9058
2445	2884	0	17	0.9429	2415	3292	2	14	0.932	2375	3800	0	9	0.9291	2280	4471	1	7	0.9056
2446	2867	0	17	0.9429	2416	3276	0	12	0.932	2376	3791	0	12	0.9291	2281	4463	0	8	0.9056
2447	2850	0	10	0.9429	2417	3264	0	13	0.932	2377	3779	0	8	0.9291	2282	4455	1	3	0.9054
2448	2840	0	8	0.9429	2418	3251	0	10	0.932	2378	3771	0	7	0.9291	2283	4451	0	8	0.9054
2449	2832	1	15	0.9425	2419	3241	0	9	0.932	2379	3764	0	11	0.9291	2284	4443	1	7	0.9052
2450	2816	0	15	0.9425	2420	3232	0	10	0.932	2380	3753	0	13	0.9291	2285	4435	0	3	0.9052
2451	2801	0	13	0.9425	2421	3222	0	17	0.932	2381	3740	0	6	0.9291	2286	4432	1	8	0.905
2452	2788	0	18	0.9425	2422	3205	1	13	0.9317	2382	3734	0	13	0.9291	2287	4423	1	4	0.9048
2453	2770	0	10	0.9425	2423	3191	0	17	0.9317	2383	3721	0	8	0.9291	2288	4418	0	10	0.9048
2454	2760	0	8	0.9425	2424	3174	1	20	0.9314	2384	3713	0	4	0.9291	2289	4408	0	4	0.9048
2455	2752	0	13	0.9425	2425	3153	0	16	0.9314	2385	3709	0	11	0.9291	2290	4404	0	3	0.9048
2456	2739	0	9	0.9425	2426	3137	0	11	0.9314	2386	3698	0	11	0.9291	2291	4401	0	7	0.9048
2457	2730	0	16	0.9425	2427	3126	0	11	0.9314	2387	3687	0	16	0.9291	2292	4394	1	4	0.9046
2458	2714	0	15	0.9425	2428	3115	0	8	0.9314	2388	3671	1	16	0.9289	2293	4389	0	4	0.9046
2459	2699	0	19	0.9425	2429	3107	0	10	0.9314	2389	3654	0	17	0.9289	2294	4385	1	3	0.9044
2460	2680	1	5	0.9422	2430	3097	0	12	0.9314	2390	3637	0	13	0.9289	2295	4381	0	5	0.9044
2461	2674	0	11	0.9422	2431	3085	0	17	0.9314	2391	3624	0	14	0.9289	2296	4376	0	5	0.9044
2462	2663	0	8	0.9422	2432	3068	0	9	0.9314	2392	3610	0	12	0.9289	2297	4371	0	9	0.9044
2463	2655	1	13	0.9418	2433	3059	1	9	0.9311	2393	3598	0	17	0.9289	2298	4362	0	11	0.9044
2464	2641	0	10	0.9418	2434	3049	0	7	0.9311	2394	3581	2	15	0.9284	2299	4351	1	12	0.9042
2465	2631	0	12	0.9418	2435	3042	1	19	0.9308	2395	3564	0	12	0.9284	2300	4338	0	9	0.9042
2466	2619	0	16	0.9418	2436	3022	0	19	0.9308	2396	3552	0	14	0.9284	2301	4329	0	4	0.9042
2467	2603	0	9	0.9418	2437	3003	0	15	0.9308	2397	3538	0	13	0.9284	2302	4325	0	5	0.9042
2468	2594	1	8	0.9415	2438	2988	0	22	0.9308	2398	3525	0	7	0.9284	2303	4320	0	8	0.9042
2469	2585	0	11	0.9415	2439	2966	0	15	0.9308	2399	3518	0	8	0.9284	2304	4312	0	7	0.9042
2470	2574	0	15	0.9415	2440	2951	0	14	0.9308	2400	3510	0	16	0.9284	2305	4305	0	7	0.9042
2471	2559	0	20	0.9415	2441	2937	1	16	0.9304	2401	3494	0	16	0.9284	2306	4298	0	7	0.9042
2472	2539	0	7	0.9415	2442	2920	0	15	0.9304	2402	3478	0	9	0.9284	2307	4291	0	6	0.9042
2473	2532	0	12	0.9415	2443	2905	0	13	0.9304	2403	3469	0	10	0.9284	2308	4285	0	3	0.9042
2474	2520	0	11	0.9415	2444	2892	0	16	0.9304	2404	3459	0	22	0.9284	2309	4282	0	6	0.9042
2475	2509	0	11	0.9415	2445	2876	0	12	0.9304	2405	3437	0	10	0.9284	2310	4276	0	13	0.9042
2476	2498	0	4	0.9415	2446	2864	0	10	0.9304	2406	3427	0	9	0.9284	2311	4263	1	2	0.904
2477	2494	0	10	0.9415	2447	2854	0	7	0.9304	2407	3418	0	16	0.9284	2312	4260	0	8	0.904
2478	2484	0	10	0.9415	2448	2847	0	9	0.9304	2408	3402	0	12	0.9284	2313	4252	0	4	0.904
2479	2474	0	9	0.9415	2449	2838	0	18	0.9304	2409	3390	0	22	0.9284	2314	4248	1	9	0.9037
2480	2465	0	17	0.9415	2450	2820	0	15	0.9304	2410	3368	0	15	0.9284	2315	4238	0	11	0.9037
2481	2448	1	6	0.9411	2451	2805	1	13	0.9301	2411	3353	0	12	0.9284	2316	4227	0	6	0.9037
2482	2441	0	10	0.9411	2452	2791	0	20	0.9301	2412	3341	0	8	0.9284	2317	4221	1	5	0.9035
2483	2431	0	5	0.9411	2453	2771	0	8	0.9301	2413	3333	0	9	0.9284	2318	4215	0	4	0.9035
2484	2426	0	11	0.9411	2454	2763	0	13	0.9301	2414	3324	0	8	0.9284	2319	4211	0	6	0.9035
2485	2415	0	16	0.9411	2455	2750	1	3	0.9298	2415	3316	0	15	0.9284	2320	4205	0	6	0.9035
2486	2399	0	17	0.9411	2456	2746	0	13	0.9298	2416	3301	1	14	0.9281	2321	4199	0	10	0.9035
2487	2382	0	20	0.9411	2457	2733	0	9	0.9298	2417	3286	0	16	0.9281	2322	4189	0	7	0.9035
2488	2362	0	7	0.9411	2458	2724	0	13	0.9298	2418	3270	0	14	0.9281	2323	4182	0	10	0.9035
2489	2355	0	9	0.9411	2459	2711	1	13	0.9294	2419	3256	0	23	0.9281	2324	4172	0	8	0.9035
2490	2346	0	13	0.9411	2460	2697	0	12	0.9294	2420	3233	0	7	0.9281	2325	4164	0	8	0.9035
2491	2333	0	10	0.9411	2461	2685	0	16	0.9294	2421	3226	1	10	0.9278	2326	4156	0	4	0.9035
2492	2323	0	13	0.9411	2462	2669	0	13	0.9294	2422	3215	0	9	0.9278	2327	4152	2	4	0.9031
2493	2310	0	15	0.9411	2463	2656	0	13	0.9294	2423	3206	0	11	0.9278	2328	4146	0	6	0.9031
2494	2295	0	7	0.9411	2464	2643	0	17	0.9294	2424	3195	0	13	0.9278	2329	4140	0	5	0.9031
2495	2288	0	6	0.9411	2465	2626	0	14	0.9294	2425	3182	0	15	0.9278	2330	4135	1	5	0.9029
2496	2282	1	8	0.9407	2466	2612	0	12	0.9294	2426	3167	0	10	0.9278	2331	4129	0	8	0.9029
2497	2273	0	10	0.9407	2467	2600	0	16	0.9294	2427	3157	0	13	0.9278	2332	4121	0	4	0.9029
2498	2263	0	14	0.9407	2468	2584	0	10	0.9294	2428	3144	0	8	0.9278	2333	4117	0	9	0.9029
2499	2249	0	17	0.9407	2469	2574	0	4	0.9294	2429	3136	0	14	0.9278	2334	4108	0	6	0.9029
2500	2232	0	14	0.9407	2470	2570	0	14	0.9294	2430	3122	0	16	0.9278	2335	4102	0	13	0.9029
2501	2218	0	7	0.9407	2471	2556	0	7	0.9294	2431	3106	0	17	0.9278	2336	4089	0	6	0.9029
2502	2211	0	12	0.9407	2472	2549	0	8	0.9294	2432	3089	0	12	0.9278	2337	4083	1	12	0.9026
2503	2199	0	9	0.9407	2473	2541	0	11	0.9294	2433	3077	0	10	0.9278	2338	4070	0	11	0.9026
2504	2190	0	11	0.9407	2474	2530	0	13	0.9294	2434	3067	1	9	0.9275	2339	4059	1	4	0.9024
2505	2179	0	9	0.9407	2475	2517	0	10	0.9294	2435	3057	0	12	0.9275	2340	4054	1	6	0.9022
2506	2170	0	17	0.9407	2476	2507	0	9	0.9294	2436	3045	0	24	0.9275	2341	4047	0	9	0.9022
2507	2153	0	1	0.9407	2477	2498	0	10	0.9294	2437	3021	0	11	0.9275	2342	4038	1	5	0.902
2508	2152	0	10	0.9407	2478	2488	0	16	0.9294	2438	3010	1	10	0.9272	2343	4032	0	5	0.902
2509	2142	0	9	0.9407	2479	2472	0	12	0.9294	2439	2999	0	5	0.9272	2344	4027	0	9	0.902
2510	2133	0	5	0.9407	2480	2460	0	11	0.9294	2440	2994	0	9	0.9272	2345	4018	0	7	0.902
2511	2128	0	5	0.9407	2481	2449	0	8	0.9294	2441	2985	0	9	0.9272	2346	4011	0	10	0.902
2512	2123	0	13	0.9407	2482	2441	0	12	0.9294	2442	2976	0	14	0.9272	2347	4001	0	8	0.902
2513	2110	0	12	0.9407	2483	2429	0	11	0.9294	2443	2962	0	16	0.9272	2348	3993	0	5	0.902
2514	2098	0	14	0.9407	2484	2418	0	19	0.9294	2444	2946	0	18	0.9272	2349	3988	1	7	0.9018
2515	2084	0	7	0.9407	2485	2399	0	10	0.9294	2445	2928	0	18	0.9272	2350	3980	0	6	0.9018
2516	2077	0	8	0.9407	2486	2389	1	12	0.929	2446	2910	0	10	0.9272	2351	3974	0	8	0.9018
2517	2069	0	6	0.9407	2487	2376	0	15	0.929	2447	2900	0	14	0.9272	2352	3966	0	12	0.9018
2518	2063	0	11	0.9407	2488	2361	0	8	0.929	2448	2886	0	14	0.9272	2353	3954	0	6	0.9018
2519	2052	0	7	0.9407	2489	2353	0	10	0.929	2449	2872	0	12	0.9272	2354	3948	0	12	0.9018
2520	2045	0	15	0.9407	2490	2343	0	11	0.929	2450	2860	0	18	0.9272	2355	3936	2	9	0.9013
2521	2030	0	13	0.9407	2491	2332	0	9	0.929	2451	2842	0	6	0.9272	2356	3925	1	6	0.9011
2522	2017	0	16	0.9407	2492	2323	0	9	0.929	2452	2836	1	20	0.9269	2357	3918	0	15	0.9011
2523	2001	0	10	0.9407	2493	2314	0	8	0.929	2453	2815	0	8	0.9269	2358	3903	1	9	0.9008
2524	1991	0	9	0.9407	2494	2306	0	13	0.929	2454	2807	0	12	0.9269	2359	3893	0	7	0.9008
2525	1982	0	13	0.9407	2495	2293	0	11	0.929	2455	2795	0	13	0.9269	2360	3886	0	13	0.9008
2526	1969	1	14	0.9402	2496	2282	0	3	0.929	2456	2782	0	12	0.9269	2361	3873	0	9	0.9008
2527	1954	1	29	0.9397	2497	2279	0	13	0.929	2457	2770	0	8	0.9269	2362	3864	0	10	0.9008
2528	1924	0	24	0.9397	2498	2266	0	10	0.929	2458	2762	1	22	0.9265	2363	3854	0	5	0.9008
2529	1900	0	18	0.9397	2499	2256	0	15	0.929	2459	2739	0	21	0.9265	2364	3849	1	6	0.9006
2530	1882	0	16	0.9397	2500	2241	0	5	0.929	2460	2718	0	10	0.9265	2365	3842	0	11	0.9006
2531	1866	1	16	0.9392	2501	2236	0	12	0.929	2461	2708	0	9	0.9265	2366	3831	0	8	0.9006
2532	1849	0	21	0.9392	2502	2224	0	7	0.929	2462	2699	1	12	0.9262	2367	3823	0	9	0.9006
2533	1828	0	11	0.9392	2503	2217	1	10	0.9286	2463	2686	0	18	0.9262	2368	3814	0	12	0.9006
2534	1817	0	14	0.9392	2504	2206	0	11	0.9286	2464	2668	0	19	0.9262	2369	3802	0	13	0.9006
2535	1803	0	16	0.9392	2505	2195	0	7	0.9286	2465	2649	0	17	0.9262	2370	3789	0	11	0.9006
2536	1787	0	13	0.9392	2506	2188	0	18	0.9286	2466	2632	0	14	0.9262	2371	3778	0	4	0.9006
2537	1774	0	10	0.9392	2507	2170	0	14	0.9286	2467	2618	0	11	0.9262	2372	3774	0	6	0.9006
2538	1764	0	18	0.9392	2508	2156	1	7	0.9282	2468	2607	0	8	0.9262	2373	3768	0	13	0.9006
2539	1746	0	12	0.9392	2509	2148	0	11	0.9282	2469	2599	0	15	0.9262	2374	3755	0	10	0.9006
2540	1734	0	15	0.9392	2510	2137	0	6	0.9282	2470	2584	0	14	0.9262	2375	3745	0	13	0.9006
2541	1719	0	11	0.9392	2511	2131	0	13	0.9282	2471	2570	0	21	0.9262	2376	3732	0	10	0.9006
2542	1708	0	15	0.9392	2512	2118	0	8	0.9282	2472	2549	0	19	0.9262	2377	3722	0	8	0.9006
2543	1693	1	11	0.9386	2513	2110	0	13	0.9282	2473	2530	0	12	0.9262	2378	3714	0	7	0.9006
2544	1681	0	7	0.9386	2514	2097	0	8	0.9282	2474	2518	0	12	0.9262	2379	3707	0	12	0.9006
2545	1674	0	9	0.9386	2515	2089	0	3	0.9282	2475	2506	0	14	0.9262	2380	3695	0	15	0.9006
2546	1665	0	9	0.9386	2516	2086	0	7	0.9282	2476	2492	0	7	0.9262	2381	3680	0	9	0.9006
2547	1656	0	11	0.9386	2517	2079	0	10	0.9282	2477	2485	0	13	0.9262	2382	3671	1	12	0.9004
2548	1645	0	13	0.9386	2518	2069	0	8	0.9282	2478	2472	0	16	0.9262	2383	3658	0	9	0.9004
2549	1632	0	17	0.9386	2519	2061	0	12	0.9282	2479	2456	0	11	0.9262	2384	3649	0	11	0.9004
2550	1615	0	17	0.9386	2520	2049	0	18	0.9282	2480	2445	0	10	0.9262	2385	3638	0	12	0.9004
2551	1598	0	13	0.9386	2521	2031	0	18	0.9282	2481	2435	0	11	0.9262	2386	3626	0	8	0.9004
2552	1585	0	10	0.9386	2522	2013	0	16	0.9282	2482	2424	0	9	0.9262	2387	3618	0	15	0.9004
2553	1575	0	16	0.9386	2523	1997	0	14	0.9282	2483	2415	0	13	0.9262	2388	3603	0	18	0.9004
2554	1559	0	12	0.9386	2524	1983	0	13	0.9282	2484	2402	0	9	0.9262	2389	3585	0	10	0.9004
2555	1547	0	16	0.9386	2525	1970	0	10	0.9282	2485	2393	0	12	0.9262	2390	3575	0	8	0.9004
2556	1531	0	19	0.9386	2526	1960	0	18	0.9282	2486	2381	1	13	0.9258	2391	3567	0	14	0.9004
2557	1512	0	20	0.9386	2527	1942	0	22	0.9282	2487	2367	0	11	0.9258	2392	3553	0	8	0.9004
2558	1492	0	9	0.9386	2528	1920	0	25	0.9282	2488	2356	0	8	0.9258	2393	3545	0	11	0.9004
2559	1483	0	7	0.9386	2529	1895	0	16	0.9282	2489	2348	0	6	0.9258	2394	3534	0	12	0.9004
2560	1476	0	15	0.9386	2530	1879	0	9	0.9282	2490	2342	0	6	0.9258	2395	3522	0	15	0.9004
2561	1461	0	15	0.9386	2531	1870	0	15	0.9282	2491	2336	0	9	0.9258	2396	3507	0	20	0.9004
2562	1446	0	16	0.9386	2532	1855	0	17	0.9282	2492	2327	0	9	0.9258	2397	3487	0	10	0.9004
2563	1430	0	11	0.9386	2533	1838	0	17	0.9282	2493	2318	0	7	0.9258	2398	3477	0	9	0.9004
2564	1419	0	13	0.9386	2534	1821	0	19	0.9282	2494	2311	0	12	0.9258	2399	3468	0	14	0.9004
2565	1406	0	11	0.9386	2535	1802	0	13	0.9282	2495	2299	0	10	0.9258	2400	3454	0	16	0.9004
2566	1395	0	10	0.9386	2536	1789	0	16	0.9282	2496	2289	0	11	0.9258	2401	3438	0	13	0.9004
2567	1385	0	8	0.9386	2537	1773	0	12	0.9282	2497	2278	0	11	0.9258	2402	3425	0	7	0.9004
2568	1377	0	12	0.9386	2538	1761	0	12	0.9282	2498	2267	0	17	0.9258	2403	3418	0	9	0.9004
2569	1365	0	16	0.9386	2539	1749	0	13	0.9282	2499	2250	0	13	0.9258	2404	3409	0	8	0.9004
2570	1349	0	20	0.9386	2540	1736	0	12	0.9282	2500	2237	0	11	0.9258	2405	3401	1	14	0.9001
2571	1329	0	9	0.9386	2541	1724	0	16	0.9282	2501	2226	0	13	0.9258	2406	3386	0	5	0.9001
2572	1320	0	16	0.9386	2542	1708	0	16	0.9282	2502	2213	0	8	0.9258	2407	3381	0	15	0.9001
2573	1304	0	8	0.9386	2543	1692	0	13	0.9282	2503	2205	0	11	0.9258	2408	3366	0	16	0.9001
2574	1296	0	11	0.9386	2544	1679	0	8	0.9282	2504	2194	0	7	0.9258	2409	3350	0	18	0.9001
2575	1285	0	10	0.9386	2545	1671	0	21	0.9282	2505	2187	0	11	0.9258	2410	3332	0	20	0.9001
2576	1275	0	10	0.9386	2546	1650	0	12	0.9282	2506	2176	0	18	0.9258	2411	3312	0	7	0.9001
2577	1265	0	13	0.9386	2547	1638	0	14	0.9282	2507	2158	0	10	0.9258	2412	3305	0	14	0.9001
2578	1252	0	10	0.9386	2548	1624	0	14	0.9282	2508	2148	0	12	0.9258	2413	3291	0	14	0.9001
2579	1242	0	11	0.9386	2549	1610	1	15	0.9276	2509	2136	0	5	0.9258	2414	3277	0	18	0.9001
2580	1231	0	8	0.9386	2550	1594	0	13	0.9276	2510	2131	0	10	0.9258	2415	3259	1	18	0.8998
2581	1223	0	15	0.9386	2551	1581	0	9	0.9276	2511	2121	0	20	0.9258	2416	3240	0	19	0.8998
2582	1208	0	17	0.9386	2552	1572	0	10	0.9276	2512	2101	0	10	0.9258	2417	3221	0	12	0.8998
2583	1191	0	14	0.9386	2553	1562	0	3	0.9276	2513	2091	0	9	0.9258	2418	3209	0	10	0.8998
2584	1177	0	8	0.9386	2554	1559	0	9	0.9276	2514	2082	0	13	0.9258	2419	3199	0	11	0.8998
2585	1169	0	10	0.9386	2555	1550	0	15	0.9276	2515	2069	0	9	0.9258	2420	3188	0	10	0.8998
2586	1159	0	6	0.9386	2556	1535	0	16	0.9276	2516	2060	0	6	0.9258	2421	3178	1	12	0.8995
2587	1153	0	5	0.9386	2557	1519	0	14	0.9276	2517	2054	0	8	0.9258	2422	3165	0	13	0.8995
2588	1148	0	13	0.9386	2558	1505	0	12	0.9276	2518	2046	0	14	0.9258	2423	3152	0	14	0.8995
2589	1135	0	14	0.9386	2559	1493	0	18	0.9276	2519	2032	0	19	0.9258	2424	3138	1	16	0.8992
2590	1121	0	28	0.9386	2560	1475	0	14	0.9276	2520	2013	0	14	0.9258	2425	3121	0	8	0.8992
2591	1093	0	19	0.9386	2561	1461	0	15	0.9276	2521	1999	0	18	0.9258	2426	3113	0	7	0.8992
2592	1074	0	15	0.9386	2562	1446	0	13	0.9276	2522	1981	0	14	0.9258	2427	3106	0	18	0.8992
2593	1059	1	14	0.9378	2563	1433	0	16	0.9276	2523	1967	0	12	0.9258	2428	3088	0	9	0.8992
2594	1044	0	7	0.9378	2564	1417	0	19	0.9276	2524	1955	0	6	0.9258	2429	3079	0	27	0.8992
2595	1037	0	12	0.9378	2565	1398	0	15	0.9276	2525	1949	0	13	0.9258	2430	3052	0	14	0.8992
2596	1025	0	8	0.9378	2566	1383	0	19	0.9276	2526	1936	0	16	0.9258	2431	3038	0	13	0.8992
2597	1017	0	20	0.9378	2567	1364	0	9	0.9276	2527	1920	0	18	0.9258	2432	3025	0	14	0.8992
2598	997	0	25	0.9378	2568	1355	0	9	0.9276	2528	1902	0	15	0.9258	2433	3011	0	12	0.8992
2599	972	0	12	0.9378	2569	1346	0	9	0.9276	2529	1887	0	10	0.9258	2434	2999	0	18	0.8992
2600	960	0	32	0.9378	2570	1337	0	13	0.9276	2530	1877	0	16	0.9258	2435	2981	0	11	0.8992
2601	928	0	13	0.9378	2571	1324	1	5	0.9269	2531	1861	0	10	0.9258	2436	2970	0	17	0.8992
2602	915	0	17	0.9378	2572	1318	0	6	0.9269	2532	1851	0	11	0.9258	2437	2953	0	17	0.8992
2603	898	0	22	0.9378	2573	1312	0	9	0.9269	2533	1840	0	15	0.9258	2438	2936	0	14	0.8992
2604	876	0	34	0.9378	2574	1303	0	6	0.9269	2534	1825	0	12	0.9258	2439	2922	0	8	0.8992
2605	842	0	28	0.9378	2575	1297	0	11	0.9269	2535	1813	0	12	0.9258	2440	2914	0	18	0.8992
2606	814	0	12	0.9378	2576	1286	0	11	0.9269	2536	1801	0	13	0.9258	2441	2896	0	12	0.8992
2607	802	1	13	0.9366	2577	1275	0	13	0.9269	2537	1788	0	14	0.9258	2442	2884	0	15	0.8992
2608	788	0	9	0.9366	2578	1262	0	9	0.9269	2538	1774	0	7	0.9258	2443	2869	0	10	0.8992
2609	779	0	12	0.9366	2579	1253	0	12	0.9269	2539	1767	0	11	0.9258	2444	2859	0	16	0.8992
2610	767	0	16	0.9366	2580	1241	0	5	0.9269	2540	1756	0	12	0.9258	2445	2843	0	12	0.8992
2611	751	0	17	0.9366	2581	1236	0	11	0.9269	2541	1744	0	8	0.9258	2446	2831	0	10	0.8992
2612	734	0	9	0.9366	2582	1225	0	13	0.9269	2542	1736	0	21	0.9258	2447	2821	0	9	0.8992
2613	725	0	10	0.9366	2583	1212	0	14	0.9269	2543	1715	0	13	0.9258	2448	2812	0	11	0.8992
2614	715	0	8	0.9366	2584	1198	0	8	0.9269	2544	1702	0	7	0.9258	2449	2801	0	21	0.8992
2615	707	0	7	0.9366	2585	1190	0	17	0.9269	2545	1695	0	18	0.9258	2450	2780	0	12	0.8992
2616	700	0	3	0.9366	2586	1173	0	4	0.9269	2546	1677	0	7	0.9258	2451	2768	0	20	0.8992
2617	697	0	3	0.9366	2587	1169	0	6	0.9269	2547	1670	0	14	0.9258	2452	2748	0	23	0.8992
2618	694	0	18	0.9366	2588	1163	0	7	0.9269	2548	1656	0	12	0.9258	2453	2725	1	16	0.8989
2619	676	0	14	0.9366	2589	1156	0	16	0.9269	2549	1644	0	17	0.9258	2454	2708	0	18	0.8989
2620	662	0	5	0.9366	2590	1140	0	23	0.9269	2550	1627	0	8	0.9258	2455	2690	0	12	0.8989
2621	657	0	10	0.9366	2591	1117	0	15	0.9269	2551	1619	0	13	0.9258	2456	2678	0	10	0.8989
2622	647	0	9	0.9366	2592	1102	0	13	0.9269	2552	1606	0	14	0.9258	2457	2668	0	12	0.8989
2623	638	0	11	0.9366	2593	1089	0	21	0.9269	2553	1592	0	11	0.9258	2458	2656	0	17	0.8989
2624	627	1	10	0.9351	2594	1068	0	20	0.9269	2554	1581	0	14	0.9258	2459	2639	0	19	0.8989
2625	616	0	10	0.9351	2595	1048	0	18	0.9269	2555	1567	1	13	0.9252	2460	2620	0	11	0.8989
2626	606	0	4	0.9351	2596	1030	0	12	0.9269	2556	1553	0	19	0.9252	2461	2609	1	6	0.8986
2627	602	0	7	0.9351	2597	1018	0	19	0.9269	2557	1534	0	13	0.9252	2462	2602	1	18	0.8982
2628	595	0	6	0.9351	2598	999	0	21	0.9269	2558	1521	0	23	0.9252	2463	2583	0	22	0.8982
2629	589	0	8	0.9351	2599	978	0	13	0.9269	2559	1498	0	11	0.9252	2464	2561	0	17	0.8982
2630	581	0	5	0.9351	2600	965	0	20	0.9269	2560	1487	0	16	0.9252	2465	2544	1	22	0.8979
2631	576	0	6	0.9351	2601	945	0	17	0.9269	2561	1471	0	14	0.9252	2466	2521	0	14	0.8979
2632	570	0	13	0.9351	2602	928	0	28	0.9269	2562	1457	0	13	0.9252	2467	2507	0	11	0.8979
2633	557	0	5	0.9351	2603	900	0	19	0.9269	2563	1444	0	12	0.9252	2468	2496	0	9	0.8979
2634	552	0	3	0.9351	2604	881	0	36	0.9269	2564	1432	0	15	0.9252	2469	2487	0	10	0.8979
2635	549	0	8	0.9351	2605	845	0	23	0.9269	2565	1417	0	13	0.9252	2470	2477	1	16	0.8975
2636	541	0	3	0.9351	2606	822	0	10	0.9269	2566	1404	0	19	0.9252	2471	2460	0	14	0.8975
2637	538	0	2	0.9351	2607	812	0	15	0.9269	2567	1385	0	15	0.9252	2472	2446	0	15	0.8975
2638	536	0	10	0.9351	2608	797	0	8	0.9269	2568	1370	0	17	0.9252	2473	2431	0	10	0.8975
2639	526	0	5	0.9351	2609	789	0	11	0.9269	2569	1353	0	11	0.9252	2474	2421	0	9	0.8975
2640	521	0	5	0.9351	2610	778	0	15	0.9269	2570	1342	0	11	0.9252	2475	2412	0	13	0.8975
2641	516	0	8	0.9351	2611	763	0	16	0.9269	2571	1331	0	8	0.9252	2476	2399	0	12	0.8975
2642	508	0	6	0.9351	2612	747	0	12	0.9269	2572	1323	0	10	0.9252	2477	2387	0	12	0.8975
2643	502	0	5	0.9351	2613	735	0	8	0.9269	2573	1313	0	7	0.9252	2478	2375	0	10	0.8975
2644	497	0	8	0.9351	2614	727	0	7	0.9269	2574	1306	0	6	0.9252	2479	2365	0	10	0.8975
2645	489	0	6	0.9351	2615	720	0	5	0.9269	2575	1300	0	18	0.9252	2480	2355	0	9	0.8975
2646	483	0	7	0.9351	2616	715	0	6	0.9269	2576	1282	0	19	0.9252	2481	2346	0	14	0.8975
2647	476	0	9	0.9351	2617	709	0	10	0.9269	2577	1263	0	10	0.9252	2482	2332	0	9	0.8975
2648	467	0	6	0.9351	2618	699	0	11	0.9269	2578	1253	0	9	0.9252	2483	2323	2	8	0.8967
2649	461	0	2	0.9351	2619	688	0	7	0.9269	2579	1244	0	14	0.9252	2484	2313	0	14	0.8967
2650	459	0	5	0.9351	2620	681	0	8	0.9269	2580	1230	0	6	0.9252	2485	2299	0	12	0.8967
2651	454	0	2	0.9351	2621	673	0	6	0.9269	2581	1224	0	9	0.9252	2486	2287	0	13	0.8967
2652	452	0	7	0.9351	2622	667	0	9	0.9269	2582	1215	0	11	0.9252	2487	2274	0	9	0.8967
2653	445	0	5	0.9351	2623	658	0	14	0.9269	2583	1204	0	13	0.9252	2488	2265	0	8	0.8967
2654	440	0	6	0.9351	2624	644	0	11	0.9269	2584	1191	0	17	0.9252	2489	2257	0	13	0.8967
2655	434	0	3	0.9351	2625	633	0	10	0.9269	2585	1174	0	9	0.9252	2490	2244	0	8	0.8967
2656	431	0	4	0.9351	2626	623	0	5	0.9269	2586	1165	0	11	0.9252	2491	2236	0	17	0.8967
2657	427	0	1	0.9351	2627	618	0	3	0.9269	2587	1154	0	3	0.9252	2492	2219	1	12	0.8963
2658	426	0	1	0.9351	2628	615	0	9	0.9269	2588	1151	0	10	0.9252	2493	2206	0	9	0.8963
2659	425	0	2	0.9351	2629	606	0	12	0.9269	2589	1141	0	18	0.9252	2494	2197	0	19	0.8963
2660	423	0	2	0.9351	2630	594	0	10	0.9269	2590	1123	0	17	0.9252	2495	2178	0	14	0.8963
2661	421	0	2	0.9351	2631	584	0	8	0.9269	2591	1106	0	18	0.9252	2496	2164	0	9	0.8963
2662	419	0	3	0.9351	2632	576	0	5	0.9269	2592	1088	0	9	0.9252	2497	2155	0	11	0.8963
2663	416	0	2	0.9351	2633	571	0	7	0.9269	2593	1079	0	10	0.9252	2498	2144	0	19	0.8963
2664	414	0	1	0.9351	2634	564	0	4	0.9269	2594	1069	0	12	0.9252	2499	2125	0	12	0.8963
2665	413	0	2	0.9351	2635	560	0	6	0.9269	2595	1057	0	13	0.9252	2500	2113	0	15	0.8963
2666	411	0	3	0.9351	2636	554	0	4	0.9269	2596	1044	0	18	0.9252	2501	2098	1	6	0.8959
2667	408	0	2	0.9351	2637	550	0	6	0.9269	2597	1026	1	19	0.9243	2502	2091	0	9	0.8959
2669	406	0	4	0.9351	2638	544	0	6	0.9269	2598	1006	0	22	0.9243	2503	2082	1	8	0.8955
2670	402	0	2	0.9351	2639	538	0	11	0.9269	2599	984	0	21	0.9243	2504	2073	0	9	0.8955
2673	400	0	3	0.9351	2640	527	0	5	0.9269	2600	963	0	29	0.9243	2505	2064	0	13	0.8955
2674	397	0	1	0.9351	2641	522	0	9	0.9269	2601	934	0	23	0.9243	2506	2051	0	21	0.8955
2675	396	0	4	0.9351	2642	513	0	4	0.9269	2602	911	0	17	0.9243	2507	2030	0	8	0.8955
2676	392	0	1	0.9351	2643	509	0	5	0.9269	2603	894	0	31	0.9243	2508	2022	0	7	0.8955
2678	391	0	2	0.9351	2644	504	0	8	0.9269	2604	863	0	17	0.9243	2509	2015	0	7	0.8955
2679	389	0	2	0.9351	2645	496	0	5	0.9269	2605	846	0	21	0.9243	2510	2008	0	9	0.8955
2680	387	0	3	0.9351	2646	491	0	7	0.9269	2606	825	0	19	0.9243	2511	1999	0	14	0.8955
2682	384	0	4	0.9351	2647	484	0	1	0.9269	2607	806	0	11	0.9243	2512	1985	0	15	0.8955
2683	380	0	2	0.9351	2648	483	0	6	0.9269	2608	795	0	6	0.9243	2513	1970	0	11	0.8955
2684	378	0	3	0.9351	2649	477	0	4	0.9269	2609	789	0	16	0.9243	2514	1959	0	11	0.8955
2685	375	0	2	0.9351	2650	473	0	4	0.9269	2610	773	0	11	0.9243	2515	1948	0	5	0.8955
2686	373	0	7	0.9351	2651	469	0	4	0.9269	2611	762	0	9	0.9243	2516	1943	0	3	0.8955
2687	366	0	5	0.9351	2652	465	0	3	0.9269	2612	753	0	9	0.9243	2517	1940	0	9	0.8955
2688	361	0	3	0.9351	2653	462	0	10	0.9269	2613	744	0	3	0.9243	2518	1931	0	13	0.8955
2689	358	0	2	0.9351	2654	452	0	2	0.9269	2614	741	0	8	0.9243	2519	1918	0	17	0.8955
2690	356	0	1	0.9351	2656	450	0	2	0.9269	2615	733	0	5	0.9243	2520	1901	0	16	0.8955
2691	355	0	1	0.9351	2657	448	0	4	0.9269	2616	728	0	4	0.9243	2521	1885	0	17	0.8955
2692	354	0	1	0.9351	2658	444	0	2	0.9269	2617	724	0	9	0.9243	2522	1868	0	13	0.8955
2694	353	0	2	0.9351	2659	442	0	2	0.9269	2618	715	0	11	0.9243	2523	1855	0	6	0.8955
2695	351	0	2	0.9351	2660	440	0	2	0.9269	2619	704	0	9	0.9243	2524	1849	0	6	0.8955
2696	349	0	2	0.9351	2661	438	0	7	0.9269	2620	695	0	2	0.9243	2525	1843	0	8	0.8955
2697	347	0	2	0.9351	2662	431	0	5	0.9269	2621	693	0	11	0.9243	2526	1835	0	12	0.8955
2698	345	0	3	0.9351	2663	426	0	2	0.9269	2622	682	0	11	0.9243	2527	1823	0	20	0.8955
2700	342	0	5	0.9351	2664	424	0	4	0.9269	2623	671	0	12	0.9243	2528	1803	0	12	0.8955
2701	337	0	1	0.9351	2666	420	0	1	0.9269	2624	659	0	12	0.9243	2529	1791	0	12	0.8955
2702	336	0	7	0.9351	2667	419	0	3	0.9269	2625	647	0	12	0.9243	2530	1779	0	14	0.8955
2703	329	0	3	0.9351	2668	416	0	5	0.9269	2626	635	0	5	0.9243	2531	1765	0	11	0.8955
2705	326	0	4	0.9351	2669	411	0	5	0.9269	2627	630	0	3	0.9243	2532	1754	0	11	0.8955
2706	322	0	1	0.9351	2670	406	0	1	0.9269	2628	627	0	6	0.9243	2533	1743	0	14	0.8955
2707	321	0	4	0.9351	2671	405	0	2	0.9269	2629	621	0	7	0.9243	2534	1729	0	13	0.8955
2708	317	0	3	0.9351	2672	403	0	4	0.9269	2630	614	0	11	0.9243	2535	1716	0	19	0.8955
2709	314	0	2	0.9351	2673	399	0	1	0.9269	2631	603	0	11	0.9243	2536	1697	0	11	0.8955
2710	312	0	4	0.9351	2674	398	0	4	0.9269	2632	592	0	9	0.9243	2537	1686	0	13	0.8955
2711	308	0	1	0.9351	2675	394	0	2	0.9269	2633	583	0	4	0.9243	2538	1673	0	12	0.8955
2712	307	0	2	0.9351	2676	392	0	2	0.9269	2634	579	0	7	0.9243	2539	1661	0	11	0.8955
2713	305	0	3	0.9351	2677	390	0	1	0.9269	2635	572	0	4	0.9243	2540	1650	0	11	0.8955
2714	302	0	7	0.9351	2678	389	0	1	0.9269	2636	568	0	4	0.9243	2541	1639	0	13	0.8955
2715	295	0	9	0.9351	2679	388	0	2	0.9269	2637	564	0	2	0.9243	2542	1626	0	15	0.8955
2716	286	0	5	0.9351	2680	386	0	5	0.9269	2638	562	0	14	0.9243	2543	1611	0	13	0.8955
2717	281	0	4	0.9351	2681	381	0	3	0.9269	2639	548	0	7	0.9243	2544	1598	0	9	0.8955
2718	277	0	7	0.9351	2682	378	0	2	0.9269	2640	541	0	1	0.9243	2545	1589	0	7	0.8955
2719	270	0	4	0.9351	2683	376	0	1	0.9269	2641	540	0	9	0.9243	2546	1582	0	7	0.8955
2720	266	0	2	0.9351	2684	375	0	3	0.9269	2642	531	0	8	0.9243	2547	1575	0	6	0.8955
2721	264	0	1	0.9351	2686	372	0	3	0.9269	2643	523	0	4	0.9243	2548	1569	0	14	0.8955
2722	263	0	3	0.9351	2687	369	0	3	0.9269	2644	519	0	5	0.9243	2549	1555	0	9	0.8955
2723	260	0	7	0.9351	2688	366	0	4	0.9269	2645	514	0	11	0.9243	2550	1546	0	12	0.8955
2724	253	0	5	0.9351	2689	362	0	2	0.9269	2646	503	0	9	0.9243	2551	1534	1	7	0.8949
2725	248	0	6	0.9351	2690	360	0	2	0.9269	2647	494	0	4	0.9243	2552	1526	2	6	0.8937
2726	242	0	2	0.9351	2692	358	0	3	0.9269	2648	490	0	7	0.9243	2553	1518	0	11	0.8937
2728	240	0	1	0.9351	2693	355	0	3	0.9269	2649	483	0	3	0.9243	2554	1507	0	17	0.8937
2729	239	0	2	0.9351	2694	352	0	1	0.9269	2650	480	0	3	0.9243	2555	1490	0	14	0.8937
2730	237	0	4	0.9351	2695	351	0	2	0.9269	2651	477	0	5	0.9243	2556	1476	0	15	0.8937
2731	233	0	4	0.9351	2696	349	0	4	0.9269	2652	472	0	7	0.9243	2557	1461	1	20	0.8931
2732	229	0	6	0.9351	2697	345	0	2	0.9269	2653	465	0	5	0.9243	2558	1440	0	13	0.8931
2733	223	0	8	0.9351	2698	343	0	3	0.9269	2654	460	0	2	0.9243	2559	1427	0	12	0.8931
2734	215	0	1	0.9351	2699	340	0	3	0.9269	2655	458	0	1	0.9243	2560	1415	0	14	0.8931
2735	214	0	5	0.9351	2700	337	0	4	0.9269	2656	457	0	3	0.9243	2561	1401	0	16	0.8931
2736	209	0	6	0.9351	2701	333	0	3	0.9269	2657	454	0	6	0.9243	2562	1385	0	12	0.8931
2737	203	0	11	0.9351	2702	330	0	4	0.9269	2658	448	0	2	0.9243	2563	1373	0	12	0.8931
2738	192	0	3	0.9351	2703	326	0	2	0.9269	2659	446	0	5	0.9243	2564	1361	0	18	0.8931
2739	189	0	3	0.9351	2704	324	0	3	0.9269	2661	441	0	3	0.9243	2565	1343	0	7	0.8931
2740	186	0	3	0.9351	2705	321	0	2	0.9269	2662	438	0	2	0.9243	2566	1336	0	12	0.8931
2741	183	0	1	0.9351	2706	319	0	2	0.9269	2663	436	0	3	0.9243	2567	1324	0	10	0.8931
2742	182	0	1	0.9351	2707	317	0	2	0.9269	2664	433	0	1	0.9243	2568	1314	0	13	0.8931
2743	181	0	6	0.9351	2709	315	0	6	0.9269	2665	432	0	2	0.9243	2569	1301	0	5	0.8931
2744	175	0	4	0.9351	2710	309	0	2	0.9269	2666	430	0	2	0.9243	2570	1296	0	15	0.8931
2745	171	0	5	0.9351	2711	307	0	1	0.9269	2667	428	0	4	0.9243	2571	1281	1	6	0.8924
2746	166	0	2	0.9351	2712	306	0	1	0.9269	2668	424	0	5	0.9243	2572	1274	0	9	0.8924
2747	164	0	5	0.9351	2713	305	0	2	0.9269	2669	419	0	3	0.9243	2573	1265	0	11	0.8924
2748	159	0	3	0.9351	2714	303	0	1	0.9269	2670	416	0	3	0.9243	2574	1254	1	6	0.8917
2749	156	0	1	0.9351	2715	302	0	13	0.9269	2672	413	0	5	0.9243	2575	1247	0	7	0.8917
2750	155	0	5	0.9351	2716	289	0	6	0.9269	2673	408	0	2	0.9243	2576	1240	1	15	0.8909
2751	150	0	6	0.9351	2717	283	0	3	0.9269	2674	406	0	1	0.9243	2577	1224	0	10	0.8909
2752	144	0	4	0.9351	2718	280	0	2	0.9269	2675	405	0	2	0.9243	2578	1214	0	11	0.8909
2753	140	0	3	0.9351	2719	278	0	2	0.9269	2676	403	0	3	0.9243	2579	1203	0	8	0.8909
2754	137	0	8	0.9351	2720	276	0	5	0.9269	2677	400	0	1	0.9243	2580	1195	0	6	0.8909
2755	129	0	1	0.9351	2721	271	0	4	0.9269	2678	399	0	2	0.9243	2581	1189	0	9	0.8909
2756	128	0	6	0.9351	2723	267	0	12	0.9269	2679	397	0	2	0.9243	2582	1180	0	11	0.8909
2757	122	0	3	0.9351	2724	255	0	9	0.9269	2680	395	0	3	0.9243	2583	1169	0	9	0.8909
2758	119	0	8	0.9351	2725	246	0	5	0.9269	2681	392	0	2	0.9243	2584	1160	0	11	0.8909
2759	111	0	7	0.9351	2726	241	0	3	0.9269	2682	390	0	6	0.9243	2585	1149	0	12	0.8909
2760	104	0	2	0.9351	2727	238	0	3	0.9269	2685	384	0	2	0.9243	2586	1137	0	11	0.8909
2761	102	0	3	0.9351	2728	235	0	5	0.9269	2686	382	0	4	0.9243	2587	1126	0	12	0.8909
2762	99	0	9	0.9351	2730	230	0	5	0.9269	2687	378	0	1	0.9243	2588	1114	0	8	0.8909
2763	90	0	8	0.9351	2731	225	0	3	0.9269	2688	377	0	4	0.9243	2589	1106	0	17	0.8909
2764	82	0	9	0.9351	2732	222	0	9	0.9269	2689	373	0	2	0.9243	2590	1089	0	20	0.8909
2765	73	0	6	0.9351	2733	213	0	5	0.9269	2690	371	0	1	0.9243	2591	1069	0	22	0.8909
2766	67	0	4	0.9351	2734	208	0	3	0.9269	2691	370	0	1	0.9243	2592	1047	0	9	0.8909
2768	63	0	6	0.9351	2735	205	0	2	0.9269	2692	369	0	3	0.9243	2593	1038	0	19	0.8909
2769	57	0	5	0.9351	2736	203	0	8	0.9269	2693	366	0	1	0.9243	2594	1019	0	8	0.8909
2770	52	0	2	0.9351	2737	195	0	6	0.9269	2694	365	0	3	0.9243	2595	1011	0	19	0.8909
2771	50	0	1	0.9351	2738	189	0	3	0.9269	2695	362	0	3	0.9243	2596	992	0	18	0.8909
2772	49	0	5	0.9351	2739	186	0	2	0.9269	2696	359	0	2	0.9243	2597	974	0	23	0.8909
2775	44	0	1	0.9351	2740	184	0	4	0.9269	2697	357	0	3	0.9243	2598	951	0	30	0.8909
2776	43	0	1	0.9351	2741	180	0	3	0.9269	2698	354	0	3	0.9243	2599	921	0	16	0.8909
2777	42	0	1	0.9351	2742	177	0	3	0.9269	2699	351	0	2	0.9243	2600	905	0	22	0.8909
2778	41	0	2	0.9351	2743	174	0	3	0.9269	2700	349	0	6	0.9243	2601	883	0	24	0.8909
2779	39	0	2	0.9351	2744	171	0	7	0.9269	2701	343	0	4	0.9243	2602	859	0	15	0.8909
2780	37	0	1	0.9351	2745	164	0	8	0.9269	2702	339	0	3	0.9243	2603	844	0	30	0.8909
2781	36	0	2	0.9351	2746	156	0	7	0.9269	2703	336	0	6	0.9243	2604	814	0	21	0.8909
2782	34	0	2	0.9351	2747	149	0	3	0.9269	2704	330	0	1	0.9243	2605	793	0	23	0.8909
2783	32	0	1	0.9351	2748	146	0	6	0.9269	2705	329	0	4	0.9243	2606	770	0	15	0.8909
2784	31	0	3	0.9351	2749	140	0	4	0.9269	2706	325	0	3	0.9243	2607	755	0	16	0.8909
2785	28	0	4	0.9351	2750	136	0	4	0.9269	2707	322	0	3	0.9243	2608	739	0	11	0.8909
2787	24	0	1	0.9351	2751	132	0	3	0.9269	2708	319	0	2	0.9243	2609	728	0	7	0.8909
2789	23	0	1	0.9351	2752	129	0	7	0.9269	2709	317	0	5	0.9243	2610	721	0	9	0.8909
2790	22	0	1	0.9351	2753	122	0	5	0.9269	2710	312	0	5	0.9243	2611	712	0	7	0.8909
2791	21	0	2	0.9351	2754	117	0	3	0.9269	2711	307	0	4	0.9243	2612	705	0	13	0.8909
2792	19	0	1	0.9351	2755	114	0	4	0.9269	2712	303	0	1	0.9243	2613	692	0	8	0.8909
2794	18	0	1	0.9351	2756	110	0	4	0.9269	2713	302	0	2	0.9243	2614	684	2	9	0.8883
2798	17	0	1	0.9351	2757	106	0	5	0.9269	2714	300	0	1	0.9243	2615	673	0	10	0.8883
2801	16	0	1	0.9351	2758	101	0	10	0.9269	2715	299	0	3	0.9243	2616	663	0	1	0.8883
2803	15	0	1	0.9351	2759	91	0	2	0.9269	2716	296	0	7	0.9243	2617	662	0	14	0.8883
2807	14	0	1	0.9351	2760	89	0	2	0.9269	2717	289	0	2	0.9243	2618	648	0	10	0.8883
2812	13	0	1	0.9351	2761	87	0	3	0.9269	2718	287	0	3	0.9243	2619	638	0	13	0.8883
2813	12	0	1	0.9351	2762	84	0	5	0.9269	2719	284	0	2	0.9243	2620	625	0	4	0.8883
2814	11	0	2	0.9351	2763	79	0	1	0.9269	2720	282	0	2	0.9243	2621	621	0	5	0.8883
2822	9	0	1	0.9351	2764	78	0	4	0.9269	2721	280	0	4	0.9243	2622	616	0	3	0.8883
2833	8	0	2	0.9351	2765	74	0	8	0.9269	2722	276	0	2	0.9243	2623	613	0	12	0.8883
2835	6	0	1	0.9351	2766	66	0	2	0.9269	2723	274	0	10	0.9243	2624	601	0	5	0.8883
2841	5	0	1	0.9351	2767	64	0	3	0.9269	2724	264	0	4	0.9243	2625	596	0	9	0.8883
2859	4	0	1	0.9351	2768	61	0	2	0.9269	2725	260	0	3	0.9243	2626	587	0	7	0.8883
2867	3	0	2	0.9351	2769	59	0	4	0.9269	2726	257	0	1	0.9243	2627	580	0	6	0.8883
2869	1	0	1	0.9351	2770	55	0	2	0.9269	2727	256	0	2	0.9243	2628	574	0	7	0.8883
					2771	53	0	5	0.9269	2728	254	0	3	0.9243	2629	567	0	9	0.8883
					2772	48	0	1	0.9269	2729	251	0	4	0.9243	2630	558	0	9	0.8883
					2773	47	0	3	0.9269	2730	247	0	10	0.9243	2631	549	0	15	0.8883
					2774	44	0	2	0.9269	2731	237	0	9	0.9243	2632	534	0	7	0.8883
					2777	42	0	1	0.9269	2732	228	0	3	0.9243	2633	527	0	6	0.8883
					2778	41	0	1	0.9269	2733	225	0	7	0.9243	2634	521	0	3	0.8883
					2779	40	0	2	0.9269	2734	218	0	4	0.9243	2635	518	0	6	0.8883
					2784	38	0	1	0.9269	2735	214	0	2	0.9243	2636	512	0	2	0.8883
					2785	37	0	2	0.9269	2736	212	0	11	0.9243	2637	510	0	6	0.8883
					2786	35	0	5	0.9269	2737	201	0	8	0.9243	2638	504	0	11	0.8883
					2787	30	0	1	0.9269	2738	193	0	4	0.9243	2639	493	0	7	0.8883
					2788	29	0	3	0.9269	2739	189	0	3	0.9243	2640	486	0	5	0.8883
					2789	26	0	3	0.9269	2740	186	0	4	0.9243	2641	481	0	5	0.8883
					2791	23	0	3	0.9269	2741	182	0	2	0.9243	2642	476	0	1	0.8883
					2792	20	0	1	0.9269	2742	180	0	1	0.9243	2643	475	0	4	0.8883
					2793	19	0	2	0.9269	2743	179	0	9	0.9243	2644	471	0	1	0.8883
					2794	17	0	1	0.9269	2744	170	0	7	0.9243	2645	470	0	7	0.8883
					2796	16	0	1	0.9269	2745	163	0	9	0.9243	2646	463	0	10	0.8883
					2804	15	0	1	0.9269	2746	154	0	2	0.9243	2647	453	0	5	0.8883
					2806	14	0	1	0.9269	2747	152	0	4	0.9243	2648	448	0	1	0.8883
					2807	13	0	1	0.9269	2748	148	0	3	0.9243	2649	447	0	2	0.8883
					2810	12	0	1	0.9269	2749	145	0	4	0.9243	2650	445	0	5	0.8883
					2814	11	0	1	0.9269	2750	141	0	5	0.9243	2651	440	0	5	0.8883
					2825	10	0	1	0.9269	2751	136	0	6	0.9243	2652	435	0	4	0.8883
					2833	9	0	1	0.9269	2752	130	0	6	0.9243	2653	431	0	1	0.8883
					2834	8	0	1	0.9269	2753	124	0	5	0.9243	2654	430	0	5	0.8883
					2836	7	0	1	0.9269	2754	119	0	4	0.9243	2655	425	0	3	0.8883
					2847	6	0	1	0.9269	2755	115	0	4	0.9243	2656	422	0	4	0.8883
					2866	5	0	1	0.9269	2756	111	0	2	0.9243	2657	418	0	2	0.8883
					2889	4	0	1	0.9269	2757	109	0	6	0.9243	2658	416	0	5	0.8883
					2898	3	0	1	0.9269	2758	103	0	14	0.9243	2659	411	0	2	0.8883
					2913	2	0	1	0.9269	2759	89	0	5	0.9243	2660	409	0	1	0.8883
					2983	1	0	1	0.9269	2760	84	0	5	0.9243	2661	408	0	2	0.8883
										2761	79	0	2	0.9243	2662	406	0	3	0.8883
										2762	77	0	3	0.9243	2663	403	0	2	0.8883
										2763	74	0	4	0.9243	2664	401	0	1	0.8883
										2764	70	0	4	0.9243	2665	400	0	3	0.8883
										2765	66	0	2	0.9243	2666	397	0	4	0.8883
										2766	64	0	7	0.9243	2667	393	0	3	0.8883
										2767	57	0	4	0.9243	2668	390	0	6	0.8883
										2768	53	0	3	0.9243	2669	384	0	1	0.8883
										2769	50	0	4	0.9243	2670	383	0	1	0.8883
										2770	46	0	1	0.9243	2671	382	0	1	0.8883
										2772	45	0	3	0.9243	2672	381	0	1	0.8883
										2773	42	0	1	0.9243	2673	380	0	2	0.8883
										2775	41	0	2	0.9243	2674	378	0	2	0.8883
										2777	39	0	2	0.9243	2675	376	0	1	0.8883
										2779	37	0	1	0.9243	2677	375	0	1	0.8883
										2781	36	0	2	0.9243	2679	374	0	2	0.8883
										2782	34	0	1	0.9243	2680	372	0	2	0.8883
										2783	33	0	2	0.9243	2681	370	0	2	0.8883
										2784	31	0	2	0.9243	2682	368	0	4	0.8883
										2785	29	0	1	0.9243	2683	364	0	2	0.8883
										2786	28	0	2	0.9243	2684	362	0	3	0.8883
										2788	26	0	1	0.9243	2685	359	0	1	0.8883
										2790	25	0	1	0.9243	2686	358	0	2	0.8883
										2793	24	0	4	0.9243	2687	356	0	4	0.8883
										2794	20	0	3	0.9243	2688	352	0	2	0.8883
										2797	17	0	2	0.9243	2690	350	0	6	0.8883
										2799	15	0	1	0.9243	2692	344	0	1	0.8883
										2800	14	0	1	0.9243	2693	343	0	4	0.8883
										2807	13	0	1	0.9243	2694	339	0	6	0.8883
										2814	12	0	1	0.9243	2695	333	0	2	0.8883
										2821	11	0	1	0.9243	2696	331	0	2	0.8883
										2825	10	0	1	0.9243	2697	329	0	2	0.8883
										2827	9	0	1	0.9243	2698	327	0	1	0.8883
										2833	8	0	1	0.9243	2699	326	0	4	0.8883
										2838	7	0	1	0.9243	2700	322	0	5	0.8883
										2840	6	0	1	0.9243	2701	317	0	3	0.8883
										2845	5	0	1	0.9243	2702	314	0	2	0.8883
										2847	4	0	1	0.9243	2703	312	0	3	0.8883
										2850	3	0	1	0.9243	2704	309	0	1	0.8883
										2865	2	0	1	0.9243	2705	308	0	2	0.8883
										2888	1	0	1	0.9243	2706	306	0	1	0.8883
															2707	305	0	2	0.8883
															2708	303	0	6	0.8883
															2709	297	0	5	0.8883
															2710	292	0	3	0.8883
															2711	289	0	3	0.8883
															2712	286	0	3	0.8883
															2714	283	0	3	0.8883
															2715	280	0	8	0.8883
															2716	272	0	1	0.8883
															2717	271	0	2	0.8883
															2718	269	0	6	0.8883
															2719	263	0	5	0.8883
															2720	258	0	1	0.8883
															2721	257	0	1	0.8883
															2722	256	0	4	0.8883
															2723	252	0	12	0.8883
															2724	240	0	3	0.8883
															2725	237	0	2	0.8883
															2726	235	0	4	0.8883
															2728	231	0	3	0.8883
															2729	228	0	6	0.8883
															2730	222	0	6	0.8883
															2732	216	0	5	0.8883
															2733	211	0	5	0.8883
															2734	206	0	3	0.8883
															2735	203	0	3	0.8883
															2736	200	0	3	0.8883
															2737	197	0	5	0.8883
															2738	192	0	2	0.8883
															2739	190	0	4	0.8883
															2740	186	0	5	0.8883
															2741	181	0	4	0.8883
															2742	177	0	1	0.8883
															2743	176	0	5	0.8883
															2744	171	0	4	0.8883
															2745	167	0	11	0.8883
															2746	156	0	9	0.8883
															2747	147	0	3	0.8883
															2748	144	0	5	0.8883
															2749	139	0	3	0.8883
															2750	136	0	5	0.8883
															2751	131	0	8	0.8883
															2752	123	0	2	0.8883
															2753	121	0	4	0.8883
															2754	117	0	2	0.8883
															2755	115	0	3	0.8883
															2756	112	0	3	0.8883
															2757	109	0	7	0.8883
															2758	102	0	12	0.8883
															2759	90	0	9	0.8883
															2760	81	0	6	0.8883
															2761	75	0	1	0.8883
															2762	74	0	3	0.8883
															2763	71	0	4	0.8883
															2764	67	0	1	0.8883
															2765	66	0	3	0.8883
															2766	63	0	2	0.8883
															2767	61	0	4	0.8883
															2768	57	0	2	0.8883
															2771	55	0	5	0.8883
															2773	50	0	3	0.8883
															2774	47	0	1	0.8883
															2775	46	0	2	0.8883
															2776	44	0	1	0.8883
															2777	43	0	2	0.8883
															2778	41	0	1	0.8883
															2779	40	0	2	0.8883
															2780	38	0	1	0.8883
															2781	37	0	2	0.8883
															2782	35	0	1	0.8883
															2784	34	0	2	0.8883
															2785	32	0	2	0.8883
															2786	30	0	3	0.8883
															2787	27	0	1	0.8883
															2788	26	0	1	0.8883
															2791	25	0	1	0.8883
															2793	24	0	3	0.8883
															2801	21	0	1	0.8883
															2808	20	0	1	0.8883
															2810	19	0	1	0.8883
															2814	18	0	1	0.8883
															2815	17	0	1	0.8883
															2818	16	0	1	0.8883
															2819	15	0	1	0.8883
															2820	14	0	1	0.8883
															2822	13	0	1	0.8883
															2826	12	0	1	0.8883
															2828	11	0	1	0.8883
															2829	10	0	2	0.8883
															2842	8	0	1	0.8883
															2849	7	0	2	0.8883
															2854	5	0	1	0.8883
															2859	4	0	1	0.8883
															2874	3	0	1	0.8883
															2883	2	0	1	0.8883
															2887	1	0	1	0.8883

## Sheet: Supplemental 6d
First quartile					second quartile					third quartile					fourth quartile
Interval	Patients	Deaths	Lost	Survival	Interval	Patients	Deaths	Lost	Survival	Interval	Patients	Deaths	Lost	Survival	Interval	Patients	Deaths	Lost	Survival
0	6088	0	5	1	0	6088	0	3	1	0	6088	0	8	1	0	6087	1	2	1
4	6083	0	1	1	13	6085	0	1	1	10	6080	0	1	1	15	6084	0	1	0.9998
13	6082	0	1	1	14	6084	0	1	1	16	6079	1	0	0.9998	19	6083	1	0	0.9997
22	6081	0	1	1	21	6083	0	1	1	25	6078	0	1	0.9998	49	6082	1	0	0.9995
28	6080	1	0	0.9998	24	6082	0	1	1	40	6077	1	0	0.9997	63	6081	1	0	0.9993
30	6079	1	0	0.9997	32	6081	0	1	1	57	6076	1	0	0.9995	67	6080	1	0	0.9992
33	6078	0	1	0.9997	73	6080	1	0	0.9998	62	6075	1	0	0.9993	83	6079	2	0	0.9988
51	6077	0	1	0.9997	76	6079	1	0	0.9997	87	6074	1	0	0.9992	108	6077	1	0	0.9987
55	6076	1	0	0.9995	87	6078	1	0	0.9995	96	6073	1	0	0.999	119	6076	1	0	0.9985
64	6075	1	0	0.9993	89	6077	1	0	0.9993	99	6072	0	1	0.999	122	6075	1	0	0.9984
66	6074	1	0	0.9992	90	6076	1	0	0.9992	108	6071	1	0	0.9988	128	6074	1	0	0.9982
84	6073	1	0	0.999	91	6075	1	0	0.999	114	6070	1	0	0.9987	140	6073	1	0	0.998
88	6072	1	0	0.9988	94	6074	1	0	0.9988	125	6069	1	0	0.9985	141	6072	0	1	0.998
99	6071	0	1	0.9988	96	6073	1	0	0.9987	133	6068	1	0	0.9984	152	6071	2	0	0.9977
105	6070	1	0	0.9987	97	6072	1	0	0.9985	143	6067	1	0	0.9982	158	6069	1	0	0.9975
127	6069	1	0	0.9985	100	6071	1	0	0.9984	152	6066	1	0	0.998	176	6068	1	0	0.9974
136	6068	1	0	0.9984	118	6070	1	0	0.9982	157	6065	1	0	0.9979	180	6067	1	0	0.9972
164	6067	1	0	0.9982	121	6069	1	0	0.998	158	6064	1	0	0.9977	188	6066	1	0	0.997
173	6066	1	0	0.998	148	6068	0	1	0.998	174	6063	1	0	0.9975	200	6065	1	0	0.9969
197	6065	1	0	0.9979	154	6067	1	0	0.9979	196	6062	1	0	0.9974	208	6064	1	0	0.9967
213	6064	1	0	0.9977	165	6066	0	1	0.9979	197	6061	0	1	0.9974	224	6063	1	0	0.9965
224	6063	1	0	0.9975	176	6065	1	0	0.9977	199	6060	1	0	0.9972	225	6062	1	0	0.9964
233	6062	1	0	0.9974	195	6064	0	1	0.9977	201	6059	1	0	0.997	227	6061	1	0	0.9962
254	6061	2	0	0.997	209	6063	1	0	0.9975	217	6058	1	0	0.9969	244	6060	1	0	0.9961
255	6059	1	0	0.9969	241	6062	1	0	0.9974	228	6057	1	0	0.9967	262	6059	1	0	0.9959
267	6058	1	0	0.9967	248	6061	1	0	0.9972	232	6056	1	0	0.9965	263	6058	1	0	0.9957
281	6057	1	0	0.9965	250	6060	1	0	0.997	234	6055	1	0	0.9964	279	6057	1	0	0.9956
283	6056	1	0	0.9964	257	6059	1	0	0.9969	241	6054	1	0	0.9962	285	6056	1	0	0.9954
287	6055	1	0	0.9962	266	6058	1	0	0.9967	256	6053	0	1	0.9962	286	6055	1	0	0.9952
289	6054	1	0	0.9961	278	6057	1	0	0.9965	259	6052	1	0	0.9961	292	6054	1	0	0.9951
334	6053	1	0	0.9959	303	6056	1	0	0.9964	260	6051	1	0	0.9959	293	6053	1	0	0.9949
345	6052	1	0	0.9957	304	6055	1	0	0.9962	263	6050	1	0	0.9957	295	6052	1	0	0.9947
346	6051	0	1	0.9957	305	6054	1	0	0.9961	267	6049	1	0	0.9956	297	6051	1	0	0.9946
348	6050	1	1	0.9956	307	6053	1	0	0.9959	273	6048	0	1	0.9956	316	6050	1	0	0.9944
356	6048	0	1	0.9956	314	6052	0	1	0.9959	290	6047	1	0	0.9954	318	6049	0	1	0.9944
364	6047	1	0	0.9954	320	6051	1	0	0.9957	294	6046	1	0	0.9952	320	6048	1	0	0.9942
367	6046	0	1	0.9954	339	6050	1	1	0.9956	299	6045	1	0	0.9951	321	6047	0	1	0.9942
368	6045	1	0	0.9952	340	6048	0	1	0.9956	314	6044	1	0	0.9949	330	6046	1	0	0.9941
374	6044	0	1	0.9952	345	6047	0	1	0.9956	316	6043	1	0	0.9947	332	6045	1	0	0.9939
388	6043	1	0	0.9951	354	6046	1	0	0.9954	346	6042	1	0	0.9946	347	6044	0	1	0.9939
390	6042	1	0	0.9949	356	6045	0	1	0.9954	356	6041	2	0	0.9942	351	6043	1	0	0.9938
391	6041	0	1	0.9949	361	6044	1	0	0.9952	364	6039	1	1	0.9941	352	6042	1	0	0.9936
392	6040	1	1	0.9947	365	6043	0	1	0.9952	379	6037	2	0	0.9937	358	6041	0	1	0.9936
403	6038	2	1	0.9944	370	6042	1	0	0.9951	386	6035	1	0	0.9936	371	6040	1	0	0.9934
404	6035	1	0	0.9942	373	6041	1	0	0.9949	387	6034	1	0	0.9934	378	6039	0	1	0.9934
409	6034	0	1	0.9942	377	6040	1	0	0.9947	391	6033	1	0	0.9933	385	6038	0	1	0.9934
411	6033	0	2	0.9942	394	6039	1	0	0.9946	397	6032	1	0	0.9931	390	6037	1	0	0.9933
425	6031	1	0	0.9941	400	6038	0	1	0.9946	418	6031	1	0	0.9929	407	6036	1	0	0.9931
434	6030	0	1	0.9941	404	6037	1	0	0.9944	421	6030	1	0	0.9928	425	6035	1	0	0.9929
440	6029	1	0	0.9939	410	6036	1	0	0.9942	429	6029	0	1	0.9928	431	6034	1	0	0.9928
453	6028	1	0	0.9937	416	6035	0	1	0.9942	433	6028	1	0	0.9926	436	6033	1	1	0.9926
462	6027	1	0	0.9936	417	6034	1	0	0.9941	435	6027	1	0	0.9924	438	6031	1	0	0.9924
471	6026	1	0	0.9934	423	6033	1	1	0.9939	436	6026	0	1	0.9924	448	6030	1	0	0.9923
477	6025	1	0	0.9933	424	6031	1	0	0.9937	440	6025	1	0	0.9923	451	6029	1	0	0.9921
482	6024	1	0	0.9931	432	6030	1	0	0.9936	453	6024	1	0	0.9921	452	6028	0	1	0.9921
491	6023	1	0	0.9929	440	6029	1	0	0.9934	455	6023	0	1	0.9921	453	6027	1	0	0.9919
493	6022	1	0	0.9928	447	6028	1	0	0.9933	462	6022	1	0	0.9919	455	6026	1	0	0.9918
497	6021	0	1	0.9928	449	6027	2	0	0.9929	465	6021	1	0	0.9918	457	6025	1	0	0.9916
503	6020	0	1	0.9928	453	6025	0	1	0.9929	467	6020	2	1	0.9914	461	6024	1	0	0.9914
508	6019	1	0	0.9926	463	6024	1	0	0.9928	469	6017	1	0	0.9913	462	6023	1	0	0.9913
535	6018	0	1	0.9926	466	6023	1	0	0.9926	471	6016	1	0	0.9911	463	6022	1	0	0.9911
537	6017	1	0	0.9924	468	6022	1	0	0.9924	498	6015	1	0	0.9909	465	6021	1	0	0.991
562	6016	0	1	0.9924	487	6021	1	0	0.9923	500	6014	1	0	0.9908	490	6020	1	0	0.9908
564	6015	1	0	0.9923	496	6020	1	0	0.9921	501	6013	1	0	0.9906	497	6019	1	0	0.9906
573	6014	1	0	0.9921	507	6019	2	0	0.9918	510	6012	1	0	0.9905	499	6018	1	0	0.9905
602	6013	1	0	0.9919	524	6017	1	0	0.9916	511	6011	1	0	0.9903	502	6017	1	0	0.9903
612	6012	1	0	0.9918	547	6016	0	1	0.9916	512	6010	0	1	0.9903	503	6016	1	0	0.9901
619	6011	1	0	0.9916	553	6015	0	1	0.9916	530	6009	1	0	0.9901	512	6015	2	0	0.9898
629	6010	1	0	0.9914	557	6014	1	0	0.9914	531	6008	0	1	0.9901	516	6013	2	0	0.9895
631	6009	1	0	0.9913	571	6013	0	1	0.9914	553	6007	0	1	0.9901	536	6011	1	0	0.9893
632	6008	2	0	0.9909	586	6012	0	1	0.9914	561	6006	1	0	0.99	541	6010	1	0	0.9891
648	6006	1	0	0.9908	604	6011	1	1	0.9913	568	6005	1	0	0.9898	550	6009	1	0	0.989
649	6005	0	1	0.9908	606	6009	1	0	0.9911	570	6004	1	0	0.9896	553	6008	1	0	0.9888
652	6004	1	0	0.9906	616	6008	1	0	0.9909	571	6003	1	0	0.9895	563	6007	1	0	0.9887
679	6003	1	0	0.9904	621	6007	1	0	0.9908	594	6002	4	0	0.9888	578	6006	1	0	0.9885
681	6002	1	0	0.9903	624	6006	1	0	0.9906	595	5998	1	0	0.9886	582	6005	1	0	0.9883
688	6001	0	1	0.9903	625	6005	1	0	0.9904	597	5997	1	0	0.9885	584	6004	1	0	0.9882
690	6000	0	1	0.9903	639	6004	1	0	0.9903	602	5996	2	0	0.9881	598	6003	1	0	0.988
693	5999	1	0	0.9901	644	6003	1	0	0.9901	603	5994	2	0	0.9878	602	6002	1	0	0.9878
698	5998	0	1	0.9901	649	6002	1	0	0.99	608	5992	0	1	0.9878	603	6001	1	0	0.9877
702	5997	0	1	0.9901	656	6001	1	0	0.9898	609	5991	1	0	0.9876	607	6000	1	0	0.9875
714	5996	1	0	0.99	657	6000	1	0	0.9896	614	5990	1	0	0.9875	608	5999	1	0	0.9873
715	5995	0	1	0.99	658	5999	1	0	0.9895	630	5989	1	0	0.9873	612	5998	1	0	0.9872
717	5994	1	0	0.9898	664	5998	1	0	0.9893	636	5988	1	0	0.9872	615	5997	1	0	0.987
721	5993	0	2	0.9898	667	5997	2	0	0.989	652	5987	1	0	0.987	630	5996	1	0	0.9868
727	5991	0	1	0.9898	671	5995	1	0	0.9888	658	5986	1	0	0.9868	638	5995	1	0	0.9867
729	5990	0	1	0.9898	673	5994	1	0	0.9886	667	5985	1	0	0.9867	642	5994	1	0	0.9865
735	5989	1	0	0.9896	695	5993	1	1	0.9885	670	5984	1	0	0.9865	643	5993	1	0	0.9863
742	5988	1	0	0.9895	705	5991	0	1	0.9885	671	5983	1	0	0.9863	645	5992	1	0	0.9862
746	5987	1	0	0.9893	714	5990	0	1	0.9885	686	5982	0	1	0.9863	666	5991	1	0	0.986
749	5986	0	1	0.9893	717	5989	1	0	0.9883	689	5981	0	1	0.9863	671	5990	1	0	0.9859
750	5985	0	2	0.9893	723	5988	1	0	0.9881	698	5980	1	0	0.9862	679	5989	0	1	0.9859
762	5983	1	0	0.9891	725	5987	1	0	0.988	701	5979	1	1	0.986	686	5988	1	0	0.9857
766	5982	0	1	0.9891	727	5986	0	1	0.988	703	5977	1	0	0.9858	689	5987	1	0	0.9855
768	5981	0	1	0.9891	728	5985	1	0	0.9878	704	5976	1	0	0.9857	691	5986	1	0	0.9854
769	5980	1	0	0.989	729	5984	1	0	0.9876	711	5975	0	1	0.9857	694	5985	1	0	0.9852
780	5979	1	0	0.9888	732	5983	1	0	0.9875	712	5974	0	1	0.9857	696	5984	2	0	0.9849
781	5978	1	0	0.9886	736	5982	1	0	0.9873	715	5973	0	1	0.9857	708	5982	1	0	0.9847
790	5977	0	1	0.9886	742	5981	1	0	0.9871	716	5972	0	1	0.9857	709	5981	1	0	0.9845
791	5976	1	1	0.9885	744	5980	0	1	0.9871	718	5971	0	1	0.9857	718	5980	1	1	0.9844
794	5974	0	1	0.9885	746	5979	0	1	0.9871	719	5970	0	1	0.9857	719	5978	2	0	0.984
797	5973	1	0	0.9883	748	5978	1	0	0.987	722	5969	1	0	0.9855	720	5976	2	0	0.9837
806	5972	0	1	0.9883	750	5977	1	0	0.9868	729	5968	1	0	0.9853	721	5974	1	0	0.9835
817	5971	1	0	0.9881	754	5976	1	0	0.9867	735	5967	0	1	0.9853	724	5973	1	0	0.9834
823	5970	1	0	0.988	765	5975	1	0	0.9865	743	5966	0	1	0.9853	729	5972	1	0	0.9832
825	5969	1	0	0.9878	770	5974	1	0	0.9863	746	5965	0	1	0.9853	730	5971	0	1	0.9832
826	5968	1	0	0.9876	772	5973	1	0	0.9862	747	5964	1	0	0.9852	741	5970	0	1	0.9832
829	5967	1	0	0.9875	776	5972	1	0	0.986	750	5963	0	1	0.9852	749	5969	1	0	0.9831
830	5966	1	0	0.9873	777	5971	0	1	0.986	763	5962	1	0	0.985	755	5968	1	0	0.9829
843	5965	1	0	0.9871	778	5970	1	0	0.9858	764	5961	1	0	0.9848	756	5967	0	2	0.9829
844	5964	1	0	0.987	781	5969	1	0	0.9857	767	5960	1	0	0.9847	772	5965	1	0	0.9827
845	5963	0	1	0.987	789	5968	1	0	0.9855	773	5959	1	0	0.9845	781	5964	1	0	0.9826
860	5962	1	0	0.9868	790	5967	1	0	0.9853	775	5958	1	0	0.9843	792	5963	1	0	0.9824
862	5961	1	0	0.9866	794	5966	1	0	0.9852	782	5957	0	1	0.9843	795	5962	1	0	0.9822
863	5960	1	0	0.9865	798	5965	1	0	0.985	784	5956	1	0	0.9842	796	5961	1	0	0.9821
868	5959	1	0	0.9863	807	5964	1	0	0.9848	786	5955	2	0	0.9839	799	5960	1	0	0.9819
877	5958	1	0	0.9861	813	5963	1	0	0.9847	788	5953	1	0	0.9837	809	5959	1	0	0.9817
880	5957	1	0	0.986	814	5962	1	0	0.9845	791	5952	1	0	0.9835	812	5958	0	1	0.9817
881	5956	0	1	0.986	816	5961	1	0	0.9843	800	5951	1	0	0.9834	813	5957	0	1	0.9817
882	5955	1	0	0.9858	820	5960	2	0	0.984	810	5950	2	0	0.983	816	5956	1	0	0.9816
888	5954	0	1	0.9858	821	5958	1	0	0.9838	811	5948	1	0	0.9829	818	5955	1	0	0.9814
894	5953	1	0	0.9856	828	5957	1	0	0.9837	813	5947	2	0	0.9825	819	5954	1	0	0.9812
912	5952	1	0	0.9855	830	5956	0	1	0.9837	817	5945	1	0	0.9824	827	5953	0	1	0.9812
914	5951	0	1	0.9855	831	5955	1	0	0.9835	822	5944	1	0	0.9822	830	5952	1	0	0.9811
917	5950	1	1	0.9853	839	5954	0	1	0.9835	828	5943	0	1	0.9822	831	5951	1	0	0.9809
924	5948	1	1	0.9852	841	5953	2	0	0.9832	837	5942	1	0	0.982	832	5950	1	0	0.9807
926	5946	1	0	0.985	842	5951	1	0	0.983	853	5941	1	0	0.9819	843	5949	2	0	0.9804
927	5945	1	0	0.9848	846	5950	0	1	0.983	854	5940	1	0	0.9817	853	5947	2	0	0.9801
932	5944	0	1	0.9848	855	5949	2	0	0.9827	865	5939	2	0	0.9814	861	5945	1	0	0.9799
934	5943	0	1	0.9848	869	5947	1	0	0.9825	867	5937	1	0	0.9812	873	5944	0	1	0.9799
944	5942	0	1	0.9848	875	5946	1	0	0.9824	873	5936	1	0	0.981	885	5943	0	1	0.9799
947	5941	1	0	0.9847	877	5945	0	1	0.9824	876	5935	2	0	0.9807	893	5942	1	0	0.9798
948	5940	2	0	0.9843	878	5944	0	1	0.9824	891	5933	1	0	0.9805	894	5941	1	0	0.9796
950	5938	1	0	0.9842	888	5943	1	0	0.9822	892	5932	1	0	0.9804	911	5940	1	0	0.9794
964	5937	0	1	0.9842	889	5942	1	0	0.982	911	5931	1	0	0.9802	913	5939	0	2	0.9794
971	5936	1	0	0.984	897	5941	1	1	0.9819	912	5930	0	1	0.9802	916	5937	1	0	0.9793
978	5935	1	0	0.9838	905	5939	1	0	0.9817	917	5929	1	0	0.9801	927	5936	1	0	0.9791
987	5934	1	0	0.9837	908	5938	1	0	0.9815	923	5928	1	0	0.9799	928	5935	1	0	0.9789
994	5933	1	0	0.9835	910	5937	1	0	0.9814	930	5927	1	0	0.9797	929	5934	1	0	0.9788
995	5932	1	0	0.9833	915	5936	1	0	0.9812	931	5926	1	0	0.9796	931	5933	1	0	0.9786
1001	5931	2	0	0.983	918	5935	0	1	0.9812	944	5925	1	0	0.9794	932	5932	0	1	0.9786
1011	5929	0	1	0.983	919	5934	1	0	0.981	952	5924	1	0	0.9792	935	5931	1	0	0.9784
1012	5928	1	0	0.9828	921	5933	1	0	0.9809	954	5923	1	0	0.9791	947	5930	1	0	0.9783
1013	5927	2	0	0.9825	924	5932	1	0	0.9807	958	5922	1	0	0.9789	949	5929	2	0	0.9779
1020	5925	0	1	0.9825	925	5931	0	1	0.9807	962	5921	1	0	0.9787	956	5927	1	0	0.9778
1030	5924	1	0	0.9823	928	5930	1	0	0.9805	964	5920	1	0	0.9786	968	5926	1	0	0.9776
1035	5923	2	0	0.982	932	5929	1	0	0.9804	965	5919	1	0	0.9784	973	5925	1	0	0.9774
1040	5921	1	0	0.9818	949	5928	1	0	0.9802	970	5918	1	0	0.9782	976	5924	1	0	0.9773
1046	5920	1	0	0.9817	951	5927	1	0	0.98	974	5917	1	0	0.9781	978	5923	1	0	0.9771
1047	5919	1	0	0.9815	959	5926	1	0	0.9799	1005	5916	1	0	0.9779	985	5922	2	0	0.9768
1055	5918	0	1	0.9815	964	5925	1	0	0.9797	1017	5915	1	0	0.9777	988	5920	1	1	0.9766
1057	5917	1	0	0.9813	971	5924	1	0	0.9795	1021	5914	1	0	0.9776	989	5918	1	0	0.9765
1058	5916	1	0	0.9812	972	5923	0	1	0.9795	1029	5913	0	1	0.9776	996	5917	1	0	0.9763
1059	5915	1	0	0.981	978	5922	1	0	0.9794	1047	5912	1	0	0.9774	997	5916	1	0	0.9761
1061	5914	1	0	0.9808	991	5921	1	0	0.9792	1052	5911	1	0	0.9772	999	5915	1	0	0.976
1064	5913	1	0	0.9807	992	5920	1	0	0.9791	1059	5910	1	0	0.9771	1012	5914	1	0	0.9758
1068	5912	1	0	0.9805	999	5919	1	0	0.9789	1065	5909	0	1	0.9771	1020	5913	0	1	0.9758
1070	5911	1	0	0.9803	1001	5918	0	1	0.9789	1066	5908	1	0	0.9769	1024	5912	2	0	0.9755
1071	5910	0	1	0.9803	1006	5917	1	0	0.9787	1068	5907	0	1	0.9769	1029	5910	1	0	0.9753
1076	5909	1	1	0.9802	1008	5916	1	0	0.9786	1069	5906	0	1	0.9769	1030	5909	1	0	0.9751
1081	5907	0	1	0.9802	1012	5915	1	0	0.9784	1071	5905	1	0	0.9767	1036	5908	0	1	0.9751
1082	5906	0	1	0.9802	1013	5914	1	0	0.9782	1078	5904	1	0	0.9766	1042	5907	0	1	0.9751
1088	5905	0	1	0.9802	1016	5913	1	0	0.9781	1084	5903	0	1	0.9766	1045	5906	1	0	0.975
1100	5904	1	0	0.98	1023	5912	1	0	0.9779	1088	5902	0	1	0.9766	1052	5905	1	0	0.9748
1101	5903	1	0	0.9798	1031	5911	1	0	0.9777	1093	5901	1	0	0.9764	1056	5904	1	0	0.9746
1103	5902	3	0	0.9793	1041	5910	1	0	0.9776	1094	5900	0	1	0.9764	1060	5903	2	0	0.9743
1106	5899	1	0	0.9792	1054	5909	1	0	0.9774	1096	5899	1	0	0.9762	1065	5901	2	0	0.974
1108	5898	0	1	0.9792	1064	5908	1	0	0.9772	1099	5898	1	0	0.9761	1071	5899	1	0	0.9738
1113	5897	1	0	0.979	1067	5907	1	0	0.9771	1100	5897	0	1	0.9761	1073	5898	1	0	0.9737
1115	5896	1	0	0.9788	1074	5906	2	0	0.9767	1101	5896	1	0	0.9759	1076	5897	1	0	0.9735
1125	5895	1	0	0.9787	1075	5904	2	0	0.9764	1104	5895	0	1	0.9759	1100	5896	1	0	0.9733
1134	5894	0	1	0.9787	1076	5902	0	1	0.9764	1106	5894	1	0	0.9758	1106	5895	1	1	0.9732
1147	5893	0	1	0.9787	1079	5901	0	1	0.9764	1111	5893	1	0	0.9756	1112	5893	0	1	0.9732
1151	5892	1	0	0.9785	1088	5900	1	0	0.9762	1113	5892	1	0	0.9754	1115	5892	1	0	0.973
1154	5891	1	0	0.9784	1103	5899	1	0	0.9761	1120	5891	2	0	0.9751	1118	5891	1	0	0.9728
1160	5890	1	0	0.9782	1106	5898	1	0	0.9759	1121	5889	0	1	0.9751	1123	5890	1	0	0.9727
1167	5889	0	1	0.9782	1114	5897	0	1	0.9759	1123	5888	0	1	0.9751	1127	5889	1	0	0.9725
1177	5888	0	1	0.9782	1116	5896	1	0	0.9757	1124	5887	1	0	0.9749	1130	5888	1	0	0.9723
1190	5887	1	0	0.978	1120	5895	1	0	0.9756	1130	5886	1	0	0.9748	1133	5887	1	0	0.9722
1204	5886	1	0	0.9779	1126	5894	1	0	0.9754	1140	5885	1	0	0.9746	1134	5886	1	0	0.972
1222	5885	1	0	0.9777	1128	5893	2	0	0.9751	1150	5884	1	0	0.9744	1144	5885	0	1	0.972
1227	5884	1	0	0.9775	1129	5891	0	1	0.9751	1151	5883	1	0	0.9743	1149	5884	0	1	0.972
1237	5883	1	0	0.9774	1130	5890	1	1	0.9749	1152	5882	1	0	0.9741	1150	5883	1	0	0.9718
1241	5882	1	0	0.9772	1133	5888	0	1	0.9749	1162	5881	1	0	0.9739	1153	5882	1	0	0.9717
1245	5881	1	0	0.977	1139	5887	1	1	0.9747	1169	5880	1	0	0.9738	1162	5881	1	0	0.9715
1249	5880	1	0	0.9769	1145	5885	1	0	0.9746	1170	5879	1	0	0.9736	1166	5880	1	0	0.9713
1256	5879	1	0	0.9767	1156	5884	1	0	0.9744	1174	5878	1	0	0.9734	1169	5879	2	0	0.971
1258	5878	1	0	0.9765	1157	5883	1	0	0.9743	1177	5877	1	1	0.9733	1174	5877	2	0	0.9707
1266	5877	1	0	0.9764	1160	5882	1	0	0.9741	1186	5875	1	0	0.9731	1175	5875	1	0	0.9705
1269	5876	1	0	0.9762	1161	5881	0	1	0.9741	1190	5874	0	1	0.9731	1177	5874	2	0	0.9702
1274	5875	1	0	0.976	1163	5880	1	0	0.9739	1193	5873	1	0	0.9729	1185	5872	1	1	0.97
1282	5874	2	0	0.9757	1164	5879	0	1	0.9739	1195	5872	1	0	0.9728	1199	5870	1	0	0.9699
1288	5872	1	0	0.9755	1165	5878	1	0	0.9738	1197	5871	1	0	0.9726	1207	5869	1	0	0.9697
1293	5871	2	0	0.9752	1168	5877	1	0	0.9736	1198	5870	1	0	0.9724	1208	5868	2	0	0.9694
1299	5869	1	0	0.975	1174	5876	1	0	0.9734	1201	5869	1	0	0.9723	1210	5866	1	0	0.9692
1304	5868	1	0	0.9749	1175	5875	1	0	0.9733	1202	5868	1	0	0.9721	1215	5865	1	0	0.969
1305	5867	1	1	0.9747	1177	5874	1	0	0.9731	1204	5867	0	1	0.9721	1218	5864	2	0	0.9687
1314	5865	1	0	0.9745	1186	5873	1	0	0.9729	1208	5866	1	0	0.9719	1219	5862	1	0	0.9685
1315	5864	1	0	0.9744	1187	5872	2	0	0.9726	1217	5865	0	1	0.9719	1224	5861	1	0	0.9684
1317	5863	1	0	0.9742	1191	5870	2	0	0.9723	1218	5864	0	1	0.9719	1226	5860	1	0	0.9682
1318	5862	1	0	0.974	1193	5868	1	0	0.9721	1227	5863	2	0	0.9716	1238	5859	1	0	0.968
1322	5861	1	0	0.9739	1198	5867	1	0	0.9719	1228	5861	1	0	0.9714	1239	5858	1	0	0.9679
1337	5860	1	0	0.9737	1199	5866	1	0	0.9718	1233	5860	1	0	0.9713	1254	5857	0	1	0.9679
1341	5859	1	0	0.9735	1201	5865	1	0	0.9716	1243	5859	1	0	0.9711	1255	5856	2	0	0.9675
1342	5858	1	0	0.9734	1205	5864	1	0	0.9714	1247	5858	1	0	0.9709	1258	5854	0	1	0.9675
1344	5857	0	1	0.9734	1207	5863	1	1	0.9713	1249	5857	1	0	0.9708	1260	5853	1	0	0.9674
1354	5856	1	0	0.9732	1216	5861	1	0	0.9711	1250	5856	1	0	0.9706	1268	5852	1	0	0.9672
1355	5855	1	0	0.973	1222	5860	1	0	0.9709	1257	5855	1	0	0.9704	1273	5851	0	1	0.9672
1358	5854	0	1	0.973	1224	5859	1	0	0.9708	1274	5854	1	0	0.9703	1275	5850	1	0	0.967
1365	5853	1	0	0.9729	1225	5858	1	0	0.9706	1277	5853	1	1	0.9701	1282	5849	2	0	0.9667
1375	5852	1	0	0.9727	1228	5857	0	1	0.9706	1278	5851	1	0	0.97	1288	5847	0	1	0.9667
1382	5851	1	0	0.9725	1234	5856	1	0	0.9704	1283	5850	1	0	0.9698	1294	5846	0	1	0.9667
1383	5850	2	0	0.9722	1239	5855	1	0	0.9703	1284	5849	1	0	0.9696	1296	5845	1	0	0.9665
1390	5848	1	0	0.972	1245	5854	1	0	0.9701	1289	5848	1	0	0.9695	1298	5844	1	0	0.9664
1395	5847	1	0	0.9719	1249	5853	1	0	0.9699	1293	5847	1	0	0.9693	1301	5843	1	1	0.9662
1398	5846	1	0	0.9717	1260	5852	1	0	0.9698	1325	5846	1	0	0.9691	1323	5841	1	0	0.966
1400	5845	1	0	0.9715	1273	5851	1	0	0.9696	1327	5845	0	1	0.9691	1329	5840	1	0	0.9659
1405	5844	0	1	0.9715	1275	5850	1	0	0.9694	1329	5844	1	0	0.969	1331	5839	1	0	0.9657
1406	5843	1	0	0.9714	1278	5849	1	0	0.9693	1332	5843	1	0	0.9688	1332	5838	1	0	0.9656
1412	5842	1	0	0.9712	1280	5848	0	1	0.9693	1333	5842	1	0	0.9686	1334	5837	1	0	0.9654
1420	5841	1	0	0.971	1283	5847	1	0	0.9691	1334	5841	1	0	0.9685	1335	5836	1	0	0.9652
1422	5840	1	0	0.9709	1286	5846	2	0	0.9688	1335	5840	1	0	0.9683	1336	5835	0	1	0.9652
1423	5839	1	0	0.9707	1293	5844	1	0	0.9686	1339	5839	1	0	0.9681	1340	5834	1	0	0.9651
1429	5838	1	0	0.9705	1297	5843	0	1	0.9686	1341	5838	2	0	0.9678	1343	5833	1	0	0.9649
1430	5837	1	0	0.9704	1298	5842	1	0	0.9685	1356	5836	1	0	0.9676	1349	5832	1	0	0.9647
1431	5836	1	0	0.9702	1309	5841	1	0	0.9683	1357	5835	1	0	0.9675	1350	5831	1	0	0.9646
1433	5835	0	1	0.9702	1315	5840	1	0	0.9681	1364	5834	1	0	0.9673	1352	5830	1	0	0.9644
1434	5834	1	1	0.97	1325	5839	1	0	0.968	1365	5833	1	0	0.9671	1353	5829	1	0	0.9642
1435	5832	0	1	0.97	1340	5838	0	1	0.968	1369	5832	1	0	0.967	1361	5828	1	0	0.9641
1437	5831	2	1	0.9697	1344	5837	0	1	0.968	1371	5831	1	0	0.9668	1364	5827	1	0	0.9639
1438	5828	1	0	0.9695	1345	5836	1	0	0.9678	1377	5830	1	0	0.9666	1365	5826	1	0	0.9637
1440	5827	0	1	0.9695	1347	5835	1	0	0.9676	1379	5829	1	0	0.9665	1375	5825	1	0	0.9636
1451	5826	0	1	0.9695	1348	5834	1	0	0.9675	1391	5828	2	0	0.9661	1391	5824	1	0	0.9634
1454	5825	0	1	0.9695	1364	5833	0	1	0.9675	1399	5826	1	0	0.966	1395	5823	1	0	0.9632
1459	5824	0	1	0.9695	1372	5832	1	0	0.9673	1409	5825	2	0	0.9656	1406	5822	1	0	0.9631
1461	5823	1	0	0.9694	1373	5831	1	0	0.9671	1414	5823	1	0	0.9655	1409	5821	0	1	0.9631
1466	5822	1	0	0.9692	1377	5830	1	0	0.967	1418	5822	1	0	0.9653	1411	5820	0	1	0.9631
1467	5821	1	1	0.969	1380	5829	1	0	0.9668	1419	5821	1	0	0.9651	1417	5819	1	0	0.9629
1469	5819	0	1	0.969	1381	5828	2	0	0.9665	1423	5820	1	0	0.965	1422	5818	1	0	0.9627
1477	5818	0	2	0.969	1386	5826	1	0	0.9663	1427	5819	1	0	0.9648	1426	5817	1	0	0.9626
1484	5816	0	1	0.969	1389	5825	0	1	0.9663	1431	5818	0	1	0.9648	1432	5816	1	0	0.9624
1486	5815	1	0	0.9689	1393	5824	1	0	0.9661	1434	5817	1	0	0.9646	1433	5815	2	1	0.9621
1489	5814	0	1	0.9689	1404	5823	1	0	0.966	1436	5816	2	0	0.9643	1435	5812	1	0	0.9619
1491	5813	1	0	0.9687	1407	5822	1	0	0.9658	1438	5814	1	0	0.9641	1436	5811	1	0	0.9617
1496	5812	1	0	0.9685	1411	5821	0	1	0.9658	1441	5813	1	1	0.964	1437	5810	2	0	0.9614
1501	5811	1	0	0.9684	1414	5820	1	0	0.9656	1448	5811	1	2	0.9638	1439	5808	1	0	0.9613
1508	5810	0	1	0.9684	1434	5819	0	3	0.9656	1449	5808	1	0	0.9636	1441	5807	1	0	0.9611
1512	5809	1	1	0.9682	1435	5816	0	2	0.9656	1452	5807	0	1	0.9636	1444	5806	1	0	0.9609
1513	5807	0	1	0.9682	1436	5814	1	0	0.9655	1453	5806	1	0	0.9635	1445	5805	1	0	0.9608
1514	5806	0	1	0.9682	1437	5813	0	1	0.9655	1458	5805	0	1	0.9635	1453	5804	0	1	0.9608
1520	5805	1	0	0.968	1461	5812	0	1	0.9655	1465	5804	1	1	0.9633	1454	5803	1	0	0.9606
1523	5804	1	0	0.9679	1463	5811	1	0	0.9653	1471	5802	0	1	0.9633	1455	5802	1	0	0.9604
1525	5803	1	0	0.9677	1470	5810	0	1	0.9653	1478	5801	1	0	0.9632	1458	5801	1	0	0.9603
1526	5802	1	0	0.9675	1472	5809	0	1	0.9653	1481	5800	1	1	0.963	1459	5800	1	0	0.9601
1531	5801	1	0	0.9674	1479	5808	1	0	0.9651	1484	5798	0	1	0.963	1462	5799	1	0	0.9599
1532	5800	1	0	0.9672	1482	5807	0	1	0.9651	1487	5797	1	0	0.9628	1466	5798	1	0	0.9598
1538	5799	1	0	0.967	1483	5806	1	0	0.965	1488	5796	0	1	0.9628	1471	5797	0	1	0.9598
1540	5798	1	0	0.9669	1484	5805	1	0	0.9648	1493	5795	1	0	0.9627	1472	5796	1	0	0.9596
1541	5797	2	0	0.9665	1488	5804	0	1	0.9648	1494	5794	1	0	0.9625	1476	5795	0	1	0.9596
1543	5795	1	0	0.9664	1489	5803	1	0	0.9646	1498	5793	1	0	0.9623	1477	5794	1	0	0.9594
1545	5794	1	0	0.9662	1495	5802	0	1	0.9646	1502	5792	1	1	0.9622	1478	5793	1	1	0.9593
1548	5793	1	0	0.966	1497	5801	1	0	0.9645	1504	5790	0	1	0.9622	1484	5791	2	0	0.9589
1551	5792	1	0	0.9659	1503	5800	1	0	0.9643	1505	5789	0	1	0.9622	1489	5789	1	0	0.9588
1552	5791	1	0	0.9657	1506	5799	1	1	0.9641	1507	5788	1	0	0.962	1492	5788	1	0	0.9586
1559	5790	1	0	0.9655	1514	5797	2	0	0.9638	1509	5787	1	0	0.9618	1496	5787	1	0	0.9584
1560	5789	1	0	0.9654	1520	5795	0	1	0.9638	1510	5786	1	0	0.9617	1498	5786	1	0	0.9583
1564	5788	1	0	0.9652	1527	5794	0	1	0.9638	1512	5785	1	0	0.9615	1508	5785	2	0	0.9579
1574	5787	1	0	0.965	1530	5793	1	0	0.9636	1516	5784	1	0	0.9613	1509	5783	1	0	0.9578
1576	5786	1	0	0.9649	1533	5792	1	0	0.9635	1521	5783	1	0	0.9612	1519	5782	1	0	0.9576
1578	5785	1	0	0.9647	1537	5791	1	0	0.9633	1523	5782	1	0	0.961	1521	5781	1	0	0.9574
1579	5784	2	0	0.9644	1538	5790	1	0	0.9631	1529	5781	0	1	0.961	1530	5780	1	0	0.9573
1599	5782	1	0	0.9642	1585	5789	0	1	0.9631	1534	5780	1	0	0.9608	1533	5779	1	0	0.9571
1600	5781	1	0	0.964	1587	5788	1	0	0.963	1540	5779	1	1	0.9607	1535	5778	1	0	0.9569
1611	5780	1	0	0.9639	1591	5787	2	0	0.9626	1549	5777	1	0	0.9605	1536	5777	1	0	0.9568
1624	5779	1	0	0.9637	1592	5785	2	0	0.9623	1551	5776	1	1	0.9603	1537	5776	1	0	0.9566
1626	5778	1	0	0.9635	1594	5783	1	0	0.9621	1563	5774	0	1	0.9603	1543	5775	1	0	0.9564
1635	5777	2	0	0.9632	1596	5782	0	1	0.9621	1566	5773	1	0	0.9602	1545	5774	1	0	0.9563
1642	5775	1	0	0.963	1598	5781	1	0	0.962	1574	5772	1	0	0.96	1546	5773	1	0	0.9561
1651	5774	1	0	0.9629	1600	5780	1	0	0.9618	1577	5771	1	1	0.9598	1567	5772	1	0	0.956
1655	5773	1	0	0.9627	1610	5779	1	0	0.9616	1579	5769	1	0	0.9597	1568	5771	1	0	0.9558
1661	5772	1	0	0.9625	1615	5778	1	0	0.9615	1581	5768	1	0	0.9595	1578	5770	2	0	0.9555
1669	5771	1	0	0.9624	1616	5777	1	0	0.9613	1583	5767	0	1	0.9595	1587	5768	1	0	0.9553
1674	5770	1	0	0.9622	1621	5776	1	0	0.9611	1588	5766	1	0	0.9593	1589	5767	1	0	0.9551
1694	5769	1	0	0.962	1630	5775	1	0	0.961	1592	5765	1	0	0.9592	1590	5766	1	0	0.955
1700	5768	1	0	0.9619	1633	5774	1	0	0.9608	1596	5764	1	0	0.959	1592	5765	1	0	0.9548
1707	5767	1	0	0.9617	1635	5773	2	0	0.9605	1598	5763	1	0	0.9588	1595	5764	1	0	0.9546
1710	5766	1	0	0.9615	1643	5771	1	0	0.9603	1608	5762	2	0	0.9585	1599	5763	1	0	0.9545
1724	5765	1	0	0.9614	1646	5770	2	0	0.96	1619	5760	1	0	0.9583	1604	5762	1	0	0.9543
1738	5764	0	1	0.9614	1656	5768	1	0	0.9598	1627	5759	1	0	0.9582	1608	5761	1	0	0.9541
1744	5763	2	0	0.961	1658	5767	2	0	0.9595	1629	5758	1	0	0.958	1623	5760	1	0	0.954
1749	5761	1	0	0.9609	1659	5765	1	0	0.9593	1630	5757	1	0	0.9578	1629	5759	1	0	0.9538
1752	5760	1	0	0.9607	1661	5764	1	0	0.9591	1641	5756	1	1	0.9577	1631	5758	1	1	0.9536
1754	5759	1	0	0.9605	1668	5763	1	0	0.959	1642	5754	1	0	0.9575	1635	5756	1	0	0.9535
1764	5758	1	0	0.9604	1673	5762	1	1	0.9588	1655	5753	1	0	0.9573	1636	5755	1	0	0.9533
1768	5757	1	0	0.9602	1681	5760	2	0	0.9585	1660	5752	0	1	0.9573	1640	5754	1	0	0.9531
1770	5756	1	1	0.96	1683	5758	1	0	0.9583	1661	5751	1	0	0.9572	1641	5753	1	0	0.953
1775	5754	2	0	0.9597	1687	5757	1	0	0.9581	1663	5750	1	0	0.957	1642	5752	2	0	0.9526
1781	5752	1	0	0.9595	1691	5756	0	1	0.9581	1665	5749	1	0	0.9568	1644	5750	1	0	0.9525
1790	5751	1	0	0.9594	1692	5755	1	0	0.958	1667	5748	1	0	0.9567	1646	5749	1	0	0.9523
1797	5750	0	1	0.9594	1693	5754	0	1	0.958	1674	5747	1	0	0.9565	1650	5748	0	1	0.9523
1800	5749	1	0	0.9592	1701	5753	1	0	0.9578	1678	5746	4	0	0.9558	1653	5747	1	0	0.9521
1806	5748	0	3	0.9592	1703	5752	0	1	0.9578	1684	5742	0	1	0.9558	1661	5746	1	0	0.952
1807	5745	0	1	0.9592	1706	5751	1	0	0.9576	1702	5741	1	0	0.9557	1662	5745	1	0	0.9518
1808	5744	0	1	0.9592	1710	5750	0	1	0.9576	1704	5740	1	1	0.9555	1663	5744	1	0	0.9516
1812	5743	0	1	0.9592	1715	5749	1	0	0.9575	1709	5738	1	0	0.9553	1668	5743	1	0	0.9515
1814	5742	1	1	0.959	1717	5748	1	0	0.9573	1710	5737	2	0	0.955	1669	5742	1	0	0.9513
1818	5740	0	1	0.959	1718	5747	1	0	0.9571	1714	5735	1	0	0.9548	1673	5741	0	1	0.9513
1823	5739	1	0	0.9589	1729	5746	1	0	0.957	1717	5734	3	0	0.9543	1683	5740	1	0	0.9511
1827	5738	1	0	0.9587	1732	5745	0	1	0.957	1723	5731	1	0	0.9542	1687	5739	2	0	0.9508
1834	5737	0	1	0.9587	1743	5744	1	0	0.9568	1725	5730	1	0	0.954	1688	5737	1	0	0.9506
1841	5736	0	1	0.9587	1744	5743	1	0	0.9566	1727	5729	1	0	0.9538	1689	5736	1	0	0.9505
1844	5735	0	1	0.9587	1751	5742	1	0	0.9565	1735	5728	0	1	0.9538	1696	5735	1	0	0.9503
1846	5734	2	1	0.9584	1768	5741	1	0	0.9563	1739	5727	1	0	0.9537	1697	5734	1	0	0.9502
1848	5731	0	1	0.9584	1775	5740	0	1	0.9563	1741	5726	1	0	0.9535	1698	5733	2	0	0.9498
1849	5730	0	1	0.9584	1776	5739	1	0	0.9561	1746	5725	1	0	0.9533	1699	5731	1	0	0.9497
1851	5729	1	0	0.9582	1792	5738	1	0	0.956	1748	5724	1	0	0.9532	1700	5730	1	0	0.9495
1854	5728	0	1	0.9582	1793	5737	1	0	0.9558	1749	5723	1	0	0.953	1704	5729	1	0	0.9493
1855	5727	0	1	0.9582	1794	5736	1	0	0.9556	1750	5722	1	0	0.9528	1706	5728	1	0	0.9492
1856	5726	0	1	0.9582	1795	5735	1	0	0.9555	1752	5721	1	0	0.9527	1707	5727	1	0	0.949
1862	5725	1	1	0.958	1796	5734	1	0	0.9553	1755	5720	1	1	0.9525	1709	5726	1	0	0.9488
1866	5723	1	0	0.9579	1797	5733	0	1	0.9553	1758	5718	1	0	0.9523	1712	5725	1	0	0.9487
1868	5722	1	0	0.9577	1799	5732	0	1	0.9553	1764	5717	1	0	0.9522	1713	5724	1	0	0.9485
1875	5721	1	0	0.9575	1800	5731	1	0	0.9551	1767	5716	1	0	0.952	1723	5723	1	0	0.9483
1876	5720	0	1	0.9575	1802	5730	1	0	0.955	1774	5715	0	1	0.952	1725	5722	1	0	0.9482
1877	5719	1	1	0.9574	1806	5729	1	0	0.9548	1784	5714	1	0	0.9518	1732	5721	1	0	0.948
1880	5717	1	0	0.9572	1807	5728	0	1	0.9548	1792	5713	2	0	0.9515	1733	5720	0	1	0.948
1881	5716	1	0	0.957	1811	5727	1	0	0.9546	1794	5711	1	0	0.9513	1741	5719	1	0	0.9478
1883	5715	1	0	0.9569	1817	5726	0	1	0.9546	1798	5710	1	0	0.9512	1743	5718	1	0	0.9477
1890	5714	0	1	0.9569	1821	5725	1	1	0.9545	1802	5709	1	0	0.951	1746	5717	2	0	0.9473
1897	5713	1	0	0.9567	1830	5723	1	0	0.9543	1803	5708	0	1	0.951	1750	5715	1	0	0.9472
1902	5712	1	0	0.9565	1836	5722	0	1	0.9543	1804	5707	1	0	0.9508	1752	5714	1	0	0.947
1903	5711	0	1	0.9565	1843	5721	0	1	0.9543	1805	5706	1	1	0.9507	1760	5713	1	0	0.9468
1904	5710	0	1	0.9565	1846	5720	1	0	0.9541	1808	5704	2	0	0.9503	1761	5712	0	1	0.9468
1905	5709	0	1	0.9565	1851	5719	2	0	0.9538	1809	5702	1	0	0.9502	1765	5711	2	0	0.9465
1911	5708	1	0	0.9564	1852	5717	0	1	0.9538	1810	5701	1	0	0.95	1768	5709	1	0	0.9463
1914	5707	0	1	0.9564	1856	5716	1	0	0.9536	1811	5700	1	0	0.9498	1772	5708	1	0	0.9462
1917	5706	0	1	0.9564	1857	5715	0	1	0.9536	1821	5699	1	0	0.9497	1774	5707	2	0	0.9458
1920	5705	1	0	0.9562	1862	5714	0	1	0.9536	1822	5698	1	1	0.9495	1776	5705	2	0	0.9455
1921	5704	0	1	0.9562	1864	5713	0	1	0.9536	1827	5696	1	0	0.9493	1779	5703	3	0	0.945
1922	5703	1	0	0.956	1868	5712	0	1	0.9536	1830	5695	0	1	0.9493	1785	5700	1	0	0.9448
1924	5702	1	0	0.9559	1873	5711	1	0	0.9535	1831	5694	0	1	0.9493	1787	5699	1	0	0.9447
1925	5701	1	0	0.9557	1897	5710	1	0	0.9533	1834	5693	0	1	0.9493	1796	5698	2	0	0.9444
1930	5700	1	0	0.9555	1908	5709	1	0	0.9531	1835	5692	0	1	0.9493	1797	5696	1	0	0.9442
1953	5699	1	1	0.9554	1911	5708	0	1	0.9531	1837	5691	1	0	0.9492	1798	5695	1	2	0.944
1967	5697	1	0	0.9552	1913	5707	2	0	0.9528	1838	5690	0	1	0.9492	1799	5692	2	0	0.9437
1969	5696	1	0	0.955	1922	5705	1	0	0.9526	1841	5689	1	0	0.949	1800	5690	1	1	0.9435
1973	5695	1	0	0.9548	1925	5704	1	0	0.9525	1849	5688	1	0	0.9488	1803	5688	0	1	0.9435
1982	5694	1	0	0.9547	1929	5703	1	0	0.9523	1850	5687	0	1	0.9488	1805	5687	0	1	0.9435
1986	5693	1	1	0.9545	1931	5702	0	1	0.9523	1853	5686	1	0	0.9487	1806	5686	0	2	0.9435
1987	5691	0	1	0.9545	1940	5701	1	0	0.9521	1855	5685	1	0	0.9485	1807	5684	1	0	0.9434
1992	5690	2	0	0.9542	1943	5700	0	1	0.9521	1857	5684	1	0	0.9483	1808	5683	1	0	0.9432
1993	5688	1	0	0.954	1960	5699	1	0	0.952	1862	5683	0	1	0.9483	1809	5682	0	1	0.9432
1994	5687	1	0	0.9538	1963	5698	0	1	0.952	1864	5682	1	0	0.9482	1812	5681	0	2	0.9432
1996	5686	1	0	0.9537	1972	5697	1	0	0.9518	1865	5681	0	1	0.9482	1813	5679	0	1	0.9432
1997	5685	1	0	0.9535	1983	5696	1	0	0.9516	1872	5680	1	0	0.948	1814	5678	2	0	0.9429
1998	5684	1	0	0.9533	1989	5695	0	1	0.9516	1873	5679	1	0	0.9478	1816	5676	0	1	0.9429
2001	5683	1	0	0.9532	1992	5694	1	0	0.9515	1874	5678	1	0	0.9477	1817	5675	1	0	0.9427
2003	5682	0	1	0.9532	1993	5693	1	0	0.9513	1880	5677	1	0	0.9475	1819	5674	0	1	0.9427
2007	5681	1	0	0.953	1997	5692	3	0	0.9508	1884	5676	1	0	0.9473	1820	5673	1	0	0.9425
2017	5680	1	0	0.9528	1998	5689	1	0	0.9506	1888	5675	1	0	0.9472	1825	5672	1	0	0.9424
2022	5679	1	0	0.9527	2000	5688	1	0	0.9505	1893	5674	1	0	0.947	1827	5671	0	1	0.9424
2025	5678	1	0	0.9525	2005	5687	1	0	0.9503	1895	5673	1	0	0.9468	1829	5670	1	0	0.9422
2027	5677	1	0	0.9523	2006	5686	1	0	0.9501	1898	5672	0	1	0.9468	1834	5669	0	1	0.9422
2035	5676	1	0	0.9522	2008	5685	0	1	0.9501	1907	5671	1	1	0.9467	1835	5668	1	2	0.942
2037	5675	1	0	0.952	2012	5684	2	0	0.9498	1908	5669	1	0	0.9465	1839	5665	1	0	0.9419
2043	5674	0	1	0.952	2014	5682	0	1	0.9498	1912	5668	1	0	0.9463	1840	5664	0	1	0.9419
2045	5673	1	0	0.9518	2015	5681	0	1	0.9498	1915	5667	1	0	0.9462	1842	5663	1	0	0.9417
2046	5672	1	0	0.9517	2018	5680	1	1	0.9496	1917	5666	2	0	0.9458	1843	5662	1	1	0.9415
2050	5671	0	1	0.9517	2020	5678	1	0	0.9495	1919	5664	1	0	0.9457	1848	5660	0	2	0.9415
2059	5670	1	0	0.9515	2024	5677	1	0	0.9493	1920	5663	1	0	0.9455	1851	5658	1	0	0.9414
2062	5669	1	0	0.9513	2026	5676	0	1	0.9493	1922	5662	1	0	0.9453	1853	5657	1	0	0.9412
2067	5668	1	0	0.9512	2027	5675	1	0	0.9491	1926	5661	1	0	0.9452	1854	5656	0	2	0.9412
2070	5667	1	0	0.951	2040	5674	1	0	0.949	1927	5660	1	1	0.945	1858	5654	1	0	0.941
2075	5666	1	0	0.9508	2042	5673	0	1	0.949	1928	5658	1	0	0.9448	1861	5653	2	0	0.9407
2078	5665	1	0	0.9507	2049	5672	2	0	0.9486	1929	5657	1	0	0.9447	1862	5651	1	0	0.9405
2087	5664	1	0	0.9505	2055	5670	1	0	0.9485	1933	5656	3	0	0.9442	1866	5650	2	0	0.9402
2095	5663	1	0	0.9503	2059	5669	1	0	0.9483	1935	5653	1	0	0.944	1869	5648	1	0	0.94
2105	5662	1	0	0.9501	2068	5668	1	0	0.9481	1941	5652	1	0	0.9438	1871	5647	1	0	0.9399
2109	5661	1	0	0.95	2073	5667	1	0	0.948	1945	5651	1	0	0.9437	1873	5646	0	1	0.9399
2111	5660	1	0	0.9498	2078	5666	1	0	0.9478	1947	5650	0	1	0.9437	1879	5645	1	0	0.9397
2113	5659	0	1	0.9498	2080	5665	2	0	0.9475	1948	5649	1	0	0.9435	1880	5644	2	0	0.9394
2114	5658	1	0	0.9496	2081	5663	1	0	0.9473	1950	5648	1	0	0.9433	1882	5642	0	1	0.9394
2115	5657	0	1	0.9496	2082	5662	1	0	0.9471	1954	5647	0	1	0.9433	1885	5641	1	0	0.9392
2117	5656	1	0	0.9495	2089	5661	1	0	0.947	1965	5646	2	0	0.943	1891	5640	1	1	0.939
2118	5655	0	1	0.9495	2091	5660	1	0	0.9468	1968	5644	1	0	0.9428	1893	5638	1	0	0.9389
2119	5654	0	1	0.9495	2092	5659	2	0	0.9465	1983	5643	1	0	0.9427	1895	5637	1	1	0.9387
2123	5653	1	0	0.9493	2093	5657	0	1	0.9465	1984	5642	1	0	0.9425	1896	5635	2	0	0.9384
2124	5652	1	0	0.9491	2105	5656	0	1	0.9465	1988	5641	1	0	0.9423	1897	5633	1	0	0.9382
2126	5651	0	2	0.9491	2109	5655	1	0	0.9463	1991	5640	1	0	0.9422	1903	5632	0	1	0.9382
2127	5649	1	0	0.949	2113	5654	0	1	0.9463	1992	5639	1	0	0.942	1908	5631	1	0	0.938
2129	5648	1	1	0.9488	2119	5653	1	0	0.9461	1993	5638	1	0	0.9418	1911	5630	0	1	0.938
2134	5646	0	1	0.9488	2120	5652	1	0	0.946	1994	5637	1	0	0.9417	1912	5629	0	1	0.938
2135	5645	1	0	0.9486	2121	5651	1	1	0.9458	2000	5636	0	1	0.9417	1914	5628	1	0	0.9379
2138	5644	0	1	0.9486	2123	5649	1	0	0.9456	2006	5635	3	0	0.9412	1916	5627	1	0	0.9377
2139	5643	1	0	0.9485	2124	5648	1	0	0.9455	2007	5632	0	1	0.9412	1919	5626	0	1	0.9377
2140	5642	0	1	0.9485	2125	5647	1	0	0.9453	2011	5631	0	1	0.9412	1922	5625	1	0	0.9375
2141	5641	1	0	0.9483	2126	5646	0	1	0.9453	2017	5630	2	0	0.9408	1929	5624	1	0	0.9374
2142	5640	1	0	0.9481	2128	5645	0	2	0.9453	2019	5628	1	0	0.9407	1933	5623	1	0	0.9372
2143	5639	1	2	0.948	2132	5643	0	2	0.9453	2020	5627	1	1	0.9405	1934	5622	1	1	0.937
2144	5636	0	1	0.948	2133	5641	0	1	0.9453	2021	5625	1	0	0.9403	1935	5620	1	0	0.9369
2145	5635	0	1	0.948	2134	5640	1	0	0.9451	2029	5624	0	1	0.9403	1937	5619	1	0	0.9367
2147	5634	0	3	0.948	2137	5639	1	0	0.9449	2037	5623	1	0	0.9402	1938	5618	1	0	0.9365
2148	5631	0	2	0.948	2140	5638	1	1	0.9448	2039	5622	1	0	0.94	1939	5617	1	0	0.9364
2149	5629	0	3	0.948	2141	5636	0	1	0.9448	2040	5621	2	0	0.9396	1943	5616	1	0	0.9362
2152	5626	0	1	0.948	2143	5635	1	0	0.9446	2048	5619	1	0	0.9395	1944	5615	1	0	0.936
2153	5625	0	1	0.948	2144	5634	1	2	0.9444	2050	5618	1	0	0.9393	1950	5614	1	1	0.9359
2155	5624	2	1	0.9476	2145	5631	0	2	0.9444	2051	5617	1	0	0.9391	1951	5612	1	0	0.9357
2156	5621	0	2	0.9476	2146	5629	0	2	0.9444	2054	5616	1	0	0.939	1952	5611	0	1	0.9357
2157	5619	0	1	0.9476	2147	5627	0	2	0.9444	2058	5615	1	0	0.9388	1953	5610	1	0	0.9355
2158	5618	0	3	0.9476	2149	5625	0	1	0.9444	2061	5614	0	1	0.9388	1955	5609	1	0	0.9354
2159	5615	1	2	0.9475	2150	5624	0	2	0.9444	2062	5613	1	0	0.9386	1957	5608	1	0	0.9352
2160	5612	1	2	0.9473	2151	5622	1	2	0.9443	2063	5612	1	0	0.9385	1961	5607	1	0	0.935
2161	5609	1	2	0.9471	2152	5619	0	2	0.9443	2064	5611	1	0	0.9383	1965	5606	1	0	0.9349
2162	5606	0	5	0.9471	2153	5617	1	1	0.9441	2069	5610	1	0	0.9381	1969	5605	1	0	0.9347
2163	5601	1	3	0.947	2154	5615	0	5	0.9441	2070	5609	0	1	0.9381	1976	5604	1	0	0.9345
2164	5597	1	2	0.9468	2155	5610	0	3	0.9441	2072	5608	0	1	0.9381	1977	5603	1	0	0.9344
2165	5594	0	1	0.9468	2157	5607	0	1	0.9441	2078	5607	1	0	0.938	1979	5602	1	0	0.9342
2166	5593	0	3	0.9468	2158	5606	1	1	0.9439	2092	5606	1	0	0.9378	1980	5601	0	1	0.9342
2167	5590	1	1	0.9466	2160	5604	0	3	0.9439	2093	5605	0	1	0.9378	1983	5600	0	1	0.9342
2168	5588	0	4	0.9466	2161	5601	0	1	0.9439	2094	5604	1	0	0.9376	1987	5599	1	0	0.934
2169	5584	1	6	0.9464	2162	5600	1	0	0.9438	2096	5603	1	1	0.9375	1996	5598	1	0	0.9339
2170	5577	1	8	0.9463	2163	5599	0	4	0.9438	2099	5601	1	1	0.9373	1998	5597	1	0	0.9337
2171	5568	1	5	0.9461	2164	5595	2	1	0.9434	2100	5599	0	1	0.9373	1999	5596	1	0	0.9335
2172	5562	0	7	0.9461	2165	5592	0	1	0.9434	2105	5598	1	0	0.9371	2000	5595	0	1	0.9335
2173	5555	0	8	0.9461	2166	5591	0	1	0.9434	2107	5597	1	1	0.937	2009	5594	2	0	0.9332
2174	5547	0	3	0.9461	2167	5590	0	4	0.9434	2112	5595	0	1	0.937	2010	5592	1	1	0.933
2175	5544	0	8	0.9461	2168	5586	1	3	0.9433	2113	5594	0	1	0.937	2012	5590	1	0	0.9329
2176	5536	0	2	0.9461	2169	5582	1	7	0.9431	2114	5593	0	1	0.937	2013	5589	1	1	0.9327
2177	5534	0	7	0.9461	2170	5574	1	3	0.9429	2118	5592	0	1	0.937	2014	5587	1	0	0.9325
2178	5527	0	6	0.9461	2171	5570	0	8	0.9429	2119	5591	0	2	0.937	2015	5586	1	0	0.9324
2179	5521	0	7	0.9461	2172	5562	0	5	0.9429	2122	5589	1	0	0.9368	2021	5585	1	1	0.9322
2180	5514	0	6	0.9461	2173	5557	0	7	0.9429	2126	5588	1	0	0.9366	2022	5583	0	1	0.9322
2181	5508	0	6	0.9461	2174	5550	0	10	0.9429	2127	5587	1	2	0.9365	2023	5582	1	0	0.932
2182	5502	0	7	0.9461	2175	5540	0	2	0.9429	2134	5584	0	1	0.9365	2026	5581	1	0	0.9319
2183	5495	0	7	0.9461	2176	5538	0	8	0.9429	2136	5583	2	0	0.9361	2027	5580	1	0	0.9317
2184	5488	0	8	0.9461	2177	5530	0	3	0.9429	2139	5581	0	1	0.9361	2030	5579	1	0	0.9315
2185	5480	0	6	0.9461	2178	5527	0	11	0.9429	2140	5580	1	4	0.936	2031	5578	1	0	0.9314
2186	5474	0	8	0.9461	2179	5516	0	6	0.9429	2141	5575	1	0	0.9358	2032	5577	1	0	0.9312
2187	5466	0	9	0.9461	2180	5510	1	6	0.9428	2142	5574	1	0	0.9356	2035	5576	1	0	0.931
2188	5457	0	10	0.9461	2181	5503	0	5	0.9428	2143	5573	0	2	0.9356	2036	5575	1	0	0.9309
2189	5447	1	5	0.9459	2182	5498	0	4	0.9428	2145	5571	2	0	0.9353	2038	5574	2	0	0.9305
2190	5441	1	10	0.9458	2183	5494	0	4	0.9428	2147	5569	0	2	0.9353	2039	5572	3	0	0.93
2191	5430	0	13	0.9458	2184	5490	1	5	0.9426	2150	5567	0	2	0.9353	2041	5569	1	0	0.9299
2192	5417	0	14	0.9458	2185	5484	1	6	0.9424	2152	5565	0	1	0.9353	2043	5568	2	0	0.9295
2193	5403	0	11	0.9458	2186	5477	0	5	0.9424	2153	5564	0	4	0.9353	2044	5566	1	0	0.9294
2194	5392	0	14	0.9458	2187	5472	0	8	0.9424	2155	5560	0	1	0.9353	2045	5565	1	0	0.9292
2195	5378	0	10	0.9458	2188	5464	1	2	0.9422	2156	5559	0	2	0.9353	2046	5564	1	0	0.929
2196	5368	0	13	0.9458	2189	5461	0	11	0.9422	2157	5557	0	1	0.9353	2053	5563	1	0	0.9289
2197	5355	2	8	0.9454	2190	5450	0	12	0.9422	2158	5556	0	2	0.9353	2056	5562	1	0	0.9287
2198	5345	0	6	0.9454	2191	5438	0	14	0.9422	2159	5554	0	2	0.9353	2065	5561	1	0	0.9285
2199	5339	2	13	0.945	2192	5424	0	16	0.9422	2160	5552	1	3	0.9351	2066	5560	1	0	0.9284
2200	5324	0	9	0.945	2193	5408	0	10	0.9422	2161	5548	0	3	0.9351	2070	5559	1	0	0.9282
2201	5315	0	9	0.945	2194	5398	0	13	0.9422	2162	5545	0	4	0.9351	2077	5558	1	0	0.928
2202	5306	1	4	0.9449	2195	5385	1	4	0.9421	2163	5541	0	5	0.9351	2079	5557	0	1	0.928
2203	5301	1	7	0.9447	2196	5380	0	11	0.9421	2164	5536	0	5	0.9351	2081	5556	1	0	0.9279
2204	5293	0	12	0.9447	2197	5369	0	11	0.9421	2165	5531	0	3	0.9351	2082	5555	3	0	0.9273
2205	5281	0	7	0.9447	2198	5358	0	4	0.9421	2166	5528	0	3	0.9351	2083	5552	1	0	0.9272
2206	5274	0	7	0.9447	2199	5354	0	15	0.9421	2167	5525	0	5	0.9351	2086	5551	1	0	0.927
2207	5267	0	17	0.9447	2200	5339	0	8	0.9421	2168	5520	0	5	0.9351	2092	5550	0	1	0.927
2208	5250	1	10	0.9445	2201	5331	2	10	0.9417	2169	5515	0	6	0.9351	2093	5549	1	0	0.9268
2209	5239	0	5	0.9445	2202	5319	1	6	0.9415	2170	5509	0	10	0.9351	2095	5548	1	0	0.9267
2210	5234	0	13	0.9445	2203	5312	0	8	0.9415	2171	5499	0	5	0.9351	2098	5547	1	0	0.9265
2211	5221	0	6	0.9445	2204	5304	0	10	0.9415	2172	5494	0	2	0.9351	2099	5546	1	0	0.9263
2212	5215	0	15	0.9445	2205	5294	0	7	0.9415	2173	5492	1	4	0.935	2100	5545	1	0	0.9262
2213	5200	1	7	0.9443	2206	5287	0	6	0.9415	2174	5487	0	3	0.935	2102	5544	1	0	0.926
2214	5192	0	6	0.9443	2207	5281	0	6	0.9415	2175	5484	0	4	0.935	2105	5543	3	0	0.9255
2215	5186	1	12	0.9441	2208	5275	0	9	0.9415	2176	5480	0	6	0.935	2106	5540	1	0	0.9253
2216	5173	0	6	0.9441	2209	5266	0	11	0.9415	2177	5474	1	12	0.9348	2108	5539	1	0	0.9252
2217	5167	0	6	0.9441	2210	5255	0	7	0.9415	2178	5461	0	5	0.9348	2109	5538	0	1	0.9252
2218	5161	0	4	0.9441	2211	5248	0	6	0.9415	2179	5456	0	5	0.9348	2111	5537	1	0	0.925
2219	5157	0	7	0.9441	2212	5242	1	20	0.9414	2180	5451	0	8	0.9348	2113	5536	0	1	0.925
2220	5150	0	11	0.9441	2213	5221	0	10	0.9414	2181	5443	0	8	0.9348	2114	5535	1	0	0.9248
2221	5139	1	9	0.944	2214	5211	0	8	0.9414	2182	5435	0	5	0.9348	2117	5534	0	1	0.9248
2222	5129	0	5	0.944	2215	5203	0	5	0.9414	2183	5430	0	1	0.9348	2121	5533	1	1	0.9247
2223	5124	0	11	0.944	2216	5198	0	4	0.9414	2184	5429	0	4	0.9348	2122	5531	1	0	0.9245
2224	5113	0	14	0.944	2217	5194	0	3	0.9414	2185	5425	0	8	0.9348	2125	5530	1	2	0.9243
2225	5099	0	12	0.944	2218	5191	0	7	0.9414	2186	5417	0	9	0.9348	2126	5527	1	1	0.9242
2226	5087	0	13	0.944	2219	5184	0	9	0.9414	2187	5408	0	7	0.9348	2127	5525	1	0	0.924
2227	5074	0	16	0.944	2220	5175	0	5	0.9414	2188	5401	0	4	0.9348	2130	5524	1	0	0.9238
2228	5058	0	16	0.944	2221	5170	0	11	0.9414	2189	5397	0	8	0.9348	2136	5523	1	0	0.9237
2229	5042	0	10	0.944	2222	5159	0	9	0.9414	2190	5389	1	7	0.9346	2139	5522	0	1	0.9237
2230	5032	0	9	0.944	2223	5150	0	7	0.9414	2191	5381	0	15	0.9346	2140	5521	1	1	0.9235
2231	5023	1	16	0.9438	2224	5143	0	15	0.9414	2192	5366	1	10	0.9344	2141	5519	1	0	0.9233
2232	5006	1	18	0.9436	2225	5128	0	15	0.9414	2193	5355	0	8	0.9344	2142	5518	1	0	0.9232
2233	4987	1	13	0.9434	2226	5113	0	21	0.9414	2194	5347	0	16	0.9344	2145	5517	0	2	0.9232
2234	4973	0	7	0.9434	2227	5092	0	9	0.9414	2195	5331	1	14	0.9343	2147	5515	0	3	0.9232
2235	4966	2	11	0.943	2228	5083	0	8	0.9414	2196	5316	1	11	0.9341	2148	5512	1	1	0.923
2236	4953	0	7	0.943	2229	5075	0	8	0.9414	2197	5304	0	10	0.9341	2149	5510	0	1	0.923
2237	4946	1	13	0.9428	2230	5067	0	12	0.9414	2198	5294	0	14	0.9341	2151	5509	0	3	0.923
2238	4932	0	16	0.9428	2231	5055	0	11	0.9414	2199	5280	0	11	0.9341	2152	5506	0	2	0.923
2239	4916	0	17	0.9428	2232	5044	0	6	0.9414	2200	5269	0	10	0.9341	2153	5504	0	2	0.923
2240	4899	0	10	0.9428	2233	5038	0	13	0.9414	2201	5259	0	9	0.9341	2154	5502	0	2	0.923
2241	4889	2	11	0.9424	2234	5025	0	9	0.9414	2202	5250	0	6	0.9341	2155	5500	0	5	0.923
2242	4876	0	11	0.9424	2235	5016	0	7	0.9414	2203	5244	0	3	0.9341	2156	5495	1	2	0.9228
2243	4865	0	16	0.9424	2236	5009	0	9	0.9414	2204	5241	1	4	0.9339	2158	5492	1	2	0.9227
2244	4849	0	4	0.9424	2237	5000	0	9	0.9414	2205	5236	0	6	0.9339	2159	5489	0	1	0.9227
2245	4845	0	10	0.9424	2238	4991	0	18	0.9414	2206	5230	0	12	0.9339	2160	5488	0	2	0.9227
2246	4835	0	9	0.9424	2239	4973	0	11	0.9414	2207	5218	0	9	0.9339	2161	5486	0	6	0.9227
2247	4826	0	11	0.9424	2240	4962	0	11	0.9414	2208	5209	0	8	0.9339	2162	5480	0	3	0.9227
2248	4815	0	8	0.9424	2241	4951	1	13	0.9412	2209	5201	1	7	0.9337	2163	5477	0	3	0.9227
2249	4807	0	7	0.9424	2242	4937	0	15	0.9412	2210	5193	0	5	0.9337	2164	5474	0	7	0.9227
2250	4800	0	6	0.9424	2243	4922	0	15	0.9412	2211	5188	0	9	0.9337	2165	5467	0	1	0.9227
2251	4794	0	7	0.9424	2244	4907	1	8	0.941	2212	5179	0	10	0.9337	2166	5466	0	2	0.9227
2252	4787	0	8	0.9424	2245	4898	0	11	0.941	2213	5169	0	9	0.9337	2167	5464	1	5	0.9225
2253	4779	1	8	0.9422	2246	4887	0	8	0.941	2214	5160	0	11	0.9337	2168	5458	1	4	0.9223
2254	4770	1	12	0.942	2247	4879	0	7	0.941	2215	5149	0	9	0.9337	2169	5453	0	1	0.9223
2255	4757	0	11	0.942	2248	4872	1	4	0.9408	2216	5140	1	5	0.9335	2170	5452	0	4	0.9223
2256	4746	0	9	0.942	2249	4867	0	18	0.9408	2217	5134	0	3	0.9335	2171	5448	0	1	0.9223
2257	4737	0	6	0.942	2250	4849	1	7	0.9406	2218	5131	1	3	0.9334	2172	5447	0	4	0.9223
2258	4731	0	6	0.942	2251	4841	0	8	0.9406	2219	5127	0	5	0.9334	2173	5443	1	3	0.9222
2259	4725	0	6	0.942	2252	4833	0	13	0.9406	2220	5122	0	8	0.9334	2174	5439	0	3	0.9222
2260	4719	2	5	0.9416	2253	4820	0	16	0.9406	2221	5114	1	7	0.9332	2175	5436	2	3	0.9218
2261	4712	1	11	0.9414	2254	4804	0	15	0.9406	2222	5106	0	5	0.9332	2176	5431	0	2	0.9218
2262	4700	0	13	0.9414	2255	4789	0	13	0.9406	2223	5101	0	12	0.9332	2177	5429	1	7	0.9217
2263	4687	0	1	0.9414	2256	4776	0	5	0.9406	2224	5089	0	12	0.9332	2178	5421	0	3	0.9217
2264	4686	0	12	0.9414	2257	4771	1	10	0.9404	2225	5077	0	14	0.9332	2179	5418	0	8	0.9217
2265	4674	0	6	0.9414	2258	4760	0	10	0.9404	2226	5063	0	12	0.9332	2180	5410	0	8	0.9217
2266	4668	0	10	0.9414	2259	4750	0	6	0.9404	2227	5051	0	11	0.9332	2181	5402	0	10	0.9217
2267	4658	0	7	0.9414	2260	4744	1	15	0.9402	2228	5040	0	14	0.9332	2182	5392	2	1	0.9213
2268	4651	0	7	0.9414	2261	4728	0	11	0.9402	2229	5026	0	8	0.9332	2183	5389	1	5	0.9211
2269	4644	1	4	0.9412	2262	4717	0	5	0.9402	2230	5018	0	5	0.9332	2184	5383	1	6	0.921
2270	4639	0	7	0.9412	2263	4712	0	7	0.9402	2231	5013	1	13	0.933	2185	5376	1	5	0.9208
2271	4632	0	14	0.9412	2264	4705	1	7	0.94	2232	4999	0	5	0.933	2186	5370	1	4	0.9206
2272	4618	0	5	0.9412	2265	4697	0	6	0.94	2233	4994	1	12	0.9328	2187	5365	1	6	0.9205
2273	4613	1	3	0.941	2266	4691	1	9	0.9398	2234	4981	0	4	0.9328	2188	5358	0	5	0.9205
2274	4609	0	11	0.941	2267	4681	0	1	0.9398	2235	4977	0	16	0.9328	2189	5353	0	11	0.9205
2275	4598	0	8	0.941	2268	4680	1	8	0.9396	2236	4961	0	10	0.9328	2190	5342	0	3	0.9205
2276	4590	0	7	0.941	2269	4671	0	2	0.9396	2237	4951	0	15	0.9328	2191	5339	0	11	0.9205
2277	4583	0	12	0.941	2270	4669	0	11	0.9396	2238	4936	0	10	0.9328	2192	5328	1	8	0.9203
2278	4571	1	8	0.9408	2271	4658	0	14	0.9396	2239	4926	0	18	0.9328	2193	5319	0	15	0.9203
2279	4562	0	14	0.9408	2272	4644	1	3	0.9394	2240	4908	0	10	0.9328	2194	5304	0	18	0.9203
2280	4548	0	13	0.9408	2273	4640	0	6	0.9394	2241	4898	0	16	0.9328	2195	5286	0	6	0.9203
2281	4535	1	10	0.9406	2274	4634	0	7	0.9394	2242	4882	0	10	0.9328	2196	5280	0	8	0.9203
2282	4524	0	7	0.9406	2275	4627	1	6	0.9392	2243	4872	1	11	0.9326	2197	5272	1	10	0.9201
2283	4517	1	5	0.9404	2276	4620	0	8	0.9392	2244	4860	0	7	0.9326	2198	5261	1	15	0.9199
2284	4511	0	9	0.9404	2277	4612	0	3	0.9392	2245	4853	1	6	0.9324	2199	5245	1	15	0.9198
2285	4502	0	4	0.9404	2278	4609	0	7	0.9392	2246	4846	1	7	0.9322	2200	5229	0	7	0.9198
2286	4498	0	5	0.9404	2279	4602	0	3	0.9392	2247	4838	0	10	0.9322	2201	5222	0	8	0.9198
2287	4493	0	13	0.9404	2280	4599	0	10	0.9392	2248	4828	0	10	0.9322	2202	5214	0	10	0.9198
2288	4480	1	6	0.9402	2281	4589	0	13	0.9392	2249	4818	1	9	0.932	2203	5204	0	2	0.9198
2289	4473	1	7	0.94	2282	4576	0	6	0.9392	2250	4808	0	8	0.932	2204	5202	0	11	0.9198
2290	4465	0	4	0.94	2283	4570	0	6	0.9392	2251	4800	0	3	0.932	2205	5191	1	6	0.9196
2291	4461	0	9	0.94	2284	4564	0	8	0.9392	2252	4797	0	6	0.932	2206	5184	1	4	0.9194
2292	4452	0	6	0.94	2285	4556	0	5	0.9392	2253	4791	0	5	0.932	2207	5179	0	5	0.9194
2293	4446	0	5	0.94	2286	4551	1	6	0.939	2254	4786	0	16	0.932	2208	5174	1	15	0.9192
2294	4441	0	4	0.94	2287	4544	0	6	0.939	2255	4770	0	9	0.932	2209	5158	1	6	0.919
2295	4437	0	5	0.94	2288	4538	0	8	0.939	2256	4761	0	11	0.932	2210	5151	0	9	0.919
2296	4432	0	8	0.94	2289	4530	0	8	0.939	2257	4750	0	7	0.932	2211	5142	0	5	0.919
2297	4424	0	7	0.94	2290	4522	0	8	0.939	2258	4743	0	4	0.932	2212	5137	0	12	0.919
2298	4417	0	2	0.94	2291	4514	0	5	0.939	2259	4739	1	9	0.9318	2213	5125	0	9	0.919
2299	4415	0	6	0.94	2292	4509	1	6	0.9388	2260	4729	1	12	0.9316	2214	5116	1	13	0.9189
2300	4409	1	5	0.9398	2293	4502	0	6	0.9388	2261	4716	1	9	0.9314	2215	5102	0	3	0.9189
2301	4403	0	9	0.9398	2294	4496	0	7	0.9388	2262	4706	0	9	0.9314	2216	5099	1	8	0.9187
2302	4394	1	4	0.9396	2295	4489	0	7	0.9388	2263	4697	0	7	0.9314	2217	5090	0	4	0.9187
2303	4389	0	7	0.9396	2296	4482	0	2	0.9388	2264	4690	1	7	0.9312	2218	5086	0	5	0.9187
2304	4382	0	2	0.9396	2297	4480	0	9	0.9388	2265	4682	0	4	0.9312	2219	5081	0	10	0.9187
2305	4380	0	11	0.9396	2298	4471	1	7	0.9386	2266	4678	0	8	0.9312	2220	5071	0	7	0.9187
2306	4369	0	5	0.9396	2299	4463	0	12	0.9386	2267	4670	0	6	0.9312	2221	5064	0	8	0.9187
2307	4364	0	8	0.9396	2300	4451	0	6	0.9386	2268	4664	0	3	0.9312	2222	5056	0	8	0.9187
2308	4356	0	9	0.9396	2301	4445	0	3	0.9386	2269	4661	0	6	0.9312	2223	5048	0	13	0.9187
2309	4347	0	10	0.9396	2302	4442	0	7	0.9386	2270	4655	2	8	0.9308	2224	5035	0	5	0.9187
2310	4337	0	9	0.9396	2303	4435	0	12	0.9386	2271	4645	0	4	0.9308	2225	5030	1	9	0.9185
2311	4328	0	5	0.9396	2304	4423	1	5	0.9383	2272	4641	0	4	0.9308	2226	5020	0	17	0.9185
2312	4323	0	6	0.9396	2305	4417	0	2	0.9383	2273	4637	1	11	0.9306	2227	5003	0	13	0.9185
2313	4317	0	10	0.9396	2306	4415	0	2	0.9383	2274	4625	0	3	0.9306	2228	4990	0	1	0.9185
2314	4307	1	9	0.9393	2307	4413	0	6	0.9383	2275	4622	0	12	0.9306	2229	4989	0	2	0.9185
2315	4297	0	3	0.9393	2308	4407	0	9	0.9383	2276	4610	0	4	0.9306	2230	4987	0	9	0.9185
2316	4294	1	4	0.9391	2309	4398	0	4	0.9383	2277	4606	0	7	0.9306	2231	4978	0	13	0.9185
2317	4289	0	8	0.9391	2310	4394	0	8	0.9383	2278	4599	0	7	0.9306	2232	4965	1	4	0.9183
2318	4281	1	10	0.9389	2311	4386	0	9	0.9383	2279	4592	1	12	0.9304	2233	4960	1	11	0.9181
2319	4270	0	4	0.9389	2312	4377	0	5	0.9383	2280	4579	0	5	0.9304	2234	4948	0	7	0.9181
2320	4266	0	6	0.9389	2313	4372	0	5	0.9383	2281	4574	0	13	0.9304	2235	4941	0	4	0.9181
2321	4260	0	9	0.9389	2314	4367	0	7	0.9383	2282	4561	1	5	0.9302	2236	4937	0	12	0.9181
2322	4251	1	4	0.9387	2315	4360	0	8	0.9383	2283	4555	0	7	0.9302	2237	4925	0	12	0.9181
2323	4246	0	9	0.9387	2316	4352	0	10	0.9383	2284	4548	1	7	0.93	2238	4913	1	11	0.9179
2324	4237	0	5	0.9387	2317	4342	1	7	0.9381	2285	4540	0	2	0.93	2239	4901	0	10	0.9179
2325	4232	0	8	0.9387	2318	4334	0	5	0.9381	2286	4538	2	5	0.9296	2240	4891	0	9	0.9179
2326	4224	0	5	0.9387	2319	4329	1	7	0.9379	2287	4531	1	4	0.9294	2241	4882	1	7	0.9178
2327	4219	0	9	0.9387	2320	4321	0	2	0.9379	2288	4526	0	7	0.9294	2242	4874	0	15	0.9178
2328	4210	0	10	0.9387	2321	4319	0	4	0.9379	2289	4519	0	3	0.9294	2243	4859	0	4	0.9178
2329	4200	0	5	0.9387	2322	4315	0	7	0.9379	2290	4516	0	6	0.9294	2244	4855	0	6	0.9178
2330	4195	0	9	0.9387	2323	4308	0	8	0.9379	2291	4510	0	7	0.9294	2245	4849	0	8	0.9178
2331	4186	0	11	0.9387	2324	4300	0	6	0.9379	2292	4503	1	1	0.9292	2246	4841	0	5	0.9178
2332	4175	0	8	0.9387	2325	4294	0	11	0.9379	2293	4501	0	12	0.9292	2247	4836	0	7	0.9178
2333	4167	0	5	0.9387	2326	4283	1	8	0.9377	2294	4489	0	4	0.9292	2248	4829	0	5	0.9178
2334	4162	0	11	0.9387	2327	4274	0	2	0.9377	2295	4485	0	5	0.9292	2249	4824	0	16	0.9178
2335	4151	0	2	0.9387	2328	4272	1	6	0.9375	2296	4480	0	4	0.9292	2250	4808	0	4	0.9178
2336	4149	0	7	0.9387	2329	4265	0	8	0.9375	2297	4476	0	10	0.9292	2251	4804	0	5	0.9178
2337	4142	0	4	0.9387	2330	4257	0	8	0.9375	2298	4466	0	6	0.9292	2252	4799	1	5	0.9176
2338	4138	1	6	0.9385	2331	4249	0	9	0.9375	2299	4460	0	6	0.9292	2253	4793	0	7	0.9176
2339	4131	0	10	0.9385	2332	4240	0	10	0.9375	2300	4454	0	5	0.9292	2254	4786	0	14	0.9176
2340	4121	0	10	0.9385	2333	4230	0	6	0.9375	2301	4449	1	8	0.929	2255	4772	0	10	0.9176
2341	4111	0	4	0.9385	2334	4224	1	11	0.9373	2302	4440	0	4	0.929	2256	4762	1	4	0.9174
2342	4107	0	9	0.9385	2335	4212	0	7	0.9373	2303	4436	2	11	0.9286	2257	4757	0	7	0.9174
2343	4098	0	8	0.9385	2336	4205	0	10	0.9373	2304	4423	0	4	0.9286	2258	4750	0	7	0.9174
2344	4090	0	7	0.9385	2337	4195	1	12	0.937	2305	4419	0	8	0.9286	2259	4743	0	5	0.9174
2345	4083	0	15	0.9385	2338	4182	0	11	0.937	2306	4411	0	5	0.9286	2260	4738	0	4	0.9174
2346	4068	0	11	0.9385	2339	4171	1	5	0.9368	2307	4406	0	6	0.9286	2261	4734	1	8	0.9172
2347	4057	0	5	0.9385	2340	4165	0	6	0.9368	2308	4400	0	7	0.9286	2262	4725	1	7	0.917
2348	4052	0	11	0.9385	2341	4159	0	7	0.9368	2309	4393	0	7	0.9286	2263	4717	0	7	0.917
2349	4041	0	16	0.9385	2342	4152	0	9	0.9368	2310	4386	0	9	0.9286	2264	4710	0	9	0.917
2350	4025	0	13	0.9385	2343	4143	1	7	0.9366	2311	4377	0	7	0.9286	2265	4701	0	4	0.917
2351	4012	0	16	0.9385	2344	4135	0	9	0.9366	2312	4370	1	8	0.9284	2266	4697	0	7	0.917
2352	3996	0	19	0.9385	2345	4126	0	7	0.9366	2313	4361	1	6	0.9282	2267	4690	0	11	0.917
2353	3977	0	14	0.9385	2346	4119	0	8	0.9366	2314	4354	0	9	0.9282	2268	4679	0	3	0.917
2354	3963	0	9	0.9385	2347	4111	0	14	0.9366	2315	4345	0	7	0.9282	2269	4676	0	5	0.917
2355	3954	0	6	0.9385	2348	4097	0	10	0.9366	2316	4338	0	7	0.9282	2270	4671	0	8	0.917
2356	3948	0	10	0.9385	2349	4087	0	9	0.9366	2317	4331	0	10	0.9282	2271	4663	0	5	0.917
2357	3938	0	7	0.9385	2350	4078	0	7	0.9366	2318	4321	0	5	0.9282	2272	4658	0	7	0.917
2358	3931	0	9	0.9385	2351	4071	0	7	0.9366	2319	4316	0	4	0.9282	2273	4651	0	5	0.917
2359	3922	0	7	0.9385	2352	4064	0	17	0.9366	2320	4312	0	4	0.9282	2274	4646	2	6	0.9166
2360	3915	0	11	0.9385	2353	4047	0	15	0.9366	2321	4308	0	8	0.9282	2275	4638	1	9	0.9164
2361	3904	0	27	0.9385	2354	4032	0	10	0.9366	2322	4300	0	9	0.9282	2276	4628	0	6	0.9164
2362	3877	0	8	0.9385	2355	4022	0	17	0.9366	2323	4291	0	8	0.9282	2277	4622	0	4	0.9164
2363	3869	1	11	0.9382	2356	4005	1	6	0.9363	2324	4283	0	5	0.9282	2278	4618	0	10	0.9164
2364	3857	0	10	0.9382	2357	3998	0	4	0.9363	2325	4278	0	9	0.9282	2279	4608	0	12	0.9164
2365	3847	1	9	0.938	2358	3994	1	10	0.9361	2326	4269	0	4	0.9282	2280	4596	2	5	0.916
2366	3837	0	8	0.938	2359	3983	0	9	0.9361	2327	4265	1	6	0.9279	2281	4589	0	6	0.916
2367	3829	0	14	0.938	2360	3974	0	19	0.9361	2328	4258	0	7	0.9279	2282	4583	0	1	0.916
2368	3815	0	8	0.938	2361	3955	0	8	0.9361	2329	4251	0	5	0.9279	2283	4582	0	8	0.916
2369	3807	0	10	0.938	2362	3947	0	11	0.9361	2330	4246	0	7	0.9279	2284	4574	0	5	0.916
2370	3797	0	17	0.938	2363	3936	0	14	0.9361	2331	4239	0	11	0.9279	2285	4569	0	6	0.916
2371	3780	0	8	0.938	2364	3922	2	9	0.9356	2332	4228	1	7	0.9277	2286	4563	2	5	0.9156
2372	3772	0	6	0.938	2365	3911	0	6	0.9356	2333	4220	1	5	0.9275	2287	4556	0	5	0.9156
2373	3766	2	10	0.9375	2366	3905	0	16	0.9356	2334	4214	0	12	0.9275	2288	4551	1	7	0.9154
2374	3754	0	13	0.9375	2367	3889	0	9	0.9356	2335	4202	0	10	0.9275	2289	4543	0	7	0.9154
2375	3741	1	6	0.9372	2368	3880	0	13	0.9356	2336	4192	0	3	0.9275	2290	4536	0	5	0.9154
2376	3734	0	9	0.9372	2369	3867	0	12	0.9356	2337	4189	0	12	0.9275	2291	4531	0	10	0.9154
2377	3725	0	11	0.9372	2370	3855	0	5	0.9356	2338	4177	0	11	0.9275	2292	4521	0	8	0.9154
2378	3714	1	7	0.937	2371	3850	0	6	0.9356	2339	4166	1	3	0.9273	2293	4513	0	6	0.9154
2379	3706	0	12	0.937	2372	3844	0	10	0.9356	2340	4162	0	10	0.9273	2294	4507	1	5	0.9152
2380	3694	1	16	0.9367	2373	3834	0	16	0.9356	2341	4152	0	9	0.9273	2295	4501	0	8	0.9152
2381	3677	0	7	0.9367	2374	3818	0	11	0.9356	2342	4143	0	4	0.9273	2296	4493	0	7	0.9152
2382	3670	0	16	0.9367	2375	3807	0	9	0.9356	2343	4139	0	8	0.9273	2297	4486	0	5	0.9152
2383	3654	0	5	0.9367	2376	3798	0	13	0.9356	2344	4131	0	9	0.9273	2298	4481	0	14	0.9152
2384	3649	0	6	0.9367	2377	3785	0	9	0.9356	2345	4122	0	6	0.9273	2299	4467	1	9	0.915
2385	3643	0	13	0.9367	2378	3776	0	12	0.9356	2346	4116	0	6	0.9273	2300	4457	0	4	0.915
2386	3630	0	12	0.9367	2379	3764	0	11	0.9356	2347	4110	0	8	0.9273	2301	4453	0	4	0.915
2387	3618	0	11	0.9367	2380	3753	0	15	0.9356	2348	4102	0	7	0.9273	2302	4449	0	8	0.915
2388	3607	0	14	0.9367	2381	3738	0	10	0.9356	2349	4095	1	9	0.9271	2303	4441	0	8	0.915
2389	3593	0	13	0.9367	2382	3728	0	11	0.9356	2350	4085	0	11	0.9271	2304	4433	0	7	0.915
2390	3580	0	11	0.9367	2383	3717	0	13	0.9356	2351	4074	1	8	0.9268	2305	4426	0	4	0.915
2391	3569	0	14	0.9367	2384	3704	1	7	0.9354	2352	4065	0	16	0.9268	2306	4422	0	5	0.915
2392	3555	1	9	0.9365	2385	3696	1	12	0.9351	2353	4049	0	16	0.9268	2307	4417	1	10	0.9148
2393	3545	0	9	0.9365	2386	3683	0	15	0.9351	2354	4033	1	13	0.9266	2308	4406	0	1	0.9148
2394	3536	1	16	0.9362	2387	3668	0	16	0.9351	2355	4019	0	10	0.9266	2309	4405	0	4	0.9148
2395	3519	1	20	0.9359	2388	3652	1	19	0.9349	2356	4009	0	6	0.9266	2310	4401	0	11	0.9148
2396	3498	1	13	0.9357	2389	3632	0	25	0.9349	2357	4003	1	14	0.9264	2311	4390	1	5	0.9146
2397	3484	0	8	0.9357	2390	3607	0	10	0.9349	2358	3988	0	13	0.9264	2312	4384	0	7	0.9146
2398	3476	0	9	0.9357	2391	3597	0	20	0.9349	2359	3975	0	13	0.9264	2313	4377	1	4	0.9144
2399	3467	0	7	0.9357	2392	3577	0	16	0.9349	2360	3962	0	8	0.9264	2314	4372	1	6	0.9141
2400	3460	0	11	0.9357	2393	3561	0	13	0.9349	2361	3954	0	10	0.9264	2315	4365	0	10	0.9141
2401	3449	0	8	0.9357	2394	3548	0	20	0.9349	2362	3944	0	11	0.9264	2316	4355	1	6	0.9139
2402	3441	0	14	0.9357	2395	3528	0	12	0.9349	2363	3933	0	7	0.9264	2317	4348	1	7	0.9137
2403	3427	0	15	0.9357	2396	3516	0	11	0.9349	2364	3926	1	8	0.9261	2318	4340	0	7	0.9137
2404	3412	1	17	0.9354	2397	3505	0	15	0.9349	2365	3917	1	5	0.9259	2319	4333	1	5	0.9135
2405	3394	0	14	0.9354	2398	3490	1	13	0.9346	2366	3911	0	21	0.9259	2320	4327	0	7	0.9135
2406	3380	0	19	0.9354	2399	3476	0	14	0.9346	2367	3890	0	11	0.9259	2321	4320	0	8	0.9135
2407	3361	0	13	0.9354	2400	3462	0	17	0.9346	2368	3879	0	7	0.9259	2322	4312	0	5	0.9135
2408	3348	0	12	0.9354	2401	3445	0	12	0.9346	2369	3872	0	11	0.9259	2323	4307	0	10	0.9135
2409	3336	0	24	0.9354	2402	3433	0	12	0.9346	2370	3861	0	8	0.9259	2324	4297	0	5	0.9135
2410	3312	0	25	0.9354	2403	3421	0	11	0.9346	2371	3853	0	8	0.9259	2325	4292	0	6	0.9135
2411	3287	0	11	0.9354	2404	3410	0	21	0.9346	2372	3845	1	10	0.9256	2326	4286	0	5	0.9135
2412	3276	0	12	0.9354	2405	3389	1	8	0.9343	2373	3834	0	10	0.9256	2327	4281	1	4	0.9133
2413	3264	0	12	0.9354	2406	3380	0	8	0.9343	2374	3824	1	8	0.9254	2328	4276	0	7	0.9133
2414	3252	0	10	0.9354	2407	3372	0	13	0.9343	2375	3815	0	13	0.9254	2329	4269	0	7	0.9133
2415	3242	1	15	0.9351	2408	3359	0	15	0.9343	2376	3802	0	12	0.9254	2330	4262	1	4	0.9131
2416	3226	0	17	0.9351	2409	3344	0	16	0.9343	2377	3790	0	7	0.9254	2331	4257	0	4	0.9131
2417	3209	0	22	0.9351	2410	3328	0	19	0.9343	2378	3783	0	3	0.9254	2332	4253	0	8	0.9131
2418	3187	0	10	0.9351	2411	3309	0	9	0.9343	2379	3780	0	14	0.9254	2333	4245	0	13	0.9131
2419	3177	0	16	0.9351	2412	3300	0	9	0.9343	2380	3766	0	14	0.9254	2334	4232	0	7	0.9131
2420	3161	0	12	0.9351	2413	3291	0	14	0.9343	2381	3752	0	5	0.9254	2335	4225	1	13	0.9129
2421	3149	1	26	0.9348	2414	3277	0	11	0.9343	2382	3747	1	16	0.9252	2336	4211	0	6	0.9129
2422	3122	0	10	0.9348	2415	3266	1	9	0.934	2383	3730	0	11	0.9252	2337	4205	1	12	0.9127
2423	3112	1	11	0.9345	2416	3256	0	14	0.934	2384	3719	0	10	0.9252	2338	4192	0	10	0.9127
2424	3100	0	18	0.9345	2417	3242	0	15	0.934	2385	3709	0	6	0.9252	2339	4182	0	4	0.9127
2425	3082	0	16	0.9345	2418	3227	0	7	0.934	2386	3703	0	13	0.9252	2340	4178	1	7	0.9124
2426	3066	0	12	0.9345	2419	3220	0	12	0.934	2387	3690	0	13	0.9252	2341	4170	0	7	0.9124
2427	3054	0	8	0.9345	2420	3208	0	6	0.934	2388	3677	0	17	0.9252	2342	4163	1	4	0.9122
2428	3046	0	7	0.9345	2421	3202	0	15	0.934	2389	3660	0	14	0.9252	2343	4158	0	5	0.9122
2429	3039	0	16	0.9345	2422	3187	0	16	0.934	2390	3646	0	9	0.9252	2344	4153	0	8	0.9122
2430	3023	0	15	0.9345	2423	3171	0	12	0.934	2391	3637	0	14	0.9252	2345	4145	0	10	0.9122
2431	3008	0	15	0.9345	2424	3159	1	16	0.9337	2392	3623	0	12	0.9252	2346	4135	0	9	0.9122
2432	2993	0	17	0.9345	2425	3142	0	15	0.9337	2393	3611	0	10	0.9252	2347	4126	0	7	0.9122
2433	2976	0	7	0.9345	2426	3127	0	7	0.9337	2394	3601	1	9	0.9249	2348	4119	0	5	0.9122
2434	2969	0	10	0.9345	2427	3120	0	16	0.9337	2395	3591	1	13	0.9246	2349	4114	0	11	0.9122
2435	2959	1	13	0.9342	2428	3104	0	13	0.9337	2396	3577	1	12	0.9244	2350	4103	0	7	0.9122
2436	2945	0	19	0.9342	2429	3091	0	5	0.9337	2397	3564	0	16	0.9244	2351	4096	1	9	0.912
2437	2926	0	19	0.9342	2430	3086	0	14	0.9337	2398	3548	0	5	0.9244	2352	4086	0	12	0.912
2438	2907	0	22	0.9342	2431	3072	0	11	0.9337	2399	3543	0	10	0.9244	2353	4074	0	7	0.912
2439	2885	0	12	0.9342	2432	3061	0	14	0.9337	2400	3533	0	21	0.9244	2354	4067	0	12	0.912
2440	2873	0	7	0.9342	2433	3047	0	15	0.9337	2401	3512	0	10	0.9244	2355	4055	2	10	0.9115
2441	2866	0	8	0.9342	2434	3032	0	12	0.9337	2402	3502	0	16	0.9244	2356	4043	0	7	0.9115
2442	2858	1	26	0.9338	2435	3020	0	13	0.9337	2403	3486	0	13	0.9244	2357	4036	0	12	0.9115
2443	2831	0	19	0.9338	2436	3007	0	16	0.9337	2404	3473	0	15	0.9244	2358	4024	1	12	0.9113
2444	2812	0	17	0.9338	2437	2991	0	9	0.9337	2405	3458	1	7	0.9241	2359	4011	0	4	0.9113
2445	2795	0	20	0.9338	2438	2982	0	16	0.9337	2406	3450	0	11	0.9241	2360	4007	0	15	0.9113
2446	2775	0	14	0.9338	2439	2966	0	11	0.9337	2407	3439	0	20	0.9241	2361	3992	0	12	0.9113
2447	2761	0	9	0.9338	2440	2955	0	15	0.9337	2408	3419	0	16	0.9241	2362	3980	0	7	0.9113
2448	2752	0	10	0.9338	2441	2940	1	13	0.9334	2409	3403	0	28	0.9241	2363	3973	0	6	0.9113
2449	2742	1	17	0.9335	2442	2926	0	22	0.9334	2410	3375	0	20	0.9241	2364	3967	0	6	0.9113
2450	2724	0	14	0.9335	2443	2904	0	12	0.9334	2411	3355	0	4	0.9241	2365	3961	0	12	0.9113
2451	2710	0	16	0.9335	2444	2892	0	24	0.9334	2412	3351	0	5	0.9241	2366	3949	0	8	0.9113
2452	2694	0	20	0.9335	2445	2868	0	9	0.9334	2413	3346	0	16	0.9241	2367	3941	0	11	0.9113
2453	2674	0	7	0.9335	2446	2859	0	9	0.9334	2414	3330	0	17	0.9241	2368	3930	0	10	0.9113
2454	2667	0	7	0.9335	2447	2850	0	9	0.9334	2415	3313	0	18	0.9241	2369	3920	0	11	0.9113
2455	2660	1	9	0.9332	2448	2841	0	4	0.9334	2416	3295	0	14	0.9241	2370	3909	0	10	0.9113
2456	2650	0	10	0.9332	2449	2837	0	14	0.9334	2417	3281	0	18	0.9241	2371	3899	0	8	0.9113
2457	2640	0	17	0.9332	2450	2823	0	15	0.9334	2418	3263	0	13	0.9241	2372	3891	0	6	0.9113
2458	2623	0	17	0.9332	2451	2808	0	10	0.9334	2419	3250	0	14	0.9241	2373	3885	0	12	0.9113
2459	2606	0	18	0.9332	2452	2798	0	21	0.9334	2420	3236	0	8	0.9241	2374	3873	0	11	0.9113
2460	2588	1	5	0.9328	2453	2777	1	9	0.9331	2421	3228	2	13	0.9235	2375	3862	0	13	0.9113
2461	2582	0	11	0.9328	2454	2767	0	15	0.9331	2422	3213	1	8	0.9233	2376	3849	0	10	0.9113
2462	2571	0	14	0.9328	2455	2752	0	10	0.9331	2423	3204	0	14	0.9233	2377	3839	0	6	0.9113
2463	2557	1	11	0.9324	2456	2742	0	12	0.9331	2424	3190	1	17	0.923	2378	3833	0	7	0.9113
2464	2545	0	7	0.9324	2457	2730	0	9	0.9331	2425	3172	0	17	0.923	2379	3826	0	11	0.9113
2465	2538	0	10	0.9324	2458	2721	1	14	0.9327	2426	3155	0	9	0.923	2380	3815	0	15	0.9113
2466	2528	0	15	0.9324	2459	2706	0	17	0.9327	2427	3146	0	14	0.923	2381	3800	0	10	0.9113
2467	2513	0	6	0.9324	2460	2689	0	15	0.9327	2428	3132	0	9	0.923	2382	3790	0	8	0.9113
2468	2507	0	8	0.9324	2461	2674	0	14	0.9327	2429	3123	0	18	0.923	2383	3782	0	7	0.9113
2469	2499	0	8	0.9324	2462	2660	0	8	0.9327	2430	3105	0	14	0.923	2384	3775	0	8	0.9113
2470	2491	0	15	0.9324	2463	2652	0	14	0.9327	2431	3091	0	20	0.923	2385	3767	0	16	0.9113
2471	2476	0	13	0.9324	2464	2638	0	15	0.9327	2432	3071	0	8	0.923	2386	3751	0	7	0.9113
2472	2463	0	7	0.9324	2465	2623	1	19	0.9324	2433	3063	1	11	0.9227	2387	3744	0	17	0.9113
2473	2456	0	12	0.9324	2466	2603	0	12	0.9324	2434	3051	0	10	0.9227	2388	3727	0	16	0.9113
2474	2444	0	13	0.9324	2467	2591	0	11	0.9324	2435	3041	0	13	0.9227	2389	3711	0	12	0.9113
2475	2431	0	8	0.9324	2468	2580	0	12	0.9324	2436	3028	0	20	0.9227	2390	3699	0	12	0.9113
2476	2423	0	5	0.9324	2469	2568	0	9	0.9324	2437	3008	0	16	0.9227	2391	3687	0	12	0.9113
2477	2418	0	7	0.9324	2470	2559	0	16	0.9324	2438	2992	0	15	0.9227	2392	3675	0	8	0.9113
2478	2411	0	8	0.9324	2471	2543	0	17	0.9324	2439	2977	0	12	0.9227	2393	3667	0	17	0.9113
2479	2403	0	14	0.9324	2472	2526	0	10	0.9324	2440	2965	0	13	0.9227	2394	3650	1	15	0.9111
2480	2389	0	15	0.9324	2473	2516	0	15	0.9324	2441	2952	0	11	0.9227	2395	3634	0	16	0.9111
2481	2374	1	5	0.932	2474	2501	0	8	0.9324	2442	2941	0	10	0.9227	2396	3618	0	24	0.9111
2482	2368	0	12	0.932	2475	2493	0	14	0.9324	2443	2931	0	11	0.9227	2397	3594	0	9	0.9111
2483	2356	0	5	0.932	2476	2479	0	7	0.9324	2444	2920	0	18	0.9227	2398	3585	0	10	0.9111
2484	2351	0	16	0.932	2477	2472	0	13	0.9324	2445	2902	0	15	0.9227	2399	3575	0	15	0.9111
2485	2335	0	12	0.932	2478	2459	0	16	0.9324	2446	2887	0	11	0.9227	2400	3560	0	12	0.9111
2486	2323	1	14	0.9316	2479	2443	0	8	0.9324	2447	2876	0	10	0.9227	2401	3548	0	16	0.9111
2487	2308	0	18	0.9316	2480	2435	0	9	0.9324	2448	2866	0	12	0.9227	2402	3532	0	6	0.9111
2488	2290	0	8	0.9316	2481	2426	0	8	0.9324	2449	2854	0	16	0.9227	2403	3526	0	13	0.9111
2489	2282	0	8	0.9316	2482	2418	0	13	0.9324	2450	2838	0	20	0.9227	2404	3513	0	13	0.9111
2490	2274	0	13	0.9316	2483	2405	0	16	0.9324	2451	2818	1	8	0.9223	2405	3500	0	17	0.9111
2491	2261	0	8	0.9316	2484	2389	0	14	0.9324	2452	2809	1	23	0.922	2406	3483	0	6	0.9111
2492	2253	0	12	0.9316	2485	2375	0	16	0.9324	2453	2785	0	15	0.922	2407	3477	0	14	0.9111
2493	2241	0	12	0.9316	2486	2359	0	14	0.9324	2454	2770	0	9	0.922	2408	3463	0	13	0.9111
2494	2229	0	6	0.9316	2487	2345	0	17	0.9324	2455	2761	0	12	0.922	2409	3450	0	18	0.9111
2495	2223	0	8	0.9316	2488	2328	0	7	0.9324	2456	2749	0	12	0.922	2410	3432	0	13	0.9111
2496	2215	0	10	0.9316	2489	2321	0	12	0.9324	2457	2737	0	5	0.922	2411	3419	0	12	0.9111
2497	2205	0	11	0.9316	2490	2309	0	7	0.9324	2458	2732	0	16	0.922	2412	3407	0	17	0.9111
2498	2194	0	12	0.9316	2491	2302	0	9	0.9324	2459	2716	1	17	0.9217	2413	3390	0	11	0.9111
2499	2182	0	13	0.9316	2492	2293	0	9	0.9324	2460	2698	0	9	0.9217	2414	3379	0	15	0.9111
2500	2169	0	14	0.9316	2493	2284	0	9	0.9324	2461	2689	0	4	0.9217	2415	3364	1	16	0.9108
2501	2155	0	6	0.9316	2494	2275	0	13	0.9324	2462	2685	1	11	0.9213	2416	3347	1	18	0.9105
2502	2149	0	9	0.9316	2495	2262	0	10	0.9324	2463	2673	0	21	0.9213	2417	3328	0	10	0.9105
2503	2140	0	6	0.9316	2496	2252	1	5	0.932	2464	2652	0	15	0.9213	2418	3318	0	13	0.9105
2504	2134	0	14	0.9316	2497	2246	0	12	0.932	2465	2637	0	12	0.9213	2419	3305	0	17	0.9105
2505	2120	0	11	0.9316	2498	2234	0	12	0.932	2466	2625	0	14	0.9213	2420	3288	0	10	0.9105
2506	2109	0	14	0.9316	2499	2222	0	17	0.932	2467	2611	0	19	0.9213	2421	3278	0	10	0.9105
2507	2095	0	3	0.9316	2500	2205	0	6	0.932	2468	2592	1	7	0.921	2422	3268	0	14	0.9105
2508	2092	0	9	0.9316	2501	2199	0	13	0.932	2469	2584	0	14	0.921	2423	3254	0	13	0.9105
2509	2083	0	7	0.9316	2502	2186	0	11	0.932	2470	2570	0	16	0.921	2424	3241	0	16	0.9105
2510	2076	0	6	0.9316	2503	2175	1	8	0.9315	2471	2554	0	20	0.921	2425	3225	0	7	0.9105
2511	2070	0	10	0.9316	2504	2166	0	11	0.9315	2472	2534	0	17	0.921	2426	3218	0	8	0.9105
2512	2060	0	9	0.9316	2505	2155	0	6	0.9315	2473	2517	0	5	0.921	2427	3210	0	14	0.9105
2513	2051	0	11	0.9316	2506	2149	0	17	0.9315	2474	2512	0	12	0.921	2428	3196	0	7	0.9105
2514	2040	0	11	0.9316	2507	2132	0	12	0.9315	2475	2500	0	12	0.921	2429	3189	0	25	0.9105
2515	2029	0	5	0.9316	2508	2120	1	8	0.9311	2476	2488	0	9	0.921	2430	3164	0	13	0.9105
2516	2024	0	9	0.9316	2509	2111	0	11	0.9311	2477	2479	0	14	0.921	2431	3151	0	15	0.9105
2517	2015	0	8	0.9316	2510	2100	0	7	0.9311	2478	2465	0	22	0.921	2432	3136	0	15	0.9105
2518	2007	0	12	0.9316	2511	2093	0	9	0.9311	2479	2443	0	9	0.921	2433	3121	0	8	0.9105
2519	1995	0	11	0.9316	2512	2084	0	12	0.9311	2480	2434	0	13	0.921	2434	3113	1	15	0.9102
2520	1984	0	11	0.9316	2513	2072	0	12	0.9311	2481	2421	0	11	0.921	2435	3097	0	13	0.9102
2521	1973	0	14	0.9316	2514	2060	0	14	0.9311	2482	2410	0	7	0.921	2436	3084	0	18	0.9102
2522	1959	0	14	0.9316	2515	2046	0	9	0.9311	2483	2403	0	7	0.921	2437	3066	0	14	0.9102
2523	1945	0	7	0.9316	2516	2037	0	5	0.9311	2484	2396	0	8	0.921	2438	3052	1	10	0.9099
2524	1938	0	9	0.9316	2517	2032	0	8	0.9311	2485	2388	0	10	0.921	2439	3041	0	5	0.9099
2525	1929	0	13	0.9316	2518	2024	0	8	0.9311	2486	2378	0	16	0.921	2440	3036	0	13	0.9099
2526	1916	1	15	0.9311	2519	2016	0	11	0.9311	2487	2362	0	11	0.921	2441	3023	0	14	0.9099
2527	1900	1	26	0.9307	2520	2005	0	18	0.9311	2488	2351	0	10	0.921	2442	3009	0	14	0.9099
2528	1873	0	20	0.9307	2521	1987	0	12	0.9311	2489	2341	0	7	0.921	2443	2995	0	16	0.9099
2529	1853	0	17	0.9307	2522	1975	0	17	0.9311	2490	2334	0	7	0.921	2444	2979	0	13	0.9099
2530	1836	0	8	0.9307	2523	1958	0	9	0.9311	2491	2327	0	8	0.921	2445	2966	0	15	0.9099
2531	1828	1	12	0.9301	2524	1949	0	14	0.9311	2492	2319	0	12	0.921	2446	2951	0	13	0.9099
2532	1815	0	17	0.9301	2525	1935	0	10	0.9311	2493	2307	0	9	0.921	2447	2938	0	12	0.9099
2533	1798	0	11	0.9301	2526	1925	0	16	0.9311	2494	2298	0	14	0.921	2448	2926	0	16	0.9099
2534	1787	0	14	0.9301	2527	1909	0	24	0.9311	2495	2284	0	14	0.921	2449	2910	0	19	0.9099
2535	1773	0	19	0.9301	2528	1885	0	28	0.9311	2496	2270	0	7	0.921	2450	2891	0	11	0.9099
2536	1754	0	14	0.9301	2529	1857	0	12	0.9311	2497	2263	0	13	0.921	2451	2880	0	18	0.9099
2537	1740	0	11	0.9301	2530	1845	0	20	0.9311	2498	2250	0	17	0.921	2452	2862	0	17	0.9099
2538	1729	0	13	0.9301	2531	1825	0	13	0.9311	2499	2233	0	15	0.921	2453	2845	0	11	0.9099
2539	1716	0	13	0.9301	2532	1812	0	16	0.9311	2500	2218	0	8	0.921	2454	2834	0	20	0.9099
2540	1703	0	14	0.9301	2533	1796	0	19	0.9311	2501	2210	0	15	0.921	2455	2814	0	10	0.9099
2541	1689	0	13	0.9301	2534	1777	0	14	0.9311	2502	2195	0	7	0.921	2456	2804	0	10	0.9099
2542	1676	0	18	0.9301	2535	1763	0	8	0.9311	2503	2188	0	14	0.921	2457	2794	0	14	0.9099
2543	1658	1	10	0.9296	2536	1755	0	17	0.9311	2504	2174	0	5	0.921	2458	2780	0	20	0.9099
2544	1647	0	10	0.9296	2537	1738	0	11	0.9311	2505	2169	0	13	0.921	2459	2760	0	20	0.9099
2545	1637	0	12	0.9296	2538	1727	0	14	0.9311	2506	2156	0	26	0.921	2460	2740	0	9	0.9099
2546	1625	0	11	0.9296	2539	1713	0	9	0.9311	2507	2130	0	11	0.921	2461	2731	1	13	0.9096
2547	1614	0	14	0.9296	2540	1704	0	14	0.9311	2508	2119	0	13	0.921	2462	2717	1	18	0.9093
2548	1600	0	10	0.9296	2541	1690	0	13	0.9311	2509	2106	0	6	0.921	2463	2698	0	20	0.9093
2549	1590	0	20	0.9296	2542	1677	0	17	0.9311	2510	2100	0	7	0.921	2464	2678	0	26	0.9093
2550	1570	0	15	0.9296	2543	1660	0	13	0.9311	2511	2093	0	16	0.921	2465	2652	0	24	0.9093
2551	1555	0	7	0.9296	2544	1647	0	7	0.9311	2512	2077	0	7	0.921	2466	2628	0	15	0.9093
2552	1548	0	12	0.9296	2545	1640	0	15	0.9311	2513	2070	0	12	0.921	2467	2613	0	11	0.9093
2553	1536	0	14	0.9296	2546	1625	0	8	0.9311	2514	2058	0	6	0.921	2468	2602	0	8	0.9093
2554	1522	0	11	0.9296	2547	1617	0	10	0.9311	2515	2052	0	2	0.921	2469	2594	0	9	0.9093
2555	1511	0	12	0.9296	2548	1607	0	18	0.9311	2516	2050	0	7	0.921	2470	2585	1	12	0.9089
2556	1499	0	20	0.9296	2549	1589	0	13	0.9311	2517	2043	0	8	0.921	2471	2572	0	12	0.9089
2557	1479	0	14	0.9296	2550	1576	0	14	0.9311	2518	2035	0	8	0.921	2472	2560	0	15	0.9089
2558	1465	0	11	0.9296	2551	1562	0	14	0.9311	2519	2027	0	14	0.921	2473	2545	0	13	0.9089
2559	1454	0	10	0.9296	2552	1548	0	12	0.9311	2520	2013	0	15	0.921	2474	2532	0	12	0.9089
2560	1444	0	13	0.9296	2553	1536	0	7	0.9311	2521	1998	0	17	0.921	2475	2520	0	14	0.9089
2561	1431	0	12	0.9296	2554	1529	0	10	0.9311	2522	1981	0	16	0.921	2476	2506	0	11	0.9089
2562	1419	0	11	0.9296	2555	1519	0	18	0.9311	2523	1965	0	18	0.921	2477	2495	0	11	0.9089
2563	1408	0	13	0.9296	2556	1501	0	15	0.9311	2524	1947	0	5	0.921	2478	2484	0	6	0.9089
2564	1395	0	12	0.9296	2557	1486	0	18	0.9311	2525	1942	0	11	0.921	2479	2478	0	11	0.9089
2565	1383	0	13	0.9296	2558	1468	0	10	0.9311	2526	1931	0	16	0.921	2480	2467	0	10	0.9089
2566	1370	0	15	0.9296	2559	1458	0	12	0.9311	2527	1915	0	20	0.921	2481	2457	0	15	0.9089
2567	1355	0	6	0.9296	2560	1446	0	15	0.9311	2528	1895	0	12	0.921	2482	2442	0	8	0.9089
2568	1349	0	10	0.9296	2561	1431	0	16	0.9311	2529	1883	0	12	0.921	2483	2434	2	9	0.9082
2569	1339	0	15	0.9296	2562	1415	0	17	0.9311	2530	1871	0	13	0.921	2484	2423	0	15	0.9082
2570	1324	0	21	0.9296	2563	1398	0	14	0.9311	2531	1858	0	15	0.921	2485	2408	0	12	0.9082
2571	1303	0	8	0.9296	2564	1384	0	21	0.9311	2532	1843	0	16	0.921	2486	2396	1	11	0.9078
2572	1295	0	12	0.9296	2565	1363	0	11	0.9311	2533	1827	0	15	0.921	2487	2384	0	9	0.9078
2573	1283	0	6	0.9296	2566	1352	0	16	0.9311	2534	1812	0	14	0.921	2488	2375	0	6	0.9078
2574	1277	0	8	0.9296	2567	1336	0	12	0.9311	2535	1798	0	14	0.921	2489	2369	0	11	0.9078
2575	1269	0	11	0.9296	2568	1324	0	18	0.9311	2536	1784	0	13	0.921	2490	2358	0	11	0.9078
2576	1258	0	12	0.9296	2569	1306	0	9	0.9311	2537	1771	0	12	0.921	2491	2347	0	20	0.9078
2577	1246	0	8	0.9296	2570	1297	0	9	0.9311	2538	1759	0	9	0.921	2492	2327	1	10	0.9074
2578	1238	0	12	0.9296	2571	1288	0	4	0.9311	2539	1750	0	15	0.921	2493	2316	0	9	0.9074
2579	1226	0	12	0.9296	2572	1284	0	10	0.9311	2540	1735	0	12	0.921	2494	2307	0	18	0.9074
2580	1214	0	5	0.9296	2573	1274	0	9	0.9311	2541	1723	0	11	0.921	2495	2289	0	9	0.9074
2581	1209	0	15	0.9296	2574	1265	0	9	0.9311	2542	1712	0	16	0.921	2496	2280	0	9	0.9074
2582	1194	0	16	0.9296	2575	1256	0	10	0.9311	2543	1696	0	17	0.921	2497	2271	0	9	0.9074
2583	1178	0	12	0.9296	2576	1246	0	16	0.9311	2544	1679	0	5	0.921	2498	2262	0	19	0.9074
2584	1166	0	9	0.9296	2577	1230	0	16	0.9311	2545	1674	0	15	0.921	2499	2243	0	12	0.9074
2585	1157	0	11	0.9296	2578	1214	0	9	0.9311	2546	1659	0	9	0.921	2500	2231	0	17	0.9074
2586	1146	0	9	0.9296	2579	1205	0	11	0.9311	2547	1650	0	10	0.921	2501	2214	1	4	0.907
2587	1137	0	5	0.9296	2580	1194	0	8	0.9311	2548	1640	0	11	0.921	2502	2209	0	9	0.907
2588	1132	0	13	0.9296	2581	1186	0	11	0.9311	2549	1629	1	13	0.9204	2503	2200	1	10	0.9066
2589	1119	0	17	0.9296	2582	1175	0	14	0.9311	2550	1615	0	8	0.9204	2504	2189	0	8	0.9066
2590	1102	0	25	0.9296	2583	1161	0	17	0.9311	2551	1607	0	8	0.9204	2505	2181	0	10	0.9066
2591	1077	0	20	0.9296	2584	1144	0	8	0.9311	2552	1599	0	8	0.9204	2506	2171	0	17	0.9066
2592	1057	0	14	0.9296	2585	1136	0	9	0.9311	2553	1591	0	9	0.9204	2507	2154	0	7	0.9066
2593	1043	0	14	0.9296	2586	1127	0	3	0.9311	2554	1582	0	15	0.9204	2508	2147	0	6	0.9066
2594	1029	0	12	0.9296	2587	1124	0	4	0.9311	2555	1567	1	13	0.9198	2509	2141	0	8	0.9066
2595	1017	0	15	0.9296	2588	1120	0	7	0.9311	2556	1553	0	18	0.9198	2510	2133	0	10	0.9066
2596	1002	0	11	0.9296	2589	1113	0	18	0.9311	2557	1535	0	16	0.9198	2511	2123	0	17	0.9066
2597	991	0	22	0.9296	2590	1095	0	25	0.9311	2558	1519	0	23	0.9198	2512	2106	0	18	0.9066
2598	969	0	25	0.9296	2591	1070	0	19	0.9311	2559	1496	0	10	0.9198	2513	2088	0	10	0.9066
2599	944	0	14	0.9296	2592	1051	0	7	0.9311	2560	1486	0	14	0.9198	2514	2078	0	15	0.9066
2600	930	0	20	0.9296	2593	1044	1	15	0.9302	2561	1472	0	19	0.9198	2515	2063	0	8	0.9066
2601	910	0	15	0.9296	2594	1028	0	12	0.9302	2562	1453	0	16	0.9198	2516	2055	0	3	0.9066
2602	895	0	19	0.9296	2595	1016	0	18	0.9302	2563	1437	0	12	0.9198	2517	2052	0	9	0.9066
2603	876	0	24	0.9296	2596	998	0	14	0.9302	2564	1425	0	15	0.9198	2518	2043	0	18	0.9066
2604	852	0	32	0.9296	2597	984	0	13	0.9302	2565	1410	0	13	0.9198	2519	2025	0	19	0.9066
2605	820	0	27	0.9296	2598	971	0	16	0.9302	2566	1397	0	16	0.9198	2520	2006	0	19	0.9066
2606	793	0	11	0.9296	2599	955	0	15	0.9302	2567	1381	0	16	0.9198	2521	1987	0	23	0.9066
2607	782	1	12	0.9284	2600	940	0	30	0.9302	2568	1365	0	16	0.9198	2522	1964	0	12	0.9066
2608	769	0	9	0.9284	2601	910	0	15	0.9302	2569	1349	0	14	0.9198	2523	1952	0	8	0.9066
2609	760	0	11	0.9284	2602	895	0	22	0.9302	2570	1335	0	16	0.9198	2524	1944	0	6	0.9066
2610	749	0	15	0.9284	2603	873	0	23	0.9302	2571	1319	1	10	0.9191	2525	1938	0	10	0.9066
2611	734	0	18	0.9284	2604	850	0	31	0.9302	2572	1308	0	11	0.9191	2526	1928	0	13	0.9066
2612	716	0	10	0.9284	2605	819	0	17	0.9302	2573	1297	0	7	0.9191	2527	1915	0	19	0.9066
2613	706	0	11	0.9284	2606	802	0	15	0.9302	2574	1290	0	6	0.9191	2528	1896	0	16	0.9066
2614	695	0	7	0.9284	2607	787	0	7	0.9302	2575	1284	0	16	0.9191	2529	1880	0	15	0.9066
2615	688	0	7	0.9284	2608	780	0	5	0.9302	2576	1268	0	11	0.9191	2530	1865	0	14	0.9066
2616	681	0	4	0.9284	2609	775	0	11	0.9302	2577	1257	0	11	0.9191	2531	1851	0	12	0.9066
2617	677	0	2	0.9284	2610	764	0	14	0.9302	2578	1246	0	7	0.9191	2532	1839	0	11	0.9066
2618	675	0	18	0.9284	2611	750	0	10	0.9302	2579	1239	0	15	0.9191	2533	1828	0	12	0.9066
2619	657	0	10	0.9284	2612	740	0	9	0.9302	2580	1224	0	8	0.9191	2534	1816	0	16	0.9066
2620	647	0	7	0.9284	2613	731	0	6	0.9302	2581	1216	0	5	0.9191	2535	1800	0	19	0.9066
2621	640	0	8	0.9284	2614	725	0	10	0.9302	2582	1211	0	9	0.9191	2536	1781	0	9	0.9066
2622	632	0	9	0.9284	2615	715	0	6	0.9302	2583	1202	0	11	0.9191	2537	1772	0	15	0.9066
2623	623	0	9	0.9284	2616	709	0	3	0.9302	2584	1191	0	18	0.9191	2538	1757	0	13	0.9066
2624	614	1	8	0.9269	2617	706	0	11	0.9302	2585	1173	0	14	0.9191	2539	1744	0	10	0.9066
2625	605	0	10	0.9269	2618	695	0	12	0.9302	2586	1159	0	9	0.9191	2540	1734	0	10	0.9066
2626	595	0	2	0.9269	2619	683	0	10	0.9302	2587	1150	0	10	0.9191	2541	1724	0	11	0.9066
2627	593	0	4	0.9269	2620	673	0	7	0.9302	2588	1140	0	11	0.9191	2542	1713	0	16	0.9066
2628	589	0	6	0.9269	2621	666	0	10	0.9302	2589	1129	0	14	0.9191	2543	1697	0	10	0.9066
2629	583	0	8	0.9269	2622	656	0	8	0.9302	2590	1115	0	19	0.9191	2544	1687	0	9	0.9066
2630	575	0	5	0.9269	2623	648	0	12	0.9302	2591	1096	0	19	0.9191	2545	1678	0	13	0.9066
2631	570	0	6	0.9269	2624	636	0	13	0.9302	2592	1077	0	15	0.9191	2546	1665	0	7	0.9066
2632	564	0	10	0.9269	2625	623	0	6	0.9302	2593	1062	0	18	0.9191	2547	1658	0	11	0.9066
2633	554	0	6	0.9269	2626	617	0	5	0.9302	2594	1044	0	13	0.9191	2548	1647	0	14	0.9066
2634	548	0	5	0.9269	2627	612	0	5	0.9302	2595	1031	0	11	0.9191	2549	1633	0	12	0.9066
2635	543	0	7	0.9269	2628	607	0	7	0.9302	2596	1020	0	11	0.9191	2550	1621	0	13	0.9066
2636	536	0	4	0.9269	2629	600	0	10	0.9302	2597	1009	1	19	0.9182	2551	1608	1	13	0.906
2637	532	0	5	0.9269	2630	590	0	10	0.9302	2598	989	0	24	0.9182	2552	1594	2	8	0.9049
2638	527	0	7	0.9269	2631	580	0	9	0.9302	2599	965	0	14	0.9182	2553	1584	0	11	0.9049
2639	520	0	8	0.9269	2632	571	0	9	0.9302	2600	951	0	25	0.9182	2554	1573	0	16	0.9049
2640	512	0	6	0.9269	2633	562	0	4	0.9302	2601	926	0	18	0.9182	2555	1557	0	15	0.9049
2641	506	0	6	0.9269	2634	558	0	4	0.9302	2602	908	0	21	0.9182	2556	1542	0	16	0.9049
2642	500	0	6	0.9269	2635	554	0	6	0.9302	2603	887	0	23	0.9182	2557	1526	1	19	0.9043
2643	494	0	9	0.9269	2636	548	0	4	0.9302	2604	864	0	27	0.9182	2558	1506	0	13	0.9043
2644	485	0	7	0.9269	2637	544	0	3	0.9302	2605	837	0	29	0.9182	2559	1493	0	16	0.9043
2645	478	0	6	0.9269	2638	541	0	12	0.9302	2606	808	0	13	0.9182	2560	1477	0	17	0.9043
2646	472	0	6	0.9269	2639	529	0	6	0.9302	2607	795	0	18	0.9182	2561	1460	0	13	0.9043
2647	466	0	8	0.9269	2640	523	0	3	0.9302	2608	777	0	10	0.9182	2562	1447	0	10	0.9043
2648	458	0	7	0.9269	2641	520	0	7	0.9302	2609	767	0	16	0.9182	2563	1437	0	12	0.9043
2649	451	0	1	0.9269	2642	513	0	3	0.9302	2610	751	0	12	0.9182	2564	1425	0	17	0.9043
2650	450	0	7	0.9269	2643	510	0	3	0.9302	2611	739	0	14	0.9182	2565	1408	0	9	0.9043
2651	443	0	3	0.9269	2644	507	0	5	0.9302	2612	725	0	13	0.9182	2566	1399	0	13	0.9043
2652	440	0	5	0.9269	2645	502	0	10	0.9302	2613	712	0	7	0.9182	2567	1386	0	8	0.9043
2653	435	0	5	0.9269	2646	492	0	5	0.9302	2614	705	0	9	0.9182	2568	1378	0	7	0.9043
2654	430	0	4	0.9269	2647	487	0	4	0.9302	2615	696	0	4	0.9182	2569	1371	0	3	0.9043
2655	426	0	3	0.9269	2648	483	0	6	0.9302	2616	692	0	4	0.9182	2570	1368	0	13	0.9043
2656	423	0	1	0.9269	2649	477	0	6	0.9302	2617	688	0	12	0.9182	2571	1355	1	6	0.9036
2657	422	0	2	0.9269	2650	471	0	4	0.9302	2618	676	0	8	0.9182	2572	1348	0	8	0.9036
2658	420	0	1	0.9269	2651	467	0	5	0.9302	2619	668	0	14	0.9182	2573	1340	0	13	0.9036
2659	419	0	2	0.9269	2652	462	0	6	0.9302	2620	654	0	1	0.9182	2574	1327	1	6	0.9029
2660	417	0	2	0.9269	2653	456	0	7	0.9302	2621	653	0	8	0.9182	2575	1320	0	9	0.9029
2661	415	0	3	0.9269	2654	449	0	3	0.9302	2622	645	0	10	0.9182	2576	1311	1	16	0.9022
2662	412	0	3	0.9269	2655	446	0	1	0.9302	2623	635	0	18	0.9182	2577	1294	0	11	0.9022
2663	409	0	2	0.9269	2656	445	0	3	0.9302	2624	617	0	11	0.9182	2578	1283	0	11	0.9022
2664	407	0	3	0.9269	2658	442	0	2	0.9302	2625	606	0	15	0.9182	2579	1272	0	7	0.9022
2665	404	0	2	0.9269	2659	440	0	2	0.9302	2626	591	0	6	0.9182	2580	1265	0	4	0.9022
2666	402	0	3	0.9269	2660	438	0	2	0.9302	2627	585	0	8	0.9182	2581	1261	0	13	0.9022
2667	399	0	2	0.9269	2661	436	0	6	0.9302	2628	577	0	11	0.9182	2582	1248	0	13	0.9022
2668	397	0	1	0.9269	2662	430	0	5	0.9302	2629	566	0	12	0.9182	2583	1235	0	10	0.9022
2669	396	0	2	0.9269	2663	425	0	2	0.9302	2630	554	0	11	0.9182	2584	1225	0	9	0.9022
2670	394	0	2	0.9269	2664	423	0	1	0.9302	2631	543	0	10	0.9182	2585	1216	0	14	0.9022
2671	392	0	1	0.9269	2665	422	0	3	0.9302	2632	533	0	9	0.9182	2586	1202	0	11	0.9022
2672	391	0	1	0.9269	2666	419	0	1	0.9302	2633	524	0	4	0.9182	2587	1191	0	7	0.9022
2673	390	0	2	0.9269	2667	418	0	5	0.9302	2634	520	0	5	0.9182	2588	1184	0	7	0.9022
2674	388	0	1	0.9269	2668	413	0	5	0.9302	2635	515	0	2	0.9182	2589	1177	0	16	0.9022
2675	387	0	3	0.9269	2669	408	0	6	0.9302	2636	513	0	3	0.9182	2590	1161	0	19	0.9022
2676	384	0	1	0.9269	2670	402	0	1	0.9302	2637	510	0	1	0.9182	2591	1142	0	16	0.9022
2677	383	0	1	0.9269	2672	401	0	2	0.9302	2638	509	0	7	0.9182	2592	1126	0	10	0.9022
2678	382	0	2	0.9269	2673	399	0	3	0.9302	2639	502	0	6	0.9182	2593	1116	0	17	0.9022
2679	380	0	1	0.9269	2674	396	0	3	0.9302	2640	496	0	2	0.9182	2594	1099	0	10	0.9022
2680	379	0	4	0.9269	2675	393	0	2	0.9302	2641	494	0	11	0.9182	2595	1089	0	18	0.9022
2681	375	0	1	0.9269	2676	391	0	2	0.9302	2642	483	0	6	0.9182	2596	1071	0	20	0.9022
2682	374	0	3	0.9269	2678	389	0	1	0.9302	2643	477	0	4	0.9182	2597	1051	0	27	0.9022
2683	371	0	2	0.9269	2679	388	0	2	0.9302	2644	473	0	8	0.9182	2598	1024	0	33	0.9022
2684	369	0	4	0.9269	2680	386	0	5	0.9302	2645	465	0	4	0.9182	2599	991	0	19	0.9022
2685	365	0	2	0.9269	2681	381	0	3	0.9302	2646	461	0	11	0.9182	2600	972	0	28	0.9022
2686	363	0	7	0.9269	2682	378	0	3	0.9302	2647	450	0	3	0.9182	2601	944	0	29	0.9022
2687	356	0	4	0.9269	2683	375	0	1	0.9302	2648	447	0	4	0.9182	2602	915	0	15	0.9022
2688	352	0	5	0.9269	2684	374	0	1	0.9302	2649	443	0	1	0.9182	2603	900	0	32	0.9022
2689	347	0	3	0.9269	2685	373	0	1	0.9302	2650	442	0	1	0.9182	2604	868	0	18	0.9022
2690	344	0	1	0.9269	2686	372	0	4	0.9302	2651	441	0	4	0.9182	2605	850	0	22	0.9022
2691	343	0	1	0.9269	2687	368	0	3	0.9302	2652	437	0	4	0.9182	2606	828	0	17	0.9022
2692	342	0	1	0.9269	2688	365	0	1	0.9302	2653	433	0	5	0.9182	2607	811	0	18	0.9022
2694	341	0	2	0.9269	2689	364	0	3	0.9302	2654	428	0	1	0.9182	2608	793	0	10	0.9022
2695	339	0	2	0.9269	2690	361	0	2	0.9302	2656	427	0	5	0.9182	2609	783	0	8	0.9022
2696	337	0	3	0.9269	2692	359	0	2	0.9302	2657	422	0	8	0.9182	2610	775	0	10	0.9022
2697	334	0	2	0.9269	2693	357	0	2	0.9302	2658	414	0	3	0.9182	2611	765	0	7	0.9022
2698	332	0	1	0.9269	2694	355	0	1	0.9302	2659	411	0	5	0.9182	2612	758	0	11	0.9022
2699	331	0	1	0.9269	2695	354	0	3	0.9302	2661	406	0	2	0.9182	2613	747	0	5	0.9022
2700	330	0	3	0.9269	2696	351	0	3	0.9302	2662	404	0	3	0.9182	2614	742	2	6	0.8998
2701	327	0	2	0.9269	2697	348	0	2	0.9302	2663	401	0	2	0.9182	2615	734	0	10	0.8998
2702	325	0	6	0.9269	2698	346	0	6	0.9302	2664	399	0	2	0.9182	2616	724	0	3	0.8998
2703	319	0	2	0.9269	2699	340	0	2	0.9302	2665	397	0	1	0.9182	2617	721	0	11	0.8998
2704	317	0	1	0.9269	2700	338	0	6	0.9302	2666	396	0	2	0.9182	2618	710	0	12	0.8998
2705	316	0	3	0.9269	2701	332	0	1	0.9302	2667	394	0	3	0.9182	2619	698	0	9	0.8998
2706	313	0	2	0.9269	2702	331	0	4	0.9302	2668	391	0	4	0.9182	2620	689	0	4	0.8998
2707	311	0	4	0.9269	2703	327	0	3	0.9302	2669	387	0	3	0.9182	2621	685	0	6	0.8998
2708	307	0	2	0.9269	2704	324	0	1	0.9302	2670	384	0	3	0.9182	2622	679	0	5	0.8998
2709	305	0	3	0.9269	2705	323	0	4	0.9302	2671	381	0	2	0.9182	2623	674	0	10	0.8998
2710	302	0	5	0.9269	2706	319	0	1	0.9302	2672	379	0	5	0.9182	2624	664	0	6	0.8998
2712	297	0	2	0.9269	2707	318	0	1	0.9302	2673	374	0	2	0.9182	2625	658	0	10	0.8998
2713	295	0	6	0.9269	2708	317	0	3	0.9302	2675	372	0	2	0.9182	2626	648	0	8	0.8998
2714	289	0	3	0.9269	2709	314	0	5	0.9302	2676	370	0	2	0.9182	2627	640	0	2	0.8998
2715	286	0	6	0.9269	2710	309	0	4	0.9302	2677	368	0	1	0.9182	2628	638	0	4	0.8998
2716	280	0	5	0.9269	2711	305	0	1	0.9302	2678	367	0	2	0.9182	2629	634	0	6	0.8998
2717	275	0	5	0.9269	2712	304	0	1	0.9302	2679	365	0	4	0.9182	2630	628	0	9	0.8998
2718	270	0	5	0.9269	2714	303	0	4	0.9302	2680	361	0	3	0.9182	2631	619	0	15	0.8998
2719	265	0	5	0.9269	2715	299	0	12	0.9302	2682	358	0	4	0.9182	2632	604	0	6	0.8998
2720	260	0	2	0.9269	2716	287	0	8	0.9302	2683	354	0	2	0.9182	2633	598	0	8	0.8998
2721	258	0	2	0.9269	2717	279	0	2	0.9302	2684	352	0	1	0.9182	2634	590	0	3	0.8998
2722	256	0	2	0.9269	2718	277	0	6	0.9302	2685	351	0	2	0.9182	2635	587	0	9	0.8998
2723	254	0	4	0.9269	2719	271	0	1	0.9302	2686	349	0	3	0.9182	2636	578	0	2	0.8998
2724	250	0	5	0.9269	2720	270	0	3	0.9302	2688	346	0	3	0.9182	2637	576	0	7	0.8998
2725	245	0	4	0.9269	2721	267	0	4	0.9302	2690	343	0	3	0.9182	2638	569	0	15	0.8998
2726	241	0	3	0.9269	2722	263	0	3	0.9302	2691	340	0	1	0.9182	2639	554	0	10	0.8998
2728	238	0	2	0.9269	2723	260	0	13	0.9302	2692	339	0	3	0.9182	2640	544	0	5	0.8998
2729	236	0	2	0.9269	2724	247	0	5	0.9302	2693	336	0	2	0.9182	2641	539	0	7	0.8998
2730	234	0	5	0.9269	2725	242	0	7	0.9302	2694	334	0	3	0.9182	2642	532	0	4	0.8998
2731	229	0	5	0.9269	2726	235	0	2	0.9302	2695	331	0	1	0.9182	2643	528	0	2	0.8998
2732	224	0	9	0.9269	2727	233	0	2	0.9302	2697	330	0	3	0.9182	2644	526	0	2	0.8998
2733	215	0	7	0.9269	2728	231	0	4	0.9302	2698	327	0	2	0.9182	2645	524	0	9	0.8998
2734	208	0	1	0.9269	2729	227	0	2	0.9302	2699	325	0	2	0.9182	2646	515	0	11	0.8998
2735	207	0	5	0.9269	2730	225	0	5	0.9302	2700	323	0	6	0.9182	2647	504	0	4	0.8998
2736	202	0	6	0.9269	2731	220	0	4	0.9302	2701	317	0	5	0.9182	2648	500	0	3	0.8998
2737	196	0	10	0.9269	2732	216	0	4	0.9302	2702	312	0	3	0.9182	2649	497	0	3	0.8998
2738	186	0	3	0.9269	2733	212	0	6	0.9302	2703	309	0	6	0.9182	2650	494	0	5	0.8998
2739	183	0	2	0.9269	2734	206	0	4	0.9302	2704	303	0	2	0.9182	2651	489	0	4	0.8998
2740	181	0	3	0.9269	2735	202	0	3	0.9302	2705	301	0	3	0.9182	2652	485	0	6	0.8998
2741	178	0	1	0.9269	2736	199	0	7	0.9302	2706	298	0	3	0.9182	2653	479	0	4	0.8998
2742	177	0	1	0.9269	2737	192	0	5	0.9302	2707	295	0	4	0.9182	2654	475	0	7	0.8998
2743	176	0	5	0.9269	2738	187	0	4	0.9302	2709	291	0	6	0.9182	2655	468	0	3	0.8998
2744	171	0	3	0.9269	2739	183	0	3	0.9302	2710	285	0	4	0.9182	2656	465	0	4	0.8998
2745	168	0	5	0.9269	2740	180	0	4	0.9302	2711	281	0	6	0.9182	2657	461	0	3	0.8998
2746	163	0	4	0.9269	2741	176	0	3	0.9302	2713	275	0	1	0.9182	2658	458	0	4	0.8998
2747	159	0	5	0.9269	2743	173	0	7	0.9302	2714	274	0	1	0.9182	2659	454	0	2	0.8998
2748	154	0	4	0.9269	2744	166	0	7	0.9302	2715	273	0	9	0.9182	2660	452	0	1	0.8998
2749	150	0	2	0.9269	2745	159	0	8	0.9302	2716	264	0	2	0.9182	2661	451	0	3	0.8998
2750	148	0	5	0.9269	2746	151	0	4	0.9302	2717	262	0	1	0.9182	2662	448	0	2	0.8998
2751	143	0	6	0.9269	2747	147	0	4	0.9302	2718	261	0	2	0.9182	2663	446	0	3	0.8998
2752	137	0	2	0.9269	2748	143	0	7	0.9302	2719	259	0	3	0.9182	2664	443	0	1	0.8998
2753	135	0	4	0.9269	2749	136	0	3	0.9302	2720	256	0	3	0.9182	2665	442	0	1	0.8998
2754	131	0	7	0.9269	2750	133	0	2	0.9302	2721	253	0	2	0.9182	2666	441	0	4	0.8998
2755	124	0	1	0.9269	2751	131	0	4	0.9302	2722	251	0	1	0.9182	2667	437	0	2	0.8998
2756	123	0	4	0.9269	2752	127	0	7	0.9302	2723	250	0	12	0.9182	2668	435	0	6	0.8998
2757	119	0	2	0.9269	2753	120	0	5	0.9302	2724	238	0	5	0.9182	2669	429	0	2	0.8998
2758	117	0	9	0.9269	2754	115	0	3	0.9302	2725	233	0	2	0.9182	2670	427	0	1	0.8998
2759	108	0	6	0.9269	2755	112	0	3	0.9302	2726	231	0	1	0.9182	2672	426	0	2	0.8998
2760	102	0	2	0.9269	2756	109	0	5	0.9302	2727	230	0	2	0.9182	2673	424	0	1	0.8998
2761	100	0	6	0.9269	2757	104	0	6	0.9302	2728	228	0	4	0.9182	2674	423	0	4	0.8998
2762	94	0	6	0.9269	2758	98	0	13	0.9302	2729	224	0	4	0.9182	2675	419	0	2	0.8998
2763	88	0	6	0.9269	2759	85	0	4	0.9302	2730	220	0	1	0.9182	2676	417	0	1	0.8998
2764	82	0	7	0.9269	2760	81	0	4	0.9302	2731	219	0	6	0.9182	2677	416	0	1	0.8998
2765	75	0	8	0.9269	2762	77	0	5	0.9302	2732	213	0	5	0.9182	2679	415	0	1	0.8998
2766	67	0	3	0.9269	2763	72	0	2	0.9302	2733	208	0	6	0.9182	2680	414	0	1	0.8998
2767	64	0	1	0.9269	2764	70	0	6	0.9302	2734	202	0	2	0.9182	2681	413	0	3	0.8998
2768	63	0	4	0.9269	2765	64	0	5	0.9302	2735	200	0	2	0.9182	2682	410	0	6	0.8998
2769	59	0	4	0.9269	2766	59	0	4	0.9302	2736	198	0	10	0.9182	2684	404	0	3	0.8998
2770	55	0	3	0.9269	2767	55	0	3	0.9302	2737	188	0	10	0.9182	2686	401	0	2	0.8998
2771	52	0	2	0.9269	2768	52	0	4	0.9302	2738	178	0	3	0.9182	2687	399	0	6	0.8998
2772	50	0	4	0.9269	2769	48	0	4	0.9302	2739	175	0	2	0.9182	2688	393	0	4	0.8998
2775	46	0	1	0.9269	2770	44	0	1	0.9302	2740	173	0	3	0.9182	2690	389	0	4	0.8998
2776	45	0	1	0.9269	2771	43	0	4	0.9302	2741	170	0	2	0.9182	2692	385	0	2	0.8998
2777	44	0	2	0.9269	2772	39	0	3	0.9302	2742	168	0	3	0.9182	2693	383	0	4	0.8998
2778	42	0	2	0.9269	2773	36	0	1	0.9302	2743	165	0	3	0.9182	2694	379	0	6	0.8998
2779	40	0	2	0.9269	2774	35	0	1	0.9302	2744	162	0	6	0.9182	2695	373	0	3	0.8998
2781	38	0	2	0.9269	2778	34	0	1	0.9302	2745	156	0	8	0.9182	2696	370	0	4	0.8998
2782	36	0	1	0.9269	2779	33	0	1	0.9302	2746	148	0	6	0.9182	2697	366	0	2	0.8998
2783	35	0	2	0.9269	2780	32	0	1	0.9302	2747	142	0	1	0.9182	2698	364	0	1	0.8998
2784	33	0	3	0.9269	2781	31	0	2	0.9302	2748	141	0	3	0.9182	2699	363	0	4	0.8998
2785	30	0	1	0.9269	2782	29	0	1	0.9302	2749	138	0	3	0.9182	2700	359	0	5	0.8998
2786	29	0	1	0.9269	2785	28	0	4	0.9302	2750	135	0	5	0.9182	2701	354	0	3	0.8998
2787	28	0	1	0.9269	2786	24	0	3	0.9302	2751	130	0	6	0.9182	2702	351	0	3	0.8998
2789	27	0	2	0.9269	2788	21	0	2	0.9302	2752	124	0	8	0.9182	2703	348	0	3	0.8998
2790	25	0	1	0.9269	2789	19	0	1	0.9302	2753	116	0	3	0.9182	2704	345	0	1	0.8998
2791	24	0	1	0.9269	2791	18	0	4	0.9302	2754	113	0	4	0.9182	2705	344	0	2	0.8998
2792	23	0	2	0.9269	2796	14	0	1	0.9302	2755	109	0	5	0.9182	2706	342	0	1	0.8998
2793	21	0	2	0.9269	2803	13	0	1	0.9302	2756	104	0	3	0.9182	2707	341	0	2	0.8998
2794	19	0	1	0.9269	2806	12	0	1	0.9302	2757	101	0	5	0.9182	2708	339	0	6	0.8998
2798	18	0	1	0.9269	2807	11	0	1	0.9302	2758	96	0	13	0.9182	2709	333	0	4	0.8998
2800	17	0	1	0.9269	2812	10	0	1	0.9302	2759	83	0	6	0.9182	2710	329	0	1	0.8998
2801	16	0	1	0.9269	2813	9	0	1	0.9302	2760	77	0	3	0.9182	2711	328	0	2	0.8998
2804	15	0	1	0.9269	2825	8	0	1	0.9302	2761	74	0	2	0.9182	2712	326	0	4	0.8998
2807	14	0	1	0.9269	2826	7	0	1	0.9302	2762	72	0	5	0.9182	2714	322	0	4	0.8998
2814	13	0	3	0.9269	2833	6	0	1	0.9302	2763	67	0	4	0.9182	2715	318	0	6	0.8998
2822	10	0	1	0.9269	2834	5	0	1	0.9302	2764	63	0	3	0.9182	2716	312	0	4	0.8998
2833	9	0	2	0.9269	2836	4	0	1	0.9302	2765	60	0	3	0.9182	2717	308	0	3	0.8998
2835	7	0	1	0.9269	2847	3	0	1	0.9302	2766	57	0	5	0.9182	2718	305	0	5	0.8998
2841	6	0	1	0.9269	2866	2	0	1	0.9302	2767	52	0	4	0.9182	2719	300	0	4	0.8998
2859	5	0	1	0.9269	2913	1	0	1	0.9302	2768	48	0	2	0.9182	2720	296	0	2	0.8998
2867	4	0	1	0.9269						2769	46	0	1	0.9182	2721	294	0	2	0.8998
2869	3	0	1	0.9269						2770	45	0	1	0.9182	2722	292	0	3	0.8998
2888	2	0	1	0.9269						2771	44	0	1	0.9182	2723	289	0	12	0.8998
2889	1	0	1	0.9269						2773	43	0	2	0.9182	2724	277	0	6	0.8998
										2774	41	0	1	0.9182	2725	271	0	3	0.8998
										2775	40	0	2	0.9182	2726	268	0	4	0.8998
										2777	38	0	1	0.9182	2727	264	0	1	0.8998
										2779	37	0	2	0.9182	2728	263	0	2	0.8998
										2781	35	0	1	0.9182	2729	261	0	4	0.8998
										2782	34	0	1	0.9182	2730	257	0	14	0.8998
										2783	33	0	1	0.9182	2731	243	0	1	0.8998
										2784	32	0	3	0.9182	2732	242	0	5	0.8998
										2785	29	0	1	0.9182	2733	237	0	6	0.8998
										2786	28	0	1	0.9182	2734	231	0	4	0.8998
										2787	27	0	1	0.9182	2735	227	0	2	0.8998
										2788	26	0	3	0.9182	2736	225	0	5	0.8998
										2789	23	0	1	0.9182	2737	220	0	5	0.8998
										2790	22	0	1	0.9182	2738	215	0	2	0.8998
										2793	21	0	3	0.9182	2739	213	0	5	0.8998
										2794	18	0	2	0.9182	2740	208	0	6	0.8998
										2797	16	0	2	0.9182	2741	202	0	4	0.8998
										2807	14	0	1	0.9182	2742	198	0	2	0.8998
										2808	13	0	1	0.9182	2743	196	0	8	0.8998
										2810	12	0	1	0.9182	2744	188	0	6	0.8998
										2819	11	0	1	0.9182	2745	182	0	12	0.8998
										2825	10	0	1	0.9182	2746	170	0	6	0.8998
										2827	9	0	1	0.9182	2747	164	0	5	0.8998
										2829	8	0	1	0.9182	2748	159	0	3	0.8998
										2833	7	0	1	0.9182	2749	156	0	4	0.8998
										2840	6	0	1	0.9182	2750	152	0	7	0.8998
										2845	5	0	1	0.9182	2751	145	0	7	0.8998
										2854	4	0	1	0.9182	2752	138	0	2	0.8998
										2867	3	0	1	0.9182	2753	136	0	5	0.8998
										2898	2	0	1	0.9182	2754	131	0	3	0.8998
										2983	1	0	1	0.9182	2755	128	0	3	0.8998
															2756	125	0	3	0.8998
															2757	122	0	8	0.8998
															2758	114	0	9	0.8998
															2759	105	0	7	0.8998
															2760	98	0	6	0.8998
															2761	92	0	1	0.8998
															2762	91	0	4	0.8998
															2763	87	0	5	0.8998
															2764	82	0	2	0.8998
															2765	80	0	3	0.8998
															2766	77	0	3	0.8998
															2767	74	0	3	0.8998
															2768	71	0	3	0.8998
															2769	68	0	4	0.8998
															2771	64	0	4	0.8998
															2772	60	0	2	0.8998
															2773	58	0	4	0.8998
															2774	54	0	1	0.8998
															2775	53	0	2	0.8998
															2776	51	0	1	0.8998
															2777	50	0	3	0.8998
															2778	47	0	1	0.8998
															2779	46	0	2	0.8998
															2780	44	0	1	0.8998
															2781	43	0	1	0.8998
															2782	42	0	1	0.8998
															2784	41	0	2	0.8998
															2785	39	0	3	0.8998
															2786	36	0	5	0.8998
															2787	31	0	1	0.8998
															2791	30	0	1	0.8998
															2793	29	0	4	0.8998
															2794	25	0	2	0.8998
															2799	23	0	1	0.8998
															2801	22	0	1	0.8998
															2810	21	0	1	0.8998
															2814	20	0	2	0.8998
															2815	18	0	1	0.8998
															2818	17	0	1	0.8998
															2820	16	0	1	0.8998
															2821	15	0	1	0.8998
															2822	14	0	1	0.8998
															2828	13	0	1	0.8998
															2829	12	0	1	0.8998
															2838	11	0	1	0.8998
															2842	10	0	1	0.8998
															2847	9	0	1	0.8998
															2849	8	0	2	0.8998
															2850	6	0	1	0.8998
															2859	5	0	1	0.8998
															2865	4	0	1	0.8998
															2874	3	0	1	0.8998
															2883	2	0	1	0.8998
															2887	1	0	1	0.8998
