# Supplementary material for: Predicting mortality from AI cardiac volumes mass and coronary calcium on chest computed tomography
Source: Nat Commun. 2024 Mar 29;15:2747. doi: 10.1038/s41467-024-46977-3 (PMC10980695; doi:10.1038/s41467-024-46977-3)
Supplement: Supplementary file 4 — Source Data [file 41467_2024_46977_MOESM4_ESM.zip › Supplemental Figure 7.xlsx]

## Sheet: Supplemental 7A
Normal					Abnormal
Interval	Patients	Deaths	Lost	Survival	Interval	Patients	Deaths	Lost	Survival
0	24187	0	17	1	0	167	0	2	1
4	24170	0	1	1	152	165	1	0	0.9939
10	24169	0	1	1	263	164	1	0	0.9879
13	24168	0	2	1	286	163	1	0	0.9818
14	24166	0	1	1	316	162	1	0	0.9758
15	24165	0	1	1	321	161	0	1	0.9758
16	24164	1	0	1	438	160	1	0	0.9697
19	24163	1	0	0.9999	453	159	0	1	0.9697
21	24162	0	1	0.9999	468	158	1	0	0.9635
22	24161	0	1	0.9999	493	157	1	0	0.9574
24	24160	0	1	0.9999	500	156	1	0	0.9512
25	24159	0	1	0.9999	541	155	1	0	0.9451
28	24158	1	0	0.9999	642	154	1	0	0.939
30	24157	0	1	0.9999	643	153	1	0	0.9328
32	24156	0	1	0.9999	695	152	1	0	0.9267
33	24155	0	1	0.9999	725	151	1	0	0.9206
40	24154	0	1	0.9999	818	150	1	0	0.9144
49	24153	0	1	0.9999	861	149	0	1	0.9144
51	24152	0	1	0.9999	976	148	0	1	0.9144
55	24151	0	1	0.9999	1041	147	1	0	0.9082
57	24150	1	0	0.9998	1071	146	1	1	0.902
62	24149	0	1	0.9998	1123	144	0	1	0.902
63	24148	1	0	0.9998	1133	143	1	0	0.8957
64	24147	0	1	0.9998	1150	142	1	0	0.8893
66	24146	0	1	0.9998	1208	141	1	0	0.883
67	24145	1	0	0.9998	1255	140	0	1	0.883
73	24144	1	0	0.9997	1452	139	0	1	0.883
76	24143	0	1	0.9997	1477	138	1	0	0.8766
83	24142	2	0	0.9996	1497	137	0	1	0.8766
84	24140	0	1	0.9996	1567	136	1	0	0.8702
87	24139	0	2	0.9996	1629	135	0	1	0.8702
88	24137	0	1	0.9996	1640	134	1	0	0.8637
89	24136	0	1	0.9996	1644	133	1	0	0.8572
90	24135	0	1	0.9996	1661	132	1	0	0.8507
91	24134	0	1	0.9996	1746	131	1	0	0.8442
94	24133	1	0	0.9996	1779	130	0	1	0.8442
96	24132	0	2	0.9996	1785	129	0	1	0.8442
97	24130	0	1	0.9996	1792	128	1	0	0.8376
99	24129	0	2	0.9996	1796	127	1	0	0.831
100	24127	1	0	0.9995	1814	126	1	0	0.8244
105	24126	1	0	0.9995	1862	125	0	1	0.8244
108	24125	1	1	0.9995	1869	124	1	0	0.8178
114	24123	0	1	0.9995	1944	123	1	0	0.8111
118	24122	1	0	0.9994	2077	122	1	0	0.8045
119	24121	0	1	0.9994	2078	121	0	1	0.8045
121	24120	0	1	0.9994	2122	120	1	0	0.7978
122	24119	0	1	0.9994	2155	119	0	1	0.7978
125	24118	1	0	0.9994	2164	118	0	1	0.7978
127	24117	1	0	0.9993	2174	117	0	1	0.7978
128	24116	0	1	0.9993	2181	116	0	1	0.7978
133	24115	0	1	0.9993	2205	115	1	0	0.7908
136	24114	1	0	0.9993	2208	114	0	1	0.7908
140	24113	1	0	0.9993	2209	113	0	1	0.7908
141	24112	0	1	0.9993	2210	112	0	1	0.7908
143	24111	0	1	0.9993	2216	111	0	1	0.7908
148	24110	0	1	0.9993	2222	110	0	1	0.7908
152	24109	2	0	0.9992	2223	109	0	1	0.7908
154	24107	0	1	0.9992	2225	108	0	1	0.7908
157	24106	0	1	0.9992	2231	107	0	1	0.7908
158	24105	0	2	0.9992	2239	106	0	1	0.7908
164	24103	0	1	0.9992	2252	105	0	1	0.7908
165	24102	0	1	0.9992	2265	104	0	1	0.7908
173	24101	0	1	0.9992	2299	103	0	2	0.7908
174	24100	1	0	0.9991	2300	101	0	1	0.7908
176	24099	2	0	0.999	2302	100	0	1	0.7908
180	24097	1	0	0.999	2303	99	0	1	0.7908
188	24096	1	0	0.999	2306	98	0	2	0.7908
195	24095	0	1	0.999	2309	96	0	1	0.7908
196	24094	0	1	0.999	2310	95	0	1	0.7908
197	24093	0	2	0.999	2326	94	0	1	0.7908
199	24091	1	0	0.9989	2331	93	0	1	0.7908
200	24090	0	1	0.9989	2333	92	0	1	0.7908
201	24089	0	1	0.9989	2340	91	0	2	0.7908
208	24088	1	0	0.9989	2343	89	0	1	0.7908
209	24087	0	1	0.9989	2344	88	0	1	0.7908
213	24086	0	1	0.9989	2346	87	0	1	0.7908
217	24085	1	0	0.9988	2348	86	0	1	0.7908
224	24084	1	1	0.9988	2352	85	0	2	0.7908
225	24082	1	0	0.9988	2357	83	0	1	0.7908
227	24081	1	0	0.9987	2359	82	0	1	0.7908
228	24080	0	1	0.9987	2360	81	0	2	0.7908
232	24079	0	1	0.9987	2365	79	0	1	0.7908
233	24078	1	0	0.9987	2367	78	0	1	0.7908
234	24077	1	0	0.9986	2368	77	0	2	0.7908
241	24076	1	1	0.9986	2373	75	0	1	0.7908
244	24074	0	1	0.9986	2376	74	0	2	0.7908
248	24073	0	1	0.9986	2378	72	0	1	0.7908
250	24072	1	0	0.9985	2384	71	0	1	0.7908
254	24071	2	0	0.9985	2385	70	0	1	0.7908
255	24069	0	1	0.9985	2388	69	0	1	0.7908
256	24068	0	1	0.9985	2393	68	0	1	0.7908
257	24067	0	1	0.9985	2404	67	0	1	0.7908
259	24066	0	1	0.9985	2408	66	0	1	0.7908
260	24065	1	0	0.9984	2409	65	0	1	0.7908
262	24064	0	1	0.9984	2412	64	0	1	0.7908
263	24063	1	0	0.9984	2415	63	1	1	0.7782
266	24062	0	1	0.9984	2421	61	0	1	0.7782
267	24061	0	2	0.9984	2430	60	0	1	0.7782
273	24059	0	1	0.9984	2431	59	0	1	0.7782
278	24058	0	1	0.9984	2433	58	0	1	0.7782
279	24057	0	1	0.9984	2434	57	0	1	0.7782
281	24056	0	1	0.9984	2436	56	0	1	0.7782
283	24055	0	1	0.9984	2440	55	0	1	0.7782
285	24054	1	0	0.9983	2448	54	0	1	0.7782
287	24053	0	1	0.9983	2449	53	0	1	0.7782
289	24052	0	1	0.9983	2450	52	0	2	0.7782
290	24051	1	0	0.9983	2451	50	0	1	0.7782
292	24050	0	1	0.9983	2454	49	0	1	0.7782
293	24049	0	1	0.9983	2455	48	0	2	0.7782
294	24048	0	1	0.9983	2459	46	0	1	0.7782
295	24047	0	1	0.9983	2460	45	0	1	0.7782
297	24046	0	1	0.9983	2461	44	0	1	0.7782
299	24045	1	0	0.9983	2464	43	0	1	0.7782
303	24044	0	1	0.9983	2465	42	0	1	0.7782
304	24043	0	1	0.9983	2466	41	0	1	0.7782
305	24042	1	0	0.9982	2468	40	0	1	0.7782
307	24041	0	1	0.9982	2471	39	0	1	0.7782
314	24040	0	2	0.9982	2474	38	0	1	0.7782
316	24038	0	1	0.9982	2475	37	0	1	0.7782
318	24037	0	1	0.9982	2480	36	0	1	0.7782
320	24036	0	2	0.9982	2482	35	0	1	0.7782
330	24034	0	1	0.9982	2485	34	0	1	0.7782
332	24033	0	1	0.9982	2492	33	0	1	0.7782
334	24032	0	1	0.9982	2496	32	0	1	0.7782
339	24031	0	2	0.9982	2507	31	0	1	0.7782
340	24029	0	1	0.9982	2530	30	0	1	0.7782
345	24028	0	2	0.9982	2532	29	0	1	0.7782
346	24026	0	2	0.9982	2533	28	0	1	0.7782
347	24024	0	1	0.9982	2554	27	0	1	0.7782
348	24023	0	2	0.9982	2556	26	0	1	0.7782
351	24021	0	1	0.9982	2558	25	0	1	0.7782
352	24020	1	0	0.9982	2561	24	0	1	0.7782
354	24019	0	1	0.9982	2566	23	0	1	0.7782
356	24018	1	3	0.9981	2568	22	0	1	0.7782
358	24014	0	1	0.9981	2574	21	0	1	0.7782
361	24013	0	1	0.9981	2578	20	0	1	0.7782
364	24012	0	3	0.9981	2585	19	0	1	0.7782
365	24009	0	1	0.9981	2595	18	0	1	0.7782
367	24008	0	1	0.9981	2596	17	0	1	0.7782
368	24007	0	1	0.9981	2602	16	0	1	0.7782
370	24006	0	1	0.9981	2605	15	0	1	0.7782
371	24005	1	0	0.9981	2606	14	0	1	0.7782
373	24004	0	1	0.9981	2607	13	0	1	0.7782
374	24003	0	1	0.9981	2618	12	0	1	0.7782
377	24002	0	1	0.9981	2638	11	0	1	0.7782
378	24001	0	1	0.9981	2645	10	0	1	0.7782
379	24000	0	2	0.9981	2665	9	0	1	0.7782
385	23998	0	1	0.9981	2673	8	0	1	0.7782
386	23997	0	1	0.9981	2687	7	0	1	0.7782
387	23996	0	1	0.9981	2709	6	0	1	0.7782
388	23995	1	0	0.9981	2728	5	0	1	0.7782
390	23994	2	0	0.998	2739	4	0	1	0.7782
391	23992	0	2	0.998	2745	3	0	1	0.7782
392	23990	0	2	0.998	2751	2	0	1	0.7782
394	23988	0	1	0.998	2888	1	0	1	0.7782
397	23987	1	0	0.9979
400	23986	0	1	0.9979
403	23985	1	2	0.9979
404	23982	0	2	0.9979
407	23980	0	1	0.9979
409	23979	0	1	0.9979
410	23978	0	1	0.9979
411	23977	0	2	0.9979
416	23975	0	1	0.9979
417	23974	0	1	0.9979
418	23973	0	1	0.9979
421	23972	1	0	0.9978
423	23971	1	1	0.9978
424	23969	0	1	0.9978
425	23968	0	2	0.9978
429	23966	0	1	0.9978
431	23965	1	0	0.9978
432	23964	0	1	0.9978
433	23963	0	1	0.9978
434	23962	0	1	0.9978
435	23961	0	1	0.9978
436	23960	0	3	0.9978
440	23957	2	1	0.9977
447	23954	0	1	0.9977
448	23953	0	1	0.9977
449	23952	1	1	0.9976
451	23950	0	1	0.9976
452	23949	0	1	0.9976
453	23948	0	3	0.9976
455	23945	0	2	0.9976
457	23943	0	1	0.9976
461	23942	0	1	0.9976
462	23941	1	2	0.9976
463	23938	0	2	0.9976
465	23936	2	0	0.9975
466	23934	0	1	0.9975
467	23933	1	2	0.9975
469	23930	0	1	0.9975
471	23929	1	1	0.9974
477	23927	0	1	0.9974
482	23926	0	1	0.9974
487	23925	0	1	0.9974
490	23924	0	1	0.9974
491	23923	0	1	0.9974
496	23922	0	1	0.9974
497	23921	0	2	0.9974
498	23919	0	1	0.9974
499	23918	0	1	0.9974
501	23917	1	0	0.9974
502	23916	0	1	0.9974
503	23915	1	1	0.9973
507	23913	1	1	0.9973
508	23911	0	1	0.9973
510	23910	0	1	0.9973
511	23909	1	0	0.9973
512	23908	0	3	0.9973
516	23905	1	1	0.9972
524	23903	0	1	0.9972
530	23902	0	1	0.9972
531	23901	0	1	0.9972
535	23900	0	1	0.9972
536	23899	0	1	0.9972
537	23898	1	0	0.9972
547	23897	0	1	0.9972
550	23896	0	1	0.9972
553	23895	0	3	0.9972
557	23892	0	1	0.9972
561	23891	0	1	0.9972
562	23890	0	1	0.9972
563	23889	0	1	0.9972
564	23888	0	1	0.9972
568	23887	0	1	0.9972
570	23886	0	1	0.9972
571	23885	0	2	0.9972
573	23883	0	1	0.9972
578	23882	0	1	0.9972
582	23881	0	1	0.9972
584	23880	0	1	0.9972
586	23879	0	1	0.9972
594	23878	1	3	0.9971
595	23874	1	0	0.9971
597	23873	1	0	0.9971
598	23872	0	1	0.9971
602	23871	3	1	0.9969
603	23867	2	1	0.9968
604	23864	0	2	0.9968
606	23862	0	1	0.9968
607	23861	0	1	0.9968
608	23860	0	2	0.9968
609	23858	0	1	0.9968
612	23857	1	1	0.9968
614	23855	1	0	0.9968
615	23854	0	1	0.9968
616	23853	0	1	0.9968
619	23852	0	1	0.9968
621	23851	0	1	0.9968
624	23850	0	1	0.9968
625	23849	0	1	0.9968
629	23848	0	1	0.9968
630	23847	0	2	0.9968
631	23845	0	1	0.9968
632	23844	0	2	0.9968
636	23842	0	1	0.9968
638	23841	0	1	0.9968
639	23840	1	0	0.9967
644	23839	0	1	0.9967
645	23838	0	1	0.9967
648	23837	0	1	0.9967
649	23836	1	1	0.9967
652	23834	2	0	0.9966
656	23832	1	0	0.9965
657	23831	0	1	0.9965
658	23830	1	1	0.9965
664	23828	1	0	0.9965
666	23827	0	1	0.9965
667	23826	2	1	0.9964
670	23823	1	0	0.9963
671	23822	2	1	0.9963
673	23819	1	0	0.9962
679	23818	1	1	0.9962
681	23816	0	1	0.9962
686	23815	1	1	0.9961
688	23813	0	1	0.9961
689	23812	0	2	0.9961
690	23810	0	1	0.9961
691	23809	1	0	0.9961
693	23808	1	0	0.996
694	23807	0	1	0.996
695	23806	0	1	0.996
696	23805	2	0	0.996
698	23803	1	1	0.9959
701	23801	1	1	0.9959
702	23799	0	1	0.9959
703	23798	0	1	0.9959
704	23797	0	1	0.9959
705	23796	0	1	0.9959
708	23795	1	0	0.9958
709	23794	0	1	0.9958
711	23793	0	1	0.9958
712	23792	0	1	0.9958
714	23791	1	1	0.9958
715	23789	0	2	0.9958
716	23787	0	1	0.9958
717	23786	0	2	0.9958
718	23784	0	3	0.9958
719	23781	0	3	0.9958
720	23778	0	2	0.9958
721	23776	1	2	0.9958
722	23773	1	0	0.9957
723	23772	0	1	0.9957
724	23771	0	1	0.9957
727	23770	0	2	0.9957
728	23768	0	1	0.9957
729	23767	0	4	0.9957
730	23763	0	1	0.9957
732	23762	0	1	0.9957
735	23761	0	2	0.9957
736	23759	0	1	0.9957
741	23758	0	1	0.9957
742	23757	1	1	0.9957
743	23755	0	1	0.9957
744	23754	0	1	0.9957
746	23753	0	3	0.9957
747	23750	0	1	0.9957
748	23749	1	0	0.9956
749	23748	0	2	0.9956
750	23746	1	3	0.9956
754	23742	0	1	0.9956
755	23741	0	1	0.9956
756	23740	0	2	0.9956
762	23738	0	1	0.9956
763	23737	0	1	0.9956
764	23736	0	1	0.9956
765	23735	1	0	0.9955
766	23734	0	1	0.9955
767	23733	0	1	0.9955
768	23732	0	1	0.9955
769	23731	0	1	0.9955
770	23730	0	1	0.9955
772	23729	0	2	0.9955
773	23727	0	1	0.9955
775	23726	0	1	0.9955
776	23725	0	1	0.9955
777	23724	0	1	0.9955
778	23723	1	0	0.9955
780	23722	0	1	0.9955
781	23721	1	2	0.9955
782	23718	0	1	0.9955
784	23717	0	1	0.9955
786	23716	1	1	0.9954
788	23714	0	1	0.9954
789	23713	1	0	0.9954
790	23712	1	1	0.9953
791	23710	1	2	0.9953
792	23707	1	0	0.9953
794	23706	0	2	0.9953
795	23704	0	1	0.9953
796	23703	0	1	0.9953
797	23702	0	1	0.9953
798	23701	0	1	0.9953
799	23700	0	1	0.9953
800	23699	0	1	0.9953
806	23698	0	1	0.9953
807	23697	1	0	0.9952
809	23696	0	1	0.9952
810	23695	0	2	0.9952
811	23693	0	1	0.9952
812	23692	0	1	0.9952
813	23691	0	4	0.9952
814	23687	0	1	0.9952
816	23686	1	1	0.9952
817	23684	0	2	0.9952
819	23682	0	1	0.9952
820	23681	1	1	0.9951
821	23679	1	0	0.9951
822	23678	0	1	0.9951
823	23677	1	0	0.995
825	23676	0	1	0.995
826	23675	0	1	0.995
827	23674	0	1	0.995
828	23673	0	2	0.995
829	23671	0	1	0.995
830	23670	0	3	0.995
831	23667	1	1	0.995
832	23665	0	1	0.995
837	23664	0	1	0.995
839	23663	0	1	0.995
841	23662	0	2	0.995
842	23660	0	1	0.995
843	23659	0	3	0.995
844	23656	0	1	0.995
845	23655	0	1	0.995
846	23654	0	1	0.995
853	23653	1	2	0.995
854	23650	0	1	0.995
855	23649	1	1	0.9949
860	23647	1	0	0.9949
862	23646	0	1	0.9949
863	23645	0	1	0.9949
865	23644	0	2	0.9949
867	23642	0	1	0.9949
868	23641	0	1	0.9949
869	23640	0	1	0.9949
873	23639	0	2	0.9949
875	23637	0	1	0.9949
876	23636	1	1	0.9948
877	23634	0	2	0.9948
878	23632	0	1	0.9948
880	23631	0	1	0.9948
881	23630	0	1	0.9948
882	23629	0	1	0.9948
885	23628	0	1	0.9948
888	23627	0	2	0.9948
889	23625	0	1	0.9948
891	23624	1	0	0.9948
892	23623	1	0	0.9947
893	23622	0	1	0.9947
894	23621	0	2	0.9947
897	23619	0	2	0.9947
905	23617	0	1	0.9947
908	23616	1	0	0.9947
910	23615	1	0	0.9947
911	23614	1	1	0.9946
912	23612	1	1	0.9946
913	23610	0	2	0.9946
914	23608	0	1	0.9946
915	23607	1	0	0.9945
916	23606	0	1	0.9945
917	23605	2	1	0.9945
918	23602	0	1	0.9945
919	23601	1	0	0.9944
921	23600	0	1	0.9944
923	23599	1	0	0.9944
924	23598	1	2	0.9943
925	23595	0	1	0.9943
926	23594	0	1	0.9943
927	23593	1	1	0.9943
928	23591	0	2	0.9943
929	23589	0	1	0.9943
930	23588	0	1	0.9943
931	23587	1	1	0.9942
932	23585	0	3	0.9942
934	23582	0	1	0.9942
935	23581	1	0	0.9942
944	23580	0	2	0.9942
947	23578	0	2	0.9942
948	23576	0	2	0.9942
949	23574	0	3	0.9942
950	23571	0	1	0.9942
951	23570	0	1	0.9942
952	23569	0	1	0.9942
954	23568	1	0	0.9942
956	23567	0	1	0.9942
958	23566	0	1	0.9942
959	23565	0	1	0.9942
962	23564	0	1	0.9942
964	23563	0	3	0.9942
965	23560	0	1	0.9942
968	23559	1	0	0.9941
970	23558	1	0	0.9941
971	23557	0	2	0.9941
972	23555	0	1	0.9941
973	23554	0	1	0.9941
974	23553	0	1	0.9941
978	23552	0	3	0.9941
985	23549	1	1	0.994
987	23547	0	1	0.994
988	23546	0	2	0.994
989	23544	0	1	0.994
991	23543	0	1	0.994
992	23542	0	1	0.994
994	23541	0	1	0.994
995	23540	1	0	0.994
996	23539	0	1	0.994
997	23538	1	0	0.9939
999	23537	1	1	0.9939
1001	23535	1	2	0.9939
1005	23532	0	1	0.9939
1006	23531	0	1	0.9939
1008	23530	0	1	0.9939
1011	23529	0	1	0.9939
1012	23528	0	3	0.9939
1013	23525	0	3	0.9939
1016	23522	0	1	0.9939
1017	23521	0	1	0.9939
1020	23520	0	2	0.9939
1021	23518	0	1	0.9939
1023	23517	0	1	0.9939
1024	23516	1	1	0.9938
1029	23514	0	2	0.9938
1030	23512	1	1	0.9938
1031	23510	0	1	0.9938
1035	23509	1	1	0.9937
1036	23507	0	1	0.9937
1040	23506	0	1	0.9937
1042	23505	0	1	0.9937
1045	23504	1	0	0.9937
1046	23503	0	1	0.9937
1047	23502	0	2	0.9937
1052	23500	1	1	0.9936
1054	23498	1	0	0.9936
1055	23497	0	1	0.9936
1056	23496	0	1	0.9936
1057	23495	1	0	0.9936
1058	23494	0	1	0.9936
1059	23493	0	2	0.9936
1060	23491	0	2	0.9936
1061	23489	1	0	0.9935
1064	23488	2	0	0.9934
1065	23486	0	3	0.9934
1066	23483	0	1	0.9934
1067	23482	1	0	0.9934
1068	23481	1	1	0.9934
1069	23479	0	1	0.9934
1070	23478	0	1	0.9934
1071	23477	0	1	0.9934
1073	23476	0	1	0.9934
1074	23475	0	2	0.9934
1075	23473	0	2	0.9934
1076	23471	2	2	0.9933
1078	23467	1	0	0.9932
1079	23466	0	1	0.9932
1081	23465	0	1	0.9932
1082	23464	0	1	0.9932
1084	23463	0	1	0.9932
1088	23462	0	3	0.9932
1093	23459	1	0	0.9932
1094	23458	0	1	0.9932
1096	23457	0	1	0.9932
1099	23456	0	1	0.9932
1100	23455	0	3	0.9932
1101	23452	0	2	0.9932
1103	23450	1	3	0.9931
1104	23446	0	1	0.9931
1106	23445	0	5	0.9931
1108	23440	0	1	0.9931
1111	23439	0	1	0.9931
1112	23438	0	1	0.9931
1113	23437	1	1	0.9931
1114	23435	0	1	0.9931
1115	23434	0	2	0.9931
1116	23432	0	1	0.9931
1118	23431	0	1	0.9931
1120	23430	0	3	0.9931
1121	23427	0	1	0.9931
1123	23426	0	1	0.9931
1124	23425	0	1	0.9931
1125	23424	0	1	0.9931
1126	23423	0	1	0.9931
1127	23422	0	1	0.9931
1128	23421	0	2	0.9931
1129	23419	0	1	0.9931
1130	23418	1	3	0.9931
1133	23414	0	1	0.9931
1134	23413	0	2	0.9931
1139	23411	0	2	0.9931
1140	23409	1	0	0.993
1144	23408	0	1	0.993
1145	23407	0	1	0.993
1147	23406	0	1	0.993
1149	23405	0	1	0.993
1150	23404	0	1	0.993
1151	23403	1	1	0.993
1152	23401	0	1	0.993
1153	23400	0	1	0.993
1154	23399	0	1	0.993
1156	23398	0	1	0.993
1157	23397	0	1	0.993
1160	23396	0	2	0.993
1161	23394	0	1	0.993
1162	23393	1	1	0.9929
1163	23391	0	1	0.9929
1164	23390	0	1	0.9929
1165	23389	1	0	0.9929
1166	23388	0	1	0.9929
1167	23387	0	1	0.9929
1168	23386	0	1	0.9929
1169	23385	0	3	0.9929
1170	23382	0	1	0.9929
1174	23381	2	2	0.9928
1175	23377	2	0	0.9927
1177	23375	0	6	0.9927
1185	23369	0	2	0.9927
1186	23367	0	2	0.9927
1187	23365	0	2	0.9927
1190	23363	1	1	0.9927
1191	23361	0	2	0.9927
1193	23359	0	2	0.9927
1195	23357	1	0	0.9926
1197	23356	1	0	0.9926
1198	23355	1	1	0.9925
1199	23353	0	2	0.9925
1201	23351	2	0	0.9925
1202	23349	0	1	0.9925
1204	23348	0	2	0.9925
1205	23346	0	1	0.9925
1207	23345	0	3	0.9925
1208	23342	0	2	0.9925
1210	23340	0	1	0.9925
1215	23339	0	1	0.9925
1216	23338	0	1	0.9925
1217	23337	0	1	0.9925
1218	23336	0	3	0.9925
1219	23333	0	1	0.9925
1222	23332	1	1	0.9924
1224	23330	0	2	0.9924
1225	23328	0	1	0.9924
1226	23327	1	0	0.9924
1227	23326	2	1	0.9923
1228	23323	0	2	0.9923
1233	23321	0	1	0.9923
1234	23320	0	1	0.9923
1237	23319	0	1	0.9923
1238	23318	0	1	0.9923
1239	23317	0	2	0.9923
1241	23315	1	0	0.9922
1243	23314	0	1	0.9922
1245	23313	1	1	0.9922
1247	23311	0	1	0.9922
1249	23310	1	2	0.9922
1250	23307	0	1	0.9922
1254	23306	0	1	0.9922
1255	23305	0	1	0.9922
1256	23304	1	0	0.9921
1257	23303	0	1	0.9921
1258	23302	0	2	0.9921
1260	23300	2	0	0.992
1266	23298	0	1	0.992
1268	23297	1	0	0.992
1269	23296	1	0	0.992
1273	23295	0	2	0.992
1274	23293	0	2	0.992
1275	23291	0	2	0.992
1277	23289	0	2	0.992
1278	23287	0	2	0.992
1280	23285	0	1	0.992
1282	23284	2	2	0.9919
1283	23280	0	2	0.9919
1284	23278	0	1	0.9919
1286	23277	0	2	0.9919
1288	23275	0	2	0.9919
1289	23273	1	0	0.9918
1293	23272	1	3	0.9918
1294	23268	0	1	0.9918
1296	23267	0	1	0.9918
1297	23266	0	1	0.9918
1298	23265	0	2	0.9918
1299	23263	0	1	0.9918
1301	23262	0	2	0.9918
1304	23260	0	1	0.9918
1305	23259	0	2	0.9918
1309	23257	0	1	0.9918
1314	23256	0	1	0.9918
1315	23255	1	1	0.9917
1317	23253	0	1	0.9917
1318	23252	1	0	0.9917
1322	23251	0	1	0.9917
1323	23250	0	1	0.9917
1325	23249	1	1	0.9917
1327	23247	0	1	0.9917
1329	23246	1	1	0.9916
1331	23244	1	0	0.9916
1332	23243	1	1	0.9915
1333	23241	1	0	0.9915
1334	23240	1	1	0.9914
1335	23238	1	1	0.9914
1336	23236	0	1	0.9914
1337	23235	1	0	0.9914
1339	23234	0	1	0.9914
1340	23233	1	1	0.9913
1341	23231	2	1	0.9912
1342	23228	0	1	0.9912
1343	23227	1	0	0.9912
1344	23226	0	2	0.9912
1345	23224	0	1	0.9912
1347	23223	0	1	0.9912
1348	23222	0	1	0.9912
1349	23221	0	1	0.9912
1350	23220	1	0	0.9911
1352	23219	0	1	0.9911
1353	23218	1	0	0.9911
1354	23217	0	1	0.9911
1355	23216	0	1	0.9911
1356	23215	1	0	0.9911
1357	23214	0	1	0.9911
1358	23213	0	1	0.9911
1361	23212	0	1	0.9911
1364	23211	0	3	0.9911
1365	23208	0	3	0.9911
1369	23205	0	1	0.9911
1371	23204	0	1	0.9911
1372	23203	1	0	0.991
1373	23202	1	0	0.991
1375	23201	0	2	0.991
1377	23199	1	1	0.9909
1379	23197	0	1	0.9909
1380	23196	0	1	0.9909
1381	23195	0	2	0.9909
1382	23193	0	1	0.9909
1383	23192	1	1	0.9909
1386	23190	0	1	0.9909
1389	23189	0	1	0.9909
1390	23188	0	1	0.9909
1391	23187	2	1	0.9908
1393	23184	1	0	0.9908
1395	23183	0	2	0.9908
1398	23181	0	1	0.9908
1399	23180	0	1	0.9908
1400	23179	0	1	0.9908
1404	23178	1	0	0.9907
1405	23177	0	1	0.9907
1406	23176	0	2	0.9907
1407	23174	0	1	0.9907
1409	23173	1	2	0.9907
1411	23170	0	2	0.9907
1412	23168	1	0	0.9906
1414	23167	0	2	0.9906
1417	23165	0	1	0.9906
1418	23164	0	1	0.9906
1419	23163	1	0	0.9906
1420	23162	1	0	0.9905
1422	23161	0	2	0.9905
1423	23159	0	2	0.9905
1426	23157	0	1	0.9905
1427	23156	0	1	0.9905
1429	23155	0	1	0.9905
1430	23154	0	1	0.9905
1431	23153	0	2	0.9905
1432	23151	0	1	0.9905
1433	23150	1	3	0.9905
1434	23146	0	6	0.9905
1435	23140	1	3	0.9905
1436	23136	1	3	0.9904
1437	23132	0	6	0.9904
1438	23126	1	1	0.9904
1439	23124	0	1	0.9904
1440	23123	0	1	0.9904
1441	23122	0	3	0.9904
1444	23119	0	1	0.9904
1445	23118	0	1	0.9904
1448	23117	0	3	0.9904
1449	23114	0	1	0.9904
1451	23113	0	1	0.9904
1453	23112	0	2	0.9904
1454	23110	0	2	0.9904
1455	23108	0	1	0.9904
1458	23107	0	2	0.9904
1459	23105	0	2	0.9904
1461	23103	0	2	0.9904
1462	23101	1	0	0.9903
1463	23100	0	1	0.9903
1465	23099	0	2	0.9903
1466	23097	0	2	0.9903
1467	23095	1	1	0.9903
1469	23093	0	1	0.9903
1470	23092	0	1	0.9903
1471	23091	0	2	0.9903
1472	23089	0	2	0.9903
1476	23087	0	1	0.9903
1477	23086	0	2	0.9903
1478	23084	0	3	0.9903
1479	23081	0	1	0.9903
1481	23080	1	1	0.9902
1482	23078	0	1	0.9902
1483	23077	0	1	0.9902
1484	23076	2	3	0.9902
1486	23071	0	1	0.9902
1487	23070	0	1	0.9902
1488	23069	0	2	0.9902
1489	23067	0	3	0.9902
1491	23064	0	1	0.9902
1492	23063	1	0	0.9901
1493	23062	0	1	0.9901
1494	23061	1	0	0.9901
1495	23060	0	1	0.9901
1496	23059	0	2	0.9901
1498	23057	0	2	0.9901
1501	23055	0	1	0.9901
1502	23054	0	2	0.9901
1503	23052	0	1	0.9901
1504	23051	0	1	0.9901
1505	23050	0	1	0.9901
1506	23049	0	2	0.9901
1507	23047	0	1	0.9901
1508	23046	0	3	0.9901
1509	23043	0	2	0.9901
1510	23041	0	1	0.9901
1512	23040	1	2	0.99
1513	23037	0	1	0.99
1514	23036	0	3	0.99
1516	23033	0	1	0.99
1519	23032	0	1	0.99
1520	23031	0	2	0.99
1521	23029	2	0	0.9899
1523	23027	1	1	0.9899
1525	23025	0	1	0.9899
1526	23024	0	1	0.9899
1527	23023	0	1	0.9899
1529	23022	0	1	0.9899
1530	23021	2	0	0.9898
1531	23019	0	1	0.9898
1532	23018	0	1	0.9898
1533	23017	0	2	0.9898
1534	23015	0	1	0.9898
1535	23014	0	1	0.9898
1536	23013	0	1	0.9898
1537	23012	1	1	0.9898
1538	23010	1	1	0.9897
1540	23008	0	3	0.9897
1541	23005	1	1	0.9897
1543	23003	1	1	0.9896
1545	23001	1	2	0.9896
1546	22998	0	1	0.9896
1548	22997	0	1	0.9896
1549	22996	0	1	0.9896
1551	22995	0	3	0.9896
1552	22992	0	1	0.9896
1559	22991	0	1	0.9896
1560	22990	1	0	0.9896
1563	22989	0	1	0.9896
1564	22988	0	1	0.9896
1566	22987	0	1	0.9896
1568	22986	0	1	0.9896
1574	22985	0	2	0.9896
1576	22983	1	0	0.9895
1577	22982	0	2	0.9895
1578	22980	0	3	0.9895
1579	22977	1	2	0.9895
1581	22974	0	1	0.9895
1583	22973	0	1	0.9895
1585	22972	0	1	0.9895
1587	22971	1	1	0.9894
1588	22969	0	1	0.9894
1589	22968	0	1	0.9894
1590	22967	0	1	0.9894
1591	22966	0	2	0.9894
1592	22964	0	4	0.9894
1594	22960	1	0	0.9894
1595	22959	0	1	0.9894
1596	22958	0	2	0.9894
1598	22956	1	1	0.9893
1599	22954	0	2	0.9893
1600	22952	1	1	0.9893
1604	22950	0	1	0.9893
1608	22949	1	2	0.9893
1610	22946	1	0	0.9892
1611	22945	0	1	0.9892
1615	22944	0	1	0.9892
1616	22943	1	0	0.9892
1619	22942	0	1	0.9892
1621	22941	1	0	0.9891
1623	22940	0	1	0.9891
1624	22939	0	1	0.9891
1626	22938	0	1	0.9891
1627	22937	0	1	0.9891
1629	22936	1	0	0.9891
1630	22935	0	2	0.9891
1631	22933	1	1	0.989
1633	22931	0	1	0.989
1635	22930	1	4	0.989
1636	22925	0	1	0.989
1641	22924	0	3	0.989
1642	22921	1	3	0.989
1643	22917	0	1	0.989
1646	22916	1	2	0.9889
1650	22913	0	1	0.9889
1651	22912	1	0	0.9889
1653	22911	1	0	0.9888
1655	22910	0	2	0.9888
1656	22908	0	1	0.9888
1658	22907	1	1	0.9888
1659	22905	0	1	0.9888
1660	22904	0	1	0.9888
1661	22903	2	1	0.9887
1662	22900	1	0	0.9886
1663	22899	0	2	0.9886
1665	22897	0	1	0.9886
1667	22896	0	1	0.9886
1668	22895	0	2	0.9886
1669	22893	0	2	0.9886
1673	22891	1	2	0.9886
1674	22888	0	2	0.9886
1678	22886	1	3	0.9886
1681	22882	0	2	0.9886
1683	22880	1	1	0.9885
1684	22878	0	1	0.9885
1687	22877	0	3	0.9885
1688	22874	0	1	0.9885
1689	22873	1	0	0.9885
1691	22872	0	1	0.9885
1692	22871	0	1	0.9885
1693	22870	0	1	0.9885
1694	22869	0	1	0.9885
1696	22868	0	1	0.9885
1697	22867	0	1	0.9885
1698	22866	0	2	0.9885
1699	22864	1	0	0.9884
1700	22863	0	2	0.9884
1701	22861	0	1	0.9884
1702	22860	0	1	0.9884
1703	22859	0	1	0.9884
1704	22858	0	3	0.9884
1706	22855	1	1	0.9884
1707	22853	0	2	0.9884
1709	22851	0	2	0.9884
1710	22849	2	2	0.9883
1712	22845	1	0	0.9883
1713	22844	0	1	0.9883
1714	22843	0	1	0.9883
1715	22842	0	1	0.9883
1717	22841	1	3	0.9882
1718	22837	1	0	0.9882
1723	22836	0	2	0.9882
1724	22834	0	1	0.9882
1725	22833	0	2	0.9882
1727	22831	0	1	0.9882
1729	22830	0	1	0.9882
1732	22829	0	2	0.9882
1733	22827	0	1	0.9882
1735	22826	0	1	0.9882
1738	22825	0	1	0.9882
1739	22824	0	1	0.9882
1741	22823	1	1	0.9881
1743	22821	2	0	0.988
1744	22819	1	2	0.988
1746	22816	2	0	0.9879
1748	22814	0	1	0.9879
1749	22813	1	1	0.9879
1750	22811	1	1	0.9878
1751	22809	1	0	0.9878
1752	22808	0	3	0.9878
1754	22805	0	1	0.9878
1755	22804	0	2	0.9878
1758	22802	0	1	0.9878
1760	22801	0	1	0.9878
1761	22800	0	1	0.9878
1764	22799	0	2	0.9878
1765	22797	1	1	0.9877
1767	22795	0	1	0.9877
1768	22794	0	3	0.9877
1770	22791	0	2	0.9877
1772	22789	0	1	0.9877
1774	22788	1	2	0.9877
1775	22785	0	3	0.9877
1776	22782	0	3	0.9877
1779	22779	0	2	0.9877
1781	22777	0	1	0.9877
1784	22776	1	0	0.9877
1787	22775	0	1	0.9877
1790	22774	0	1	0.9877
1792	22773	0	2	0.9877
1793	22771	0	1	0.9877
1794	22770	0	2	0.9877
1795	22768	0	1	0.9877
1796	22767	1	1	0.9876
1797	22765	0	3	0.9876
1798	22762	0	4	0.9876
1799	22758	0	3	0.9876
1800	22755	0	4	0.9876
1802	22751	1	1	0.9876
1803	22749	0	2	0.9876
1804	22747	0	1	0.9876
1805	22746	0	3	0.9876
1806	22743	0	6	0.9876
1807	22737	0	3	0.9876
1808	22734	0	4	0.9876
1809	22730	0	2	0.9876
1810	22728	0	1	0.9876
1811	22727	1	1	0.9875
1812	22725	0	3	0.9875
1813	22722	0	1	0.9875
1814	22721	1	2	0.9875
1816	22718	0	1	0.9875
1817	22717	0	2	0.9875
1818	22715	0	1	0.9875
1819	22714	0	1	0.9875
1820	22713	0	1	0.9875
1821	22712	0	3	0.9875
1822	22709	0	2	0.9875
1823	22707	0	1	0.9875
1825	22706	1	0	0.9874
1827	22705	1	2	0.9874
1829	22702	1	0	0.9874
1830	22701	1	1	0.9873
1831	22699	0	1	0.9873
1834	22698	0	3	0.9873
1835	22695	0	4	0.9873
1836	22691	0	1	0.9873
1837	22690	0	1	0.9873
1838	22689	0	1	0.9873
1839	22688	0	1	0.9873
1840	22687	0	1	0.9873
1841	22686	0	2	0.9873
1842	22684	0	1	0.9873
1843	22683	0	3	0.9873
1844	22680	0	1	0.9873
1846	22679	1	3	0.9873
1848	22675	0	3	0.9873
1849	22672	0	2	0.9873
1850	22670	0	1	0.9873
1851	22669	1	3	0.9872
1852	22665	0	1	0.9872
1853	22664	1	1	0.9872
1854	22662	0	3	0.9872
1855	22659	0	2	0.9872
1856	22657	0	2	0.9872
1857	22655	0	2	0.9872
1858	22653	0	1	0.9872
1861	22652	1	1	0.9871
1862	22650	1	3	0.9871
1864	22646	0	2	0.9871
1865	22644	0	1	0.9871
1866	22643	1	2	0.987
1868	22640	0	2	0.987
1871	22638	0	1	0.987
1872	22637	0	1	0.987
1873	22636	2	1	0.987
1874	22633	0	1	0.987
1875	22632	0	1	0.987
1876	22631	0	1	0.987
1877	22630	0	2	0.987
1879	22628	0	1	0.987
1880	22627	1	3	0.9869
1881	22623	0	1	0.9869
1882	22622	0	1	0.9869
1883	22621	0	1	0.9869
1884	22620	0	1	0.9869
1885	22619	0	1	0.9869
1888	22618	0	1	0.9869
1890	22617	0	1	0.9869
1891	22616	0	2	0.9869
1893	22614	0	2	0.9869
1895	22612	0	3	0.9869
1896	22609	0	2	0.9869
1897	22607	1	2	0.9869
1898	22604	0	1	0.9869
1902	22603	1	0	0.9868
1903	22602	0	2	0.9868
1904	22600	0	1	0.9868
1905	22599	0	1	0.9868
1907	22598	0	2	0.9868
1908	22596	1	2	0.9868
1911	22593	0	3	0.9868
1912	22590	0	2	0.9868
1913	22588	1	1	0.9867
1914	22586	0	2	0.9867
1915	22584	0	1	0.9867
1916	22583	0	1	0.9867
1917	22582	0	3	0.9867
1919	22579	0	2	0.9867
1920	22577	0	2	0.9867
1921	22575	0	1	0.9867
1922	22574	0	4	0.9867
1924	22570	1	0	0.9867
1925	22569	0	2	0.9867
1926	22567	0	1	0.9867
1927	22566	0	2	0.9867
1928	22564	0	1	0.9867
1929	22563	0	3	0.9867
1930	22560	1	0	0.9867
1931	22559	0	1	0.9867
1933	22558	2	2	0.9866
1934	22554	1	1	0.9865
1935	22552	0	2	0.9865
1937	22550	1	0	0.9865
1938	22549	1	0	0.9864
1939	22548	0	1	0.9864
1940	22547	0	1	0.9864
1941	22546	0	1	0.9864
1943	22545	0	2	0.9864
1945	22543	0	1	0.9864
1947	22542	0	1	0.9864
1948	22541	0	1	0.9864
1950	22540	0	3	0.9864
1951	22537	0	1	0.9864
1952	22536	0	1	0.9864
1953	22535	0	3	0.9864
1954	22532	0	1	0.9864
1955	22531	0	1	0.9864
1957	22530	0	1	0.9864
1960	22529	0	1	0.9864
1961	22528	1	0	0.9864
1963	22527	0	1	0.9864
1965	22526	0	3	0.9864
1967	22523	0	1	0.9864
1968	22522	1	0	0.9863
1969	22521	0	2	0.9863
1972	22519	1	0	0.9863
1973	22518	0	1	0.9863
1976	22517	1	0	0.9863
1977	22516	0	1	0.9863
1979	22515	1	0	0.9862
1980	22514	0	1	0.9862
1982	22513	0	1	0.9862
1983	22512	2	1	0.9861
1984	22509	0	1	0.9861
1986	22508	0	2	0.9861
1987	22506	1	1	0.9861
1988	22504	1	0	0.986
1989	22503	0	1	0.986
1991	22502	0	1	0.986
1992	22501	2	2	0.986
1993	22497	0	3	0.986
1994	22494	0	2	0.986
1996	22492	0	2	0.986
1997	22490	0	4	0.986
1998	22486	0	3	0.986
1999	22483	0	1	0.986
2000	22482	0	3	0.986
2001	22479	0	1	0.986
2003	22478	0	1	0.986
2005	22477	0	1	0.986
2006	22476	2	2	0.9859
2007	22472	1	1	0.9858
2008	22470	0	1	0.9858
2009	22469	0	2	0.9858
2010	22467	0	2	0.9858
2011	22465	0	1	0.9858
2012	22464	0	3	0.9858
2013	22461	1	1	0.9858
2014	22459	0	2	0.9858
2015	22457	0	2	0.9858
2017	22455	1	2	0.9857
2018	22452	0	2	0.9857
2019	22450	1	0	0.9857
2020	22449	0	3	0.9857
2021	22446	0	3	0.9857
2022	22443	0	2	0.9857
2023	22441	0	1	0.9857
2024	22440	0	1	0.9857
2025	22439	0	1	0.9857
2026	22438	0	2	0.9857
2027	22436	1	2	0.9856
2029	22433	0	1	0.9856
2030	22432	0	1	0.9856
2031	22431	0	1	0.9856
2032	22430	0	1	0.9856
2035	22429	0	2	0.9856
2036	22427	0	1	0.9856
2037	22426	1	1	0.9856
2038	22424	0	2	0.9856
2039	22422	2	2	0.9855
2040	22418	0	3	0.9855
2041	22415	0	1	0.9855
2042	22414	0	1	0.9855
2043	22413	1	2	0.9855
2044	22410	0	1	0.9855
2045	22409	1	1	0.9854
2046	22407	0	2	0.9854
2048	22405	0	1	0.9854
2049	22404	1	1	0.9854
2050	22402	0	2	0.9854
2051	22400	1	0	0.9853
2053	22399	0	1	0.9853
2054	22398	0	1	0.9853
2055	22397	0	1	0.9853
2056	22396	1	0	0.9853
2058	22395	0	1	0.9853
2059	22394	0	2	0.9853
2061	22392	0	1	0.9853
2062	22391	0	2	0.9853
2063	22389	1	0	0.9852
2064	22388	0	1	0.9852
2065	22387	0	1	0.9852
2066	22386	0	1	0.9852
2067	22385	0	1	0.9852
2068	22384	1	0	0.9852
2069	22383	0	1	0.9852
2070	22382	1	2	0.9852
2072	22379	0	1	0.9852
2073	22378	1	0	0.9851
2075	22377	0	1	0.9851
2078	22376	0	2	0.9851
2079	22374	0	1	0.9851
2080	22373	0	2	0.9851
2081	22371	0	2	0.9851
2082	22369	1	3	0.9851
2083	22365	1	0	0.985
2086	22364	1	0	0.985
2087	22363	0	1	0.985
2089	22362	1	0	0.9849
2091	22361	0	1	0.9849
2092	22360	1	3	0.9849
2093	22356	0	3	0.9849
2094	22353	1	0	0.9849
2095	22352	0	2	0.9849
2096	22350	1	1	0.9848
2098	22348	0	1	0.9848
2099	22347	0	3	0.9848
2100	22344	0	2	0.9848
2102	22342	0	1	0.9848
2105	22341	0	6	0.9848
2106	22335	0	1	0.9848
2107	22334	0	2	0.9848
2108	22332	1	0	0.9848
2109	22331	0	3	0.9848
2111	22328	1	1	0.9847
2112	22326	0	1	0.9847
2113	22325	0	4	0.9847
2114	22321	0	3	0.9847
2115	22318	0	1	0.9847
2117	22317	0	2	0.9847
2118	22315	0	2	0.9847
2119	22313	0	4	0.9847
2120	22309	0	1	0.9847
2121	22308	1	3	0.9847
2122	22304	0	1	0.9847
2123	22303	1	1	0.9846
2124	22301	0	2	0.9846
2125	22299	0	4	0.9846
2126	22295	2	4	0.9845
2127	22289	0	5	0.9845
2128	22284	0	2	0.9845
2129	22282	0	2	0.9845
2130	22280	0	1	0.9845
2132	22279	0	2	0.9845
2133	22277	0	1	0.9845
2134	22276	0	3	0.9845
2135	22273	1	0	0.9845
2136	22272	1	2	0.9845
2137	22269	0	1	0.9845
2138	22268	0	1	0.9845
2139	22267	0	3	0.9845
2140	22264	0	10	0.9845
2141	22254	3	1	0.9843
2142	22250	1	2	0.9843
2143	22247	1	5	0.9842
2144	22241	0	4	0.9842
2145	22237	0	7	0.9842
2146	22230	0	2	0.9842
2147	22228	0	10	0.9842
2148	22218	0	4	0.9842
2149	22214	0	5	0.9842
2150	22209	0	4	0.9842
2151	22205	0	6	0.9842
2152	22199	0	6	0.9842
2153	22193	0	9	0.9842
2154	22184	0	7	0.9842
2155	22177	2	9	0.9841
2156	22166	0	7	0.9841
2157	22159	0	3	0.9841
2158	22156	1	9	0.9841
2159	22146	1	5	0.9841
2160	22140	0	12	0.9841
2161	22128	0	13	0.9841
2162	22115	1	12	0.984
2163	22102	0	16	0.984
2164	22086	0	17	0.984
2165	22069	0	6	0.984
2166	22063	0	9	0.984
2167	22054	0	17	0.984
2168	22037	0	18	0.984
2169	22019	0	22	0.984
2170	21997	0	27	0.984
2171	21970	0	20	0.984
2172	21950	0	18	0.984
2173	21932	0	24	0.984
2174	21908	0	18	0.984
2175	21890	0	19	0.984
2176	21871	0	18	0.984
2177	21853	0	31	0.984
2178	21822	0	25	0.984
2179	21797	0	26	0.984
2180	21771	0	29	0.984
2181	21742	0	28	0.984
2182	21714	0	19	0.984
2183	21695	0	18	0.984
2184	21677	2	23	0.9839
2185	21652	0	27	0.9839
2186	21625	0	27	0.9839
2187	21598	1	30	0.9839
2188	21567	1	21	0.9838
2189	21545	0	36	0.9838
2190	21509	1	33	0.9838
2191	21475	0	53	0.9838
2192	21422	0	50	0.9838
2193	21372	0	44	0.9838
2194	21328	0	61	0.9838
2195	21267	0	36	0.9838
2196	21231	0	44	0.9838
2197	21187	0	42	0.9838
2198	21145	1	39	0.9837
2199	21105	0	57	0.9837
2200	21048	0	34	0.9837
2201	21014	2	36	0.9836
2202	20976	0	28	0.9836
2203	20948	0	21	0.9836
2204	20927	0	38	0.9836
2205	20889	0	26	0.9836
2206	20863	0	30	0.9836
2207	20833	0	37	0.9836
2208	20796	0	43	0.9836
2209	20753	0	30	0.9836
2210	20723	0	33	0.9836
2211	20690	0	26	0.9836
2212	20664	0	58	0.9836
2213	20606	0	36	0.9836
2214	20570	0	39	0.9836
2215	20531	0	30	0.9836
2216	20501	0	24	0.9836
2217	20477	0	16	0.9836
2218	20461	1	19	0.9836
2219	20441	0	31	0.9836
2220	20410	0	31	0.9836
2221	20379	0	37	0.9836
2222	20342	0	26	0.9836
2223	20316	0	42	0.9836
2224	20274	0	46	0.9836
2225	20228	1	49	0.9835
2226	20178	0	63	0.9835
2227	20115	0	49	0.9835
2228	20066	0	39	0.9835
2229	20027	0	28	0.9835
2230	19999	0	35	0.9835
2231	19964	1	53	0.9835
2232	19910	0	35	0.9835
2233	19875	2	50	0.9834
2234	19823	0	27	0.9834
2235	19796	2	39	0.9833
2236	19755	0	38	0.9833
2237	19717	0	50	0.9833
2238	19667	1	55	0.9832
2239	19611	0	55	0.9832
2240	19556	0	40	0.9832
2241	19516	0	51	0.9832
2242	19465	0	51	0.9832
2243	19414	0	47	0.9832
2244	19367	1	25	0.9832
2245	19341	0	36	0.9832
2246	19305	0	30	0.9832
2247	19275	0	35	0.9832
2248	19240	0	28	0.9832
2249	19212	1	50	0.9831
2250	19161	0	26	0.9831
2251	19135	0	23	0.9831
2252	19112	0	32	0.9831
2253	19080	0	37	0.9831
2254	19043	0	58	0.9831
2255	18985	0	43	0.9831
2256	18942	1	29	0.9831
2257	18912	0	31	0.9831
2258	18881	0	27	0.9831
2259	18854	0	27	0.9831
2260	18827	1	39	0.983
2261	18787	2	40	0.9829
2262	18745	0	35	0.9829
2263	18710	0	22	0.9829
2264	18688	0	37	0.9829
2265	18651	0	19	0.9829
2266	18632	1	34	0.9829
2267	18597	0	25	0.9829
2268	18572	0	22	0.9829
2269	18550	0	18	0.9829
2270	18532	1	35	0.9828
2271	18496	0	37	0.9828
2272	18459	0	20	0.9828
2273	18439	0	27	0.9828
2274	18412	0	29	0.9828
2275	18383	0	37	0.9828
2276	18346	0	25	0.9828
2277	18321	0	26	0.9828
2278	18295	0	33	0.9828
2279	18262	0	42	0.9828
2280	18220	0	35	0.9828
2281	18185	1	42	0.9828
2282	18142	0	20	0.9828
2283	18122	0	27	0.9828
2284	18095	0	30	0.9828
2285	18065	0	17	0.9828
2286	18048	3	23	0.9826
2287	18022	1	28	0.9826
2288	17993	0	30	0.9826
2289	17963	0	26	0.9826
2290	17937	0	23	0.9826
2291	17914	0	31	0.9826
2292	17883	0	23	0.9826
2293	17860	0	29	0.9826
2294	17831	0	21	0.9826
2295	17810	0	25	0.9826
2296	17785	0	21	0.9826
2297	17764	0	31	0.9826
2298	17733	1	29	0.9825
2299	17703	0	32	0.9825
2300	17671	0	20	0.9825
2301	17651	0	25	0.9825
2302	17626	0	24	0.9825
2303	17602	0	39	0.9825
2304	17563	0	19	0.9825
2305	17544	0	25	0.9825
2306	17519	0	15	0.9825
2307	17504	0	31	0.9825
2308	17473	0	26	0.9825
2309	17447	0	24	0.9825
2310	17423	0	36	0.9825
2311	17387	0	27	0.9825
2312	17360	0	27	0.9825
2313	17333	0	27	0.9825
2314	17306	0	33	0.9825
2315	17273	0	28	0.9825
2316	17245	0	29	0.9825
2317	17216	0	34	0.9825
2318	17182	0	28	0.9825
2319	17154	1	21	0.9824
2320	17132	0	19	0.9824
2321	17113	0	29	0.9824
2322	17084	0	26	0.9824
2323	17058	0	35	0.9824
2324	17023	0	21	0.9824
2325	17002	0	34	0.9824
2326	16968	0	22	0.9824
2327	16946	1	22	0.9824
2328	16923	1	30	0.9823
2329	16892	0	25	0.9823
2330	16867	0	29	0.9823
2331	16838	0	34	0.9823
2332	16804	0	34	0.9823
2333	16770	0	29	0.9823
2334	16741	0	42	0.9823
2335	16699	0	33	0.9823
2336	16666	0	26	0.9823
2337	16640	1	41	0.9823
2338	16598	0	39	0.9823
2339	16559	0	24	0.9823
2340	16535	0	32	0.9823
2341	16503	0	27	0.9823
2342	16476	0	27	0.9823
2343	16449	0	28	0.9823
2344	16421	0	32	0.9823
2345	16389	0	38	0.9823
2346	16351	0	33	0.9823
2347	16318	0	34	0.9823
2348	16284	0	32	0.9823
2349	16252	0	46	0.9823
2350	16206	0	38	0.9823
2351	16168	0	42	0.9823
2352	16126	0	62	0.9823
2353	16064	0	52	0.9823
2354	16012	1	44	0.9822
2355	15967	0	45	0.9822
2356	15922	0	30	0.9822
2357	15892	0	37	0.9822
2358	15855	0	46	0.9822
2359	15809	0	32	0.9822
2360	15777	0	51	0.9822
2361	15726	0	57	0.9822
2362	15669	0	37	0.9822
2363	15632	0	39	0.9822
2364	15593	0	36	0.9822
2365	15557	0	33	0.9822
2366	15524	0	53	0.9822
2367	15471	0	44	0.9822
2368	15427	0	36	0.9822
2369	15391	0	44	0.9822
2370	15347	0	40	0.9822
2371	15307	0	30	0.9822
2372	15277	0	33	0.9822
2373	15244	0	49	0.9822
2374	15195	0	44	0.9822
2375	15151	0	42	0.9822
2376	15109	0	42	0.9822
2377	15067	0	33	0.9822
2378	15034	1	28	0.9821
2379	15005	0	48	0.9821
2380	14957	0	61	0.9821
2381	14896	0	32	0.9821
2382	14864	1	51	0.9821
2383	14812	0	36	0.9821
2384	14776	0	31	0.9821
2385	14745	1	46	0.982
2386	14698	0	47	0.982
2387	14651	0	57	0.982
2388	14594	0	66	0.982
2389	14528	0	64	0.982
2390	14464	0	42	0.982
2391	14422	0	60	0.982
2392	14362	0	46	0.982
2393	14316	0	48	0.982
2394	14268	1	62	0.9819
2395	14205	0	63	0.9819
2396	14142	0	62	0.9819
2397	14080	0	48	0.9819
2398	14032	0	38	0.9819
2399	13994	0	46	0.9819
2400	13948	0	61	0.9819
2401	13887	0	46	0.9819
2402	13841	0	48	0.9819
2403	13793	0	52	0.9819
2404	13741	0	66	0.9819
2405	13675	1	47	0.9819
2406	13627	0	44	0.9819
2407	13583	0	60	0.9819
2408	13523	0	55	0.9819
2409	13468	0	85	0.9819
2410	13383	0	77	0.9819
2411	13306	0	36	0.9819
2412	13270	0	42	0.9819
2413	13228	0	53	0.9819
2414	13175	0	53	0.9819
2415	13122	0	59	0.9819
2416	13063	0	64	0.9819
2417	12999	0	65	0.9819
2418	12934	0	43	0.9819
2419	12891	0	59	0.9819
2420	12832	0	36	0.9819
2421	12796	1	65	0.9818
2422	12730	0	49	0.9818
2423	12681	0	51	0.9818
2424	12630	0	69	0.9818
2425	12561	0	55	0.9818
2426	12506	0	36	0.9818
2427	12470	0	52	0.9818
2428	12418	0	36	0.9818
2429	12382	0	64	0.9818
2430	12318	0	55	0.9818
2431	12263	0	60	0.9818
2432	12203	0	54	0.9818
2433	12149	1	40	0.9817
2434	12108	1	46	0.9816
2435	12061	0	53	0.9816
2436	12008	0	72	0.9816
2437	11936	0	58	0.9816
2438	11878	1	63	0.9815
2439	11814	0	40	0.9815
2440	11774	0	47	0.9815
2441	11727	1	46	0.9815
2442	11680	0	73	0.9815
2443	11607	0	58	0.9815
2444	11549	0	72	0.9815
2445	11477	0	59	0.9815
2446	11418	0	47	0.9815
2447	11371	0	40	0.9815
2448	11331	0	41	0.9815
2449	11290	0	66	0.9815
2450	11224	0	58	0.9815
2451	11166	1	51	0.9814
2452	11114	1	81	0.9813
2453	11032	0	43	0.9813
2454	10989	0	50	0.9813
2455	10939	0	40	0.9813
2456	10899	0	44	0.9813
2457	10855	0	45	0.9813
2458	10810	0	68	0.9813
2459	10742	0	72	0.9813
2460	10670	0	38	0.9813
2461	10632	0	42	0.9813
2462	10590	0	53	0.9813
2463	10537	0	67	0.9813
2464	10470	0	62	0.9813
2465	10408	0	65	0.9813
2466	10343	0	55	0.9813
2467	10288	0	47	0.9813
2468	10241	0	35	0.9813
2469	10206	0	40	0.9813
2470	10166	0	60	0.9813
2471	10106	0	61	0.9813
2472	10045	0	49	0.9813
2473	9996	0	45	0.9813
2474	9951	0	44	0.9813
2475	9907	0	47	0.9813
2476	9860	0	32	0.9813
2477	9828	0	45	0.9813
2478	9783	0	52	0.9813
2479	9731	0	42	0.9813
2480	9689	0	46	0.9813
2481	9643	1	39	0.9812
2482	9603	0	39	0.9812
2483	9564	0	39	0.9812
2484	9525	0	53	0.9812
2485	9472	0	49	0.9812
2486	9423	0	57	0.9812
2487	9366	0	55	0.9812
2488	9311	0	31	0.9812
2489	9280	0	38	0.9812
2490	9242	0	38	0.9812
2491	9204	0	45	0.9812
2492	9159	0	43	0.9812
2493	9116	0	39	0.9812
2494	9077	0	51	0.9812
2495	9026	0	41	0.9812
2496	8985	0	31	0.9812
2497	8954	0	45	0.9812
2498	8909	0	60	0.9812
2499	8849	0	57	0.9812
2500	8792	0	45	0.9812
2501	8747	0	39	0.9812
2502	8708	0	36	0.9812
2503	8672	0	40	0.9812
2504	8632	0	38	0.9812
2505	8594	0	40	0.9812
2506	8554	0	74	0.9812
2507	8480	0	32	0.9812
2508	8448	0	37	0.9812
2509	8411	0	32	0.9812
2510	8379	0	30	0.9812
2511	8349	0	52	0.9812
2512	8297	0	46	0.9812
2513	8251	0	45	0.9812
2514	8206	0	46	0.9812
2515	8160	0	24	0.9812
2516	8136	0	24	0.9812
2517	8112	0	33	0.9812
2518	8079	0	46	0.9812
2519	8033	0	55	0.9812
2520	7978	0	63	0.9812
2521	7915	0	66	0.9812
2522	7849	0	59	0.9812
2523	7790	0	42	0.9812
2524	7748	0	34	0.9812
2525	7714	0	44	0.9812
2526	7670	0	61	0.9812
2527	7609	0	90	0.9812
2528	7519	0	76	0.9812
2529	7443	0	56	0.9812
2530	7387	0	54	0.9812
2531	7333	0	53	0.9812
2532	7280	0	59	0.9812
2533	7221	0	56	0.9812
2534	7165	0	58	0.9812
2535	7107	0	60	0.9812
2536	7047	0	53	0.9812
2537	6994	0	49	0.9812
2538	6945	0	49	0.9812
2539	6896	0	47	0.9812
2540	6849	0	50	0.9812
2541	6799	0	48	0.9812
2542	6751	0	67	0.9812
2543	6684	0	51	0.9812
2544	6633	0	31	0.9812
2545	6602	0	55	0.9812
2546	6547	0	35	0.9812
2547	6512	0	45	0.9812
2548	6467	0	53	0.9812
2549	6414	0	59	0.9812
2550	6355	0	50	0.9812
2551	6305	0	43	0.9812
2552	6262	0	42	0.9812
2553	6220	0	41	0.9812
2554	6179	0	51	0.9812
2555	6128	0	59	0.9812
2556	6069	0	68	0.9812
2557	6001	0	68	0.9812
2558	5933	0	56	0.9812
2559	5877	0	48	0.9812
2560	5829	0	59	0.9812
2561	5770	0	59	0.9812
2562	5711	0	54	0.9812
2563	5657	0	51	0.9812
2564	5606	0	65	0.9812
2565	5541	0	46	0.9812
2566	5495	0	59	0.9812
2567	5436	0	42	0.9812
2568	5394	0	50	0.9812
2569	5344	0	41	0.9812
2570	5303	0	59	0.9812
2571	5244	0	30	0.9812
2572	5214	0	41	0.9812
2573	5173	0	35	0.9812
2574	5138	0	29	0.9812
2575	5109	0	46	0.9812
2576	5063	0	56	0.9812
2577	5007	0	46	0.9812
2578	4961	0	38	0.9812
2579	4923	0	45	0.9812
2580	4878	0	25	0.9812
2581	4853	0	44	0.9812
2582	4809	0	52	0.9812
2583	4757	0	50	0.9812
2584	4707	0	44	0.9812
2585	4663	0	47	0.9812
2586	4616	0	32	0.9812
2587	4584	0	26	0.9812
2588	4558	0	38	0.9812
2589	4520	0	65	0.9812
2590	4455	0	88	0.9812
2591	4367	0	74	0.9812
2592	4293	0	46	0.9812
2593	4247	0	65	0.9812
2594	4182	0	47	0.9812
2595	4135	0	61	0.9812
2596	4074	0	55	0.9812
2597	4019	0	82	0.9812
2598	3937	0	98	0.9812
2599	3839	0	62	0.9812
2600	3777	0	103	0.9812
2601	3674	0	77	0.9812
2602	3597	0	76	0.9812
2603	3521	0	102	0.9812
2604	3419	0	108	0.9812
2605	3311	0	94	0.9812
2606	3217	0	55	0.9812
2607	3162	1	54	0.9809
2608	3107	0	34	0.9809
2609	3073	0	46	0.9809
2610	3027	0	51	0.9809
2611	2976	0	49	0.9809
2612	2927	0	43	0.9809
2613	2884	0	29	0.9809
2614	2855	1	33	0.9805
2615	2821	0	27	0.9805
2616	2794	0	14	0.9805
2617	2780	0	36	0.9805
2618	2744	0	49	0.9805
2619	2695	0	43	0.9805
2620	2652	0	19	0.9805
2621	2633	0	32	0.9805
2622	2601	0	32	0.9805
2623	2569	0	49	0.9805
2624	2520	0	39	0.9805
2625	2481	0	41	0.9805
2626	2440	0	21	0.9805
2627	2419	0	19	0.9805
2628	2400	0	28	0.9805
2629	2372	0	36	0.9805
2630	2336	0	35	0.9805
2631	2301	0	40	0.9805
2632	2261	0	34	0.9805
2633	2227	0	22	0.9805
2634	2205	0	17	0.9805
2635	2188	0	24	0.9805
2636	2164	0	13	0.9805
2637	2151	0	16	0.9805
2638	2135	0	40	0.9805
2639	2095	0	30	0.9805
2640	2065	0	16	0.9805
2641	2049	0	31	0.9805
2642	2018	0	19	0.9805
2643	1999	0	18	0.9805
2644	1981	0	22	0.9805
2645	1959	0	28	0.9805
2646	1931	0	33	0.9805
2647	1898	0	19	0.9805
2648	1879	0	20	0.9805
2649	1859	0	11	0.9805
2650	1848	0	17	0.9805
2651	1831	0	16	0.9805
2652	1815	0	21	0.9805
2653	1794	0	21	0.9805
2654	1773	0	15	0.9805
2655	1758	0	7	0.9805
2656	1751	0	13	0.9805
2657	1738	0	13	0.9805
2658	1725	0	10	0.9805
2659	1715	0	11	0.9805
2660	1704	0	5	0.9805
2661	1699	0	14	0.9805
2662	1685	0	13	0.9805
2663	1672	0	9	0.9805
2664	1663	0	7	0.9805
2665	1656	0	6	0.9805
2666	1650	0	10	0.9805
2667	1640	0	12	0.9805
2668	1628	0	16	0.9805
2669	1612	0	13	0.9805
2670	1599	0	7	0.9805
2671	1592	0	3	0.9805
2672	1589	0	10	0.9805
2673	1579	0	7	0.9805
2674	1572	0	8	0.9805
2675	1564	0	9	0.9805
2676	1555	0	6	0.9805
2677	1549	0	3	0.9805
2678	1546	0	5	0.9805
2679	1541	0	8	0.9805
2680	1533	0	13	0.9805
2681	1520	0	7	0.9805
2682	1513	0	16	0.9805
2683	1497	0	5	0.9805
2684	1492	0	9	0.9805
2685	1483	0	5	0.9805
2686	1478	0	16	0.9805
2687	1462	0	12	0.9805
2688	1450	0	13	0.9805
2689	1437	0	6	0.9805
2690	1431	0	10	0.9805
2691	1421	0	2	0.9805
2692	1419	0	8	0.9805
2693	1411	0	8	0.9805
2694	1403	0	12	0.9805
2695	1391	0	9	0.9805
2696	1382	0	10	0.9805
2697	1372	0	9	0.9805
2698	1363	0	10	0.9805
2699	1353	0	9	0.9805
2700	1344	0	20	0.9805
2701	1324	0	11	0.9805
2702	1313	0	16	0.9805
2703	1297	0	14	0.9805
2704	1283	0	5	0.9805
2705	1278	0	12	0.9805
2706	1266	0	7	0.9805
2707	1259	0	11	0.9805
2708	1248	0	11	0.9805
2709	1237	0	17	0.9805
2710	1220	0	14	0.9805
2711	1206	0	9	0.9805
2712	1197	0	7	0.9805
2713	1190	0	7	0.9805
2714	1183	0	12	0.9805
2715	1171	0	33	0.9805
2716	1138	0	19	0.9805
2717	1119	0	11	0.9805
2718	1108	0	18	0.9805
2719	1090	0	13	0.9805
2720	1077	0	10	0.9805
2721	1067	0	10	0.9805
2722	1057	0	9	0.9805
2723	1048	0	41	0.9805
2724	1007	0	21	0.9805
2725	986	0	16	0.9805
2726	970	0	10	0.9805
2727	960	0	5	0.9805
2728	955	0	11	0.9805
2729	944	0	12	0.9805
2730	932	0	25	0.9805
2731	907	0	16	0.9805
2732	891	0	23	0.9805
2733	868	0	25	0.9805
2734	843	0	11	0.9805
2735	832	0	12	0.9805
2736	820	0	28	0.9805
2737	792	0	30	0.9805
2738	762	0	12	0.9805
2739	750	0	11	0.9805
2740	739	0	16	0.9805
2741	723	0	10	0.9805
2742	713	0	6	0.9805
2743	707	0	23	0.9805
2744	684	0	22	0.9805
2745	662	0	32	0.9805
2746	630	0	20	0.9805
2747	610	0	15	0.9805
2748	595	0	17	0.9805
2749	578	0	12	0.9805
2750	566	0	19	0.9805
2751	547	0	22	0.9805
2752	525	0	19	0.9805
2753	506	0	17	0.9805
2754	489	0	17	0.9805
2755	472	0	12	0.9805
2756	460	0	15	0.9805
2757	445	0	21	0.9805
2758	424	0	44	0.9805
2759	380	0	23	0.9805
2760	357	0	15	0.9805
2761	342	0	9	0.9805
2762	333	0	20	0.9805
2763	313	0	17	0.9805
2764	296	0	18	0.9805
2765	278	0	19	0.9805
2766	259	0	15	0.9805
2767	244	0	11	0.9805
2768	233	0	13	0.9805
2769	220	0	13	0.9805
2770	207	0	5	0.9805
2771	202	0	11	0.9805
2772	191	0	9	0.9805
2773	182	0	7	0.9805
2774	175	0	3	0.9805
2775	172	0	5	0.9805
2776	167	0	2	0.9805
2777	165	0	6	0.9805
2778	159	0	4	0.9805
2779	155	0	7	0.9805
2780	148	0	2	0.9805
2781	146	0	6	0.9805
2782	140	0	4	0.9805
2783	136	0	3	0.9805
2784	133	0	8	0.9805
2785	125	0	9	0.9805
2786	116	0	10	0.9805
2787	106	0	3	0.9805
2788	103	0	5	0.9805
2789	98	0	4	0.9805
2790	94	0	2	0.9805
2791	92	0	6	0.9805
2792	86	0	2	0.9805
2793	84	0	9	0.9805
2794	75	0	5	0.9805
2796	70	0	1	0.9805
2797	69	0	2	0.9805
2798	67	0	1	0.9805
2799	66	0	1	0.9805
2800	65	0	1	0.9805
2801	64	0	2	0.9805
2803	62	0	1	0.9805
2804	61	0	1	0.9805
2806	60	0	1	0.9805
2807	59	0	3	0.9805
2808	56	0	1	0.9805
2810	55	0	2	0.9805
2812	53	0	1	0.9805
2813	52	0	1	0.9805
2814	51	0	5	0.9805
2815	46	0	1	0.9805
2818	45	0	1	0.9805
2819	44	0	1	0.9805
2820	43	0	1	0.9805
2821	42	0	1	0.9805
2822	41	0	2	0.9805
2825	39	0	2	0.9805
2826	37	0	1	0.9805
2827	36	0	1	0.9805
2828	35	0	1	0.9805
2829	34	0	2	0.9805
2833	32	0	4	0.9805
2834	28	0	1	0.9805
2835	27	0	1	0.9805
2836	26	0	1	0.9805
2838	25	0	1	0.9805
2840	24	0	1	0.9805
2841	23	0	1	0.9805
2842	22	0	1	0.9805
2845	21	0	1	0.9805
2847	20	0	2	0.9805
2849	18	0	2	0.9805
2850	16	0	1	0.9805
2854	15	0	1	0.9805
2859	14	0	2	0.9805
2865	12	0	1	0.9805
2866	11	0	1	0.9805
2867	10	0	2	0.9805
2869	8	0	1	0.9805
2874	7	0	1	0.9805
2883	6	0	1	0.9805
2887	5	0	1	0.9805
2889	4	0	1	0.9805
2898	3	0	1	0.9805
2913	2	0	1	0.9805
2983	1	0	1	0.9805

## Sheet: Supplemental 7B
Normal					Abnormal
Interval	Patients	Deaths	Lost	Survival	Interval	Patients	Deaths	Lost	Survival
0	24161	0	17	1	0	1	193	0	1
4	24144	0	1	1	180	181	191	1	0.9948
10	24143	0	1	1	263	264	190	1	0.9895
13	24142	0	2	1	286	287	189	1	0.9843
14	24140	0	1	1	468	469	188	1	0.9791
15	24139	0	1	1	607	608	187	0	0.9791
16	24138	1	0	1	643	644	186	1	0.9738
19	24137	1	0	0.9999	689	690	185	0	0.9738
21	24136	0	1	0.9999	818	819	184	1	0.9685
22	24135	0	1	0.9999	861	862	183	0	0.9685
24	24134	0	1	0.9999	976	977	182	0	0.9685
25	24133	0	1	0.9999	985	986	181	1	0.9632
28	24132	1	0	0.9999	1065	1066	180	0	0.9632
30	24131	0	1	0.9999	1210	1211	179	0	0.9632
32	24130	0	1	0.9999	1226	1227	178	1	0.9577
33	24129	0	1	0.9999	1329	1330	177	1	0.9523
40	24128	0	1	0.9999	1391	1392	176	1	0.9469
49	24127	0	1	0.9999	1399	1400	175	0	0.9469
51	24126	0	1	0.9999	1422	1423	174	0	0.9469
55	24125	0	1	0.9999	1476	1477	173	0	0.9469
57	24124	1	0	0.9998	1477	1478	172	1	0.9414
62	24123	0	1	0.9998	1629	1630	171	0	0.9414
63	24122	1	0	0.9998	1646	1647	170	1	0.9359
64	24121	0	1	0.9998	1661	1662	169	1	0.9303
66	24120	0	1	0.9998	1668	1669	168	0	0.9303
67	24119	1	0	0.9998	1669	1670	167	0	0.9303
73	24118	1	0	0.9997	1741	1742	166	1	0.9247
76	24117	0	1	0.9997	1787	1788	165	0	0.9247
83	24116	2	0	0.9996	1862	1863	164	0	0.9247
84	24114	0	1	0.9996	1895	1896	163	0	0.9247
87	24113	0	2	0.9996	1944	1945	162	1	0.919
88	24111	0	1	0.9996	2010	2011	161	0	0.919
89	24110	0	1	0.9996	2056	2057	160	1	0.9133
90	24109	0	1	0.9996	2082	2083	159	0	0.9133
91	24108	0	1	0.9996	2102	2103	158	0	0.9133
94	24107	1	0	0.9996	2105	2106	157	0	0.9133
96	24106	0	2	0.9996	2149	2150	156	0	0.9133
97	24104	0	1	0.9996	2151	2152	155	0	0.9133
99	24103	0	2	0.9996	2155	2156	154	0	0.9133
100	24101	1	0	0.9995	2156	2157	153	0	0.9133
105	24100	1	0	0.9995	2164	2165	152	0	0.9133
108	24099	1	1	0.9995	2173	2174	151	0	0.9133
114	24097	0	1	0.9995	2179	2180	150	0	0.9133
118	24096	1	0	0.9994	2181	2182	149	0	0.9133
119	24095	0	1	0.9994	2193	2194	148	0	0.9133
121	24094	0	1	0.9994	2194	2195	147	0	0.9133
122	24093	0	1	0.9994	2199	2200	146	0	0.9133
125	24092	1	0	0.9994	2201	2202	145	0	0.9133
127	24091	1	0	0.9993	2204	2205	144	0	0.9133
128	24090	0	1	0.9993	2208	2209	143	0	0.9133
133	24089	0	1	0.9993	2210	2211	140	0	0.9133
136	24088	1	0	0.9993	2212	2213	139	0	0.9133
140	24087	1	0	0.9993	2214	2215	138	0	0.9133
141	24086	0	1	0.9993	2222	2223	136	0	0.9133
143	24085	0	1	0.9993	2223	2224	135	0	0.9133
148	24084	0	1	0.9993	2243	2244	133	0	0.9133
152	24083	3	0	0.9991	2249	2250	132	0	0.9133
154	24080	0	1	0.9991	2254	2255	131	0	0.9133
157	24079	0	1	0.9991	2257	2258	129	0	0.9133
158	24078	0	2	0.9991	2264	2265	128	0	0.9133
164	24076	0	1	0.9991	2272	2273	127	0	0.9133
165	24075	0	1	0.9991	2275	2276	126	0	0.9133
173	24074	0	1	0.9991	2286	2287	125	0	0.9133
174	24073	1	0	0.9991	2291	2292	124	0	0.9133
176	24072	2	0	0.999	2299	2300	123	0	0.9133
188	24070	1	0	0.999	2300	2301	121	0	0.9133
195	24069	0	1	0.999	2302	2303	120	0	0.9133
196	24068	0	1	0.999	2303	2304	119	0	0.9133
197	24067	0	2	0.999	2306	2307	118	0	0.9133
199	24065	1	0	0.9989	2311	2312	117	0	0.9133
200	24064	0	1	0.9989	2315	2316	116	0	0.9133
201	24063	0	1	0.9989	2316	2317	115	0	0.9133
208	24062	1	0	0.9989	2322	2323	114	0	0.9133
209	24061	0	1	0.9989	2329	2330	113	0	0.9133
213	24060	0	1	0.9989	2330	2331	112	0	0.9133
217	24059	1	0	0.9988	2339	2340	111	0	0.9133
224	24058	1	1	0.9988	2343	2344	110	0	0.9133
225	24056	1	0	0.9988	2344	2345	109	0	0.9133
227	24055	1	0	0.9987	2352	2353	108	0	0.9133
228	24054	0	1	0.9987	2357	2358	107	0	0.9133
232	24053	0	1	0.9987	2358	2359	105	0	0.9133
233	24052	1	0	0.9987	2359	2360	104	0	0.9133
234	24051	1	0	0.9986	2368	2369	103	0	0.9133
241	24050	1	1	0.9986	2369	2370	101	0	0.9133
244	24048	0	1	0.9986	2373	2374	100	0	0.9133
248	24047	0	1	0.9986	2375	2376	99	0	0.9133
250	24046	1	0	0.9985	2376	2377	98	0	0.9133
254	24045	2	0	0.9985	2384	2385	97	0	0.9133
255	24043	0	1	0.9985	2388	2389	96	0	0.9133
256	24042	0	1	0.9985	2389	2390	95	0	0.9133
257	24041	0	1	0.9985	2393	2394	94	0	0.9133
259	24040	0	1	0.9985	2399	2400	93	0	0.9133
260	24039	1	0	0.9984	2400	2401	92	0	0.9133
262	24038	0	1	0.9984	2404	2405	91	0	0.9133
263	24037	1	0	0.9984	2408	2409	90	0	0.9133
266	24036	0	1	0.9984	2413	2414	89	0	0.9133
267	24035	0	2	0.9984	2416	2417	86	0	0.9133
273	24033	0	1	0.9984	2420	2421	85	0	0.9133
278	24032	0	1	0.9984	2422	2423	84	0	0.9133
279	24031	0	1	0.9984	2429	2430	83	0	0.9133
281	24030	0	1	0.9984	2434	2435	80	0	0.9133
283	24029	0	1	0.9984	2435	2436	78	0	0.9133
285	24028	1	0	0.9983	2440	2441	77	0	0.9133
287	24027	0	1	0.9983	2443	2444	75	0	0.9133
289	24026	0	1	0.9983	2446	2447	74	0	0.9133
290	24025	1	0	0.9983	2449	2450	73	0	0.9133
292	24024	0	1	0.9983	2450	2451	71	0	0.9133
293	24023	0	1	0.9983	2451	2452	70	0	0.9133
294	24022	0	1	0.9983	2454	2455	68	0	0.9133
295	24021	0	1	0.9983	2455	2456	67	0	0.9133
297	24020	0	1	0.9983	2459	2460	66	0	0.9133
299	24019	1	0	0.9983	2460	2461	65	0	0.9133
303	24018	0	1	0.9983	2461	2462	64	0	0.9133
304	24017	0	1	0.9983	2466	2467	63	0	0.9133
305	24016	1	0	0.9982	2471	2472	62	0	0.9133
307	24015	0	1	0.9982	2482	2483	61	0	0.9133
314	24014	0	2	0.9982	2485	2486	60	0	0.9133
316	24012	1	1	0.9982	2490	2491	59	0	0.9133
318	24010	0	1	0.9982	2491	2492	58	0	0.9133
320	24009	0	2	0.9982	2494	2495	57	0	0.9133
321	24007	0	1	0.9982	2496	2497	56	0	0.9133
330	24006	0	1	0.9982	2497	2498	55	0	0.9133
332	24005	0	1	0.9982	2498	2499	54	0	0.9133
334	24004	0	1	0.9982	2507	2508	53	0	0.9133
339	24003	0	2	0.9982	2511	2512	52	0	0.9133
340	24001	0	1	0.9982	2512	2513	51	0	0.9133
345	24000	0	2	0.9982	2514	2515	49	0	0.9133
346	23998	0	2	0.9982	2523	2524	47	0	0.9133
347	23996	0	1	0.9982	2525	2526	46	0	0.9133
348	23995	0	2	0.9982	2528	2529	44	0	0.9133
351	23993	0	1	0.9982	2529	2530	43	0	0.9133
352	23992	1	0	0.9981	2532	2533	42	0	0.9133
354	23991	0	1	0.9981	2533	2534	41	0	0.9133
356	23990	1	3	0.9981	2535	2536	40	0	0.9133
358	23986	0	1	0.9981	2539	2540	39	0	0.9133
361	23985	0	1	0.9981	2545	2546	38	0	0.9133
364	23984	0	3	0.9981	2548	2549	37	0	0.9133
365	23981	0	1	0.9981	2550	2551	36	0	0.9133
367	23980	0	1	0.9981	2557	2558	34	0	0.9133
368	23979	0	1	0.9981	2558	2559	33	0	0.9133
370	23978	0	1	0.9981	2560	2561	32	0	0.9133
371	23977	1	0	0.998	2561	2562	31	0	0.9133
373	23976	0	1	0.998	2570	2571	30	0	0.9133
374	23975	0	1	0.998	2571	2572	29	0	0.9133
377	23974	0	1	0.998	2572	2573	28	0	0.9133
378	23973	0	1	0.998	2573	2574	27	0	0.9133
379	23972	0	2	0.998	2574	2575	26	0	0.9133
385	23970	0	1	0.998	2578	2579	25	0	0.9133
386	23969	0	1	0.998	2589	2590	24	0	0.9133
387	23968	0	1	0.998	2593	2594	22	0	0.9133
388	23967	1	0	0.998	2595	2596	21	0	0.9133
390	23966	2	0	0.9979	2598	2599	20	0	0.9133
391	23964	0	2	0.9979	2601	2602	19	0	0.9133
392	23962	0	2	0.9979	2603	2604	18	0	0.9133
394	23960	0	1	0.9979	2605	2606	17	0	0.9133
397	23959	1	0	0.9979	2606	2607	16	0	0.9133
400	23958	0	1	0.9979	2622	2623	15	0	0.9133
403	23957	1	2	0.9978	2625	2626	14	0	0.9133
404	23954	0	2	0.9978	2638	2639	13	0	0.9133
407	23952	0	1	0.9978	2650	2651	12	0	0.9133
409	23951	0	1	0.9978	2665	2666	11	0	0.9133
410	23950	0	1	0.9978	2673	2674	10	0	0.9133
411	23949	0	2	0.9978	2687	2688	9	0	0.9133
416	23947	0	1	0.9978	2701	2702	8	0	0.9133
417	23946	0	1	0.9978	2722	2723	7	0	0.9133
418	23945	0	1	0.9978	2723	2724	6	0	0.9133
421	23944	1	0	0.9978	2729	2730	5	0	0.9133
423	23943	1	1	0.9978	2730	2731	4	0	0.9133
424	23941	0	1	0.9978	2733	2734	2	0	0.9133
425	23940	0	2	0.9978	2785	2786	1	0	0.9133
429	23938	0	1	0.9978
431	23937	1	0	0.9977
432	23936	0	1	0.9977
433	23935	0	1	0.9977
434	23934	0	1	0.9977
435	23933	0	1	0.9977
436	23932	0	3	0.9977
438	23929	1	0	0.9977
440	23928	2	1	0.9976
447	23925	0	1	0.9976
448	23924	0	1	0.9976
449	23923	1	1	0.9975
451	23921	0	1	0.9975
452	23920	0	1	0.9975
453	23919	0	4	0.9975
455	23915	0	2	0.9975
457	23913	0	1	0.9975
461	23912	0	1	0.9975
462	23911	1	2	0.9975
463	23908	0	2	0.9975
465	23906	2	0	0.9974
466	23904	0	1	0.9974
467	23903	1	2	0.9974
469	23900	0	1	0.9974
471	23899	1	1	0.9973
477	23897	0	1	0.9973
482	23896	0	1	0.9973
487	23895	0	1	0.9973
490	23894	0	1	0.9973
491	23893	0	1	0.9973
493	23892	1	0	0.9973
496	23891	0	1	0.9973
497	23890	0	2	0.9973
498	23888	0	1	0.9973
499	23887	0	1	0.9973
500	23886	1	0	0.9973
501	23885	1	0	0.9972
502	23884	0	1	0.9972
503	23883	1	1	0.9972
507	23881	1	1	0.9971
508	23879	0	1	0.9971
510	23878	0	1	0.9971
511	23877	1	0	0.9971
512	23876	0	3	0.9971
516	23873	1	1	0.997
524	23871	0	1	0.997
530	23870	0	1	0.997
531	23869	0	1	0.997
535	23868	0	1	0.997
536	23867	0	1	0.997
537	23866	1	0	0.997
541	23865	1	0	0.997
547	23864	0	1	0.997
550	23863	0	1	0.997
553	23862	0	3	0.997
557	23859	0	1	0.997
561	23858	0	1	0.997
562	23857	0	1	0.997
563	23856	0	1	0.997
564	23855	0	1	0.997
568	23854	0	1	0.997
570	23853	0	1	0.997
571	23852	0	2	0.997
573	23850	0	1	0.997
578	23849	0	1	0.997
582	23848	0	1	0.997
584	23847	0	1	0.997
586	23846	0	1	0.997
594	23845	1	3	0.9969
595	23841	1	0	0.9969
597	23840	1	0	0.9968
598	23839	0	1	0.9968
602	23838	3	1	0.9967
603	23834	2	1	0.9966
604	23831	0	2	0.9966
606	23829	0	1	0.9966
608	23828	0	2	0.9966
609	23826	0	1	0.9966
612	23825	1	1	0.9966
614	23823	1	0	0.9965
615	23822	0	1	0.9965
616	23821	0	1	0.9965
619	23820	0	1	0.9965
621	23819	0	1	0.9965
624	23818	0	1	0.9965
625	23817	0	1	0.9965
629	23816	0	1	0.9965
630	23815	0	2	0.9965
631	23813	0	1	0.9965
632	23812	0	2	0.9965
636	23810	0	1	0.9965
638	23809	0	1	0.9965
639	23808	1	0	0.9965
642	23807	1	0	0.9965
644	23806	0	1	0.9965
645	23805	0	1	0.9965
648	23804	0	1	0.9965
649	23803	1	1	0.9964
652	23801	2	0	0.9963
656	23799	1	0	0.9963
657	23798	0	1	0.9963
658	23797	1	1	0.9963
664	23795	1	0	0.9962
666	23794	0	1	0.9962
667	23793	2	1	0.9961
670	23790	1	0	0.9961
671	23789	2	1	0.996
673	23786	1	0	0.996
679	23785	1	1	0.9959
681	23783	0	1	0.9959
686	23782	1	1	0.9959
688	23780	0	1	0.9959
689	23779	0	1	0.9959
690	23778	0	1	0.9959
691	23777	1	0	0.9958
693	23776	1	0	0.9958
694	23775	0	1	0.9958
695	23774	1	1	0.9958
696	23772	2	0	0.9957
698	23770	1	1	0.9956
701	23768	1	1	0.9956
702	23766	0	1	0.9956
703	23765	0	1	0.9956
704	23764	0	1	0.9956
705	23763	0	1	0.9956
708	23762	1	0	0.9955
709	23761	0	1	0.9955
711	23760	0	1	0.9955
712	23759	0	1	0.9955
714	23758	1	1	0.9955
715	23756	0	2	0.9955
716	23754	0	1	0.9955
717	23753	0	2	0.9955
718	23751	0	3	0.9955
719	23748	0	3	0.9955
720	23745	0	2	0.9955
721	23743	1	2	0.9955
722	23740	1	0	0.9954
723	23739	0	1	0.9954
724	23738	0	1	0.9954
725	23737	1	0	0.9954
727	23736	0	2	0.9954
728	23734	0	1	0.9954
729	23733	0	4	0.9954
730	23729	0	1	0.9954
732	23728	0	1	0.9954
735	23727	0	2	0.9954
736	23725	0	1	0.9954
741	23724	0	1	0.9954
742	23723	1	1	0.9953
743	23721	0	1	0.9953
744	23720	0	1	0.9953
746	23719	0	3	0.9953
747	23716	0	1	0.9953
748	23715	1	0	0.9953
749	23714	0	2	0.9953
750	23712	1	3	0.9952
754	23708	0	1	0.9952
755	23707	0	1	0.9952
756	23706	0	2	0.9952
762	23704	0	1	0.9952
763	23703	0	1	0.9952
764	23702	0	1	0.9952
765	23701	1	0	0.9952
766	23700	0	1	0.9952
767	23699	0	1	0.9952
768	23698	0	1	0.9952
769	23697	0	1	0.9952
770	23696	0	1	0.9952
772	23695	0	2	0.9952
773	23693	0	1	0.9952
775	23692	0	1	0.9952
776	23691	0	1	0.9952
777	23690	0	1	0.9952
778	23689	1	0	0.9952
780	23688	0	1	0.9952
781	23687	1	2	0.9951
782	23684	0	1	0.9951
784	23683	0	1	0.9951
786	23682	1	1	0.9951
788	23680	0	1	0.9951
789	23679	1	0	0.995
790	23678	1	1	0.995
791	23676	1	2	0.995
792	23673	1	0	0.9949
794	23672	0	2	0.9949
795	23670	0	1	0.9949
796	23669	0	1	0.9949
797	23668	0	1	0.9949
798	23667	0	1	0.9949
799	23666	0	1	0.9949
800	23665	0	1	0.9949
806	23664	0	1	0.9949
807	23663	1	0	0.9949
809	23662	0	1	0.9949
810	23661	0	2	0.9949
811	23659	0	1	0.9949
812	23658	0	1	0.9949
813	23657	0	4	0.9949
814	23653	0	1	0.9949
816	23652	1	1	0.9948
817	23650	0	2	0.9948
819	23648	0	1	0.9948
820	23647	1	1	0.9948
821	23645	1	0	0.9947
822	23644	0	1	0.9947
823	23643	1	0	0.9947
825	23642	0	1	0.9947
826	23641	0	1	0.9947
827	23640	0	1	0.9947
828	23639	0	2	0.9947
829	23637	0	1	0.9947
830	23636	0	3	0.9947
831	23633	1	1	0.9947
832	23631	0	1	0.9947
837	23630	0	1	0.9947
839	23629	0	1	0.9947
841	23628	0	2	0.9947
842	23626	0	1	0.9947
843	23625	0	3	0.9947
844	23622	0	1	0.9947
845	23621	0	1	0.9947
846	23620	0	1	0.9947
853	23619	1	2	0.9946
854	23616	0	1	0.9946
855	23615	1	1	0.9946
860	23613	1	0	0.9945
862	23612	0	1	0.9945
863	23611	0	1	0.9945
865	23610	0	2	0.9945
867	23608	0	1	0.9945
868	23607	0	1	0.9945
869	23606	0	1	0.9945
873	23605	0	2	0.9945
875	23603	0	1	0.9945
876	23602	1	1	0.9945
877	23600	0	2	0.9945
878	23598	0	1	0.9945
880	23597	0	1	0.9945
881	23596	0	1	0.9945
882	23595	0	1	0.9945
885	23594	0	1	0.9945
888	23593	0	2	0.9945
889	23591	0	1	0.9945
891	23590	1	0	0.9944
892	23589	1	0	0.9944
893	23588	0	1	0.9944
894	23587	0	2	0.9944
897	23585	0	2	0.9944
905	23583	0	1	0.9944
908	23582	1	0	0.9944
910	23581	1	0	0.9943
911	23580	1	1	0.9943
912	23578	1	1	0.9942
913	23576	0	2	0.9942
914	23574	0	1	0.9942
915	23573	1	0	0.9942
916	23572	0	1	0.9942
917	23571	2	1	0.9941
918	23568	0	1	0.9941
919	23567	1	0	0.9941
921	23566	0	1	0.9941
923	23565	1	0	0.994
924	23564	1	2	0.994
925	23561	0	1	0.994
926	23560	0	1	0.994
927	23559	1	1	0.9939
928	23557	0	2	0.9939
929	23555	0	1	0.9939
930	23554	0	1	0.9939
931	23553	1	1	0.9939
932	23551	0	3	0.9939
934	23548	0	1	0.9939
935	23547	1	0	0.9939
944	23546	0	2	0.9939
947	23544	0	2	0.9939
948	23542	0	2	0.9939
949	23540	0	3	0.9939
950	23537	0	1	0.9939
951	23536	0	1	0.9939
952	23535	0	1	0.9939
954	23534	1	0	0.9938
956	23533	0	1	0.9938
958	23532	0	1	0.9938
959	23531	0	1	0.9938
962	23530	0	1	0.9938
964	23529	0	3	0.9938
965	23526	0	1	0.9938
968	23525	1	0	0.9938
970	23524	1	0	0.9937
971	23523	0	2	0.9937
972	23521	0	1	0.9937
973	23520	0	1	0.9937
974	23519	0	1	0.9937
978	23518	0	3	0.9937
985	23515	0	1	0.9937
987	23514	0	1	0.9937
988	23513	0	2	0.9937
989	23511	0	1	0.9937
991	23510	0	1	0.9937
992	23509	0	1	0.9937
994	23508	0	1	0.9937
995	23507	1	0	0.9937
996	23506	0	1	0.9937
997	23505	1	0	0.9936
999	23504	1	1	0.9936
1001	23502	1	2	0.9936
1005	23499	0	1	0.9936
1006	23498	0	1	0.9936
1008	23497	0	1	0.9936
1011	23496	0	1	0.9936
1012	23495	0	3	0.9936
1013	23492	0	3	0.9936
1016	23489	0	1	0.9936
1017	23488	0	1	0.9936
1020	23487	0	2	0.9936
1021	23485	0	1	0.9936
1023	23484	0	1	0.9936
1024	23483	1	1	0.9935
1029	23481	0	2	0.9935
1030	23479	1	1	0.9935
1031	23477	0	1	0.9935
1035	23476	1	1	0.9934
1036	23474	0	1	0.9934
1040	23473	0	1	0.9934
1041	23472	1	0	0.9934
1042	23471	0	1	0.9934
1045	23470	1	0	0.9934
1046	23469	0	1	0.9934
1047	23468	0	2	0.9934
1052	23466	1	1	0.9933
1054	23464	1	0	0.9933
1055	23463	0	1	0.9933
1056	23462	0	1	0.9933
1057	23461	1	0	0.9932
1058	23460	0	1	0.9932
1059	23459	0	2	0.9932
1060	23457	0	2	0.9932
1061	23455	1	0	0.9932
1064	23454	2	0	0.9931
1065	23452	0	2	0.9931
1066	23450	0	1	0.9931
1067	23449	1	0	0.9931
1068	23448	1	1	0.993
1069	23446	0	1	0.993
1070	23445	0	1	0.993
1071	23444	1	2	0.993
1073	23441	0	1	0.993
1074	23440	0	2	0.993
1075	23438	0	2	0.993
1076	23436	2	2	0.9929
1078	23432	1	0	0.9928
1079	23431	0	1	0.9928
1081	23430	0	1	0.9928
1082	23429	0	1	0.9928
1084	23428	0	1	0.9928
1088	23427	0	3	0.9928
1093	23424	1	0	0.9928
1094	23423	0	1	0.9928
1096	23422	0	1	0.9928
1099	23421	0	1	0.9928
1100	23420	0	3	0.9928
1101	23417	0	2	0.9928
1103	23415	1	3	0.9928
1104	23411	0	1	0.9928
1106	23410	0	5	0.9928
1108	23405	0	1	0.9928
1111	23404	0	1	0.9928
1112	23403	0	1	0.9928
1113	23402	1	1	0.9927
1114	23400	0	1	0.9927
1115	23399	0	2	0.9927
1116	23397	0	1	0.9927
1118	23396	0	1	0.9927
1120	23395	0	3	0.9927
1121	23392	0	1	0.9927
1123	23391	0	2	0.9927
1124	23389	0	1	0.9927
1125	23388	0	1	0.9927
1126	23387	0	1	0.9927
1127	23386	0	1	0.9927
1128	23385	0	2	0.9927
1129	23383	0	1	0.9927
1130	23382	1	3	0.9927
1133	23378	1	1	0.9926
1134	23376	0	2	0.9926
1139	23374	0	2	0.9926
1140	23372	1	0	0.9926
1144	23371	0	1	0.9926
1145	23370	0	1	0.9926
1147	23369	0	1	0.9926
1149	23368	0	1	0.9926
1150	23367	1	1	0.9925
1151	23365	1	1	0.9925
1152	23363	0	1	0.9925
1153	23362	0	1	0.9925
1154	23361	0	1	0.9925
1156	23360	0	1	0.9925
1157	23359	0	1	0.9925
1160	23358	0	2	0.9925
1161	23356	0	1	0.9925
1162	23355	1	1	0.9925
1163	23353	0	1	0.9925
1164	23352	0	1	0.9925
1165	23351	1	0	0.9924
1166	23350	0	1	0.9924
1167	23349	0	1	0.9924
1168	23348	0	1	0.9924
1169	23347	0	3	0.9924
1170	23344	0	1	0.9924
1174	23343	2	2	0.9923
1175	23339	2	0	0.9922
1177	23337	0	6	0.9922
1185	23331	0	2	0.9922
1186	23329	0	2	0.9922
1187	23327	0	2	0.9922
1190	23325	1	1	0.9922
1191	23323	0	2	0.9922
1193	23321	0	2	0.9922
1195	23319	1	0	0.9922
1197	23318	1	0	0.9921
1198	23317	1	1	0.9921
1199	23315	0	2	0.9921
1201	23313	2	0	0.992
1202	23311	0	1	0.992
1204	23310	0	2	0.992
1205	23308	0	1	0.992
1207	23307	0	3	0.992
1208	23304	1	2	0.992
1215	23301	0	1	0.992
1216	23300	0	1	0.992
1217	23299	0	1	0.992
1218	23298	0	3	0.992
1219	23295	0	1	0.992
1222	23294	1	1	0.9919
1224	23292	0	2	0.9919
1225	23290	0	1	0.9919
1227	23289	2	1	0.9918
1228	23286	0	2	0.9918
1233	23284	0	1	0.9918
1234	23283	0	1	0.9918
1237	23282	0	1	0.9918
1238	23281	0	1	0.9918
1239	23280	0	2	0.9918
1241	23278	1	0	0.9918
1243	23277	0	1	0.9918
1245	23276	1	1	0.9917
1247	23274	0	1	0.9917
1249	23273	1	2	0.9917
1250	23270	0	1	0.9917
1254	23269	0	1	0.9917
1255	23268	0	2	0.9917
1256	23266	1	0	0.9917
1257	23265	0	1	0.9917
1258	23264	0	2	0.9917
1260	23262	2	0	0.9916
1266	23260	0	1	0.9916
1268	23259	1	0	0.9915
1269	23258	1	0	0.9915
1273	23257	0	2	0.9915
1274	23255	0	2	0.9915
1275	23253	0	2	0.9915
1277	23251	0	2	0.9915
1278	23249	0	2	0.9915
1280	23247	0	1	0.9915
1282	23246	2	2	0.9914
1283	23242	0	2	0.9914
1284	23240	0	1	0.9914
1286	23239	0	2	0.9914
1288	23237	0	2	0.9914
1289	23235	1	0	0.9914
1293	23234	1	3	0.9913
1294	23230	0	1	0.9913
1296	23229	0	1	0.9913
1297	23228	0	1	0.9913
1298	23227	0	2	0.9913
1299	23225	0	1	0.9913
1301	23224	0	2	0.9913
1304	23222	0	1	0.9913
1305	23221	0	2	0.9913
1309	23219	0	1	0.9913
1314	23218	0	1	0.9913
1315	23217	1	1	0.9913
1317	23215	0	1	0.9913
1318	23214	1	0	0.9912
1322	23213	0	1	0.9912
1323	23212	0	1	0.9912
1325	23211	1	1	0.9912
1327	23209	0	1	0.9912
1329	23208	0	1	0.9912
1331	23207	1	0	0.9911
1332	23206	1	1	0.9911
1333	23204	1	0	0.9911
1334	23203	1	1	0.991
1335	23201	1	1	0.991
1336	23199	0	1	0.991
1337	23198	1	0	0.9909
1339	23197	0	1	0.9909
1340	23196	1	1	0.9909
1341	23194	2	1	0.9908
1342	23191	0	1	0.9908
1343	23190	1	0	0.9908
1344	23189	0	2	0.9908
1345	23187	0	1	0.9908
1347	23186	0	1	0.9908
1348	23185	0	1	0.9908
1349	23184	0	1	0.9908
1350	23183	1	0	0.9907
1352	23182	0	1	0.9907
1353	23181	1	0	0.9907
1354	23180	0	1	0.9907
1355	23179	0	1	0.9907
1356	23178	1	0	0.9906
1357	23177	0	1	0.9906
1358	23176	0	1	0.9906
1361	23175	0	1	0.9906
1364	23174	0	3	0.9906
1365	23171	0	3	0.9906
1369	23168	0	1	0.9906
1371	23167	0	1	0.9906
1372	23166	1	0	0.9906
1373	23165	1	0	0.9905
1375	23164	0	2	0.9905
1377	23162	1	1	0.9905
1379	23160	0	1	0.9905
1380	23159	0	1	0.9905
1381	23158	0	2	0.9905
1382	23156	0	1	0.9905
1383	23155	1	1	0.9905
1386	23153	0	1	0.9905
1389	23152	0	1	0.9905
1390	23151	0	1	0.9905
1391	23150	1	1	0.9904
1393	23148	1	0	0.9904
1395	23147	0	2	0.9904
1398	23145	0	1	0.9904
1400	23144	0	1	0.9904
1404	23143	1	0	0.9903
1405	23142	0	1	0.9903
1406	23141	0	2	0.9903
1407	23139	0	1	0.9903
1409	23138	1	2	0.9903
1411	23135	0	2	0.9903
1412	23133	1	0	0.9902
1414	23132	0	2	0.9902
1417	23130	0	1	0.9902
1418	23129	0	1	0.9902
1419	23128	1	0	0.9902
1420	23127	1	0	0.9902
1422	23126	0	1	0.9902
1423	23125	0	2	0.9902
1426	23123	0	1	0.9902
1427	23122	0	1	0.9902
1429	23121	0	1	0.9902
1430	23120	0	1	0.9902
1431	23119	0	2	0.9902
1432	23117	0	1	0.9902
1433	23116	1	3	0.9901
1434	23112	0	6	0.9901
1435	23106	1	3	0.9901
1436	23102	1	3	0.99
1437	23098	0	6	0.99
1438	23092	1	1	0.99
1439	23090	0	1	0.99
1440	23089	0	1	0.99
1441	23088	0	3	0.99
1444	23085	0	1	0.99
1445	23084	0	1	0.99
1448	23083	0	3	0.99
1449	23080	0	1	0.99
1451	23079	0	1	0.99
1452	23078	0	1	0.99
1453	23077	0	2	0.99
1454	23075	0	2	0.99
1455	23073	0	1	0.99
1458	23072	0	2	0.99
1459	23070	0	2	0.99
1461	23068	0	2	0.99
1462	23066	1	0	0.9899
1463	23065	0	1	0.9899
1465	23064	0	2	0.9899
1466	23062	0	2	0.9899
1467	23060	1	1	0.9899
1469	23058	0	1	0.9899
1470	23057	0	1	0.9899
1471	23056	0	2	0.9899
1472	23054	0	2	0.9899
1477	23052	0	2	0.9899
1478	23050	0	3	0.9899
1479	23047	0	1	0.9899
1481	23046	1	1	0.9899
1482	23044	0	1	0.9899
1483	23043	0	1	0.9899
1484	23042	2	3	0.9898
1486	23037	0	1	0.9898
1487	23036	0	1	0.9898
1488	23035	0	2	0.9898
1489	23033	0	3	0.9898
1491	23030	0	1	0.9898
1492	23029	1	0	0.9897
1493	23028	0	1	0.9897
1494	23027	1	0	0.9897
1495	23026	0	1	0.9897
1496	23025	0	2	0.9897
1497	23023	0	1	0.9897
1498	23022	0	2	0.9897
1501	23020	0	1	0.9897
1502	23019	0	2	0.9897
1503	23017	0	1	0.9897
1504	23016	0	1	0.9897
1505	23015	0	1	0.9897
1506	23014	0	2	0.9897
1507	23012	0	1	0.9897
1508	23011	0	3	0.9897
1509	23008	0	2	0.9897
1510	23006	0	1	0.9897
1512	23005	1	2	0.9896
1513	23002	0	1	0.9896
1514	23001	0	3	0.9896
1516	22998	0	1	0.9896
1519	22997	0	1	0.9896
1520	22996	0	2	0.9896
1521	22994	2	0	0.9896
1523	22992	1	1	0.9895
1525	22990	0	1	0.9895
1526	22989	0	1	0.9895
1527	22988	0	1	0.9895
1529	22987	0	1	0.9895
1530	22986	2	0	0.9894
1531	22984	0	1	0.9894
1532	22983	0	1	0.9894
1533	22982	0	2	0.9894
1534	22980	0	1	0.9894
1535	22979	0	1	0.9894
1536	22978	0	1	0.9894
1537	22977	1	1	0.9894
1538	22975	1	1	0.9893
1540	22973	0	3	0.9893
1541	22970	1	1	0.9893
1543	22968	1	1	0.9893
1545	22966	1	2	0.9892
1546	22963	0	1	0.9892
1548	22962	0	1	0.9892
1549	22961	0	1	0.9892
1551	22960	0	3	0.9892
1552	22957	0	1	0.9892
1559	22956	0	1	0.9892
1560	22955	1	0	0.9892
1563	22954	0	1	0.9892
1564	22953	0	1	0.9892
1566	22952	0	1	0.9892
1567	22951	1	0	0.9891
1568	22950	0	1	0.9891
1574	22949	0	2	0.9891
1576	22947	1	0	0.9891
1577	22946	0	2	0.9891
1578	22944	0	3	0.9891
1579	22941	1	2	0.989
1581	22938	0	1	0.989
1583	22937	0	1	0.989
1585	22936	0	1	0.989
1587	22935	1	1	0.989
1588	22933	0	1	0.989
1589	22932	0	1	0.989
1590	22931	0	1	0.989
1591	22930	0	2	0.989
1592	22928	0	4	0.989
1594	22924	1	0	0.989
1595	22923	0	1	0.989
1596	22922	0	2	0.989
1598	22920	1	1	0.9889
1599	22918	0	2	0.9889
1600	22916	1	1	0.9889
1604	22914	0	1	0.9889
1608	22913	1	2	0.9888
1610	22910	1	0	0.9888
1611	22909	0	1	0.9888
1615	22908	0	1	0.9888
1616	22907	1	0	0.9887
1619	22906	0	1	0.9887
1621	22905	1	0	0.9887
1623	22904	0	1	0.9887
1624	22903	0	1	0.9887
1626	22902	0	1	0.9887
1627	22901	0	1	0.9887
1629	22900	1	0	0.9886
1630	22899	0	2	0.9886
1631	22897	1	1	0.9886
1633	22895	0	1	0.9886
1635	22894	1	4	0.9886
1636	22889	0	1	0.9886
1640	22888	1	0	0.9885
1641	22887	0	3	0.9885
1642	22884	1	3	0.9885
1643	22880	0	1	0.9885
1644	22879	1	0	0.9884
1646	22878	0	2	0.9884
1650	22876	0	1	0.9884
1651	22875	1	0	0.9884
1653	22874	1	0	0.9883
1655	22873	0	2	0.9883
1656	22871	0	1	0.9883
1658	22870	1	1	0.9883
1659	22868	0	1	0.9883
1660	22867	0	1	0.9883
1661	22866	2	1	0.9882
1662	22863	1	0	0.9882
1663	22862	0	2	0.9882
1665	22860	0	1	0.9882
1667	22859	0	1	0.9882
1668	22858	0	1	0.9882
1669	22857	0	1	0.9882
1673	22856	1	2	0.9881
1674	22853	0	2	0.9881
1678	22851	1	3	0.9881
1681	22847	0	2	0.9881
1683	22845	1	1	0.988
1684	22843	0	1	0.988
1687	22842	0	3	0.988
1688	22839	0	1	0.988
1689	22838	1	0	0.988
1691	22837	0	1	0.988
1692	22836	0	1	0.988
1693	22835	0	1	0.988
1694	22834	0	1	0.988
1696	22833	0	1	0.988
1697	22832	0	1	0.988
1698	22831	0	2	0.988
1699	22829	1	0	0.988
1700	22828	0	2	0.988
1701	22826	0	1	0.988
1702	22825	0	1	0.988
1703	22824	0	1	0.988
1704	22823	0	3	0.988
1706	22820	1	1	0.9879
1707	22818	0	2	0.9879
1709	22816	0	2	0.9879
1710	22814	2	2	0.9878
1712	22810	1	0	0.9878
1713	22809	0	1	0.9878
1714	22808	0	1	0.9878
1715	22807	0	1	0.9878
1717	22806	1	3	0.9877
1718	22802	1	0	0.9877
1723	22801	0	2	0.9877
1724	22799	0	1	0.9877
1725	22798	0	2	0.9877
1727	22796	0	1	0.9877
1729	22795	0	1	0.9877
1732	22794	0	2	0.9877
1733	22792	0	1	0.9877
1735	22791	0	1	0.9877
1738	22790	0	1	0.9877
1739	22789	0	1	0.9877
1741	22788	0	1	0.9877
1743	22787	2	0	0.9876
1744	22785	1	2	0.9876
1746	22782	3	0	0.9874
1748	22779	0	1	0.9874
1749	22778	1	1	0.9874
1750	22776	1	1	0.9874
1751	22774	1	0	0.9873
1752	22773	0	3	0.9873
1754	22770	0	1	0.9873
1755	22769	0	2	0.9873
1758	22767	0	1	0.9873
1760	22766	0	1	0.9873
1761	22765	0	1	0.9873
1764	22764	0	2	0.9873
1765	22762	1	1	0.9873
1767	22760	0	1	0.9873
1768	22759	0	3	0.9873
1770	22756	0	2	0.9873
1772	22754	0	1	0.9873
1774	22753	1	2	0.9872
1775	22750	0	3	0.9872
1776	22747	0	3	0.9872
1779	22744	0	3	0.9872
1781	22741	0	1	0.9872
1784	22740	1	0	0.9872
1785	22739	0	1	0.9872
1790	22738	0	1	0.9872
1792	22737	1	2	0.9871
1793	22734	0	1	0.9871
1794	22733	0	2	0.9871
1795	22731	0	1	0.9871
1796	22730	2	1	0.987
1797	22727	0	3	0.987
1798	22724	0	4	0.987
1799	22720	0	3	0.987
1800	22717	0	4	0.987
1802	22713	1	1	0.987
1803	22711	0	2	0.987
1804	22709	0	1	0.987
1805	22708	0	3	0.987
1806	22705	0	6	0.987
1807	22699	0	3	0.987
1808	22696	0	4	0.987
1809	22692	0	2	0.987
1810	22690	0	1	0.987
1811	22689	1	1	0.987
1812	22687	0	3	0.987
1813	22684	0	1	0.987
1814	22683	2	2	0.9869
1816	22679	0	1	0.9869
1817	22678	0	2	0.9869
1818	22676	0	1	0.9869
1819	22675	0	1	0.9869
1820	22674	0	1	0.9869
1821	22673	0	3	0.9869
1822	22670	0	2	0.9869
1823	22668	0	1	0.9869
1825	22667	1	0	0.9868
1827	22666	1	2	0.9868
1829	22663	1	0	0.9867
1830	22662	1	1	0.9867
1831	22660	0	1	0.9867
1834	22659	0	3	0.9867
1835	22656	0	4	0.9867
1836	22652	0	1	0.9867
1837	22651	0	1	0.9867
1838	22650	0	1	0.9867
1839	22649	0	1	0.9867
1840	22648	0	1	0.9867
1841	22647	0	2	0.9867
1842	22645	0	1	0.9867
1843	22644	0	3	0.9867
1844	22641	0	1	0.9867
1846	22640	1	3	0.9867
1848	22636	0	3	0.9867
1849	22633	0	2	0.9867
1850	22631	0	1	0.9867
1851	22630	1	3	0.9866
1852	22626	0	1	0.9866
1853	22625	1	1	0.9866
1854	22623	0	3	0.9866
1855	22620	0	2	0.9866
1856	22618	0	2	0.9866
1857	22616	0	2	0.9866
1858	22614	0	1	0.9866
1861	22613	1	1	0.9865
1862	22611	1	3	0.9865
1864	22607	0	2	0.9865
1865	22605	0	1	0.9865
1866	22604	1	2	0.9864
1868	22601	0	2	0.9864
1869	22599	1	0	0.9864
1871	22598	0	1	0.9864
1872	22597	0	1	0.9864
1873	22596	2	1	0.9863
1874	22593	0	1	0.9863
1875	22592	0	1	0.9863
1876	22591	0	1	0.9863
1877	22590	0	2	0.9863
1879	22588	0	1	0.9863
1880	22587	1	3	0.9863
1881	22583	0	1	0.9863
1882	22582	0	1	0.9863
1883	22581	0	1	0.9863
1884	22580	0	1	0.9863
1885	22579	0	1	0.9863
1888	22578	0	1	0.9863
1890	22577	0	1	0.9863
1891	22576	0	2	0.9863
1893	22574	0	2	0.9863
1895	22572	0	2	0.9863
1896	22570	0	2	0.9863
1897	22568	1	2	0.9862
1898	22565	0	1	0.9862
1902	22564	1	0	0.9862
1903	22563	0	2	0.9862
1904	22561	0	1	0.9862
1905	22560	0	1	0.9862
1907	22559	0	2	0.9862
1908	22557	1	2	0.9861
1911	22554	0	3	0.9861
1912	22551	0	2	0.9861
1913	22549	1	1	0.9861
1914	22547	0	2	0.9861
1915	22545	0	1	0.9861
1916	22544	0	1	0.9861
1917	22543	0	3	0.9861
1919	22540	0	2	0.9861
1920	22538	0	2	0.9861
1921	22536	0	1	0.9861
1922	22535	0	4	0.9861
1924	22531	1	0	0.986
1925	22530	0	2	0.986
1926	22528	0	1	0.986
1927	22527	0	2	0.986
1928	22525	0	1	0.986
1929	22524	0	3	0.986
1930	22521	1	0	0.986
1931	22520	0	1	0.986
1933	22519	2	2	0.9859
1934	22515	1	1	0.9859
1935	22513	0	2	0.9859
1937	22511	1	0	0.9858
1938	22510	1	0	0.9858
1939	22509	0	1	0.9858
1940	22508	0	1	0.9858
1941	22507	0	1	0.9858
1943	22506	0	2	0.9858
1945	22504	0	1	0.9858
1947	22503	0	1	0.9858
1948	22502	0	1	0.9858
1950	22501	0	3	0.9858
1951	22498	0	1	0.9858
1952	22497	0	1	0.9858
1953	22496	0	3	0.9858
1954	22493	0	1	0.9858
1955	22492	0	1	0.9858
1957	22491	0	1	0.9858
1960	22490	0	1	0.9858
1961	22489	1	0	0.9857
1963	22488	0	1	0.9857
1965	22487	0	3	0.9857
1967	22484	0	1	0.9857
1968	22483	1	0	0.9857
1969	22482	0	2	0.9857
1972	22480	1	0	0.9857
1973	22479	0	1	0.9857
1976	22478	1	0	0.9856
1977	22477	0	1	0.9856
1979	22476	1	0	0.9856
1980	22475	0	1	0.9856
1982	22474	0	1	0.9856
1983	22473	2	1	0.9855
1984	22470	0	1	0.9855
1986	22469	0	2	0.9855
1987	22467	1	1	0.9854
1988	22465	1	0	0.9854
1989	22464	0	1	0.9854
1991	22463	0	1	0.9854
1992	22462	2	2	0.9853
1993	22458	0	3	0.9853
1994	22455	0	2	0.9853
1996	22453	0	2	0.9853
1997	22451	0	4	0.9853
1998	22447	0	3	0.9853
1999	22444	0	1	0.9853
2000	22443	0	3	0.9853
2001	22440	0	1	0.9853
2003	22439	0	1	0.9853
2005	22438	0	1	0.9853
2006	22437	2	2	0.9852
2007	22433	1	1	0.9852
2008	22431	0	1	0.9852
2009	22430	0	2	0.9852
2010	22428	0	1	0.9852
2011	22427	0	1	0.9852
2012	22426	0	3	0.9852
2013	22423	1	1	0.9851
2014	22421	0	2	0.9851
2015	22419	0	2	0.9851
2017	22417	1	2	0.9851
2018	22414	0	2	0.9851
2019	22412	1	0	0.985
2020	22411	0	3	0.985
2021	22408	0	3	0.985
2022	22405	0	2	0.985
2023	22403	0	1	0.985
2024	22402	0	1	0.985
2025	22401	0	1	0.985
2026	22400	0	2	0.985
2027	22398	1	2	0.985
2029	22395	0	1	0.985
2030	22394	0	1	0.985
2031	22393	0	1	0.985
2032	22392	0	1	0.985
2035	22391	0	2	0.985
2036	22389	0	1	0.985
2037	22388	1	1	0.9849
2038	22386	0	2	0.9849
2039	22384	2	2	0.9849
2040	22380	0	3	0.9849
2041	22377	0	1	0.9849
2042	22376	0	1	0.9849
2043	22375	1	2	0.9848
2044	22372	0	1	0.9848
2045	22371	1	1	0.9848
2046	22369	0	2	0.9848
2048	22367	0	1	0.9848
2049	22366	1	1	0.9847
2050	22364	0	2	0.9847
2051	22362	1	0	0.9847
2053	22361	0	1	0.9847
2054	22360	0	1	0.9847
2055	22359	0	1	0.9847
2058	22358	0	1	0.9847
2059	22357	0	2	0.9847
2061	22355	0	1	0.9847
2062	22354	0	2	0.9847
2063	22352	1	0	0.9846
2064	22351	0	1	0.9846
2065	22350	0	1	0.9846
2066	22349	0	1	0.9846
2067	22348	0	1	0.9846
2068	22347	1	0	0.9846
2069	22346	0	1	0.9846
2070	22345	1	2	0.9846
2072	22342	0	1	0.9846
2073	22341	1	0	0.9845
2075	22340	0	1	0.9845
2077	22339	1	0	0.9845
2078	22338	0	3	0.9845
2079	22335	0	1	0.9845
2080	22334	0	2	0.9845
2081	22332	0	2	0.9845
2082	22330	1	2	0.9844
2083	22327	1	0	0.9844
2086	22326	1	0	0.9843
2087	22325	0	1	0.9843
2089	22324	1	0	0.9843
2091	22323	0	1	0.9843
2092	22322	1	3	0.9842
2093	22318	0	3	0.9842
2094	22315	1	0	0.9842
2095	22314	0	2	0.9842
2096	22312	1	1	0.9842
2098	22310	0	1	0.9842
2099	22309	0	3	0.9842
2100	22306	0	2	0.9842
2105	22304	0	5	0.9842
2106	22299	0	1	0.9842
2107	22298	0	2	0.9842
2108	22296	1	0	0.9841
2109	22295	0	3	0.9841
2111	22292	1	1	0.9841
2112	22290	0	1	0.9841
2113	22289	0	4	0.9841
2114	22285	0	3	0.9841
2115	22282	0	1	0.9841
2117	22281	0	2	0.9841
2118	22279	0	2	0.9841
2119	22277	0	4	0.9841
2120	22273	0	1	0.9841
2121	22272	1	3	0.984
2122	22268	1	1	0.984
2123	22266	1	1	0.9839
2124	22264	0	2	0.9839
2125	22262	0	4	0.9839
2126	22258	2	4	0.9838
2127	22252	0	5	0.9838
2128	22247	0	2	0.9838
2129	22245	0	2	0.9838
2130	22243	0	1	0.9838
2132	22242	0	2	0.9838
2133	22240	0	1	0.9838
2134	22239	0	3	0.9838
2135	22236	1	0	0.9838
2136	22235	1	2	0.9838
2137	22232	0	1	0.9838
2138	22231	0	1	0.9838
2139	22230	0	3	0.9838
2140	22227	0	10	0.9838
2141	22217	3	1	0.9836
2142	22213	1	2	0.9836
2143	22210	1	5	0.9835
2144	22204	0	4	0.9835
2145	22200	0	7	0.9835
2146	22193	0	2	0.9835
2147	22191	0	10	0.9835
2148	22181	0	4	0.9835
2149	22177	0	4	0.9835
2150	22173	0	4	0.9835
2151	22169	0	5	0.9835
2152	22164	0	6	0.9835
2153	22158	0	9	0.9835
2154	22149	0	7	0.9835
2155	22142	2	9	0.9834
2156	22131	0	6	0.9834
2157	22125	0	3	0.9834
2158	22122	1	9	0.9834
2159	22112	1	5	0.9834
2160	22106	0	12	0.9834
2161	22094	0	13	0.9834
2162	22081	1	12	0.9833
2163	22068	0	16	0.9833
2164	22052	0	17	0.9833
2165	22035	0	6	0.9833
2166	22029	0	9	0.9833
2167	22020	0	17	0.9833
2168	22003	0	18	0.9833
2169	21985	0	22	0.9833
2170	21963	0	27	0.9833
2171	21936	0	20	0.9833
2172	21916	0	18	0.9833
2173	21898	0	23	0.9833
2174	21875	0	19	0.9833
2175	21856	0	19	0.9833
2176	21837	0	18	0.9833
2177	21819	0	31	0.9833
2178	21788	0	25	0.9833
2179	21763	0	25	0.9833
2180	21738	0	29	0.9833
2181	21709	0	28	0.9833
2182	21681	0	19	0.9833
2183	21662	0	18	0.9833
2184	21644	2	23	0.9832
2185	21619	0	27	0.9832
2186	21592	0	27	0.9832
2187	21565	1	30	0.9832
2188	21534	1	21	0.9831
2189	21512	0	36	0.9831
2190	21476	1	33	0.9831
2191	21442	0	53	0.9831
2192	21389	0	50	0.9831
2193	21339	0	43	0.9831
2194	21296	0	60	0.9831
2195	21236	0	36	0.9831
2196	21200	0	44	0.9831
2197	21156	0	42	0.9831
2198	21114	1	39	0.983
2199	21074	0	56	0.983
2200	21018	0	34	0.983
2201	20984	2	35	0.9829
2202	20947	0	28	0.9829
2203	20919	0	21	0.9829
2204	20898	0	37	0.9829
2205	20861	1	26	0.9829
2206	20834	0	30	0.9829
2207	20804	0	37	0.9829
2208	20767	0	41	0.9829
2209	20726	0	31	0.9829
2210	20695	0	33	0.9829
2211	20662	0	26	0.9829
2212	20636	0	57	0.9829
2213	20579	0	36	0.9829
2214	20543	0	37	0.9829
2215	20506	0	30	0.9829
2216	20476	0	25	0.9829
2217	20451	0	16	0.9829
2218	20435	1	19	0.9828
2219	20415	0	31	0.9828
2220	20384	0	31	0.9828
2221	20353	0	37	0.9828
2222	20316	0	26	0.9828
2223	20290	0	41	0.9828
2224	20249	0	46	0.9828
2225	20203	1	50	0.9828
2226	20152	0	63	0.9828
2227	20089	0	49	0.9828
2228	20040	0	39	0.9828
2229	20001	0	28	0.9828
2230	19973	0	35	0.9828
2231	19938	1	54	0.9828
2232	19883	0	35	0.9828
2233	19848	2	50	0.9827
2234	19796	0	27	0.9827
2235	19769	2	39	0.9826
2236	19728	0	38	0.9826
2237	19690	0	50	0.9826
2238	19640	1	55	0.9825
2239	19584	0	56	0.9825
2240	19528	0	40	0.9825
2241	19488	0	51	0.9825
2242	19437	0	51	0.9825
2243	19386	0	46	0.9825
2244	19340	1	25	0.9825
2245	19314	0	36	0.9825
2246	19278	0	30	0.9825
2247	19248	0	35	0.9825
2248	19213	0	28	0.9825
2249	19185	1	49	0.9824
2250	19135	0	26	0.9824
2251	19109	0	23	0.9824
2252	19086	0	33	0.9824
2253	19053	0	37	0.9824
2254	19016	0	56	0.9824
2255	18960	0	43	0.9824
2256	18917	1	29	0.9823
2257	18887	0	30	0.9823
2258	18857	0	27	0.9823
2259	18830	0	27	0.9823
2260	18803	1	39	0.9823
2261	18763	2	40	0.9822
2262	18721	0	35	0.9822
2263	18686	0	22	0.9822
2264	18664	0	36	0.9822
2265	18628	0	20	0.9822
2266	18608	1	34	0.9821
2267	18573	0	25	0.9821
2268	18548	0	22	0.9821
2269	18526	0	18	0.9821
2270	18508	1	35	0.9821
2271	18472	0	37	0.9821
2272	18435	0	19	0.9821
2273	18416	0	27	0.9821
2274	18389	0	29	0.9821
2275	18360	0	36	0.9821
2276	18324	0	25	0.9821
2277	18299	0	26	0.9821
2278	18273	0	33	0.9821
2279	18240	0	42	0.9821
2280	18198	0	35	0.9821
2281	18163	1	42	0.982
2282	18120	0	20	0.982
2283	18100	0	27	0.982
2284	18073	0	30	0.982
2285	18043	0	17	0.982
2286	18026	3	22	0.9819
2287	18001	1	28	0.9818
2288	17972	0	30	0.9818
2289	17942	0	26	0.9818
2290	17916	0	23	0.9818
2291	17893	0	30	0.9818
2292	17863	0	23	0.9818
2293	17840	0	29	0.9818
2294	17811	0	21	0.9818
2295	17790	0	25	0.9818
2296	17765	0	21	0.9818
2297	17744	0	31	0.9818
2298	17713	1	29	0.9818
2299	17683	0	32	0.9818
2300	17651	0	20	0.9818
2301	17631	0	25	0.9818
2302	17606	0	24	0.9818
2303	17582	0	39	0.9818
2304	17543	0	19	0.9818
2305	17524	0	25	0.9818
2306	17499	0	16	0.9818
2307	17483	0	31	0.9818
2308	17452	0	26	0.9818
2309	17426	0	25	0.9818
2310	17401	0	37	0.9818
2311	17364	0	26	0.9818
2312	17338	0	27	0.9818
2313	17311	0	27	0.9818
2314	17284	0	33	0.9818
2315	17251	0	27	0.9818
2316	17224	0	28	0.9818
2317	17196	0	34	0.9818
2318	17162	0	28	0.9818
2319	17134	1	21	0.9817
2320	17112	0	19	0.9817
2321	17093	0	29	0.9817
2322	17064	0	25	0.9817
2323	17039	0	35	0.9817
2324	17004	0	21	0.9817
2325	16983	0	34	0.9817
2326	16949	0	23	0.9817
2327	16926	1	22	0.9816
2328	16903	1	30	0.9816
2329	16872	0	24	0.9816
2330	16848	0	28	0.9816
2331	16820	0	35	0.9816
2332	16785	0	34	0.9816
2333	16751	0	30	0.9816
2334	16721	0	42	0.9816
2335	16679	0	33	0.9816
2336	16646	0	26	0.9816
2337	16620	1	41	0.9815
2338	16578	0	39	0.9815
2339	16539	0	23	0.9815
2340	16516	0	34	0.9815
2341	16482	0	27	0.9815
2342	16455	0	27	0.9815
2343	16428	0	28	0.9815
2344	16400	0	32	0.9815
2345	16368	0	38	0.9815
2346	16330	0	34	0.9815
2347	16296	0	34	0.9815
2348	16262	0	33	0.9815
2349	16229	0	46	0.9815
2350	16183	0	38	0.9815
2351	16145	0	42	0.9815
2352	16103	0	63	0.9815
2353	16040	0	52	0.9815
2354	15988	1	44	0.9815
2355	15943	0	45	0.9815
2356	15898	0	30	0.9815
2357	15868	0	36	0.9815
2358	15832	0	45	0.9815
2359	15787	0	32	0.9815
2360	15755	0	53	0.9815
2361	15702	0	57	0.9815
2362	15645	0	37	0.9815
2363	15608	0	39	0.9815
2364	15569	0	36	0.9815
2365	15533	0	34	0.9815
2366	15499	0	53	0.9815
2367	15446	0	45	0.9815
2368	15401	0	36	0.9815
2369	15365	0	43	0.9815
2370	15322	0	40	0.9815
2371	15282	0	30	0.9815
2372	15252	0	33	0.9815
2373	15219	0	49	0.9815
2374	15170	0	44	0.9815
2375	15126	0	41	0.9815
2376	15085	0	43	0.9815
2377	15042	0	33	0.9815
2378	15009	1	29	0.9814
2379	14979	0	48	0.9814
2380	14931	0	61	0.9814
2381	14870	0	32	0.9814
2382	14838	1	51	0.9813
2383	14786	0	36	0.9813
2384	14750	0	31	0.9813
2385	14719	1	47	0.9813
2386	14671	0	47	0.9813
2387	14624	0	57	0.9813
2388	14567	0	66	0.9813
2389	14501	0	63	0.9813
2390	14438	0	42	0.9813
2391	14396	0	60	0.9813
2392	14336	0	46	0.9813
2393	14290	0	48	0.9813
2394	14242	1	62	0.9812
2395	14179	0	63	0.9812
2396	14116	0	62	0.9812
2397	14054	0	48	0.9812
2398	14006	0	38	0.9812
2399	13968	0	45	0.9812
2400	13923	0	60	0.9812
2401	13863	0	46	0.9812
2402	13817	0	48	0.9812
2403	13769	0	52	0.9812
2404	13717	0	66	0.9812
2405	13651	1	47	0.9811
2406	13603	0	44	0.9811
2407	13559	0	60	0.9811
2408	13499	0	55	0.9811
2409	13444	0	86	0.9811
2410	13358	0	77	0.9811
2411	13281	0	36	0.9811
2412	13245	0	43	0.9811
2413	13202	0	50	0.9811
2414	13152	0	53	0.9811
2415	13099	1	60	0.981
2416	13038	0	63	0.981
2417	12975	0	65	0.981
2418	12910	0	43	0.981
2419	12867	0	59	0.981
2420	12808	0	35	0.981
2421	12773	1	66	0.981
2422	12706	0	48	0.981
2423	12658	0	51	0.981
2424	12607	0	69	0.981
2425	12538	0	55	0.981
2426	12483	0	36	0.981
2427	12447	0	52	0.981
2428	12395	0	36	0.981
2429	12359	0	61	0.981
2430	12298	0	56	0.981
2431	12242	0	61	0.981
2432	12181	0	54	0.981
2433	12127	1	41	0.9809
2434	12085	1	45	0.9808
2435	12039	0	52	0.9808
2436	11987	0	73	0.9808
2437	11914	0	58	0.9808
2438	11856	1	63	0.9807
2439	11792	0	40	0.9807
2440	11752	0	46	0.9807
2441	11706	1	46	0.9806
2442	11659	0	73	0.9806
2443	11586	0	57	0.9806
2444	11529	0	72	0.9806
2445	11457	0	59	0.9806
2446	11398	0	46	0.9806
2447	11352	0	40	0.9806
2448	11312	0	42	0.9806
2449	11270	0	65	0.9806
2450	11205	0	59	0.9806
2451	11146	1	50	0.9806
2452	11095	1	81	0.9805
2453	11013	0	43	0.9805
2454	10970	0	50	0.9805
2455	10920	0	41	0.9805
2456	10879	0	44	0.9805
2457	10835	0	45	0.9805
2458	10790	0	68	0.9805
2459	10722	0	72	0.9805
2460	10650	0	38	0.9805
2461	10612	0	42	0.9805
2462	10570	0	53	0.9805
2463	10517	0	67	0.9805
2464	10450	0	63	0.9805
2465	10387	0	66	0.9805
2466	10321	0	55	0.9805
2467	10266	0	47	0.9805
2468	10219	0	36	0.9805
2469	10183	0	40	0.9805
2470	10143	0	60	0.9805
2471	10083	0	61	0.9805
2472	10022	0	49	0.9805
2473	9973	0	45	0.9805
2474	9928	0	45	0.9805
2475	9883	0	48	0.9805
2476	9835	0	32	0.9805
2477	9803	0	45	0.9805
2478	9758	0	52	0.9805
2479	9706	0	42	0.9805
2480	9664	0	47	0.9805
2481	9617	1	39	0.9804
2482	9577	0	39	0.9804
2483	9538	0	39	0.9804
2484	9499	0	53	0.9804
2485	9446	0	49	0.9804
2486	9397	0	57	0.9804
2487	9340	0	55	0.9804
2488	9285	0	31	0.9804
2489	9254	0	38	0.9804
2490	9216	0	37	0.9804
2491	9179	0	44	0.9804
2492	9135	0	44	0.9804
2493	9091	0	39	0.9804
2494	9052	0	50	0.9804
2495	9002	0	41	0.9804
2496	8961	0	31	0.9804
2497	8930	0	44	0.9804
2498	8886	0	59	0.9804
2499	8827	0	57	0.9804
2500	8770	0	45	0.9804
2501	8725	0	39	0.9804
2502	8686	0	36	0.9804
2503	8650	0	40	0.9804
2504	8610	0	38	0.9804
2505	8572	0	40	0.9804
2506	8532	0	74	0.9804
2507	8458	0	32	0.9804
2508	8426	0	37	0.9804
2509	8389	0	32	0.9804
2510	8357	0	30	0.9804
2511	8327	0	51	0.9804
2512	8276	0	44	0.9804
2513	8232	0	45	0.9804
2514	8187	0	44	0.9804
2515	8143	0	24	0.9804
2516	8119	0	24	0.9804
2517	8095	0	33	0.9804
2518	8062	0	46	0.9804
2519	8016	0	55	0.9804
2520	7961	0	63	0.9804
2521	7898	0	66	0.9804
2522	7832	0	59	0.9804
2523	7773	0	41	0.9804
2524	7732	0	34	0.9804
2525	7698	0	42	0.9804
2526	7656	0	61	0.9804
2527	7595	0	90	0.9804
2528	7505	0	75	0.9804
2529	7430	0	55	0.9804
2530	7375	0	55	0.9804
2531	7320	0	53	0.9804
2532	7267	0	59	0.9804
2533	7208	0	56	0.9804
2534	7152	0	58	0.9804
2535	7094	0	59	0.9804
2536	7035	0	53	0.9804
2537	6982	0	49	0.9804
2538	6933	0	49	0.9804
2539	6884	0	46	0.9804
2540	6838	0	50	0.9804
2541	6788	0	48	0.9804
2542	6740	0	67	0.9804
2543	6673	0	51	0.9804
2544	6622	0	31	0.9804
2545	6591	0	54	0.9804
2546	6537	0	35	0.9804
2547	6502	0	45	0.9804
2548	6457	0	52	0.9804
2549	6405	0	59	0.9804
2550	6346	0	48	0.9804
2551	6298	0	43	0.9804
2552	6255	0	42	0.9804
2553	6213	0	41	0.9804
2554	6172	0	52	0.9804
2555	6120	0	59	0.9804
2556	6061	0	69	0.9804
2557	5992	0	67	0.9804
2558	5925	0	56	0.9804
2559	5869	0	48	0.9804
2560	5821	0	58	0.9804
2561	5763	0	59	0.9804
2562	5704	0	54	0.9804
2563	5650	0	51	0.9804
2564	5599	0	65	0.9804
2565	5534	0	46	0.9804
2566	5488	0	60	0.9804
2567	5428	0	42	0.9804
2568	5386	0	51	0.9804
2569	5335	0	41	0.9804
2570	5294	0	58	0.9804
2571	5236	0	29	0.9804
2572	5207	0	40	0.9804
2573	5167	0	34	0.9804
2574	5133	0	29	0.9804
2575	5104	0	46	0.9804
2576	5058	0	56	0.9804
2577	5002	0	46	0.9804
2578	4956	0	38	0.9804
2579	4918	0	45	0.9804
2580	4873	0	25	0.9804
2581	4848	0	44	0.9804
2582	4804	0	52	0.9804
2583	4752	0	50	0.9804
2584	4702	0	44	0.9804
2585	4658	0	48	0.9804
2586	4610	0	32	0.9804
2587	4578	0	26	0.9804
2588	4552	0	38	0.9804
2589	4514	0	63	0.9804
2590	4451	0	88	0.9804
2591	4363	0	74	0.9804
2592	4289	0	46	0.9804
2593	4243	0	64	0.9804
2594	4179	0	47	0.9804
2595	4132	0	61	0.9804
2596	4071	0	56	0.9804
2597	4015	0	82	0.9804
2598	3933	0	97	0.9804
2599	3836	0	62	0.9804
2600	3774	0	103	0.9804
2601	3671	0	76	0.9804
2602	3595	0	77	0.9804
2603	3518	0	101	0.9804
2604	3417	0	108	0.9804
2605	3309	0	94	0.9804
2606	3215	0	55	0.9804
2607	3160	1	55	0.9801
2608	3104	0	34	0.9801
2609	3070	0	46	0.9801
2610	3024	0	51	0.9801
2611	2973	0	49	0.9801
2612	2924	0	43	0.9801
2613	2881	0	29	0.9801
2614	2852	1	33	0.9797
2615	2818	0	27	0.9797
2616	2791	0	14	0.9797
2617	2777	0	36	0.9797
2618	2741	0	50	0.9797
2619	2691	0	43	0.9797
2620	2648	0	19	0.9797
2621	2629	0	32	0.9797
2622	2597	0	31	0.9797
2623	2566	0	49	0.9797
2624	2517	0	39	0.9797
2625	2478	0	40	0.9797
2626	2438	0	21	0.9797
2627	2417	0	19	0.9797
2628	2398	0	28	0.9797
2629	2370	0	36	0.9797
2630	2334	0	35	0.9797
2631	2299	0	40	0.9797
2632	2259	0	34	0.9797
2633	2225	0	22	0.9797
2634	2203	0	17	0.9797
2635	2186	0	24	0.9797
2636	2162	0	13	0.9797
2637	2149	0	16	0.9797
2638	2133	0	40	0.9797
2639	2093	0	30	0.9797
2640	2063	0	16	0.9797
2641	2047	0	31	0.9797
2642	2016	0	19	0.9797
2643	1997	0	18	0.9797
2644	1979	0	22	0.9797
2645	1957	0	29	0.9797
2646	1928	0	33	0.9797
2647	1895	0	19	0.9797
2648	1876	0	20	0.9797
2649	1856	0	11	0.9797
2650	1845	0	16	0.9797
2651	1829	0	16	0.9797
2652	1813	0	21	0.9797
2653	1792	0	21	0.9797
2654	1771	0	15	0.9797
2655	1756	0	7	0.9797
2656	1749	0	13	0.9797
2657	1736	0	13	0.9797
2658	1723	0	10	0.9797
2659	1713	0	11	0.9797
2660	1702	0	5	0.9797
2661	1697	0	14	0.9797
2662	1683	0	13	0.9797
2663	1670	0	9	0.9797
2664	1661	0	7	0.9797
2665	1654	0	6	0.9797
2666	1648	0	10	0.9797
2667	1638	0	12	0.9797
2668	1626	0	16	0.9797
2669	1610	0	13	0.9797
2670	1597	0	7	0.9797
2671	1590	0	3	0.9797
2672	1587	0	10	0.9797
2673	1577	0	7	0.9797
2674	1570	0	8	0.9797
2675	1562	0	9	0.9797
2676	1553	0	6	0.9797
2677	1547	0	3	0.9797
2678	1544	0	5	0.9797
2679	1539	0	8	0.9797
2680	1531	0	13	0.9797
2681	1518	0	7	0.9797
2682	1511	0	16	0.9797
2683	1495	0	5	0.9797
2684	1490	0	9	0.9797
2685	1481	0	5	0.9797
2686	1476	0	16	0.9797
2687	1460	0	12	0.9797
2688	1448	0	13	0.9797
2689	1435	0	6	0.9797
2690	1429	0	10	0.9797
2691	1419	0	2	0.9797
2692	1417	0	8	0.9797
2693	1409	0	8	0.9797
2694	1401	0	12	0.9797
2695	1389	0	9	0.9797
2696	1380	0	10	0.9797
2697	1370	0	9	0.9797
2698	1361	0	10	0.9797
2699	1351	0	9	0.9797
2700	1342	0	20	0.9797
2701	1322	0	10	0.9797
2702	1312	0	16	0.9797
2703	1296	0	14	0.9797
2704	1282	0	5	0.9797
2705	1277	0	12	0.9797
2706	1265	0	7	0.9797
2707	1258	0	11	0.9797
2708	1247	0	11	0.9797
2709	1236	0	18	0.9797
2710	1218	0	14	0.9797
2711	1204	0	9	0.9797
2712	1195	0	7	0.9797
2713	1188	0	7	0.9797
2714	1181	0	12	0.9797
2715	1169	0	33	0.9797
2716	1136	0	19	0.9797
2717	1117	0	11	0.9797
2718	1106	0	18	0.9797
2719	1088	0	13	0.9797
2720	1075	0	10	0.9797
2721	1065	0	10	0.9797
2722	1055	0	8	0.9797
2723	1047	0	40	0.9797
2724	1007	0	21	0.9797
2725	986	0	16	0.9797
2726	970	0	10	0.9797
2727	960	0	5	0.9797
2728	955	0	12	0.9797
2729	943	0	11	0.9797
2730	932	0	23	0.9797
2731	909	0	16	0.9797
2732	893	0	23	0.9797
2733	870	0	24	0.9797
2734	846	0	11	0.9797
2735	835	0	12	0.9797
2736	823	0	28	0.9797
2737	795	0	30	0.9797
2738	765	0	12	0.9797
2739	753	0	12	0.9797
2740	741	0	16	0.9797
2741	725	0	10	0.9797
2742	715	0	6	0.9797
2743	709	0	23	0.9797
2744	686	0	22	0.9797
2745	664	0	33	0.9797
2746	631	0	20	0.9797
2747	611	0	15	0.9797
2748	596	0	17	0.9797
2749	579	0	12	0.9797
2750	567	0	19	0.9797
2751	548	0	23	0.9797
2752	525	0	19	0.9797
2753	506	0	17	0.9797
2754	489	0	17	0.9797
2755	472	0	12	0.9797
2756	460	0	15	0.9797
2757	445	0	21	0.9797
2758	424	0	44	0.9797
2759	380	0	23	0.9797
2760	357	0	15	0.9797
2761	342	0	9	0.9797
2762	333	0	20	0.9797
2763	313	0	17	0.9797
2764	296	0	18	0.9797
2765	278	0	19	0.9797
2766	259	0	15	0.9797
2767	244	0	11	0.9797
2768	233	0	13	0.9797
2769	220	0	13	0.9797
2770	207	0	5	0.9797
2771	202	0	11	0.9797
2772	191	0	9	0.9797
2773	182	0	7	0.9797
2774	175	0	3	0.9797
2775	172	0	5	0.9797
2776	167	0	2	0.9797
2777	165	0	6	0.9797
2778	159	0	4	0.9797
2779	155	0	7	0.9797
2780	148	0	2	0.9797
2781	146	0	6	0.9797
2782	140	0	4	0.9797
2783	136	0	3	0.9797
2784	133	0	8	0.9797
2785	125	0	8	0.9797
2786	117	0	10	0.9797
2787	107	0	3	0.9797
2788	104	0	5	0.9797
2789	99	0	4	0.9797
2790	95	0	2	0.9797
2791	93	0	6	0.9797
2792	87	0	2	0.9797
2793	85	0	9	0.9797
2794	76	0	5	0.9797
2796	71	0	1	0.9797
2797	70	0	2	0.9797
2798	68	0	1	0.9797
2799	67	0	1	0.9797
2800	66	0	1	0.9797
2801	65	0	2	0.9797
2803	63	0	1	0.9797
2804	62	0	1	0.9797
2806	61	0	1	0.9797
2807	60	0	3	0.9797
2808	57	0	1	0.9797
2810	56	0	2	0.9797
2812	54	0	1	0.9797
2813	53	0	1	0.9797
2814	52	0	5	0.9797
2815	47	0	1	0.9797
2818	46	0	1	0.9797
2819	45	0	1	0.9797
2820	44	0	1	0.9797
2821	43	0	1	0.9797
2822	42	0	2	0.9797
2825	40	0	2	0.9797
2826	38	0	1	0.9797
2827	37	0	1	0.9797
2828	36	0	1	0.9797
2829	35	0	2	0.9797
2833	33	0	4	0.9797
2834	29	0	1	0.9797
2835	28	0	1	0.9797
2836	27	0	1	0.9797
2838	26	0	1	0.9797
2840	25	0	1	0.9797
2841	24	0	1	0.9797
2842	23	0	1	0.9797
2845	22	0	1	0.9797
2847	21	0	2	0.9797
2849	19	0	2	0.9797
2850	17	0	1	0.9797
2854	16	0	1	0.9797
2859	15	0	2	0.9797
2865	13	0	1	0.9797
2866	12	0	1	0.9797
2867	11	0	2	0.9797
2869	9	0	1	0.9797
2874	8	0	1	0.9797
2883	7	0	1	0.9797
2887	6	0	1	0.9797
2888	5	0	1	0.9797
2889	4	0	1	0.9797
2898	3	0	1	0.9797
2913	2	0	1	0.9797
2983	1	0	1	0.9797

## Sheet: Supplemental 7C
Normal					Abnormal
Interval	Patients	Deaths	Lost	Survival	Interval	Patients	Deaths	Lost	Survival
0	24087	0	18	1	0	267	0	1	1
4	24069	0	1	1	128	266	0	1	1
10	24068	0	1	1	140	265	1	0	0.9962
13	24067	0	2	1	152	264	1	0	0.9925
14	24065	0	1	1	208	263	1	0	0.9887
15	24064	0	1	1	263	262	1	0	0.9849
16	24063	1	0	1	316	261	1	0	0.9811
19	24062	1	0	0.9999	321	260	0	1	0.9811
21	24061	0	1	0.9999	407	259	0	1	0.9811
22	24060	0	1	0.9999	490	258	0	1	0.9811
24	24059	0	1	0.9999	512	257	0	1	0.9811
25	24058	0	1	0.9999	516	256	1	0	0.9773
28	24057	1	0	0.9999	541	255	1	0	0.9735
30	24056	0	1	0.9999	602	254	1	0	0.9696
32	24055	0	1	0.9999	643	253	1	0	0.9658
33	24054	0	1	0.9999	666	252	0	1	0.9658
40	24053	0	1	0.9999	719	251	0	1	0.9658
49	24052	0	1	0.9999	728	250	0	1	0.9658
51	24051	0	1	0.9999	792	249	1	0	0.9619
55	24050	0	1	0.9999	818	248	1	0	0.958
57	24049	1	0	0.9998	861	247	0	1	0.958
62	24048	0	1	0.9998	913	246	0	1	0.958
63	24047	1	0	0.9998	931	245	1	0	0.9541
64	24046	0	1	0.9998	1045	244	1	0	0.9502
66	24045	0	1	0.9998	1071	243	1	0	0.9463
67	24044	1	0	0.9998	1133	242	1	0	0.9424
73	24043	1	0	0.9997	1162	241	1	0	0.9385
76	24042	0	1	0.9997	1208	240	0	1	0.9385
83	24041	2	0	0.9996	1210	239	0	1	0.9385
84	24039	0	1	0.9996	1255	238	0	1	0.9385
87	24038	0	2	0.9996	1353	237	1	0	0.9345
88	24036	0	1	0.9996	1361	236	0	1	0.9345
89	24035	0	1	0.9996	1395	235	0	1	0.9345
90	24034	0	1	0.9996	1422	234	0	1	0.9345
91	24033	0	1	0.9996	1435	233	1	0	0.9305
94	24032	1	0	0.9996	1441	232	0	1	0.9305
96	24031	0	2	0.9996	1477	231	1	0	0.9265
97	24029	0	1	0.9996	1487	230	0	1	0.9265
99	24028	0	2	0.9996	1496	229	0	1	0.9265
100	24026	1	0	0.9995	1698	228	0	1	0.9265
105	24025	1	0	0.9995	1732	227	0	1	0.9265
108	24024	1	1	0.9995	1758	226	0	1	0.9265
114	24022	0	1	0.9995	1765	225	1	1	0.9224
118	24021	1	0	0.9994	1779	223	0	1	0.9224
119	24020	0	1	0.9994	1785	222	0	1	0.9224
121	24019	0	1	0.9994	1814	221	0	1	0.9224
122	24018	0	1	0.9994	1861	220	0	1	0.9224
125	24017	1	0	0.9994	1880	219	0	1	0.9224
127	24016	1	0	0.9993	1893	218	0	1	0.9224
133	24015	0	1	0.9993	1895	217	0	1	0.9224
136	24014	1	0	0.9993	1944	216	1	0	0.9181
141	24013	0	1	0.9993	1977	215	0	1	0.9181
143	24012	0	1	0.9993	2013	214	1	0	0.9138
148	24011	0	1	0.9993	2056	213	1	0	0.9095
152	24010	2	0	0.9992	2066	212	0	1	0.9095
154	24008	0	1	0.9992	2082	211	0	1	0.9095
157	24007	0	1	0.9992	2100	210	0	1	0.9095
158	24006	0	2	0.9992	2105	209	0	1	0.9095
164	24004	0	1	0.9992	2111	208	1	0	0.9051
165	24003	0	1	0.9992	2147	207	0	1	0.9051
173	24002	0	1	0.9992	2155	206	0	1	0.9051
174	24001	1	0	0.9992	2170	205	0	1	0.9051
176	24000	2	0	0.9991	2179	204	0	2	0.9051
180	23998	1	0	0.999	2181	202	0	1	0.9051
188	23997	1	0	0.999	2183	201	0	1	0.9051
195	23996	0	1	0.999	2188	200	0	1	0.9051
196	23995	0	1	0.999	2191	199	0	1	0.9051
197	23994	0	2	0.999	2200	198	0	1	0.9051
199	23992	1	0	0.999	2201	197	0	1	0.9051
200	23991	0	1	0.999	2203	196	0	1	0.9051
201	23990	0	1	0.999	2204	195	0	1	0.9051
209	23989	0	1	0.999	2205	194	1	0	0.9005
213	23988	0	1	0.999	2209	193	0	1	0.9005
217	23987	1	0	0.9989	2210	192	0	1	0.9005
224	23986	1	1	0.9989	2211	191	0	1	0.9005
225	23984	1	0	0.9988	2212	190	0	2	0.9005
227	23983	1	0	0.9988	2214	188	0	1	0.9005
228	23982	0	1	0.9988	2220	187	0	1	0.9005
232	23981	0	1	0.9988	2225	186	0	1	0.9005
233	23980	1	0	0.9988	2236	185	0	1	0.9005
234	23979	1	0	0.9987	2238	184	1	0	0.8956
241	23978	1	1	0.9987	2239	183	0	1	0.8956
244	23976	0	1	0.9987	2249	182	0	1	0.8956
248	23975	0	1	0.9987	2251	181	0	1	0.8956
250	23974	1	0	0.9986	2253	180	0	1	0.8956
254	23973	2	0	0.9985	2255	179	0	2	0.8956
255	23971	0	1	0.9985	2259	177	0	1	0.8956
256	23970	0	1	0.9985	2261	176	0	1	0.8956
257	23969	0	1	0.9985	2266	175	0	1	0.8956
259	23968	0	1	0.9985	2270	174	0	1	0.8956
260	23967	1	0	0.9985	2271	173	0	1	0.8956
262	23966	0	1	0.9985	2275	172	0	2	0.8956
263	23965	1	0	0.9985	2279	170	0	1	0.8956
266	23964	0	1	0.9985	2283	169	0	1	0.8956
267	23963	0	2	0.9985	2286	168	1	0	0.8903
273	23961	0	1	0.9985	2295	167	0	2	0.8903
278	23960	0	1	0.9985	2298	165	0	1	0.8903
279	23959	0	1	0.9985	2299	164	0	3	0.8903
281	23958	0	1	0.9985	2302	161	0	1	0.8903
283	23957	0	1	0.9985	2306	160	0	1	0.8903
285	23956	1	0	0.9984	2321	159	0	1	0.8903
286	23955	1	0	0.9984	2325	158	0	1	0.8903
287	23954	0	1	0.9984	2332	157	0	1	0.8903
289	23953	0	1	0.9984	2337	156	0	1	0.8903
290	23952	1	0	0.9983	2341	155	0	1	0.8903
292	23951	0	1	0.9983	2344	154	0	2	0.8903
293	23950	0	1	0.9983	2352	152	0	1	0.8903
294	23949	0	1	0.9983	2354	151	0	2	0.8903
295	23948	0	1	0.9983	2358	149	0	1	0.8903
297	23947	0	1	0.9983	2367	148	0	2	0.8903
299	23946	1	0	0.9983	2368	146	0	3	0.8903
303	23945	0	1	0.9983	2369	143	0	1	0.8903
304	23944	0	1	0.9983	2371	142	0	1	0.8903
305	23943	1	0	0.9983	2373	141	0	1	0.8903
307	23942	0	1	0.9983	2375	140	0	2	0.8903
314	23941	0	2	0.9983	2377	138	0	1	0.8903
316	23939	0	1	0.9983	2380	137	0	1	0.8903
318	23938	0	1	0.9983	2382	136	0	2	0.8903
320	23937	0	2	0.9983	2384	134	0	2	0.8903
330	23935	0	1	0.9983	2387	132	0	1	0.8903
332	23934	0	1	0.9983	2388	131	0	2	0.8903
334	23933	0	1	0.9983	2391	129	0	1	0.8903
339	23932	0	2	0.9983	2393	128	0	1	0.8903
340	23930	0	1	0.9983	2394	127	0	1	0.8903
345	23929	0	2	0.9983	2396	126	0	1	0.8903
346	23927	0	2	0.9983	2400	125	0	2	0.8903
347	23925	0	1	0.9983	2404	123	0	1	0.8903
348	23924	0	2	0.9983	2409	122	0	1	0.8903
351	23922	0	1	0.9983	2410	121	0	1	0.8903
352	23921	1	0	0.9982	2412	120	0	2	0.8903
354	23920	0	1	0.9982	2413	118	0	1	0.8903
356	23919	1	3	0.9982	2414	117	0	1	0.8903
358	23915	0	1	0.9982	2418	116	0	1	0.8903
361	23914	0	1	0.9982	2419	115	0	1	0.8903
364	23913	0	3	0.9982	2420	114	0	1	0.8903
365	23910	0	1	0.9982	2422	113	0	1	0.8903
367	23909	0	1	0.9982	2428	112	0	1	0.8903
368	23908	0	1	0.9982	2429	111	0	1	0.8903
370	23907	0	1	0.9982	2432	110	0	1	0.8903
371	23906	1	0	0.9981	2433	109	0	2	0.8903
373	23905	0	1	0.9981	2434	107	0	1	0.8903
374	23904	0	1	0.9981	2435	106	0	1	0.8903
377	23903	0	1	0.9981	2436	105	0	3	0.8903
378	23902	0	1	0.9981	2445	102	0	2	0.8903
379	23901	0	2	0.9981	2449	100	0	1	0.8903
385	23899	0	1	0.9981	2450	99	0	1	0.8903
386	23898	0	1	0.9981	2451	98	0	2	0.8903
387	23897	0	1	0.9981	2452	96	0	1	0.8903
388	23896	1	0	0.9981	2454	95	0	1	0.8903
390	23895	2	0	0.998	2455	94	0	2	0.8903
391	23893	0	2	0.998	2457	92	0	1	0.8903
392	23891	0	2	0.998	2458	91	0	1	0.8903
394	23889	0	1	0.998	2460	90	0	2	0.8903
397	23888	1	0	0.998	2463	88	0	1	0.8903
400	23887	0	1	0.998	2464	87	0	1	0.8903
403	23886	1	2	0.9979	2465	86	0	2	0.8903
404	23883	0	2	0.9979	2466	84	0	1	0.8903
409	23881	0	1	0.9979	2468	83	0	1	0.8903
410	23880	0	1	0.9979	2485	82	0	1	0.8903
411	23879	0	2	0.9979	2488	81	0	1	0.8903
416	23877	0	1	0.9979	2492	80	0	2	0.8903
417	23876	0	1	0.9979	2493	78	0	1	0.8903
418	23875	0	1	0.9979	2494	77	0	1	0.8903
421	23874	1	0	0.9979	2502	76	0	1	0.8903
423	23873	1	1	0.9978	2505	75	0	2	0.8903
424	23871	0	1	0.9978	2507	73	0	2	0.8903
425	23870	0	2	0.9978	2510	71	0	1	0.8903
429	23868	0	1	0.9978	2511	70	0	2	0.8903
431	23867	1	0	0.9978	2512	68	0	2	0.8903
432	23866	0	1	0.9978	2513	66	0	1	0.8903
433	23865	0	1	0.9978	2515	65	0	2	0.8903
434	23864	0	1	0.9978	2516	63	0	1	0.8903
435	23863	0	1	0.9978	2518	62	0	1	0.8903
436	23862	0	3	0.9978	2520	61	0	1	0.8903
438	23859	1	0	0.9978	2526	60	0	1	0.8903
440	23858	2	1	0.9977	2532	59	0	1	0.8903
447	23855	0	1	0.9977	2533	58	0	1	0.8903
448	23854	0	1	0.9977	2534	57	0	2	0.8903
449	23853	1	1	0.9976	2535	55	0	1	0.8903
451	23851	0	1	0.9976	2536	54	0	1	0.8903
452	23850	0	1	0.9976	2538	53	0	1	0.8903
453	23849	0	4	0.9976	2539	52	0	1	0.8903
455	23845	0	2	0.9976	2541	51	0	1	0.8903
457	23843	0	1	0.9976	2543	50	0	1	0.8903
461	23842	0	1	0.9976	2553	49	0	1	0.8903
462	23841	1	2	0.9976	2556	48	0	1	0.8903
463	23838	0	2	0.9976	2560	47	0	2	0.8903
465	23836	2	0	0.9975	2564	45	0	1	0.8903
466	23834	0	1	0.9975	2565	44	0	1	0.8903
467	23833	1	2	0.9975	2568	43	0	1	0.8903
468	23830	1	0	0.9974	2571	42	0	1	0.8903
469	23829	0	1	0.9974	2574	41	0	1	0.8903
471	23828	1	1	0.9974	2577	40	0	1	0.8903
477	23826	0	1	0.9974	2579	39	0	1	0.8903
482	23825	0	1	0.9974	2582	38	0	1	0.8903
487	23824	0	1	0.9974	2587	37	0	1	0.8903
491	23823	0	1	0.9974	2589	36	0	2	0.8903
493	23822	1	0	0.9973	2590	34	0	1	0.8903
496	23821	0	1	0.9973	2593	33	0	2	0.8903
497	23820	0	2	0.9973	2594	31	0	1	0.8903
498	23818	0	1	0.9973	2598	30	0	2	0.8903
499	23817	0	1	0.9973	2600	28	0	2	0.8903
500	23816	1	0	0.9973	2606	26	0	1	0.8903
501	23815	1	0	0.9972	2607	25	0	1	0.8903
502	23814	0	1	0.9972	2608	24	0	1	0.8903
503	23813	1	1	0.9972	2611	23	0	1	0.8903
507	23811	1	1	0.9972	2613	22	0	1	0.8903
508	23809	0	1	0.9972	2617	21	0	1	0.8903
510	23808	0	1	0.9972	2618	20	0	1	0.8903
511	23807	1	0	0.9971	2622	19	0	1	0.8903
512	23806	0	2	0.9971	2629	18	0	1	0.8903
516	23804	0	1	0.9971	2630	17	0	1	0.8903
524	23803	0	1	0.9971	2645	16	0	1	0.8903
530	23802	0	1	0.9971	2655	15	0	2	0.8903
531	23801	0	1	0.9971	2668	13	0	1	0.8903
535	23800	0	1	0.9971	2673	12	0	1	0.8903
536	23799	0	1	0.9971	2682	11	0	1	0.8903
537	23798	1	0	0.9971	2687	10	0	1	0.8903
547	23797	0	1	0.9971	2695	9	0	1	0.8903
550	23796	0	1	0.9971	2709	8	0	1	0.8903
553	23795	0	3	0.9971	2712	7	0	1	0.8903
557	23792	0	1	0.9971	2728	6	0	1	0.8903
561	23791	0	1	0.9971	2729	5	0	1	0.8903
562	23790	0	1	0.9971	2730	4	0	1	0.8903
563	23789	0	1	0.9971	2745	3	0	1	0.8903
564	23788	0	1	0.9971	2749	2	0	1	0.8903
568	23787	0	1	0.9971	2759	1	0	1	0.8903
570	23786	0	1	0.9971
571	23785	0	2	0.9971
573	23783	0	1	0.9971
578	23782	0	1	0.9971
582	23781	0	1	0.9971
584	23780	0	1	0.9971
586	23779	0	1	0.9971
594	23778	1	3	0.997
595	23774	1	0	0.997
597	23773	1	0	0.997
598	23772	0	1	0.997
602	23771	2	1	0.9969
603	23768	2	1	0.9968
604	23765	0	2	0.9968
606	23763	0	1	0.9968
607	23762	0	1	0.9968
608	23761	0	2	0.9968
609	23759	0	1	0.9968
612	23758	1	1	0.9967
614	23756	1	0	0.9967
615	23755	0	1	0.9967
616	23754	0	1	0.9967
619	23753	0	1	0.9967
621	23752	0	1	0.9967
624	23751	0	1	0.9967
625	23750	0	1	0.9967
629	23749	0	1	0.9967
630	23748	0	2	0.9967
631	23746	0	1	0.9967
632	23745	0	2	0.9967
636	23743	0	1	0.9967
638	23742	0	1	0.9967
639	23741	1	0	0.9967
642	23740	1	0	0.9966
644	23739	0	1	0.9966
645	23738	0	1	0.9966
648	23737	0	1	0.9966
649	23736	1	1	0.9966
652	23734	2	0	0.9965
656	23732	1	0	0.9965
657	23731	0	1	0.9965
658	23730	1	1	0.9964
664	23728	1	0	0.9964
667	23727	2	1	0.9963
670	23724	1	0	0.9962
671	23723	2	1	0.9962
673	23720	1	0	0.9961
679	23719	1	1	0.9961
681	23717	0	1	0.9961
686	23716	1	1	0.996
688	23714	0	1	0.996
689	23713	0	2	0.996
690	23711	0	1	0.996
691	23710	1	0	0.996
693	23709	1	0	0.9959
694	23708	0	1	0.9959
695	23707	1	1	0.9959
696	23705	2	0	0.9958
698	23703	1	1	0.9958
701	23701	1	1	0.9957
702	23699	0	1	0.9957
703	23698	0	1	0.9957
704	23697	0	1	0.9957
705	23696	0	1	0.9957
708	23695	1	0	0.9957
709	23694	0	1	0.9957
711	23693	0	1	0.9957
712	23692	0	1	0.9957
714	23691	1	1	0.9957
715	23689	0	2	0.9957
716	23687	0	1	0.9957
717	23686	0	2	0.9957
718	23684	0	3	0.9957
719	23681	0	2	0.9957
720	23679	0	2	0.9957
721	23677	1	2	0.9956
722	23674	1	0	0.9956
723	23673	0	1	0.9956
724	23672	0	1	0.9956
725	23671	1	0	0.9955
727	23670	0	2	0.9955
729	23668	0	4	0.9955
730	23664	0	1	0.9955
732	23663	0	1	0.9955
735	23662	0	2	0.9955
736	23660	0	1	0.9955
741	23659	0	1	0.9955
742	23658	1	1	0.9955
743	23656	0	1	0.9955
744	23655	0	1	0.9955
746	23654	0	3	0.9955
747	23651	0	1	0.9955
748	23650	1	0	0.9954
749	23649	0	2	0.9954
750	23647	1	3	0.9954
754	23643	0	1	0.9954
755	23642	0	1	0.9954
756	23641	0	2	0.9954
762	23639	0	1	0.9954
763	23638	0	1	0.9954
764	23637	0	1	0.9954
765	23636	1	0	0.9954
766	23635	0	1	0.9954
767	23634	0	1	0.9954
768	23633	0	1	0.9954
769	23632	0	1	0.9954
770	23631	0	1	0.9954
772	23630	0	2	0.9954
773	23628	0	1	0.9954
775	23627	0	1	0.9954
776	23626	0	1	0.9954
777	23625	0	1	0.9954
778	23624	1	0	0.9953
780	23623	0	1	0.9953
781	23622	1	2	0.9953
782	23619	0	1	0.9953
784	23618	0	1	0.9953
786	23617	1	1	0.9952
788	23615	0	1	0.9952
789	23614	1	0	0.9952
790	23613	1	1	0.9951
791	23611	1	2	0.9951
794	23608	0	2	0.9951
795	23606	0	1	0.9951
796	23605	0	1	0.9951
797	23604	0	1	0.9951
798	23603	0	1	0.9951
799	23602	0	1	0.9951
800	23601	0	1	0.9951
806	23600	0	1	0.9951
807	23599	1	0	0.9951
809	23598	0	1	0.9951
810	23597	0	2	0.9951
811	23595	0	1	0.9951
812	23594	0	1	0.9951
813	23593	0	4	0.9951
814	23589	0	1	0.9951
816	23588	1	1	0.995
817	23586	0	2	0.995
819	23584	0	1	0.995
820	23583	1	1	0.995
821	23581	1	0	0.9949
822	23580	0	1	0.9949
823	23579	1	0	0.9949
825	23578	0	1	0.9949
826	23577	0	1	0.9949
827	23576	0	1	0.9949
828	23575	0	2	0.9949
829	23573	0	1	0.9949
830	23572	0	3	0.9949
831	23569	1	1	0.9949
832	23567	0	1	0.9949
837	23566	0	1	0.9949
839	23565	0	1	0.9949
841	23564	0	2	0.9949
842	23562	0	1	0.9949
843	23561	0	3	0.9949
844	23558	0	1	0.9949
845	23557	0	1	0.9949
846	23556	0	1	0.9949
853	23555	1	2	0.9948
854	23552	0	1	0.9948
855	23551	1	1	0.9948
860	23549	1	0	0.9947
862	23548	0	1	0.9947
863	23547	0	1	0.9947
865	23546	0	2	0.9947
867	23544	0	1	0.9947
868	23543	0	1	0.9947
869	23542	0	1	0.9947
873	23541	0	2	0.9947
875	23539	0	1	0.9947
876	23538	1	1	0.9947
877	23536	0	2	0.9947
878	23534	0	1	0.9947
880	23533	0	1	0.9947
881	23532	0	1	0.9947
882	23531	0	1	0.9947
885	23530	0	1	0.9947
888	23529	0	2	0.9947
889	23527	0	1	0.9947
891	23526	1	0	0.9946
892	23525	1	0	0.9946
893	23524	0	1	0.9946
894	23523	0	2	0.9946
897	23521	0	2	0.9946
905	23519	0	1	0.9946
908	23518	1	0	0.9946
910	23517	1	0	0.9945
911	23516	1	1	0.9945
912	23514	1	1	0.9944
913	23512	0	1	0.9944
914	23511	0	1	0.9944
915	23510	1	0	0.9944
916	23509	0	1	0.9944
917	23508	2	1	0.9943
918	23505	0	1	0.9943
919	23504	1	0	0.9943
921	23503	0	1	0.9943
923	23502	1	0	0.9942
924	23501	1	2	0.9942
925	23498	0	1	0.9942
926	23497	0	1	0.9942
927	23496	1	1	0.9941
928	23494	0	2	0.9941
929	23492	0	1	0.9941
930	23491	0	1	0.9941
931	23490	0	1	0.9941
932	23489	0	3	0.9941
934	23486	0	1	0.9941
935	23485	1	0	0.9941
944	23484	0	2	0.9941
947	23482	0	2	0.9941
948	23480	0	2	0.9941
949	23478	0	3	0.9941
950	23475	0	1	0.9941
951	23474	0	1	0.9941
952	23473	0	1	0.9941
954	23472	1	0	0.994
956	23471	0	1	0.994
958	23470	0	1	0.994
959	23469	0	1	0.994
962	23468	0	1	0.994
964	23467	0	3	0.994
965	23464	0	1	0.994
968	23463	1	0	0.994
970	23462	1	0	0.994
971	23461	0	2	0.994
972	23459	0	1	0.994
973	23458	0	1	0.994
974	23457	0	1	0.994
976	23456	0	1	0.994
978	23455	0	3	0.994
985	23452	1	1	0.9939
987	23450	0	1	0.9939
988	23449	0	2	0.9939
989	23447	0	1	0.9939
991	23446	0	1	0.9939
992	23445	0	1	0.9939
994	23444	0	1	0.9939
995	23443	1	0	0.9939
996	23442	0	1	0.9939
997	23441	1	0	0.9938
999	23440	1	1	0.9938
1001	23438	1	2	0.9938
1005	23435	0	1	0.9938
1006	23434	0	1	0.9938
1008	23433	0	1	0.9938
1011	23432	0	1	0.9938
1012	23431	0	3	0.9938
1013	23428	0	3	0.9938
1016	23425	0	1	0.9938
1017	23424	0	1	0.9938
1020	23423	0	2	0.9938
1021	23421	0	1	0.9938
1023	23420	0	1	0.9938
1024	23419	1	1	0.9937
1029	23417	0	2	0.9937
1030	23415	1	1	0.9937
1031	23413	0	1	0.9937
1035	23412	1	1	0.9936
1036	23410	0	1	0.9936
1040	23409	0	1	0.9936
1041	23408	1	0	0.9936
1042	23407	0	1	0.9936
1046	23406	0	1	0.9936
1047	23405	0	2	0.9936
1052	23403	1	1	0.9935
1054	23401	1	0	0.9935
1055	23400	0	1	0.9935
1056	23399	0	1	0.9935
1057	23398	1	0	0.9935
1058	23397	0	1	0.9935
1059	23396	0	2	0.9935
1060	23394	0	2	0.9935
1061	23392	1	0	0.9934
1064	23391	2	0	0.9933
1065	23389	0	3	0.9933
1066	23386	0	1	0.9933
1067	23385	1	0	0.9933
1068	23384	1	1	0.9932
1069	23382	0	1	0.9932
1070	23381	0	1	0.9932
1071	23380	0	2	0.9932
1073	23378	0	1	0.9932
1074	23377	0	2	0.9932
1075	23375	0	2	0.9932
1076	23373	2	2	0.9932
1078	23369	1	0	0.9931
1079	23368	0	1	0.9931
1081	23367	0	1	0.9931
1082	23366	0	1	0.9931
1084	23365	0	1	0.9931
1088	23364	0	3	0.9931
1093	23361	1	0	0.9931
1094	23360	0	1	0.9931
1096	23359	0	1	0.9931
1099	23358	0	1	0.9931
1100	23357	0	3	0.9931
1101	23354	0	2	0.9931
1103	23352	1	3	0.993
1104	23348	0	1	0.993
1106	23347	0	5	0.993
1108	23342	0	1	0.993
1111	23341	0	1	0.993
1112	23340	0	1	0.993
1113	23339	1	1	0.993
1114	23337	0	1	0.993
1115	23336	0	2	0.993
1116	23334	0	1	0.993
1118	23333	0	1	0.993
1120	23332	0	3	0.993
1121	23329	0	1	0.993
1123	23328	0	2	0.993
1124	23326	0	1	0.993
1125	23325	0	1	0.993
1126	23324	0	1	0.993
1127	23323	0	1	0.993
1128	23322	0	2	0.993
1129	23320	0	1	0.993
1130	23319	1	3	0.9929
1133	23315	0	1	0.9929
1134	23314	0	2	0.9929
1139	23312	0	2	0.9929
1140	23310	1	0	0.9929
1144	23309	0	1	0.9929
1145	23308	0	1	0.9929
1147	23307	0	1	0.9929
1149	23306	0	1	0.9929
1150	23305	1	1	0.9929
1151	23303	1	1	0.9928
1152	23301	0	1	0.9928
1153	23300	0	1	0.9928
1154	23299	0	1	0.9928
1156	23298	0	1	0.9928
1157	23297	0	1	0.9928
1160	23296	0	2	0.9928
1161	23294	0	1	0.9928
1162	23293	0	1	0.9928
1163	23292	0	1	0.9928
1164	23291	0	1	0.9928
1165	23290	1	0	0.9928
1166	23289	0	1	0.9928
1167	23288	0	1	0.9928
1168	23287	0	1	0.9928
1169	23286	0	3	0.9928
1170	23283	0	1	0.9928
1174	23282	2	2	0.9927
1175	23278	2	0	0.9926
1177	23276	0	6	0.9926
1185	23270	0	2	0.9926
1186	23268	0	2	0.9926
1187	23266	0	2	0.9926
1190	23264	1	1	0.9926
1191	23262	0	2	0.9926
1193	23260	0	2	0.9926
1195	23258	1	0	0.9925
1197	23257	1	0	0.9925
1198	23256	1	1	0.9924
1199	23254	0	2	0.9924
1201	23252	2	0	0.9923
1202	23250	0	1	0.9923
1204	23249	0	2	0.9923
1205	23247	0	1	0.9923
1207	23246	0	3	0.9923
1208	23243	1	1	0.9923
1215	23241	0	1	0.9923
1216	23240	0	1	0.9923
1217	23239	0	1	0.9923
1218	23238	0	3	0.9923
1219	23235	0	1	0.9923
1222	23234	1	1	0.9923
1224	23232	0	2	0.9923
1225	23230	0	1	0.9923
1226	23229	1	0	0.9922
1227	23228	2	1	0.9921
1228	23225	0	2	0.9921
1233	23223	0	1	0.9921
1234	23222	0	1	0.9921
1237	23221	0	1	0.9921
1238	23220	0	1	0.9921
1239	23219	0	2	0.9921
1241	23217	1	0	0.9921
1243	23216	0	1	0.9921
1245	23215	1	1	0.992
1247	23213	0	1	0.992
1249	23212	1	2	0.992
1250	23209	0	1	0.992
1254	23208	0	1	0.992
1255	23207	0	1	0.992
1256	23206	1	0	0.992
1257	23205	0	1	0.992
1258	23204	0	2	0.992
1260	23202	2	0	0.9919
1266	23200	0	1	0.9919
1268	23199	1	0	0.9918
1269	23198	1	0	0.9918
1273	23197	0	2	0.9918
1274	23195	0	2	0.9918
1275	23193	0	2	0.9918
1277	23191	0	2	0.9918
1278	23189	0	2	0.9918
1280	23187	0	1	0.9918
1282	23186	2	2	0.9917
1283	23182	0	2	0.9917
1284	23180	0	1	0.9917
1286	23179	0	2	0.9917
1288	23177	0	2	0.9917
1289	23175	1	0	0.9917
1293	23174	1	3	0.9916
1294	23170	0	1	0.9916
1296	23169	0	1	0.9916
1297	23168	0	1	0.9916
1298	23167	0	2	0.9916
1299	23165	0	1	0.9916
1301	23164	0	2	0.9916
1304	23162	0	1	0.9916
1305	23161	0	2	0.9916
1309	23159	0	1	0.9916
1314	23158	0	1	0.9916
1315	23157	1	1	0.9916
1317	23155	0	1	0.9916
1318	23154	1	0	0.9915
1322	23153	0	1	0.9915
1323	23152	0	1	0.9915
1325	23151	1	1	0.9915
1327	23149	0	1	0.9915
1329	23148	1	1	0.9915
1331	23146	1	0	0.9914
1332	23145	1	1	0.9914
1333	23143	1	0	0.9913
1334	23142	1	1	0.9913
1335	23140	1	1	0.9912
1336	23138	0	1	0.9912
1337	23137	1	0	0.9912
1339	23136	0	1	0.9912
1340	23135	1	1	0.9912
1341	23133	2	1	0.9911
1342	23130	0	1	0.9911
1343	23129	1	0	0.991
1344	23128	0	2	0.991
1345	23126	0	1	0.991
1347	23125	0	1	0.991
1348	23124	0	1	0.991
1349	23123	0	1	0.991
1350	23122	1	0	0.991
1352	23121	0	1	0.991
1354	23120	0	1	0.991
1355	23119	0	1	0.991
1356	23118	1	0	0.9909
1357	23117	0	1	0.9909
1358	23116	0	1	0.9909
1364	23115	0	3	0.9909
1365	23112	0	3	0.9909
1369	23109	0	1	0.9909
1371	23108	0	1	0.9909
1372	23107	1	0	0.9909
1373	23106	1	0	0.9909
1375	23105	0	2	0.9909
1377	23103	1	1	0.9908
1379	23101	0	1	0.9908
1380	23100	0	1	0.9908
1381	23099	0	2	0.9908
1382	23097	0	1	0.9908
1383	23096	1	1	0.9908
1386	23094	0	1	0.9908
1389	23093	0	1	0.9908
1390	23092	0	1	0.9908
1391	23091	2	1	0.9907
1393	23088	1	0	0.9906
1395	23087	0	1	0.9906
1398	23086	0	1	0.9906
1399	23085	0	1	0.9906
1400	23084	0	1	0.9906
1404	23083	1	0	0.9906
1405	23082	0	1	0.9906
1406	23081	0	2	0.9906
1407	23079	0	1	0.9906
1409	23078	1	2	0.9905
1411	23075	0	2	0.9905
1412	23073	1	0	0.9905
1414	23072	0	2	0.9905
1417	23070	0	1	0.9905
1418	23069	0	1	0.9905
1419	23068	1	0	0.9905
1420	23067	1	0	0.9904
1422	23066	0	1	0.9904
1423	23065	0	2	0.9904
1426	23063	0	1	0.9904
1427	23062	0	1	0.9904
1429	23061	0	1	0.9904
1430	23060	0	1	0.9904
1431	23059	0	2	0.9904
1432	23057	0	1	0.9904
1433	23056	1	3	0.9904
1434	23052	0	6	0.9904
1435	23046	0	3	0.9904
1436	23043	1	3	0.9903
1437	23039	0	6	0.9903
1438	23033	1	1	0.9903
1439	23031	0	1	0.9903
1440	23030	0	1	0.9903
1441	23029	0	2	0.9903
1444	23027	0	1	0.9903
1445	23026	0	1	0.9903
1448	23025	0	3	0.9903
1449	23022	0	1	0.9903
1451	23021	0	1	0.9903
1452	23020	0	1	0.9903
1453	23019	0	2	0.9903
1454	23017	0	2	0.9903
1455	23015	0	1	0.9903
1458	23014	0	2	0.9903
1459	23012	0	2	0.9903
1461	23010	0	2	0.9903
1462	23008	1	0	0.9902
1463	23007	0	1	0.9902
1465	23006	0	2	0.9902
1466	23004	0	2	0.9902
1467	23002	1	1	0.9902
1469	23000	0	1	0.9902
1470	22999	0	1	0.9902
1471	22998	0	2	0.9902
1472	22996	0	2	0.9902
1476	22994	0	1	0.9902
1477	22993	0	2	0.9902
1478	22991	0	3	0.9902
1479	22988	0	1	0.9902
1481	22987	1	1	0.9902
1482	22985	0	1	0.9902
1483	22984	0	1	0.9902
1484	22983	2	3	0.9901
1486	22978	0	1	0.9901
1488	22977	0	2	0.9901
1489	22975	0	3	0.9901
1491	22972	0	1	0.9901
1492	22971	1	0	0.99
1493	22970	0	1	0.99
1494	22969	1	0	0.99
1495	22968	0	1	0.99
1496	22967	0	1	0.99
1497	22966	0	1	0.99
1498	22965	0	2	0.99
1501	22963	0	1	0.99
1502	22962	0	2	0.99
1503	22960	0	1	0.99
1504	22959	0	1	0.99
1505	22958	0	1	0.99
1506	22957	0	2	0.99
1507	22955	0	1	0.99
1508	22954	0	3	0.99
1509	22951	0	2	0.99
1510	22949	0	1	0.99
1512	22948	1	2	0.9899
1513	22945	0	1	0.9899
1514	22944	0	3	0.9899
1516	22941	0	1	0.9899
1519	22940	0	1	0.9899
1520	22939	0	2	0.9899
1521	22937	2	0	0.9899
1523	22935	1	1	0.9898
1525	22933	0	1	0.9898
1526	22932	0	1	0.9898
1527	22931	0	1	0.9898
1529	22930	0	1	0.9898
1530	22929	2	0	0.9897
1531	22927	0	1	0.9897
1532	22926	0	1	0.9897
1533	22925	0	2	0.9897
1534	22923	0	1	0.9897
1535	22922	0	1	0.9897
1536	22921	0	1	0.9897
1537	22920	1	1	0.9897
1538	22918	1	1	0.9896
1540	22916	0	3	0.9896
1541	22913	1	1	0.9896
1543	22911	1	1	0.9896
1545	22909	1	2	0.9895
1546	22906	0	1	0.9895
1548	22905	0	1	0.9895
1549	22904	0	1	0.9895
1551	22903	0	3	0.9895
1552	22900	0	1	0.9895
1559	22899	0	1	0.9895
1560	22898	1	0	0.9895
1563	22897	0	1	0.9895
1564	22896	0	1	0.9895
1566	22895	0	1	0.9895
1567	22894	1	0	0.9894
1568	22893	0	1	0.9894
1574	22892	0	2	0.9894
1576	22890	1	0	0.9894
1577	22889	0	2	0.9894
1578	22887	0	3	0.9894
1579	22884	1	2	0.9893
1581	22881	0	1	0.9893
1583	22880	0	1	0.9893
1585	22879	0	1	0.9893
1587	22878	1	1	0.9893
1588	22876	0	1	0.9893
1589	22875	0	1	0.9893
1590	22874	0	1	0.9893
1591	22873	0	2	0.9893
1592	22871	0	4	0.9893
1594	22867	1	0	0.9893
1595	22866	0	1	0.9893
1596	22865	0	2	0.9893
1598	22863	1	1	0.9892
1599	22861	0	2	0.9892
1600	22859	1	1	0.9892
1604	22857	0	1	0.9892
1608	22856	1	2	0.9891
1610	22853	1	0	0.9891
1611	22852	0	1	0.9891
1615	22851	0	1	0.9891
1616	22850	1	0	0.989
1619	22849	0	1	0.989
1621	22848	1	0	0.989
1623	22847	0	1	0.989
1624	22846	0	1	0.989
1626	22845	0	1	0.989
1627	22844	0	1	0.989
1629	22843	1	1	0.989
1630	22841	0	2	0.989
1631	22839	1	1	0.9889
1633	22837	0	1	0.9889
1635	22836	1	4	0.9889
1636	22831	0	1	0.9889
1640	22830	1	0	0.9888
1641	22829	0	3	0.9888
1642	22826	1	3	0.9888
1643	22822	0	1	0.9888
1644	22821	1	0	0.9887
1646	22820	1	2	0.9887
1650	22817	0	1	0.9887
1651	22816	1	0	0.9886
1653	22815	1	0	0.9886
1655	22814	0	2	0.9886
1656	22812	0	1	0.9886
1658	22811	1	1	0.9886
1659	22809	0	1	0.9886
1660	22808	0	1	0.9886
1661	22807	3	1	0.9884
1662	22803	1	0	0.9884
1663	22802	0	2	0.9884
1665	22800	0	1	0.9884
1667	22799	0	1	0.9884
1668	22798	0	2	0.9884
1669	22796	0	2	0.9884
1673	22794	1	2	0.9883
1674	22791	0	2	0.9883
1678	22789	1	3	0.9883
1681	22785	0	2	0.9883
1683	22783	1	1	0.9883
1684	22781	0	1	0.9883
1687	22780	0	3	0.9883
1688	22777	0	1	0.9883
1689	22776	1	0	0.9882
1691	22775	0	1	0.9882
1692	22774	0	1	0.9882
1693	22773	0	1	0.9882
1694	22772	0	1	0.9882
1696	22771	0	1	0.9882
1697	22770	0	1	0.9882
1698	22769	0	1	0.9882
1699	22768	1	0	0.9882
1700	22767	0	2	0.9882
1701	22765	0	1	0.9882
1702	22764	0	1	0.9882
1703	22763	0	1	0.9882
1704	22762	0	3	0.9882
1706	22759	1	1	0.9881
1707	22757	0	2	0.9881
1709	22755	0	2	0.9881
1710	22753	2	2	0.988
1712	22749	1	0	0.988
1713	22748	0	1	0.988
1714	22747	0	1	0.988
1715	22746	0	1	0.988
1717	22745	1	3	0.988
1718	22741	1	0	0.9879
1723	22740	0	2	0.9879
1724	22738	0	1	0.9879
1725	22737	0	2	0.9879
1727	22735	0	1	0.9879
1729	22734	0	1	0.9879
1732	22733	0	1	0.9879
1733	22732	0	1	0.9879
1735	22731	0	1	0.9879
1738	22730	0	1	0.9879
1739	22729	0	1	0.9879
1741	22728	1	1	0.9879
1743	22726	2	0	0.9878
1744	22724	1	2	0.9877
1746	22721	3	0	0.9876
1748	22718	0	1	0.9876
1749	22717	1	1	0.9876
1750	22715	1	1	0.9875
1751	22713	1	0	0.9875
1752	22712	0	3	0.9875
1754	22709	0	1	0.9875
1755	22708	0	2	0.9875
1760	22706	0	1	0.9875
1761	22705	0	1	0.9875
1764	22704	0	2	0.9875
1767	22702	0	1	0.9875
1768	22701	0	3	0.9875
1770	22698	0	2	0.9875
1772	22696	0	1	0.9875
1774	22695	1	2	0.9874
1775	22692	0	3	0.9874
1776	22689	0	3	0.9874
1779	22686	0	2	0.9874
1781	22684	0	1	0.9874
1784	22683	1	0	0.9874
1787	22682	0	1	0.9874
1790	22681	0	1	0.9874
1792	22680	1	2	0.9873
1793	22677	0	1	0.9873
1794	22676	0	2	0.9873
1795	22674	0	1	0.9873
1796	22673	2	1	0.9873
1797	22670	0	3	0.9873
1798	22667	0	4	0.9873
1799	22663	0	3	0.9873
1800	22660	0	4	0.9873
1802	22656	1	1	0.9872
1803	22654	0	2	0.9872
1804	22652	0	1	0.9872
1805	22651	0	3	0.9872
1806	22648	0	6	0.9872
1807	22642	0	3	0.9872
1808	22639	0	4	0.9872
1809	22635	0	2	0.9872
1810	22633	0	1	0.9872
1811	22632	1	1	0.9872
1812	22630	0	3	0.9872
1813	22627	0	1	0.9872
1814	22626	2	1	0.9871
1816	22623	0	1	0.9871
1817	22622	0	2	0.9871
1818	22620	0	1	0.9871
1819	22619	0	1	0.9871
1820	22618	0	1	0.9871
1821	22617	0	3	0.9871
1822	22614	0	2	0.9871
1823	22612	0	1	0.9871
1825	22611	1	0	0.987
1827	22610	1	2	0.987
1829	22607	1	0	0.987
1830	22606	1	1	0.9869
1831	22604	0	1	0.9869
1834	22603	0	3	0.9869
1835	22600	0	4	0.9869
1836	22596	0	1	0.9869
1837	22595	0	1	0.9869
1838	22594	0	1	0.9869
1839	22593	0	1	0.9869
1840	22592	0	1	0.9869
1841	22591	0	2	0.9869
1842	22589	0	1	0.9869
1843	22588	0	3	0.9869
1844	22585	0	1	0.9869
1846	22584	1	3	0.9869
1848	22580	0	3	0.9869
1849	22577	0	2	0.9869
1850	22575	0	1	0.9869
1851	22574	1	3	0.9868
1852	22570	0	1	0.9868
1853	22569	1	1	0.9868
1854	22567	0	3	0.9868
1855	22564	0	2	0.9868
1856	22562	0	2	0.9868
1857	22560	0	2	0.9868
1858	22558	0	1	0.9868
1861	22557	1	0	0.9867
1862	22556	1	4	0.9867
1864	22551	0	2	0.9867
1865	22549	0	1	0.9867
1866	22548	1	2	0.9866
1868	22545	0	2	0.9866
1869	22543	1	0	0.9866
1871	22542	0	1	0.9866
1872	22541	0	1	0.9866
1873	22540	2	1	0.9865
1874	22537	0	1	0.9865
1875	22536	0	1	0.9865
1876	22535	0	1	0.9865
1877	22534	0	2	0.9865
1879	22532	0	1	0.9865
1880	22531	1	2	0.9865
1881	22528	0	1	0.9865
1882	22527	0	1	0.9865
1883	22526	0	1	0.9865
1884	22525	0	1	0.9865
1885	22524	0	1	0.9865
1888	22523	0	1	0.9865
1890	22522	0	1	0.9865
1891	22521	0	2	0.9865
1893	22519	0	1	0.9865
1895	22518	0	2	0.9865
1896	22516	0	2	0.9865
1897	22514	1	2	0.9864
1898	22511	0	1	0.9864
1902	22510	1	0	0.9864
1903	22509	0	2	0.9864
1904	22507	0	1	0.9864
1905	22506	0	1	0.9864
1907	22505	0	2	0.9864
1908	22503	1	2	0.9863
1911	22500	0	3	0.9863
1912	22497	0	2	0.9863
1913	22495	1	1	0.9863
1914	22493	0	2	0.9863
1915	22491	0	1	0.9863
1916	22490	0	1	0.9863
1917	22489	0	3	0.9863
1919	22486	0	2	0.9863
1920	22484	0	2	0.9863
1921	22482	0	1	0.9863
1922	22481	0	4	0.9863
1924	22477	1	0	0.9863
1925	22476	0	2	0.9863
1926	22474	0	1	0.9863
1927	22473	0	2	0.9863
1928	22471	0	1	0.9863
1929	22470	0	3	0.9863
1930	22467	1	0	0.9862
1931	22466	0	1	0.9862
1933	22465	2	2	0.9861
1934	22461	1	1	0.9861
1935	22459	0	2	0.9861
1937	22457	1	0	0.986
1938	22456	1	0	0.986
1939	22455	0	1	0.986
1940	22454	0	1	0.986
1941	22453	0	1	0.986
1943	22452	0	2	0.986
1945	22450	0	1	0.986
1947	22449	0	1	0.986
1948	22448	0	1	0.986
1950	22447	0	3	0.986
1951	22444	0	1	0.986
1952	22443	0	1	0.986
1953	22442	0	3	0.986
1954	22439	0	1	0.986
1955	22438	0	1	0.986
1957	22437	0	1	0.986
1960	22436	0	1	0.986
1961	22435	1	0	0.9859
1963	22434	0	1	0.9859
1965	22433	0	3	0.9859
1967	22430	0	1	0.9859
1968	22429	1	0	0.9859
1969	22428	0	2	0.9859
1972	22426	1	0	0.9859
1973	22425	0	1	0.9859
1976	22424	1	0	0.9858
1979	22423	1	0	0.9858
1980	22422	0	1	0.9858
1982	22421	0	1	0.9858
1983	22420	2	1	0.9857
1984	22417	0	1	0.9857
1986	22416	0	2	0.9857
1987	22414	1	1	0.9856
1988	22412	1	0	0.9856
1989	22411	0	1	0.9856
1991	22410	0	1	0.9856
1992	22409	2	2	0.9855
1993	22405	0	3	0.9855
1994	22402	0	2	0.9855
1996	22400	0	2	0.9855
1997	22398	0	4	0.9855
1998	22394	0	3	0.9855
1999	22391	0	1	0.9855
2000	22390	0	3	0.9855
2001	22387	0	1	0.9855
2003	22386	0	1	0.9855
2005	22385	0	1	0.9855
2006	22384	2	2	0.9854
2007	22380	1	1	0.9854
2008	22378	0	1	0.9854
2009	22377	0	2	0.9854
2010	22375	0	2	0.9854
2011	22373	0	1	0.9854
2012	22372	0	3	0.9854
2013	22369	0	1	0.9854
2014	22368	0	2	0.9854
2015	22366	0	2	0.9854
2017	22364	1	2	0.9853
2018	22361	0	2	0.9853
2019	22359	1	0	0.9853
2020	22358	0	3	0.9853
2021	22355	0	3	0.9853
2022	22352	0	2	0.9853
2023	22350	0	1	0.9853
2024	22349	0	1	0.9853
2025	22348	0	1	0.9853
2026	22347	0	2	0.9853
2027	22345	1	2	0.9852
2029	22342	0	1	0.9852
2030	22341	0	1	0.9852
2031	22340	0	1	0.9852
2032	22339	0	1	0.9852
2035	22338	0	2	0.9852
2036	22336	0	1	0.9852
2037	22335	1	1	0.9852
2038	22333	0	2	0.9852
2039	22331	2	2	0.9851
2040	22327	0	3	0.9851
2041	22324	0	1	0.9851
2042	22323	0	1	0.9851
2043	22322	1	2	0.9851
2044	22319	0	1	0.9851
2045	22318	1	1	0.985
2046	22316	0	2	0.985
2048	22314	0	1	0.985
2049	22313	1	1	0.985
2050	22311	0	2	0.985
2051	22309	1	0	0.9849
2053	22308	0	1	0.9849
2054	22307	0	1	0.9849
2055	22306	0	1	0.9849
2058	22305	0	1	0.9849
2059	22304	0	2	0.9849
2061	22302	0	1	0.9849
2062	22301	0	2	0.9849
2063	22299	1	0	0.9849
2064	22298	0	1	0.9849
2065	22297	0	1	0.9849
2067	22296	0	1	0.9849
2068	22295	1	0	0.9848
2069	22294	0	1	0.9848
2070	22293	1	2	0.9848
2072	22290	0	1	0.9848
2073	22289	1	0	0.9848
2075	22288	0	1	0.9848
2077	22287	1	0	0.9847
2078	22286	0	3	0.9847
2079	22283	0	1	0.9847
2080	22282	0	2	0.9847
2081	22280	0	2	0.9847
2082	22278	1	2	0.9847
2083	22275	1	0	0.9846
2086	22274	1	0	0.9846
2087	22273	0	1	0.9846
2089	22272	1	0	0.9845
2091	22271	0	1	0.9845
2092	22270	1	3	0.9845
2093	22266	0	3	0.9845
2094	22263	1	0	0.9844
2095	22262	0	2	0.9844
2096	22260	1	1	0.9844
2098	22258	0	1	0.9844
2099	22257	0	3	0.9844
2100	22254	0	1	0.9844
2102	22253	0	1	0.9844
2105	22252	0	5	0.9844
2106	22247	0	1	0.9844
2107	22246	0	2	0.9844
2108	22244	1	0	0.9844
2109	22243	0	3	0.9844
2111	22240	0	1	0.9844
2112	22239	0	1	0.9844
2113	22238	0	4	0.9844
2114	22234	0	3	0.9844
2115	22231	0	1	0.9844
2117	22230	0	2	0.9844
2118	22228	0	2	0.9844
2119	22226	0	4	0.9844
2120	22222	0	1	0.9844
2121	22221	1	3	0.9843
2122	22217	1	1	0.9843
2123	22215	1	1	0.9842
2124	22213	0	2	0.9842
2125	22211	0	4	0.9842
2126	22207	2	4	0.9841
2127	22201	0	5	0.9841
2128	22196	0	2	0.9841
2129	22194	0	2	0.9841
2130	22192	0	1	0.9841
2132	22191	0	2	0.9841
2133	22189	0	1	0.9841
2134	22188	0	3	0.9841
2135	22185	1	0	0.9841
2136	22184	1	2	0.984
2137	22181	0	1	0.984
2138	22180	0	1	0.984
2139	22179	0	3	0.984
2140	22176	0	10	0.984
2141	22166	3	1	0.9839
2142	22162	1	2	0.9839
2143	22159	1	5	0.9838
2144	22153	0	4	0.9838
2145	22149	0	7	0.9838
2146	22142	0	2	0.9838
2147	22140	0	9	0.9838
2148	22131	0	4	0.9838
2149	22127	0	5	0.9838
2150	22122	0	4	0.9838
2151	22118	0	6	0.9838
2152	22112	0	6	0.9838
2153	22106	0	9	0.9838
2154	22097	0	7	0.9838
2155	22090	2	9	0.9837
2156	22079	0	7	0.9837
2157	22072	0	3	0.9837
2158	22069	1	9	0.9837
2159	22059	1	5	0.9836
2160	22053	0	12	0.9836
2161	22041	0	13	0.9836
2162	22028	1	12	0.9836
2163	22015	0	16	0.9836
2164	21999	0	18	0.9836
2165	21981	0	6	0.9836
2166	21975	0	9	0.9836
2167	21966	0	17	0.9836
2168	21949	0	18	0.9836
2169	21931	0	22	0.9836
2170	21909	0	26	0.9836
2171	21883	0	20	0.9836
2172	21863	0	18	0.9836
2173	21845	0	24	0.9836
2174	21821	0	19	0.9836
2175	21802	0	19	0.9836
2176	21783	0	18	0.9836
2177	21765	0	31	0.9836
2178	21734	0	25	0.9836
2179	21709	0	24	0.9836
2180	21685	0	29	0.9836
2181	21656	0	28	0.9836
2182	21628	0	19	0.9836
2183	21609	0	17	0.9836
2184	21592	2	23	0.9835
2185	21567	0	27	0.9835
2186	21540	0	27	0.9835
2187	21513	1	30	0.9835
2188	21482	1	20	0.9834
2189	21461	0	36	0.9834
2190	21425	1	33	0.9834
2191	21391	0	52	0.9834
2192	21339	0	50	0.9834
2193	21289	0	44	0.9834
2194	21245	0	61	0.9834
2195	21184	0	36	0.9834
2196	21148	0	44	0.9834
2197	21104	0	42	0.9834
2198	21062	1	39	0.9833
2199	21022	0	57	0.9833
2200	20965	0	33	0.9833
2201	20932	2	35	0.9832
2202	20895	0	28	0.9832
2203	20867	0	20	0.9832
2204	20847	0	37	0.9832
2205	20810	0	26	0.9832
2206	20784	0	30	0.9832
2207	20754	0	37	0.9832
2208	20717	0	44	0.9832
2209	20673	0	30	0.9832
2210	20643	0	33	0.9832
2211	20610	0	25	0.9832
2212	20585	0	56	0.9832
2213	20529	0	36	0.9832
2214	20493	0	38	0.9832
2215	20455	0	30	0.9832
2216	20425	0	25	0.9832
2217	20400	0	16	0.9832
2218	20384	1	19	0.9832
2219	20364	0	31	0.9832
2220	20333	0	30	0.9832
2221	20303	0	37	0.9832
2222	20266	0	27	0.9832
2223	20239	0	43	0.9832
2224	20196	0	46	0.9832
2225	20150	1	49	0.9831
2226	20100	0	63	0.9831
2227	20037	0	49	0.9831
2228	19988	0	39	0.9831
2229	19949	0	28	0.9831
2230	19921	0	35	0.9831
2231	19886	1	54	0.9831
2232	19831	0	35	0.9831
2233	19796	2	50	0.983
2234	19744	0	27	0.983
2235	19717	2	39	0.9829
2236	19676	0	37	0.9829
2237	19639	0	50	0.9829
2238	19589	0	55	0.9829
2239	19534	0	55	0.9829
2240	19479	0	40	0.9829
2241	19439	0	51	0.9829
2242	19388	0	51	0.9829
2243	19337	0	47	0.9829
2244	19290	1	25	0.9828
2245	19264	0	36	0.9828
2246	19228	0	30	0.9828
2247	19198	0	35	0.9828
2248	19163	0	28	0.9828
2249	19135	1	49	0.9828
2250	19085	0	26	0.9828
2251	19059	0	22	0.9828
2252	19037	0	33	0.9828
2253	19004	0	36	0.9828
2254	18968	0	58	0.9828
2255	18910	0	41	0.9828
2256	18869	1	29	0.9827
2257	18839	0	31	0.9827
2258	18808	0	27	0.9827
2259	18781	0	26	0.9827
2260	18755	1	39	0.9827
2261	18715	2	39	0.9826
2262	18674	0	35	0.9826
2263	18639	0	22	0.9826
2264	18617	0	37	0.9826
2265	18580	0	20	0.9826
2266	18560	1	33	0.9825
2267	18526	0	25	0.9825
2268	18501	0	22	0.9825
2269	18479	0	18	0.9825
2270	18461	1	34	0.9825
2271	18426	0	36	0.9825
2272	18390	0	20	0.9825
2273	18370	0	27	0.9825
2274	18343	0	29	0.9825
2275	18314	0	35	0.9825
2276	18279	0	25	0.9825
2277	18254	0	26	0.9825
2278	18228	0	33	0.9825
2279	18195	0	41	0.9825
2280	18154	0	35	0.9825
2281	18119	1	42	0.9824
2282	18076	0	20	0.9824
2283	18056	0	26	0.9824
2284	18030	0	30	0.9824
2285	18000	0	17	0.9824
2286	17983	2	23	0.9823
2287	17958	1	28	0.9823
2288	17929	0	30	0.9823
2289	17899	0	26	0.9823
2290	17873	0	23	0.9823
2291	17850	0	31	0.9823
2292	17819	0	23	0.9823
2293	17796	0	29	0.9823
2294	17767	0	21	0.9823
2295	17746	0	23	0.9823
2296	17723	0	21	0.9823
2297	17702	0	31	0.9823
2298	17671	1	28	0.9822
2299	17642	0	31	0.9822
2300	17611	0	21	0.9822
2301	17590	0	25	0.9822
2302	17565	0	24	0.9822
2303	17541	0	40	0.9822
2304	17501	0	19	0.9822
2305	17482	0	25	0.9822
2306	17457	0	16	0.9822
2307	17441	0	31	0.9822
2308	17410	0	26	0.9822
2309	17384	0	25	0.9822
2310	17359	0	37	0.9822
2311	17322	0	27	0.9822
2312	17295	0	27	0.9822
2313	17268	0	27	0.9822
2314	17241	0	33	0.9822
2315	17208	0	28	0.9822
2316	17180	0	29	0.9822
2317	17151	0	34	0.9822
2318	17117	0	28	0.9822
2319	17089	1	21	0.9821
2320	17067	0	19	0.9821
2321	17048	0	28	0.9821
2322	17020	0	26	0.9821
2323	16994	0	35	0.9821
2324	16959	0	21	0.9821
2325	16938	0	33	0.9821
2326	16905	0	23	0.9821
2327	16882	1	22	0.9821
2328	16859	1	30	0.982
2329	16828	0	25	0.982
2330	16803	0	29	0.982
2331	16774	0	35	0.982
2332	16739	0	33	0.982
2333	16706	0	30	0.982
2334	16676	0	42	0.982
2335	16634	0	33	0.982
2336	16601	0	26	0.982
2337	16575	1	40	0.982
2338	16534	0	39	0.982
2339	16495	0	24	0.982
2340	16471	0	34	0.982
2341	16437	0	26	0.982
2342	16411	0	27	0.982
2343	16384	0	29	0.982
2344	16355	0	31	0.982
2345	16324	0	38	0.982
2346	16286	0	34	0.982
2347	16252	0	34	0.982
2348	16218	0	33	0.982
2349	16185	0	46	0.982
2350	16139	0	38	0.982
2351	16101	0	42	0.982
2352	16059	0	63	0.982
2353	15996	0	52	0.982
2354	15944	1	42	0.9819
2355	15901	0	45	0.9819
2356	15856	0	30	0.9819
2357	15826	0	38	0.9819
2358	15788	0	45	0.9819
2359	15743	0	33	0.9819
2360	15710	0	53	0.9819
2361	15657	0	57	0.9819
2362	15600	0	37	0.9819
2363	15563	0	39	0.9819
2364	15524	0	36	0.9819
2365	15488	0	34	0.9819
2366	15454	0	53	0.9819
2367	15401	0	43	0.9819
2368	15358	0	35	0.9819
2369	15323	0	43	0.9819
2370	15280	0	40	0.9819
2371	15240	0	29	0.9819
2372	15211	0	33	0.9819
2373	15178	0	49	0.9819
2374	15129	0	44	0.9819
2375	15085	0	40	0.9819
2376	15045	0	44	0.9819
2377	15001	0	32	0.9819
2378	14969	1	29	0.9818
2379	14939	0	48	0.9818
2380	14891	0	60	0.9818
2381	14831	0	32	0.9818
2382	14799	1	49	0.9818
2383	14749	0	36	0.9818
2384	14713	0	30	0.9818
2385	14683	1	47	0.9817
2386	14635	0	47	0.9817
2387	14588	0	56	0.9817
2388	14532	0	65	0.9817
2389	14467	0	64	0.9817
2390	14403	0	42	0.9817
2391	14361	0	59	0.9817
2392	14302	0	46	0.9817
2393	14256	0	48	0.9817
2394	14208	1	61	0.9816
2395	14146	0	63	0.9816
2396	14083	0	61	0.9816
2397	14022	0	48	0.9816
2398	13974	0	38	0.9816
2399	13936	0	46	0.9816
2400	13890	0	59	0.9816
2401	13831	0	46	0.9816
2402	13785	0	48	0.9816
2403	13737	0	52	0.9816
2404	13685	0	66	0.9816
2405	13619	1	47	0.9816
2406	13571	0	44	0.9816
2407	13527	0	60	0.9816
2408	13467	0	56	0.9816
2409	13411	0	85	0.9816
2410	13326	0	76	0.9816
2411	13250	0	36	0.9816
2412	13214	0	41	0.9816
2413	13173	0	52	0.9816
2414	13121	0	52	0.9816
2415	13069	1	60	0.9815
2416	13008	0	64	0.9815
2417	12944	0	65	0.9815
2418	12879	0	42	0.9815
2419	12837	0	58	0.9815
2420	12779	0	35	0.9815
2421	12744	1	66	0.9814
2422	12677	0	48	0.9814
2423	12629	0	51	0.9814
2424	12578	0	69	0.9814
2425	12509	0	55	0.9814
2426	12454	0	36	0.9814
2427	12418	0	52	0.9814
2428	12366	0	35	0.9814
2429	12331	0	63	0.9814
2430	12268	0	56	0.9814
2431	12212	0	61	0.9814
2432	12151	0	53	0.9814
2433	12098	1	39	0.9813
2434	12058	1	46	0.9812
2435	12011	0	52	0.9812
2436	11959	0	70	0.9812
2437	11889	0	58	0.9812
2438	11831	1	63	0.9812
2439	11767	0	40	0.9812
2440	11727	0	48	0.9812
2441	11679	1	46	0.9811
2442	11632	0	73	0.9811
2443	11559	0	58	0.9811
2444	11501	0	72	0.9811
2445	11429	0	57	0.9811
2446	11372	0	47	0.9811
2447	11325	0	40	0.9811
2448	11285	0	42	0.9811
2449	11243	0	66	0.9811
2450	11177	0	59	0.9811
2451	11118	1	50	0.981
2452	11067	1	80	0.9809
2453	10986	0	43	0.9809
2454	10943	0	50	0.9809
2455	10893	0	40	0.9809
2456	10853	0	44	0.9809
2457	10809	0	44	0.9809
2458	10765	0	67	0.9809
2459	10698	0	73	0.9809
2460	10625	0	37	0.9809
2461	10588	0	43	0.9809
2462	10545	0	53	0.9809
2463	10492	0	66	0.9809
2464	10426	0	62	0.9809
2465	10364	0	64	0.9809
2466	10300	0	55	0.9809
2467	10245	0	47	0.9809
2468	10198	0	35	0.9809
2469	10163	0	40	0.9809
2470	10123	0	60	0.9809
2471	10063	0	62	0.9809
2472	10001	0	49	0.9809
2473	9952	0	45	0.9809
2474	9907	0	45	0.9809
2475	9862	0	48	0.9809
2476	9814	0	32	0.9809
2477	9782	0	45	0.9809
2478	9737	0	52	0.9809
2479	9685	0	42	0.9809
2480	9643	0	47	0.9809
2481	9596	1	39	0.9808
2482	9556	0	40	0.9808
2483	9516	0	39	0.9808
2484	9477	0	53	0.9808
2485	9424	0	49	0.9808
2486	9375	0	57	0.9808
2487	9318	0	55	0.9808
2488	9263	0	30	0.9808
2489	9233	0	38	0.9808
2490	9195	0	38	0.9808
2491	9157	0	45	0.9808
2492	9112	0	42	0.9808
2493	9070	0	38	0.9808
2494	9032	0	50	0.9808
2495	8982	0	41	0.9808
2496	8941	0	32	0.9808
2497	8909	0	45	0.9808
2498	8864	0	60	0.9808
2499	8804	0	57	0.9808
2500	8747	0	45	0.9808
2501	8702	0	39	0.9808
2502	8663	0	35	0.9808
2503	8628	0	40	0.9808
2504	8588	0	38	0.9808
2505	8550	0	38	0.9808
2506	8512	0	74	0.9808
2507	8438	0	31	0.9808
2508	8407	0	37	0.9808
2509	8370	0	32	0.9808
2510	8338	0	29	0.9808
2511	8309	0	50	0.9808
2512	8259	0	44	0.9808
2513	8215	0	44	0.9808
2514	8171	0	46	0.9808
2515	8125	0	22	0.9808
2516	8103	0	23	0.9808
2517	8080	0	33	0.9808
2518	8047	0	45	0.9808
2519	8002	0	55	0.9808
2520	7947	0	62	0.9808
2521	7885	0	66	0.9808
2522	7819	0	59	0.9808
2523	7760	0	42	0.9808
2524	7718	0	34	0.9808
2525	7684	0	44	0.9808
2526	7640	0	60	0.9808
2527	7580	0	90	0.9808
2528	7490	0	76	0.9808
2529	7414	0	56	0.9808
2530	7358	0	55	0.9808
2531	7303	0	53	0.9808
2532	7250	0	59	0.9808
2533	7191	0	56	0.9808
2534	7135	0	56	0.9808
2535	7079	0	59	0.9808
2536	7020	0	52	0.9808
2537	6968	0	49	0.9808
2538	6919	0	48	0.9808
2539	6871	0	46	0.9808
2540	6825	0	50	0.9808
2541	6775	0	47	0.9808
2542	6728	0	67	0.9808
2543	6661	0	50	0.9808
2544	6611	0	31	0.9808
2545	6580	0	55	0.9808
2546	6525	0	35	0.9808
2547	6490	0	45	0.9808
2548	6445	0	53	0.9808
2549	6392	0	59	0.9808
2550	6333	0	50	0.9808
2551	6283	0	43	0.9808
2552	6240	0	42	0.9808
2553	6198	0	40	0.9808
2554	6158	0	52	0.9808
2555	6106	0	59	0.9808
2556	6047	0	68	0.9808
2557	5979	0	68	0.9808
2558	5911	0	57	0.9808
2559	5854	0	48	0.9808
2560	5806	0	57	0.9808
2561	5749	0	60	0.9808
2562	5689	0	54	0.9808
2563	5635	0	51	0.9808
2564	5584	0	64	0.9808
2565	5520	0	45	0.9808
2566	5475	0	60	0.9808
2567	5415	0	42	0.9808
2568	5373	0	50	0.9808
2569	5323	0	41	0.9808
2570	5282	0	59	0.9808
2571	5223	0	29	0.9808
2572	5194	0	41	0.9808
2573	5153	0	35	0.9808
2574	5118	0	29	0.9808
2575	5089	0	46	0.9808
2576	5043	0	56	0.9808
2577	4987	0	45	0.9808
2578	4942	0	39	0.9808
2579	4903	0	44	0.9808
2580	4859	0	25	0.9808
2581	4834	0	44	0.9808
2582	4790	0	51	0.9808
2583	4739	0	50	0.9808
2584	4689	0	44	0.9808
2585	4645	0	48	0.9808
2586	4597	0	32	0.9808
2587	4565	0	25	0.9808
2588	4540	0	38	0.9808
2589	4502	0	63	0.9808
2590	4439	0	87	0.9808
2591	4352	0	74	0.9808
2592	4278	0	46	0.9808
2593	4232	0	63	0.9808
2594	4169	0	46	0.9808
2595	4123	0	62	0.9808
2596	4061	0	56	0.9808
2597	4005	0	82	0.9808
2598	3923	0	96	0.9808
2599	3827	0	62	0.9808
2600	3765	0	101	0.9808
2601	3664	0	77	0.9808
2602	3587	0	77	0.9808
2603	3510	0	102	0.9808
2604	3408	0	108	0.9808
2605	3300	0	95	0.9808
2606	3205	0	55	0.9808
2607	3150	1	54	0.9805
2608	3095	0	33	0.9805
2609	3062	0	46	0.9805
2610	3016	0	51	0.9805
2611	2965	0	48	0.9805
2612	2917	0	43	0.9805
2613	2874	0	28	0.9805
2614	2846	1	33	0.9801
2615	2812	0	27	0.9801
2616	2785	0	14	0.9801
2617	2771	0	35	0.9801
2618	2736	0	49	0.9801
2619	2687	0	43	0.9801
2620	2644	0	19	0.9801
2621	2625	0	32	0.9801
2622	2593	0	31	0.9801
2623	2562	0	49	0.9801
2624	2513	0	39	0.9801
2625	2474	0	41	0.9801
2626	2433	0	21	0.9801
2627	2412	0	19	0.9801
2628	2393	0	28	0.9801
2629	2365	0	35	0.9801
2630	2330	0	34	0.9801
2631	2296	0	40	0.9801
2632	2256	0	34	0.9801
2633	2222	0	22	0.9801
2634	2200	0	17	0.9801
2635	2183	0	24	0.9801
2636	2159	0	13	0.9801
2637	2146	0	16	0.9801
2638	2130	0	41	0.9801
2639	2089	0	30	0.9801
2640	2059	0	16	0.9801
2641	2043	0	31	0.9801
2642	2012	0	19	0.9801
2643	1993	0	18	0.9801
2644	1975	0	22	0.9801
2645	1953	0	28	0.9801
2646	1925	0	33	0.9801
2647	1892	0	19	0.9801
2648	1873	0	20	0.9801
2649	1853	0	11	0.9801
2650	1842	0	17	0.9801
2651	1825	0	16	0.9801
2652	1809	0	21	0.9801
2653	1788	0	21	0.9801
2654	1767	0	15	0.9801
2655	1752	0	5	0.9801
2656	1747	0	13	0.9801
2657	1734	0	13	0.9801
2658	1721	0	10	0.9801
2659	1711	0	11	0.9801
2660	1700	0	5	0.9801
2661	1695	0	14	0.9801
2662	1681	0	13	0.9801
2663	1668	0	9	0.9801
2664	1659	0	7	0.9801
2665	1652	0	7	0.9801
2666	1645	0	10	0.9801
2667	1635	0	12	0.9801
2668	1623	0	15	0.9801
2669	1608	0	13	0.9801
2670	1595	0	7	0.9801
2671	1588	0	3	0.9801
2672	1585	0	10	0.9801
2673	1575	0	7	0.9801
2674	1568	0	8	0.9801
2675	1560	0	9	0.9801
2676	1551	0	6	0.9801
2677	1545	0	3	0.9801
2678	1542	0	5	0.9801
2679	1537	0	8	0.9801
2680	1529	0	13	0.9801
2681	1516	0	7	0.9801
2682	1509	0	15	0.9801
2683	1494	0	5	0.9801
2684	1489	0	9	0.9801
2685	1480	0	5	0.9801
2686	1475	0	16	0.9801
2687	1459	0	12	0.9801
2688	1447	0	13	0.9801
2689	1434	0	6	0.9801
2690	1428	0	10	0.9801
2691	1418	0	2	0.9801
2692	1416	0	8	0.9801
2693	1408	0	8	0.9801
2694	1400	0	12	0.9801
2695	1388	0	8	0.9801
2696	1380	0	10	0.9801
2697	1370	0	9	0.9801
2698	1361	0	10	0.9801
2699	1351	0	9	0.9801
2700	1342	0	20	0.9801
2701	1322	0	11	0.9801
2702	1311	0	16	0.9801
2703	1295	0	14	0.9801
2704	1281	0	5	0.9801
2705	1276	0	12	0.9801
2706	1264	0	7	0.9801
2707	1257	0	11	0.9801
2708	1246	0	11	0.9801
2709	1235	0	17	0.9801
2710	1218	0	14	0.9801
2711	1204	0	9	0.9801
2712	1195	0	6	0.9801
2713	1189	0	7	0.9801
2714	1182	0	12	0.9801
2715	1170	0	33	0.9801
2716	1137	0	19	0.9801
2717	1118	0	11	0.9801
2718	1107	0	18	0.9801
2719	1089	0	13	0.9801
2720	1076	0	10	0.9801
2721	1066	0	10	0.9801
2722	1056	0	9	0.9801
2723	1047	0	41	0.9801
2724	1006	0	21	0.9801
2725	985	0	16	0.9801
2726	969	0	10	0.9801
2727	959	0	5	0.9801
2728	954	0	11	0.9801
2729	943	0	11	0.9801
2730	932	0	24	0.9801
2731	908	0	16	0.9801
2732	892	0	23	0.9801
2733	869	0	25	0.9801
2734	844	0	11	0.9801
2735	833	0	12	0.9801
2736	821	0	28	0.9801
2737	793	0	30	0.9801
2738	763	0	12	0.9801
2739	751	0	12	0.9801
2740	739	0	16	0.9801
2741	723	0	10	0.9801
2742	713	0	6	0.9801
2743	707	0	23	0.9801
2744	684	0	22	0.9801
2745	662	0	32	0.9801
2746	630	0	20	0.9801
2747	610	0	15	0.9801
2748	595	0	17	0.9801
2749	578	0	11	0.9801
2750	567	0	19	0.9801
2751	548	0	23	0.9801
2752	525	0	19	0.9801
2753	506	0	17	0.9801
2754	489	0	17	0.9801
2755	472	0	12	0.9801
2756	460	0	15	0.9801
2757	445	0	21	0.9801
2758	424	0	44	0.9801
2759	380	0	22	0.9801
2760	358	0	15	0.9801
2761	343	0	9	0.9801
2762	334	0	20	0.9801
2763	314	0	17	0.9801
2764	297	0	18	0.9801
2765	279	0	19	0.9801
2766	260	0	15	0.9801
2767	245	0	11	0.9801
2768	234	0	13	0.9801
2769	221	0	13	0.9801
2770	208	0	5	0.9801
2771	203	0	11	0.9801
2772	192	0	9	0.9801
2773	183	0	7	0.9801
2774	176	0	3	0.9801
2775	173	0	5	0.9801
2776	168	0	2	0.9801
2777	166	0	6	0.9801
2778	160	0	4	0.9801
2779	156	0	7	0.9801
2780	149	0	2	0.9801
2781	147	0	6	0.9801
2782	141	0	4	0.9801
2783	137	0	3	0.9801
2784	134	0	8	0.9801
2785	126	0	9	0.9801
2786	117	0	10	0.9801
2787	107	0	3	0.9801
2788	104	0	5	0.9801
2789	99	0	4	0.9801
2790	95	0	2	0.9801
2791	93	0	6	0.9801
2792	87	0	2	0.9801
2793	85	0	9	0.9801
2794	76	0	5	0.9801
2796	71	0	1	0.9801
2797	70	0	2	0.9801
2798	68	0	1	0.9801
2799	67	0	1	0.9801
2800	66	0	1	0.9801
2801	65	0	2	0.9801
2803	63	0	1	0.9801
2804	62	0	1	0.9801
2806	61	0	1	0.9801
2807	60	0	3	0.9801
2808	57	0	1	0.9801
2810	56	0	2	0.9801
2812	54	0	1	0.9801
2813	53	0	1	0.9801
2814	52	0	5	0.9801
2815	47	0	1	0.9801
2818	46	0	1	0.9801
2819	45	0	1	0.9801
2820	44	0	1	0.9801
2821	43	0	1	0.9801
2822	42	0	2	0.9801
2825	40	0	2	0.9801
2826	38	0	1	0.9801
2827	37	0	1	0.9801
2828	36	0	1	0.9801
2829	35	0	2	0.9801
2833	33	0	4	0.9801
2834	29	0	1	0.9801
2835	28	0	1	0.9801
2836	27	0	1	0.9801
2838	26	0	1	0.9801
2840	25	0	1	0.9801
2841	24	0	1	0.9801
2842	23	0	1	0.9801
2845	22	0	1	0.9801
2847	21	0	2	0.9801
2849	19	0	2	0.9801
2850	17	0	1	0.9801
2854	16	0	1	0.9801
2859	15	0	2	0.9801
2865	13	0	1	0.9801
2866	12	0	1	0.9801
2867	11	0	2	0.9801
2869	9	0	1	0.9801
2874	8	0	1	0.9801
2883	7	0	1	0.9801
2887	6	0	1	0.9801
2888	5	0	1	0.9801
2889	4	0	1	0.9801
2898	3	0	1	0.9801
2913	2	0	1	0.9801
2983	1	0	1	0.9801

## Sheet: Supplemental 7D
Normal					Abnormal
Interval	Patients	Deaths	Lost	Survival	Interval	Patients	Deaths	Lost	Survival
0	24246	0	19	1	128	108	0	1	1
4	24227	0	1	1	180	107	1	0	0.9907
10	24226	0	1	1	263	106	1	0	0.9813
13	24225	0	2	1	490	105	0	1	0.9813
14	24223	0	1	1	666	104	0	1	0.9813
15	24222	0	1	1	861	103	0	1	0.9813
16	24221	1	0	1	976	102	0	1	0.9813
19	24220	1	0	0.9999	978	101	0	1	0.9813
21	24219	0	1	0.9999	1065	100	0	1	0.9813
22	24218	0	1	0.9999	1071	99	1	0	0.9714
24	24217	0	1	0.9999	1123	98	0	1	0.9714
25	24216	0	1	0.9999	1162	97	1	0	0.9614
28	24215	1	0	0.9999	1208	96	0	1	0.9614
30	24214	0	1	0.9999	1210	95	0	1	0.9614
32	24213	0	1	0.9999	1395	94	0	1	0.9614
33	24212	0	1	0.9999	1435	93	1	0	0.951
40	24211	0	1	0.9999	1441	92	0	1	0.951
49	24210	0	1	0.9999	1484	91	1	0	0.9406
51	24209	0	1	0.9999	1668	90	0	1	0.9406
55	24208	0	1	0.9999	1698	89	0	1	0.9406
57	24207	1	0	0.9998	1765	88	1	0	0.9299
62	24206	0	1	0.9998	1779	87	0	1	0.9299
63	24205	1	0	0.9998	1800	86	0	1	0.9299
64	24204	0	1	0.9998	1862	85	0	1	0.9299
66	24203	0	1	0.9998	1895	84	0	1	0.9299
67	24202	1	0	0.9998	2056	83	1	0	0.9187
73	24201	1	0	0.9997	2082	82	0	2	0.9187
76	24200	0	1	0.9997	2105	80	0	1	0.9187
83	24199	2	0	0.9996	2181	79	0	1	0.9187
84	24197	0	1	0.9996	2203	78	0	1	0.9187
87	24196	0	2	0.9996	2220	77	0	1	0.9187
88	24194	0	1	0.9996	2255	76	0	1	0.9187
89	24193	0	1	0.9996	2261	75	0	1	0.9187
90	24192	0	1	0.9996	2264	74	0	1	0.9187
91	24191	0	1	0.9996	2285	73	0	1	0.9187
94	24190	1	0	0.9996	2286	72	1	0	0.9059
96	24189	0	2	0.9996	2298	71	0	1	0.9059
97	24187	0	1	0.9996	2299	70	0	1	0.9059
99	24186	0	2	0.9996	2302	69	0	1	0.9059
100	24184	1	0	0.9995	2316	68	0	1	0.9059
105	24183	1	0	0.9995	2329	67	0	2	0.9059
108	24182	1	1	0.9995	2332	65	0	1	0.9059
114	24180	0	1	0.9995	2341	64	0	1	0.9059
118	24179	1	0	0.9994	2342	63	0	1	0.9059
119	24178	0	1	0.9994	2345	62	0	1	0.9059
121	24177	0	1	0.9994	2351	61	0	1	0.9059
122	24176	0	1	0.9994	2352	60	0	1	0.9059
125	24175	1	0	0.9994	2354	59	0	1	0.9059
127	24174	1	0	0.9993	2360	58	0	1	0.9059
133	24173	0	1	0.9993	2368	57	0	1	0.9059
136	24172	1	0	0.9993	2377	56	0	1	0.9059
140	24171	1	0	0.9993	2388	55	0	1	0.9059
141	24170	0	1	0.9993	2391	54	0	1	0.9059
143	24169	0	1	0.9993	2408	53	0	1	0.9059
148	24168	0	1	0.9993	2412	52	0	3	0.9059
152	24167	3	0	0.9991	2413	49	0	1	0.9059
154	24164	0	1	0.9991	2414	48	0	1	0.9059
157	24163	0	1	0.9991	2434	47	0	1	0.9059
158	24162	0	2	0.9991	2435	46	0	1	0.9059
164	24160	0	1	0.9991	2436	45	0	1	0.9059
165	24159	0	1	0.9991	2447	44	0	1	0.9059
173	24158	0	1	0.9991	2451	43	0	1	0.9059
174	24157	1	0	0.9991	2458	42	0	1	0.9059
176	24156	2	0	0.999	2459	41	0	1	0.9059
188	24154	1	0	0.999	2460	40	0	1	0.9059
195	24153	0	1	0.999	2463	39	0	1	0.9059
196	24152	0	1	0.999	2466	38	0	1	0.9059
197	24151	0	2	0.999	2467	37	0	1	0.9059
199	24149	1	0	0.9989	2484	36	0	1	0.9059
200	24148	0	1	0.9989	2493	35	0	1	0.9059
201	24147	0	1	0.9989	2507	34	0	1	0.9059
208	24146	1	0	0.9989	2510	33	0	1	0.9059
209	24145	0	1	0.9989	2511	32	0	3	0.9059
213	24144	0	1	0.9989	2525	29	0	1	0.9059
217	24143	1	0	0.9988	2533	28	0	1	0.9059
224	24142	1	1	0.9988	2535	27	0	1	0.9059
225	24140	1	0	0.9988	2552	26	0	1	0.9059
227	24139	1	0	0.9987	2553	25	0	1	0.9059
228	24138	0	1	0.9987	2571	24	0	1	0.9059
232	24137	0	1	0.9987	2574	23	0	1	0.9059
233	24136	1	0	0.9987	2581	22	0	1	0.9059
234	24135	1	0	0.9986	2582	21	0	1	0.9059
241	24134	1	1	0.9986	2589	20	0	1	0.9059
244	24132	0	1	0.9986	2591	19	0	1	0.9059
248	24131	0	1	0.9986	2593	18	0	1	0.9059
250	24130	1	0	0.9986	2595	17	0	1	0.9059
254	24129	2	0	0.9985	2596	16	0	1	0.9059
255	24127	0	1	0.9985	2598	15	0	2	0.9059
256	24126	0	1	0.9985	2599	13	0	1	0.9059
257	24125	0	1	0.9985	2603	12	0	1	0.9059
259	24124	0	1	0.9985	2607	11	0	1	0.9059
260	24123	1	0	0.9984	2629	10	0	1	0.9059
262	24122	0	1	0.9984	2645	9	0	1	0.9059
263	24121	1	0	0.9984	2650	8	0	1	0.9059
266	24120	0	1	0.9984	2655	7	0	1	0.9059
267	24119	0	2	0.9984	2730	6	0	1	0.9059
273	24117	0	1	0.9984	2733	5	0	2	0.9059
278	24116	0	1	0.9984	2749	3	0	1	0.9059
279	24115	0	1	0.9984	2750	2	0	1	0.9059
281	24114	0	1	0.9984	2759	1	0	1	0.9059
283	24113	0	1	0.9984
285	24112	1	0	0.9983
286	24111	1	0	0.9983
287	24110	0	1	0.9983
289	24109	0	1	0.9983
290	24108	1	0	0.9983
292	24107	0	1	0.9983
293	24106	0	1	0.9983
294	24105	0	1	0.9983
295	24104	0	1	0.9983
297	24103	0	1	0.9983
299	24102	1	0	0.9982
303	24101	0	1	0.9982
304	24100	0	1	0.9982
305	24099	1	0	0.9982
307	24098	0	1	0.9982
314	24097	0	2	0.9982
316	24095	1	1	0.9981
318	24093	0	1	0.9981
320	24092	0	2	0.9981
321	24090	0	1	0.9981
330	24089	0	1	0.9981
332	24088	0	1	0.9981
334	24087	0	1	0.9981
339	24086	0	2	0.9981
340	24084	0	1	0.9981
345	24083	0	2	0.9981
346	24081	0	2	0.9981
347	24079	0	1	0.9981
348	24078	0	2	0.9981
351	24076	0	1	0.9981
352	24075	1	0	0.9981
354	24074	0	1	0.9981
356	24073	1	3	0.9981
358	24069	0	1	0.9981
361	24068	0	1	0.9981
364	24067	0	3	0.9981
365	24064	0	1	0.9981
367	24063	0	1	0.9981
368	24062	0	1	0.9981
370	24061	0	1	0.9981
371	24060	1	0	0.998
373	24059	0	1	0.998
374	24058	0	1	0.998
377	24057	0	1	0.998
378	24056	0	1	0.998
379	24055	0	2	0.998
385	24053	0	1	0.998
386	24052	0	1	0.998
387	24051	0	1	0.998
388	24050	1	0	0.998
390	24049	2	0	0.9979
391	24047	0	2	0.9979
392	24045	0	2	0.9979
394	24043	0	1	0.9979
397	24042	1	0	0.9978
400	24041	0	1	0.9978
403	24040	1	2	0.9978
404	24037	0	2	0.9978
407	24035	0	1	0.9978
409	24034	0	1	0.9978
410	24033	0	1	0.9978
411	24032	0	2	0.9978
416	24030	0	1	0.9978
417	24029	0	1	0.9978
418	24028	0	1	0.9978
421	24027	1	0	0.9978
423	24026	1	1	0.9977
424	24024	0	1	0.9977
425	24023	0	2	0.9977
429	24021	0	1	0.9977
431	24020	1	0	0.9977
432	24019	0	1	0.9977
433	24018	0	1	0.9977
434	24017	0	1	0.9977
435	24016	0	1	0.9977
436	24015	0	3	0.9977
438	24012	1	0	0.9976
440	24011	2	1	0.9976
447	24008	0	1	0.9976
448	24007	0	1	0.9976
449	24006	1	1	0.9975
451	24004	0	1	0.9975
452	24003	0	1	0.9975
453	24002	0	4	0.9975
455	23998	0	2	0.9975
457	23996	0	1	0.9975
461	23995	0	1	0.9975
462	23994	1	2	0.9975
463	23991	0	2	0.9975
465	23989	2	0	0.9974
466	23987	0	1	0.9974
467	23986	1	2	0.9973
468	23983	1	0	0.9973
469	23982	0	1	0.9973
471	23981	1	1	0.9973
477	23979	0	1	0.9973
482	23978	0	1	0.9973
487	23977	0	1	0.9973
491	23976	0	1	0.9973
493	23975	1	0	0.9972
496	23974	0	1	0.9972
497	23973	0	2	0.9972
498	23971	0	1	0.9972
499	23970	0	1	0.9972
500	23969	1	0	0.9972
501	23968	1	0	0.9971
502	23967	0	1	0.9971
503	23966	1	1	0.9971
507	23964	1	1	0.9971
508	23962	0	1	0.9971
510	23961	0	1	0.9971
511	23960	1	0	0.997
512	23959	0	3	0.997
516	23956	1	1	0.997
524	23954	0	1	0.997
530	23953	0	1	0.997
531	23952	0	1	0.997
535	23951	0	1	0.997
536	23950	0	1	0.997
537	23949	1	0	0.9969
541	23948	1	0	0.9969
547	23947	0	1	0.9969
550	23946	0	1	0.9969
553	23945	0	3	0.9969
557	23942	0	1	0.9969
561	23941	0	1	0.9969
562	23940	0	1	0.9969
563	23939	0	1	0.9969
564	23938	0	1	0.9969
568	23937	0	1	0.9969
570	23936	0	1	0.9969
571	23935	0	2	0.9969
573	23933	0	1	0.9969
578	23932	0	1	0.9969
582	23931	0	1	0.9969
584	23930	0	1	0.9969
586	23929	0	1	0.9969
594	23928	1	3	0.9969
595	23924	1	0	0.9968
597	23923	1	0	0.9968
598	23922	0	1	0.9968
602	23921	3	1	0.9966
603	23917	2	1	0.9966
604	23914	0	2	0.9966
606	23912	0	1	0.9966
607	23911	0	1	0.9966
608	23910	0	2	0.9966
609	23908	0	1	0.9966
612	23907	1	1	0.9965
614	23905	1	0	0.9965
615	23904	0	1	0.9965
616	23903	0	1	0.9965
619	23902	0	1	0.9965
621	23901	0	1	0.9965
624	23900	0	1	0.9965
625	23899	0	1	0.9965
629	23898	0	1	0.9965
630	23897	0	2	0.9965
631	23895	0	1	0.9965
632	23894	0	2	0.9965
636	23892	0	1	0.9965
638	23891	0	1	0.9965
639	23890	1	0	0.9964
642	23889	1	0	0.9964
643	23888	1	0	0.9964
644	23887	0	1	0.9964
645	23886	0	1	0.9964
648	23885	0	1	0.9964
649	23884	1	1	0.9963
652	23882	2	0	0.9962
656	23880	1	0	0.9962
657	23879	0	1	0.9962
658	23878	1	1	0.9961
664	23876	1	0	0.9961
667	23875	2	1	0.996
670	23872	1	0	0.996
671	23871	2	1	0.9959
673	23868	1	0	0.9958
679	23867	1	1	0.9958
681	23865	0	1	0.9958
686	23864	1	1	0.9958
688	23862	0	1	0.9958
689	23861	0	2	0.9958
690	23859	0	1	0.9958
691	23858	1	0	0.9957
693	23857	1	0	0.9957
694	23856	0	1	0.9957
695	23855	1	1	0.9956
696	23853	2	0	0.9956
698	23851	1	1	0.9955
701	23849	1	1	0.9955
702	23847	0	1	0.9955
703	23846	0	1	0.9955
704	23845	0	1	0.9955
705	23844	0	1	0.9955
708	23843	1	0	0.9954
709	23842	0	1	0.9954
711	23841	0	1	0.9954
712	23840	0	1	0.9954
714	23839	1	1	0.9954
715	23837	0	2	0.9954
716	23835	0	1	0.9954
717	23834	0	2	0.9954
718	23832	0	3	0.9954
719	23829	0	3	0.9954
720	23826	0	2	0.9954
721	23824	1	2	0.9953
722	23821	1	0	0.9953
723	23820	0	1	0.9953
724	23819	0	1	0.9953
725	23818	1	0	0.9953
727	23817	0	2	0.9953
728	23815	0	1	0.9953
729	23814	0	4	0.9953
730	23810	0	1	0.9953
732	23809	0	1	0.9953
735	23808	0	2	0.9953
736	23806	0	1	0.9953
741	23805	0	1	0.9953
742	23804	1	1	0.9952
743	23802	0	1	0.9952
744	23801	0	1	0.9952
746	23800	0	3	0.9952
747	23797	0	1	0.9952
748	23796	1	0	0.9952
749	23795	0	2	0.9952
750	23793	1	3	0.9951
754	23789	0	1	0.9951
755	23788	0	1	0.9951
756	23787	0	2	0.9951
762	23785	0	1	0.9951
763	23784	0	1	0.9951
764	23783	0	1	0.9951
765	23782	1	0	0.9951
766	23781	0	1	0.9951
767	23780	0	1	0.9951
768	23779	0	1	0.9951
769	23778	0	1	0.9951
770	23777	0	1	0.9951
772	23776	0	2	0.9951
773	23774	0	1	0.9951
775	23773	0	1	0.9951
776	23772	0	1	0.9951
777	23771	0	1	0.9951
778	23770	1	0	0.9951
780	23769	0	1	0.9951
781	23768	1	2	0.995
782	23765	0	1	0.995
784	23764	0	1	0.995
786	23763	1	1	0.995
788	23761	0	1	0.995
789	23760	1	0	0.9949
790	23759	1	1	0.9949
791	23757	1	2	0.9948
792	23754	1	0	0.9948
794	23753	0	2	0.9948
795	23751	0	1	0.9948
796	23750	0	1	0.9948
797	23749	0	1	0.9948
798	23748	0	1	0.9948
799	23747	0	1	0.9948
800	23746	0	1	0.9948
806	23745	0	1	0.9948
807	23744	1	0	0.9948
809	23743	0	1	0.9948
810	23742	0	2	0.9948
811	23740	0	1	0.9948
812	23739	0	1	0.9948
813	23738	0	4	0.9948
814	23734	0	1	0.9948
816	23733	1	1	0.9947
817	23731	0	2	0.9947
818	23729	1	0	0.9947
819	23728	0	1	0.9947
820	23727	1	1	0.9946
821	23725	1	0	0.9946
822	23724	0	1	0.9946
823	23723	1	0	0.9946
825	23722	0	1	0.9946
826	23721	0	1	0.9946
827	23720	0	1	0.9946
828	23719	0	2	0.9946
829	23717	0	1	0.9946
830	23716	0	3	0.9946
831	23713	1	1	0.9945
832	23711	0	1	0.9945
837	23710	0	1	0.9945
839	23709	0	1	0.9945
841	23708	0	2	0.9945
842	23706	0	1	0.9945
843	23705	0	3	0.9945
844	23702	0	1	0.9945
845	23701	0	1	0.9945
846	23700	0	1	0.9945
853	23699	1	2	0.9945
854	23696	0	1	0.9945
855	23695	1	1	0.9944
860	23693	1	0	0.9944
862	23692	0	1	0.9944
863	23691	0	1	0.9944
865	23690	0	2	0.9944
867	23688	0	1	0.9944
868	23687	0	1	0.9944
869	23686	0	1	0.9944
873	23685	0	2	0.9944
875	23683	0	1	0.9944
876	23682	1	1	0.9943
877	23680	0	2	0.9943
878	23678	0	1	0.9943
880	23677	0	1	0.9943
881	23676	0	1	0.9943
882	23675	0	1	0.9943
885	23674	0	1	0.9943
888	23673	0	2	0.9943
889	23671	0	1	0.9943
891	23670	1	0	0.9943
892	23669	1	0	0.9943
893	23668	0	1	0.9943
894	23667	0	2	0.9943
897	23665	0	2	0.9943
905	23663	0	1	0.9943
908	23662	1	0	0.9942
910	23661	1	0	0.9942
911	23660	1	1	0.9941
912	23658	1	1	0.9941
913	23656	0	2	0.9941
914	23654	0	1	0.9941
915	23653	1	0	0.994
916	23652	0	1	0.994
917	23651	2	1	0.994
918	23648	0	1	0.994
919	23647	1	0	0.9939
921	23646	0	1	0.9939
923	23645	1	0	0.9939
924	23644	1	2	0.9938
925	23641	0	1	0.9938
926	23640	0	1	0.9938
927	23639	1	1	0.9938
928	23637	0	2	0.9938
929	23635	0	1	0.9938
930	23634	0	1	0.9938
931	23633	1	1	0.9938
932	23631	0	3	0.9938
934	23628	0	1	0.9938
935	23627	1	0	0.9937
944	23626	0	2	0.9937
947	23624	0	2	0.9937
948	23622	0	2	0.9937
949	23620	0	3	0.9937
950	23617	0	1	0.9937
951	23616	0	1	0.9937
952	23615	0	1	0.9937
954	23614	1	0	0.9937
956	23613	0	1	0.9937
958	23612	0	1	0.9937
959	23611	0	1	0.9937
962	23610	0	1	0.9937
964	23609	0	3	0.9937
965	23606	0	1	0.9937
968	23605	1	0	0.9936
970	23604	1	0	0.9936
971	23603	0	2	0.9936
972	23601	0	1	0.9936
973	23600	0	1	0.9936
974	23599	0	1	0.9936
978	23598	0	2	0.9936
985	23596	1	1	0.9935
987	23594	0	1	0.9935
988	23593	0	2	0.9935
989	23591	0	1	0.9935
991	23590	0	1	0.9935
992	23589	0	1	0.9935
994	23588	0	1	0.9935
995	23587	1	0	0.9935
996	23586	0	1	0.9935
997	23585	1	0	0.9935
999	23584	1	1	0.9934
1001	23582	1	2	0.9934
1005	23579	0	1	0.9934
1006	23578	0	1	0.9934
1008	23577	0	1	0.9934
1011	23576	0	1	0.9934
1012	23575	0	3	0.9934
1013	23572	0	3	0.9934
1016	23569	0	1	0.9934
1017	23568	0	1	0.9934
1020	23567	0	2	0.9934
1021	23565	0	1	0.9934
1023	23564	0	1	0.9934
1024	23563	1	1	0.9933
1029	23561	0	2	0.9933
1030	23559	1	1	0.9933
1031	23557	0	1	0.9933
1035	23556	1	1	0.9932
1036	23554	0	1	0.9932
1040	23553	0	1	0.9932
1041	23552	1	0	0.9932
1042	23551	0	1	0.9932
1045	23550	1	0	0.9932
1046	23549	0	1	0.9932
1047	23548	0	2	0.9932
1052	23546	1	1	0.9931
1054	23544	1	0	0.9931
1055	23543	0	1	0.9931
1056	23542	0	1	0.9931
1057	23541	1	0	0.993
1058	23540	0	1	0.993
1059	23539	0	2	0.993
1060	23537	0	2	0.993
1061	23535	1	0	0.993
1064	23534	2	0	0.9929
1065	23532	0	2	0.9929
1066	23530	0	1	0.9929
1067	23529	1	0	0.9929
1068	23528	1	1	0.9928
1069	23526	0	1	0.9928
1070	23525	0	1	0.9928
1071	23524	0	2	0.9928
1073	23522	0	1	0.9928
1074	23521	0	2	0.9928
1075	23519	0	2	0.9928
1076	23517	2	2	0.9927
1078	23513	1	0	0.9927
1079	23512	0	1	0.9927
1081	23511	0	1	0.9927
1082	23510	0	1	0.9927
1084	23509	0	1	0.9927
1088	23508	0	3	0.9927
1093	23505	1	0	0.9927
1094	23504	0	1	0.9927
1096	23503	0	1	0.9927
1099	23502	0	1	0.9927
1100	23501	0	3	0.9927
1101	23498	0	2	0.9927
1103	23496	1	3	0.9926
1104	23492	0	1	0.9926
1106	23491	0	5	0.9926
1108	23486	0	1	0.9926
1111	23485	0	1	0.9926
1112	23484	0	1	0.9926
1113	23483	1	1	0.9926
1114	23481	0	1	0.9926
1115	23480	0	2	0.9926
1116	23478	0	1	0.9926
1118	23477	0	1	0.9926
1120	23476	0	3	0.9926
1121	23473	0	1	0.9926
1123	23472	0	1	0.9926
1124	23471	0	1	0.9926
1125	23470	0	1	0.9926
1126	23469	0	1	0.9926
1127	23468	0	1	0.9926
1128	23467	0	2	0.9926
1129	23465	0	1	0.9926
1130	23464	1	3	0.9925
1133	23460	1	1	0.9925
1134	23458	0	2	0.9925
1139	23456	0	2	0.9925
1140	23454	1	0	0.9924
1144	23453	0	1	0.9924
1145	23452	0	1	0.9924
1147	23451	0	1	0.9924
1149	23450	0	1	0.9924
1150	23449	1	1	0.9924
1151	23447	1	1	0.9924
1152	23445	0	1	0.9924
1153	23444	0	1	0.9924
1154	23443	0	1	0.9924
1156	23442	0	1	0.9924
1157	23441	0	1	0.9924
1160	23440	0	2	0.9924
1161	23438	0	1	0.9924
1162	23437	0	1	0.9924
1163	23436	0	1	0.9924
1164	23435	0	1	0.9924
1165	23434	1	0	0.9923
1166	23433	0	1	0.9923
1167	23432	0	1	0.9923
1168	23431	0	1	0.9923
1169	23430	0	3	0.9923
1170	23427	0	1	0.9923
1174	23426	2	2	0.9922
1175	23422	2	0	0.9922
1177	23420	0	6	0.9922
1185	23414	0	2	0.9922
1186	23412	0	2	0.9922
1187	23410	0	2	0.9922
1190	23408	1	1	0.9921
1191	23406	0	2	0.9921
1193	23404	0	2	0.9921
1195	23402	1	0	0.9921
1197	23401	1	0	0.992
1198	23400	1	1	0.992
1199	23398	0	2	0.992
1201	23396	2	0	0.9919
1202	23394	0	1	0.9919
1204	23393	0	2	0.9919
1205	23391	0	1	0.9919
1207	23390	0	3	0.9919
1208	23387	1	1	0.9919
1215	23385	0	1	0.9919
1216	23384	0	1	0.9919
1217	23383	0	1	0.9919
1218	23382	0	3	0.9919
1219	23379	0	1	0.9919
1222	23378	1	1	0.9918
1224	23376	0	2	0.9918
1225	23374	0	1	0.9918
1226	23373	1	0	0.9918
1227	23372	2	1	0.9917
1228	23369	0	2	0.9917
1233	23367	0	1	0.9917
1234	23366	0	1	0.9917
1237	23365	0	1	0.9917
1238	23364	0	1	0.9917
1239	23363	0	2	0.9917
1241	23361	1	0	0.9916
1243	23360	0	1	0.9916
1245	23359	1	1	0.9916
1247	23357	0	1	0.9916
1249	23356	1	2	0.9916
1250	23353	0	1	0.9916
1254	23352	0	1	0.9916
1255	23351	0	2	0.9916
1256	23349	1	0	0.9915
1257	23348	0	1	0.9915
1258	23347	0	2	0.9915
1260	23345	2	0	0.9914
1266	23343	0	1	0.9914
1268	23342	1	0	0.9914
1269	23341	1	0	0.9913
1273	23340	0	2	0.9913
1274	23338	0	2	0.9913
1275	23336	0	2	0.9913
1277	23334	0	2	0.9913
1278	23332	0	2	0.9913
1280	23330	0	1	0.9913
1282	23329	2	2	0.9913
1283	23325	0	2	0.9913
1284	23323	0	1	0.9913
1286	23322	0	2	0.9913
1288	23320	0	2	0.9913
1289	23318	1	0	0.9912
1293	23317	1	3	0.9912
1294	23313	0	1	0.9912
1296	23312	0	1	0.9912
1297	23311	0	1	0.9912
1298	23310	0	2	0.9912
1299	23308	0	1	0.9912
1301	23307	0	2	0.9912
1304	23305	0	1	0.9912
1305	23304	0	2	0.9912
1309	23302	0	1	0.9912
1314	23301	0	1	0.9912
1315	23300	1	1	0.9911
1317	23298	0	1	0.9911
1318	23297	1	0	0.9911
1322	23296	0	1	0.9911
1323	23295	0	1	0.9911
1325	23294	1	1	0.991
1327	23292	0	1	0.991
1329	23291	1	1	0.991
1331	23289	1	0	0.991
1332	23288	1	1	0.9909
1333	23286	1	0	0.9909
1334	23285	1	1	0.9908
1335	23283	1	1	0.9908
1336	23281	0	1	0.9908
1337	23280	1	0	0.9907
1339	23279	0	1	0.9907
1340	23278	1	1	0.9907
1341	23276	2	1	0.9906
1342	23273	0	1	0.9906
1343	23272	1	0	0.9906
1344	23271	0	2	0.9906
1345	23269	0	1	0.9906
1347	23268	0	1	0.9906
1348	23267	0	1	0.9906
1349	23266	0	1	0.9906
1350	23265	1	0	0.9905
1352	23264	0	1	0.9905
1353	23263	1	0	0.9905
1354	23262	0	1	0.9905
1355	23261	0	1	0.9905
1356	23260	1	0	0.9905
1357	23259	0	1	0.9905
1358	23258	0	1	0.9905
1361	23257	0	1	0.9905
1364	23256	0	3	0.9905
1365	23253	0	3	0.9905
1369	23250	0	1	0.9905
1371	23249	0	1	0.9905
1372	23248	1	0	0.9904
1373	23247	1	0	0.9904
1375	23246	0	2	0.9904
1377	23244	1	1	0.9903
1379	23242	0	1	0.9903
1380	23241	0	1	0.9903
1381	23240	0	2	0.9903
1382	23238	0	1	0.9903
1383	23237	1	1	0.9903
1386	23235	0	1	0.9903
1389	23234	0	1	0.9903
1390	23233	0	1	0.9903
1391	23232	2	1	0.9902
1393	23229	1	0	0.9902
1395	23228	0	1	0.9902
1398	23227	0	1	0.9902
1399	23226	0	1	0.9902
1400	23225	0	1	0.9902
1404	23224	1	0	0.9901
1405	23223	0	1	0.9901
1406	23222	0	2	0.9901
1407	23220	0	1	0.9901
1409	23219	1	2	0.9901
1411	23216	0	2	0.9901
1412	23214	1	0	0.99
1414	23213	0	2	0.99
1417	23211	0	1	0.99
1418	23210	0	1	0.99
1419	23209	1	0	0.99
1420	23208	1	0	0.9899
1422	23207	0	2	0.9899
1423	23205	0	2	0.9899
1426	23203	0	1	0.9899
1427	23202	0	1	0.9899
1429	23201	0	1	0.9899
1430	23200	0	1	0.9899
1431	23199	0	2	0.9899
1432	23197	0	1	0.9899
1433	23196	1	3	0.9899
1434	23192	0	6	0.9899
1435	23186	0	3	0.9899
1436	23183	1	3	0.9899
1437	23179	0	6	0.9899
1438	23173	1	1	0.9898
1439	23171	0	1	0.9898
1440	23170	0	1	0.9898
1441	23169	0	2	0.9898
1444	23167	0	1	0.9898
1445	23166	0	1	0.9898
1448	23165	0	3	0.9898
1449	23162	0	1	0.9898
1451	23161	0	1	0.9898
1452	23160	0	1	0.9898
1453	23159	0	2	0.9898
1454	23157	0	2	0.9898
1455	23155	0	1	0.9898
1458	23154	0	2	0.9898
1459	23152	0	2	0.9898
1461	23150	0	2	0.9898
1462	23148	1	0	0.9898
1463	23147	0	1	0.9898
1465	23146	0	2	0.9898
1466	23144	0	2	0.9898
1467	23142	1	1	0.9897
1469	23140	0	1	0.9897
1470	23139	0	1	0.9897
1471	23138	0	2	0.9897
1472	23136	0	2	0.9897
1476	23134	0	1	0.9897
1477	23133	1	2	0.9897
1478	23130	0	3	0.9897
1479	23127	0	1	0.9897
1481	23126	1	1	0.9896
1482	23124	0	1	0.9896
1483	23123	0	1	0.9896
1484	23122	1	3	0.9896
1486	23118	0	1	0.9896
1487	23117	0	1	0.9896
1488	23116	0	2	0.9896
1489	23114	0	3	0.9896
1491	23111	0	1	0.9896
1492	23110	1	0	0.9896
1493	23109	0	1	0.9896
1494	23108	1	0	0.9895
1495	23107	0	1	0.9895
1496	23106	0	2	0.9895
1497	23104	0	1	0.9895
1498	23103	0	2	0.9895
1501	23101	0	1	0.9895
1502	23100	0	2	0.9895
1503	23098	0	1	0.9895
1504	23097	0	1	0.9895
1505	23096	0	1	0.9895
1506	23095	0	2	0.9895
1507	23093	0	1	0.9895
1508	23092	0	3	0.9895
1509	23089	0	2	0.9895
1510	23087	0	1	0.9895
1512	23086	1	2	0.9895
1513	23083	0	1	0.9895
1514	23082	0	3	0.9895
1516	23079	0	1	0.9895
1519	23078	0	1	0.9895
1520	23077	0	2	0.9895
1521	23075	2	0	0.9894
1523	23073	1	1	0.9893
1525	23071	0	1	0.9893
1526	23070	0	1	0.9893
1527	23069	0	1	0.9893
1529	23068	0	1	0.9893
1530	23067	2	0	0.9893
1531	23065	0	1	0.9893
1532	23064	0	1	0.9893
1533	23063	0	2	0.9893
1534	23061	0	1	0.9893
1535	23060	0	1	0.9893
1536	23059	0	1	0.9893
1537	23058	1	1	0.9892
1538	23056	1	1	0.9892
1540	23054	0	3	0.9892
1541	23051	1	1	0.9891
1543	23049	1	1	0.9891
1545	23047	1	2	0.989
1546	23044	0	1	0.989
1548	23043	0	1	0.989
1549	23042	0	1	0.989
1551	23041	0	3	0.989
1552	23038	0	1	0.989
1559	23037	0	1	0.989
1560	23036	1	0	0.989
1563	23035	0	1	0.989
1564	23034	0	1	0.989
1566	23033	0	1	0.989
1567	23032	1	0	0.989
1568	23031	0	1	0.989
1574	23030	0	2	0.989
1576	23028	1	0	0.9889
1577	23027	0	2	0.9889
1578	23025	0	3	0.9889
1579	23022	1	2	0.9889
1581	23019	0	1	0.9889
1583	23018	0	1	0.9889
1585	23017	0	1	0.9889
1587	23016	1	1	0.9888
1588	23014	0	1	0.9888
1589	23013	0	1	0.9888
1590	23012	0	1	0.9888
1591	23011	0	2	0.9888
1592	23009	0	4	0.9888
1594	23005	1	0	0.9888
1595	23004	0	1	0.9888
1596	23003	0	2	0.9888
1598	23001	1	1	0.9887
1599	22999	0	2	0.9887
1600	22997	1	1	0.9887
1604	22995	0	1	0.9887
1608	22994	1	2	0.9887
1610	22991	1	0	0.9886
1611	22990	0	1	0.9886
1615	22989	0	1	0.9886
1616	22988	1	0	0.9886
1619	22987	0	1	0.9886
1621	22986	1	0	0.9885
1623	22985	0	1	0.9885
1624	22984	0	1	0.9885
1626	22983	0	1	0.9885
1627	22982	0	1	0.9885
1629	22981	1	1	0.9885
1630	22979	0	2	0.9885
1631	22977	1	1	0.9884
1633	22975	0	1	0.9884
1635	22974	1	4	0.9884
1636	22969	0	1	0.9884
1640	22968	1	0	0.9884
1641	22967	0	3	0.9884
1642	22964	1	3	0.9883
1643	22960	0	1	0.9883
1644	22959	1	0	0.9883
1646	22958	1	2	0.9882
1650	22955	0	1	0.9882
1651	22954	1	0	0.9882
1653	22953	1	0	0.9881
1655	22952	0	2	0.9881
1656	22950	0	1	0.9881
1658	22949	1	1	0.9881
1659	22947	0	1	0.9881
1660	22946	0	1	0.9881
1661	22945	3	1	0.988
1662	22941	1	0	0.9879
1663	22940	0	2	0.9879
1665	22938	0	1	0.9879
1667	22937	0	1	0.9879
1668	22936	0	1	0.9879
1669	22935	0	2	0.9879
1673	22933	1	2	0.9879
1674	22930	0	2	0.9879
1678	22928	1	3	0.9878
1681	22924	0	2	0.9878
1683	22922	1	1	0.9878
1684	22920	0	1	0.9878
1687	22919	0	3	0.9878
1688	22916	0	1	0.9878
1689	22915	1	0	0.9877
1691	22914	0	1	0.9877
1692	22913	0	1	0.9877
1693	22912	0	1	0.9877
1694	22911	0	1	0.9877
1696	22910	0	1	0.9877
1697	22909	0	1	0.9877
1698	22908	0	1	0.9877
1699	22907	1	0	0.9877
1700	22906	0	2	0.9877
1701	22904	0	1	0.9877
1702	22903	0	1	0.9877
1703	22902	0	1	0.9877
1704	22901	0	3	0.9877
1706	22898	1	1	0.9877
1707	22896	0	2	0.9877
1709	22894	0	2	0.9877
1710	22892	2	2	0.9876
1712	22888	1	0	0.9875
1713	22887	0	1	0.9875
1714	22886	0	1	0.9875
1715	22885	0	1	0.9875
1717	22884	1	3	0.9875
1718	22880	1	0	0.9874
1723	22879	0	2	0.9874
1724	22877	0	1	0.9874
1725	22876	0	2	0.9874
1727	22874	0	1	0.9874
1729	22873	0	1	0.9874
1732	22872	0	2	0.9874
1733	22870	0	1	0.9874
1735	22869	0	1	0.9874
1738	22868	0	1	0.9874
1739	22867	0	1	0.9874
1741	22866	1	1	0.9874
1743	22864	2	0	0.9873
1744	22862	1	2	0.9873
1746	22859	3	0	0.9871
1748	22856	0	1	0.9871
1749	22855	1	1	0.9871
1750	22853	1	1	0.9871
1751	22851	1	0	0.987
1752	22850	0	3	0.987
1754	22847	0	1	0.987
1755	22846	0	2	0.987
1758	22844	0	1	0.987
1760	22843	0	1	0.987
1761	22842	0	1	0.987
1764	22841	0	2	0.987
1765	22839	0	1	0.987
1767	22838	0	1	0.987
1768	22837	0	3	0.987
1770	22834	0	2	0.987
1772	22832	0	1	0.987
1774	22831	1	2	0.987
1775	22828	0	3	0.987
1776	22825	0	3	0.987
1779	22822	0	2	0.987
1781	22820	0	1	0.987
1784	22819	1	0	0.9869
1785	22818	0	1	0.9869
1787	22817	0	1	0.9869
1790	22816	0	1	0.9869
1792	22815	1	2	0.9869
1793	22812	0	1	0.9869
1794	22811	0	2	0.9869
1795	22809	0	1	0.9869
1796	22808	2	1	0.9868
1797	22805	0	3	0.9868
1798	22802	0	4	0.9868
1799	22798	0	3	0.9868
1800	22795	0	3	0.9868
1802	22792	1	1	0.9868
1803	22790	0	2	0.9868
1804	22788	0	1	0.9868
1805	22787	0	3	0.9868
1806	22784	0	6	0.9868
1807	22778	0	3	0.9868
1808	22775	0	4	0.9868
1809	22771	0	2	0.9868
1810	22769	0	1	0.9868
1811	22768	1	1	0.9867
1812	22766	0	3	0.9867
1813	22763	0	1	0.9867
1814	22762	2	2	0.9866
1816	22758	0	1	0.9866
1817	22757	0	2	0.9866
1818	22755	0	1	0.9866
1819	22754	0	1	0.9866
1820	22753	0	1	0.9866
1821	22752	0	3	0.9866
1822	22749	0	2	0.9866
1823	22747	0	1	0.9866
1825	22746	1	0	0.9866
1827	22745	1	2	0.9865
1829	22742	1	0	0.9865
1830	22741	1	1	0.9865
1831	22739	0	1	0.9865
1834	22738	0	3	0.9865
1835	22735	0	4	0.9865
1836	22731	0	1	0.9865
1837	22730	0	1	0.9865
1838	22729	0	1	0.9865
1839	22728	0	1	0.9865
1840	22727	0	1	0.9865
1841	22726	0	2	0.9865
1842	22724	0	1	0.9865
1843	22723	0	3	0.9865
1844	22720	0	1	0.9865
1846	22719	1	3	0.9864
1848	22715	0	3	0.9864
1849	22712	0	2	0.9864
1850	22710	0	1	0.9864
1851	22709	1	3	0.9864
1852	22705	0	1	0.9864
1853	22704	1	1	0.9863
1854	22702	0	3	0.9863
1855	22699	0	2	0.9863
1856	22697	0	2	0.9863
1857	22695	0	2	0.9863
1858	22693	0	1	0.9863
1861	22692	1	1	0.9863
1862	22690	1	3	0.9862
1864	22686	0	2	0.9862
1865	22684	0	1	0.9862
1866	22683	1	2	0.9862
1868	22680	0	2	0.9862
1869	22678	1	0	0.9861
1871	22677	0	1	0.9861
1872	22676	0	1	0.9861
1873	22675	2	1	0.9861
1874	22672	0	1	0.9861
1875	22671	0	1	0.9861
1876	22670	0	1	0.9861
1877	22669	0	2	0.9861
1879	22667	0	1	0.9861
1880	22666	1	3	0.986
1881	22662	0	1	0.986
1882	22661	0	1	0.986
1883	22660	0	1	0.986
1884	22659	0	1	0.986
1885	22658	0	1	0.986
1888	22657	0	1	0.986
1890	22656	0	1	0.986
1891	22655	0	2	0.986
1893	22653	0	2	0.986
1895	22651	0	2	0.986
1896	22649	0	2	0.986
1897	22647	1	2	0.986
1898	22644	0	1	0.986
1902	22643	1	0	0.9859
1903	22642	0	2	0.9859
1904	22640	0	1	0.9859
1905	22639	0	1	0.9859
1907	22638	0	2	0.9859
1908	22636	1	2	0.9859
1911	22633	0	3	0.9859
1912	22630	0	2	0.9859
1913	22628	1	1	0.9858
1914	22626	0	2	0.9858
1915	22624	0	1	0.9858
1916	22623	0	1	0.9858
1917	22622	0	3	0.9858
1919	22619	0	2	0.9858
1920	22617	0	2	0.9858
1921	22615	0	1	0.9858
1922	22614	0	4	0.9858
1924	22610	1	0	0.9858
1925	22609	0	2	0.9858
1926	22607	0	1	0.9858
1927	22606	0	2	0.9858
1928	22604	0	1	0.9858
1929	22603	0	3	0.9858
1930	22600	1	0	0.9858
1931	22599	0	1	0.9858
1933	22598	2	2	0.9857
1934	22594	1	1	0.9856
1935	22592	0	2	0.9856
1937	22590	1	0	0.9856
1938	22589	1	0	0.9855
1939	22588	0	1	0.9855
1940	22587	0	1	0.9855
1941	22586	0	1	0.9855
1943	22585	0	2	0.9855
1944	22583	1	0	0.9855
1945	22582	0	1	0.9855
1947	22581	0	1	0.9855
1948	22580	0	1	0.9855
1950	22579	0	3	0.9855
1951	22576	0	1	0.9855
1952	22575	0	1	0.9855
1953	22574	0	3	0.9855
1954	22571	0	1	0.9855
1955	22570	0	1	0.9855
1957	22569	0	1	0.9855
1960	22568	0	1	0.9855
1961	22567	1	0	0.9855
1963	22566	0	1	0.9855
1965	22565	0	3	0.9855
1967	22562	0	1	0.9855
1968	22561	1	0	0.9854
1969	22560	0	2	0.9854
1972	22558	1	0	0.9854
1973	22557	0	1	0.9854
1976	22556	1	0	0.9853
1977	22555	0	1	0.9853
1979	22554	1	0	0.9853
1980	22553	0	1	0.9853
1982	22552	0	1	0.9853
1983	22551	2	1	0.9852
1984	22548	0	1	0.9852
1986	22547	0	2	0.9852
1987	22545	1	1	0.9851
1988	22543	1	0	0.9851
1989	22542	0	1	0.9851
1991	22541	0	1	0.9851
1992	22540	2	2	0.985
1993	22536	0	3	0.985
1994	22533	0	2	0.985
1996	22531	0	2	0.985
1997	22529	0	4	0.985
1998	22525	0	3	0.985
1999	22522	0	1	0.985
2000	22521	0	3	0.985
2001	22518	0	1	0.985
2003	22517	0	1	0.985
2005	22516	0	1	0.985
2006	22515	2	2	0.9849
2007	22511	1	1	0.9849
2008	22509	0	1	0.9849
2009	22508	0	2	0.9849
2010	22506	0	2	0.9849
2011	22504	0	1	0.9849
2012	22503	0	3	0.9849
2013	22500	1	1	0.9848
2014	22498	0	2	0.9848
2015	22496	0	2	0.9848
2017	22494	1	2	0.9848
2018	22491	0	2	0.9848
2019	22489	1	0	0.9848
2020	22488	0	3	0.9848
2021	22485	0	3	0.9848
2022	22482	0	2	0.9848
2023	22480	0	1	0.9848
2024	22479	0	1	0.9848
2025	22478	0	1	0.9848
2026	22477	0	2	0.9848
2027	22475	1	2	0.9847
2029	22472	0	1	0.9847
2030	22471	0	1	0.9847
2031	22470	0	1	0.9847
2032	22469	0	1	0.9847
2035	22468	0	2	0.9847
2036	22466	0	1	0.9847
2037	22465	1	1	0.9847
2038	22463	0	2	0.9847
2039	22461	2	2	0.9846
2040	22457	0	3	0.9846
2041	22454	0	1	0.9846
2042	22453	0	1	0.9846
2043	22452	1	2	0.9845
2044	22449	0	1	0.9845
2045	22448	1	1	0.9845
2046	22446	0	2	0.9845
2048	22444	0	1	0.9845
2049	22443	1	1	0.9844
2050	22441	0	2	0.9844
2051	22439	1	0	0.9844
2053	22438	0	1	0.9844
2054	22437	0	1	0.9844
2055	22436	0	1	0.9844
2058	22435	0	1	0.9844
2059	22434	0	2	0.9844
2061	22432	0	1	0.9844
2062	22431	0	2	0.9844
2063	22429	1	0	0.9844
2064	22428	0	1	0.9844
2065	22427	0	1	0.9844
2066	22426	0	1	0.9844
2067	22425	0	1	0.9844
2068	22424	1	0	0.9843
2069	22423	0	1	0.9843
2070	22422	1	2	0.9843
2072	22419	0	1	0.9843
2073	22418	1	0	0.9842
2075	22417	0	1	0.9842
2077	22416	1	0	0.9842
2078	22415	0	3	0.9842
2079	22412	0	1	0.9842
2080	22411	0	2	0.9842
2081	22409	0	2	0.9842
2082	22407	1	1	0.9841
2083	22405	1	0	0.9841
2086	22404	1	0	0.984
2087	22403	0	1	0.984
2089	22402	1	0	0.984
2091	22401	0	1	0.984
2092	22400	1	3	0.984
2093	22396	0	3	0.984
2094	22393	1	0	0.9839
2095	22392	0	2	0.9839
2096	22390	1	1	0.9839
2098	22388	0	1	0.9839
2099	22387	0	3	0.9839
2100	22384	0	2	0.9839
2102	22382	0	1	0.9839
2105	22381	0	5	0.9839
2106	22376	0	1	0.9839
2107	22375	0	2	0.9839
2108	22373	1	0	0.9838
2109	22372	0	3	0.9838
2111	22369	1	1	0.9838
2112	22367	0	1	0.9838
2113	22366	0	4	0.9838
2114	22362	0	3	0.9838
2115	22359	0	1	0.9838
2117	22358	0	2	0.9838
2118	22356	0	2	0.9838
2119	22354	0	4	0.9838
2120	22350	0	1	0.9838
2121	22349	1	3	0.9837
2122	22345	1	1	0.9837
2123	22343	1	1	0.9837
2124	22341	0	2	0.9837
2125	22339	0	4	0.9837
2126	22335	2	4	0.9836
2127	22329	0	5	0.9836
2128	22324	0	2	0.9836
2129	22322	0	2	0.9836
2130	22320	0	1	0.9836
2132	22319	0	2	0.9836
2133	22317	0	1	0.9836
2134	22316	0	3	0.9836
2135	22313	1	0	0.9835
2136	22312	1	2	0.9835
2137	22309	0	1	0.9835
2138	22308	0	1	0.9835
2139	22307	0	3	0.9835
2140	22304	0	10	0.9835
2141	22294	3	1	0.9833
2142	22290	1	2	0.9833
2143	22287	1	5	0.9833
2144	22281	0	4	0.9833
2145	22277	0	7	0.9833
2146	22270	0	2	0.9833
2147	22268	0	10	0.9833
2148	22258	0	4	0.9833
2149	22254	0	5	0.9833
2150	22249	0	4	0.9833
2151	22245	0	6	0.9833
2152	22239	0	6	0.9833
2153	22233	0	9	0.9833
2154	22224	0	7	0.9833
2155	22217	2	10	0.9832
2156	22205	0	7	0.9832
2157	22198	0	3	0.9832
2158	22195	1	9	0.9831
2159	22185	1	5	0.9831
2160	22179	0	12	0.9831
2161	22167	0	13	0.9831
2162	22154	1	12	0.983
2163	22141	0	16	0.983
2164	22125	0	18	0.983
2165	22107	0	6	0.983
2166	22101	0	9	0.983
2167	22092	0	17	0.983
2168	22075	0	18	0.983
2169	22057	0	22	0.983
2170	22035	0	27	0.983
2171	22008	0	20	0.983
2172	21988	0	18	0.983
2173	21970	0	24	0.983
2174	21946	0	19	0.983
2175	21927	0	19	0.983
2176	21908	0	18	0.983
2177	21890	0	31	0.983
2178	21859	0	25	0.983
2179	21834	0	26	0.983
2180	21808	0	29	0.983
2181	21779	0	28	0.983
2182	21751	0	19	0.983
2183	21732	0	18	0.983
2184	21714	2	23	0.9829
2185	21689	0	27	0.9829
2186	21662	0	27	0.9829
2187	21635	1	30	0.9829
2188	21604	1	21	0.9829
2189	21582	0	36	0.9829
2190	21546	1	33	0.9828
2191	21512	0	53	0.9828
2192	21459	0	50	0.9828
2193	21409	0	44	0.9828
2194	21365	0	61	0.9828
2195	21304	0	36	0.9828
2196	21268	0	44	0.9828
2197	21224	0	42	0.9828
2198	21182	1	39	0.9828
2199	21142	0	57	0.9828
2200	21085	0	34	0.9828
2201	21051	2	36	0.9827
2202	21013	0	28	0.9827
2203	20985	0	20	0.9827
2204	20965	0	38	0.9827
2205	20927	1	26	0.9826
2206	20900	0	30	0.9826
2207	20870	0	37	0.9826
2208	20833	0	44	0.9826
2209	20789	0	31	0.9826
2210	20758	0	34	0.9826
2211	20724	0	26	0.9826
2212	20698	0	58	0.9826
2213	20640	0	36	0.9826
2214	20604	0	39	0.9826
2215	20565	0	30	0.9826
2216	20535	0	25	0.9826
2217	20510	0	16	0.9826
2218	20494	1	19	0.9826
2219	20474	0	31	0.9826
2220	20443	0	30	0.9826
2221	20413	0	37	0.9826
2222	20376	0	27	0.9826
2223	20349	0	43	0.9826
2224	20306	0	46	0.9826
2225	20260	1	50	0.9825
2226	20209	0	63	0.9825
2227	20146	0	49	0.9825
2228	20097	0	39	0.9825
2229	20058	0	28	0.9825
2230	20030	0	35	0.9825
2231	19995	1	54	0.9825
2232	19940	0	35	0.9825
2233	19905	2	50	0.9824
2234	19853	0	27	0.9824
2235	19826	2	39	0.9823
2236	19785	0	38	0.9823
2237	19747	0	50	0.9823
2238	19697	1	55	0.9822
2239	19641	0	56	0.9822
2240	19585	0	40	0.9822
2241	19545	0	51	0.9822
2242	19494	0	51	0.9822
2243	19443	0	47	0.9822
2244	19396	1	25	0.9822
2245	19370	0	36	0.9822
2246	19334	0	30	0.9822
2247	19304	0	35	0.9822
2248	19269	0	28	0.9822
2249	19241	1	50	0.9821
2250	19190	0	26	0.9821
2251	19164	0	23	0.9821
2252	19141	0	33	0.9821
2253	19108	0	37	0.9821
2254	19071	0	58	0.9821
2255	19013	0	42	0.9821
2256	18971	1	29	0.9821
2257	18941	0	31	0.9821
2258	18910	0	27	0.9821
2259	18883	0	27	0.9821
2260	18856	1	39	0.982
2261	18816	2	39	0.9819
2262	18775	0	35	0.9819
2263	18740	0	22	0.9819
2264	18718	0	36	0.9819
2265	18682	0	20	0.9819
2266	18662	1	34	0.9819
2267	18627	0	25	0.9819
2268	18602	0	22	0.9819
2269	18580	0	18	0.9819
2270	18562	1	35	0.9818
2271	18526	0	37	0.9818
2272	18489	0	20	0.9818
2273	18469	0	27	0.9818
2274	18442	0	29	0.9818
2275	18413	0	37	0.9818
2276	18376	0	25	0.9818
2277	18351	0	26	0.9818
2278	18325	0	33	0.9818
2279	18292	0	42	0.9818
2280	18250	0	35	0.9818
2281	18215	1	42	0.9818
2282	18172	0	20	0.9818
2283	18152	0	27	0.9818
2284	18125	0	30	0.9818
2285	18095	0	16	0.9818
2286	18079	2	23	0.9816
2287	18054	1	28	0.9816
2288	18025	0	30	0.9816
2289	17995	0	26	0.9816
2290	17969	0	23	0.9816
2291	17946	0	31	0.9816
2292	17915	0	23	0.9816
2293	17892	0	29	0.9816
2294	17863	0	21	0.9816
2295	17842	0	25	0.9816
2296	17817	0	21	0.9816
2297	17796	0	31	0.9816
2298	17765	1	28	0.9815
2299	17736	0	33	0.9815
2300	17703	0	21	0.9815
2301	17682	0	25	0.9815
2302	17657	0	24	0.9815
2303	17633	0	40	0.9815
2304	17593	0	19	0.9815
2305	17574	0	25	0.9815
2306	17549	0	17	0.9815
2307	17532	0	31	0.9815
2308	17501	0	26	0.9815
2309	17475	0	25	0.9815
2310	17450	0	37	0.9815
2311	17413	0	27	0.9815
2312	17386	0	27	0.9815
2313	17359	0	27	0.9815
2314	17332	0	33	0.9815
2315	17299	0	28	0.9815
2316	17271	0	28	0.9815
2317	17243	0	34	0.9815
2318	17209	0	28	0.9815
2319	17181	1	21	0.9815
2320	17159	0	19	0.9815
2321	17140	0	29	0.9815
2322	17111	0	26	0.9815
2323	17085	0	35	0.9815
2324	17050	0	21	0.9815
2325	17029	0	34	0.9815
2326	16995	0	23	0.9815
2327	16972	1	22	0.9814
2328	16949	1	30	0.9814
2329	16918	0	23	0.9814
2330	16895	0	29	0.9814
2331	16866	0	35	0.9814
2332	16831	0	33	0.9814
2333	16798	0	30	0.9814
2334	16768	0	42	0.9814
2335	16726	0	33	0.9814
2336	16693	0	26	0.9814
2337	16667	1	41	0.9813
2338	16625	0	39	0.9813
2339	16586	0	24	0.9813
2340	16562	0	34	0.9813
2341	16528	0	26	0.9813
2342	16502	0	26	0.9813
2343	16476	0	29	0.9813
2344	16447	0	33	0.9813
2345	16414	0	37	0.9813
2346	16377	0	34	0.9813
2347	16343	0	34	0.9813
2348	16309	0	33	0.9813
2349	16276	0	46	0.9813
2350	16230	0	38	0.9813
2351	16192	0	41	0.9813
2352	16151	0	63	0.9813
2353	16088	0	52	0.9813
2354	16036	1	43	0.9812
2355	15992	0	45	0.9812
2356	15947	0	30	0.9812
2357	15917	0	38	0.9812
2358	15879	0	46	0.9812
2359	15833	0	33	0.9812
2360	15800	0	52	0.9812
2361	15748	0	57	0.9812
2362	15691	0	37	0.9812
2363	15654	0	39	0.9812
2364	15615	0	36	0.9812
2365	15579	0	34	0.9812
2366	15545	0	53	0.9812
2367	15492	0	45	0.9812
2368	15447	0	37	0.9812
2369	15410	0	44	0.9812
2370	15366	0	40	0.9812
2371	15326	0	30	0.9812
2372	15296	0	33	0.9812
2373	15263	0	50	0.9812
2374	15213	0	44	0.9812
2375	15169	0	42	0.9812
2376	15127	0	44	0.9812
2377	15083	0	32	0.9812
2378	15051	1	29	0.9812
2379	15021	0	48	0.9812
2380	14973	0	61	0.9812
2381	14912	0	32	0.9812
2382	14880	1	51	0.9811
2383	14828	0	36	0.9811
2384	14792	0	32	0.9811
2385	14760	1	47	0.981
2386	14712	0	47	0.981
2387	14665	0	57	0.981
2388	14608	0	66	0.981
2389	14542	0	64	0.981
2390	14478	0	42	0.981
2391	14436	0	59	0.981
2392	14377	0	46	0.981
2393	14331	0	49	0.981
2394	14282	1	62	0.981
2395	14219	0	63	0.981
2396	14156	0	62	0.981
2397	14094	0	48	0.981
2398	14046	0	38	0.981
2399	14008	0	46	0.981
2400	13962	0	61	0.981
2401	13901	0	46	0.981
2402	13855	0	48	0.981
2403	13807	0	52	0.981
2404	13755	0	67	0.981
2405	13688	1	47	0.9809
2406	13640	0	44	0.9809
2407	13596	0	60	0.9809
2408	13536	0	55	0.9809
2409	13481	0	86	0.9809
2410	13395	0	77	0.9809
2411	13318	0	36	0.9809
2412	13282	0	40	0.9809
2413	13242	0	52	0.9809
2414	13190	0	52	0.9809
2415	13138	1	60	0.9808
2416	13077	0	64	0.9808
2417	13013	0	65	0.9808
2418	12948	0	43	0.9808
2419	12905	0	59	0.9808
2420	12846	0	36	0.9808
2421	12810	1	66	0.9808
2422	12743	0	49	0.9808
2423	12694	0	51	0.9808
2424	12643	0	69	0.9808
2425	12574	0	55	0.9808
2426	12519	0	36	0.9808
2427	12483	0	52	0.9808
2428	12431	0	36	0.9808
2429	12395	0	64	0.9808
2430	12331	0	56	0.9808
2431	12275	0	61	0.9808
2432	12214	0	54	0.9808
2433	12160	1	41	0.9807
2434	12118	1	46	0.9806
2435	12071	0	52	0.9806
2436	12019	0	72	0.9806
2437	11947	0	58	0.9806
2438	11889	1	63	0.9805
2439	11825	0	40	0.9805
2440	11785	0	48	0.9805
2441	11737	1	46	0.9804
2442	11690	0	73	0.9804
2443	11617	0	58	0.9804
2444	11559	0	72	0.9804
2445	11487	0	59	0.9804
2446	11428	0	47	0.9804
2447	11381	0	39	0.9804
2448	11342	0	42	0.9804
2449	11300	0	67	0.9804
2450	11233	0	60	0.9804
2451	11173	1	51	0.9803
2452	11121	1	81	0.9803
2453	11039	0	43	0.9803
2454	10996	0	51	0.9803
2455	10945	0	42	0.9803
2456	10903	0	44	0.9803
2457	10859	0	45	0.9803
2458	10814	0	67	0.9803
2459	10747	0	72	0.9803
2460	10675	0	38	0.9803
2461	10637	0	43	0.9803
2462	10594	0	53	0.9803
2463	10541	0	66	0.9803
2464	10475	0	63	0.9803
2465	10412	0	66	0.9803
2466	10346	0	55	0.9803
2467	10291	0	46	0.9803
2468	10245	0	36	0.9803
2469	10209	0	40	0.9803
2470	10169	0	60	0.9803
2471	10109	0	62	0.9803
2472	10047	0	49	0.9803
2473	9998	0	45	0.9803
2474	9953	0	45	0.9803
2475	9908	0	48	0.9803
2476	9860	0	32	0.9803
2477	9828	0	45	0.9803
2478	9783	0	52	0.9803
2479	9731	0	42	0.9803
2480	9689	0	47	0.9803
2481	9642	1	39	0.9801
2482	9602	0	40	0.9801
2483	9562	0	39	0.9801
2484	9523	0	52	0.9801
2485	9471	0	50	0.9801
2486	9421	0	57	0.9801
2487	9364	0	55	0.9801
2488	9309	0	31	0.9801
2489	9278	0	38	0.9801
2490	9240	0	38	0.9801
2491	9202	0	45	0.9801
2492	9157	0	44	0.9801
2493	9113	0	38	0.9801
2494	9075	0	51	0.9801
2495	9024	0	41	0.9801
2496	8983	0	32	0.9801
2497	8951	0	45	0.9801
2498	8906	0	60	0.9801
2499	8846	0	57	0.9801
2500	8789	0	45	0.9801
2501	8744	0	39	0.9801
2502	8705	0	36	0.9801
2503	8669	0	40	0.9801
2504	8629	0	38	0.9801
2505	8591	0	40	0.9801
2506	8551	0	74	0.9801
2507	8477	0	32	0.9801
2508	8445	0	37	0.9801
2509	8408	0	32	0.9801
2510	8376	0	29	0.9801
2511	8347	0	49	0.9801
2512	8298	0	46	0.9801
2513	8252	0	45	0.9801
2514	8207	0	46	0.9801
2515	8161	0	24	0.9801
2516	8137	0	24	0.9801
2517	8113	0	33	0.9801
2518	8080	0	46	0.9801
2519	8034	0	55	0.9801
2520	7979	0	63	0.9801
2521	7916	0	66	0.9801
2522	7850	0	59	0.9801
2523	7791	0	42	0.9801
2524	7749	0	34	0.9801
2525	7715	0	43	0.9801
2526	7672	0	61	0.9801
2527	7611	0	90	0.9801
2528	7521	0	76	0.9801
2529	7445	0	56	0.9801
2530	7389	0	55	0.9801
2531	7334	0	53	0.9801
2532	7281	0	60	0.9801
2533	7221	0	56	0.9801
2534	7165	0	58	0.9801
2535	7107	0	59	0.9801
2536	7048	0	53	0.9801
2537	6995	0	49	0.9801
2538	6946	0	49	0.9801
2539	6897	0	47	0.9801
2540	6850	0	50	0.9801
2541	6800	0	48	0.9801
2542	6752	0	67	0.9801
2543	6685	0	51	0.9801
2544	6634	0	31	0.9801
2545	6603	0	55	0.9801
2546	6548	0	35	0.9801
2547	6513	0	45	0.9801
2548	6468	0	53	0.9801
2549	6415	0	59	0.9801
2550	6356	0	50	0.9801
2551	6306	0	43	0.9801
2552	6263	0	41	0.9801
2553	6222	0	40	0.9801
2554	6182	0	52	0.9801
2555	6130	0	59	0.9801
2556	6071	0	69	0.9801
2557	6002	0	68	0.9801
2558	5934	0	57	0.9801
2559	5877	0	48	0.9801
2560	5829	0	59	0.9801
2561	5770	0	60	0.9801
2562	5710	0	54	0.9801
2563	5656	0	51	0.9801
2564	5605	0	65	0.9801
2565	5540	0	46	0.9801
2566	5494	0	60	0.9801
2567	5434	0	42	0.9801
2568	5392	0	51	0.9801
2569	5341	0	41	0.9801
2570	5300	0	59	0.9801
2571	5241	0	29	0.9801
2572	5212	0	41	0.9801
2573	5171	0	35	0.9801
2574	5136	0	29	0.9801
2575	5107	0	46	0.9801
2576	5061	0	56	0.9801
2577	5005	0	46	0.9801
2578	4959	0	39	0.9801
2579	4920	0	45	0.9801
2580	4875	0	25	0.9801
2581	4850	0	43	0.9801
2582	4807	0	51	0.9801
2583	4756	0	50	0.9801
2584	4706	0	44	0.9801
2585	4662	0	48	0.9801
2586	4614	0	32	0.9801
2587	4582	0	26	0.9801
2588	4556	0	38	0.9801
2589	4518	0	64	0.9801
2590	4454	0	88	0.9801
2591	4366	0	73	0.9801
2592	4293	0	46	0.9801
2593	4247	0	64	0.9801
2594	4183	0	47	0.9801
2595	4136	0	61	0.9801
2596	4075	0	55	0.9801
2597	4020	0	82	0.9801
2598	3938	0	96	0.9801
2599	3842	0	61	0.9801
2600	3781	0	103	0.9801
2601	3678	0	77	0.9801
2602	3601	0	77	0.9801
2603	3524	0	101	0.9801
2604	3423	0	108	0.9801
2605	3315	0	95	0.9801
2606	3220	0	56	0.9801
2607	3164	1	54	0.9798
2608	3109	0	34	0.9798
2609	3075	0	46	0.9798
2610	3029	0	51	0.9798
2611	2978	0	49	0.9798
2612	2929	0	43	0.9798
2613	2886	0	29	0.9798
2614	2857	1	33	0.9795
2615	2823	0	27	0.9795
2616	2796	0	14	0.9795
2617	2782	0	36	0.9795
2618	2746	0	50	0.9795
2619	2696	0	43	0.9795
2620	2653	0	19	0.9795
2621	2634	0	32	0.9795
2622	2602	0	32	0.9795
2623	2570	0	49	0.9795
2624	2521	0	39	0.9795
2625	2482	0	41	0.9795
2626	2441	0	21	0.9795
2627	2420	0	19	0.9795
2628	2401	0	28	0.9795
2629	2373	0	35	0.9795
2630	2338	0	35	0.9795
2631	2303	0	40	0.9795
2632	2263	0	34	0.9795
2633	2229	0	22	0.9795
2634	2207	0	17	0.9795
2635	2190	0	24	0.9795
2636	2166	0	13	0.9795
2637	2153	0	16	0.9795
2638	2137	0	41	0.9795
2639	2096	0	30	0.9795
2640	2066	0	16	0.9795
2641	2050	0	31	0.9795
2642	2019	0	19	0.9795
2643	2000	0	18	0.9795
2644	1982	0	22	0.9795
2645	1960	0	28	0.9795
2646	1932	0	33	0.9795
2647	1899	0	19	0.9795
2648	1880	0	20	0.9795
2649	1860	0	11	0.9795
2650	1849	0	16	0.9795
2651	1833	0	16	0.9795
2652	1817	0	21	0.9795
2653	1796	0	21	0.9795
2654	1775	0	15	0.9795
2655	1760	0	6	0.9795
2656	1754	0	13	0.9795
2657	1741	0	13	0.9795
2658	1728	0	10	0.9795
2659	1718	0	11	0.9795
2660	1707	0	5	0.9795
2661	1702	0	14	0.9795
2662	1688	0	13	0.9795
2663	1675	0	9	0.9795
2664	1666	0	7	0.9795
2665	1659	0	7	0.9795
2666	1652	0	10	0.9795
2667	1642	0	12	0.9795
2668	1630	0	16	0.9795
2669	1614	0	13	0.9795
2670	1601	0	7	0.9795
2671	1594	0	3	0.9795
2672	1591	0	10	0.9795
2673	1581	0	8	0.9795
2674	1573	0	8	0.9795
2675	1565	0	9	0.9795
2676	1556	0	6	0.9795
2677	1550	0	3	0.9795
2678	1547	0	5	0.9795
2679	1542	0	8	0.9795
2680	1534	0	13	0.9795
2681	1521	0	7	0.9795
2682	1514	0	16	0.9795
2683	1498	0	5	0.9795
2684	1493	0	9	0.9795
2685	1484	0	5	0.9795
2686	1479	0	16	0.9795
2687	1463	0	13	0.9795
2688	1450	0	13	0.9795
2689	1437	0	6	0.9795
2690	1431	0	10	0.9795
2691	1421	0	2	0.9795
2692	1419	0	8	0.9795
2693	1411	0	8	0.9795
2694	1403	0	12	0.9795
2695	1391	0	9	0.9795
2696	1382	0	10	0.9795
2697	1372	0	9	0.9795
2698	1363	0	10	0.9795
2699	1353	0	9	0.9795
2700	1344	0	20	0.9795
2701	1324	0	11	0.9795
2702	1313	0	16	0.9795
2703	1297	0	14	0.9795
2704	1283	0	5	0.9795
2705	1278	0	12	0.9795
2706	1266	0	7	0.9795
2707	1259	0	11	0.9795
2708	1248	0	11	0.9795
2709	1237	0	18	0.9795
2710	1219	0	14	0.9795
2711	1205	0	9	0.9795
2712	1196	0	7	0.9795
2713	1189	0	7	0.9795
2714	1182	0	12	0.9795
2715	1170	0	33	0.9795
2716	1137	0	19	0.9795
2717	1118	0	11	0.9795
2718	1107	0	18	0.9795
2719	1089	0	13	0.9795
2720	1076	0	10	0.9795
2721	1066	0	10	0.9795
2722	1056	0	9	0.9795
2723	1047	0	41	0.9795
2724	1006	0	21	0.9795
2725	985	0	16	0.9795
2726	969	0	10	0.9795
2727	959	0	5	0.9795
2728	954	0	12	0.9795
2729	942	0	12	0.9795
2730	930	0	24	0.9795
2731	906	0	16	0.9795
2732	890	0	23	0.9795
2733	867	0	23	0.9795
2734	844	0	11	0.9795
2735	833	0	12	0.9795
2736	821	0	28	0.9795
2737	793	0	30	0.9795
2738	763	0	12	0.9795
2739	751	0	12	0.9795
2740	739	0	16	0.9795
2741	723	0	10	0.9795
2742	713	0	6	0.9795
2743	707	0	23	0.9795
2744	684	0	22	0.9795
2745	662	0	33	0.9795
2746	629	0	20	0.9795
2747	609	0	15	0.9795
2748	594	0	17	0.9795
2749	577	0	11	0.9795
2750	566	0	18	0.9795
2751	548	0	23	0.9795
2752	525	0	19	0.9795
2753	506	0	17	0.9795
2754	489	0	17	0.9795
2755	472	0	12	0.9795
2756	460	0	15	0.9795
2757	445	0	21	0.9795
2758	424	0	44	0.9795
2759	380	0	22	0.9795
2760	358	0	15	0.9795
2761	343	0	9	0.9795
2762	334	0	20	0.9795
2763	314	0	17	0.9795
2764	297	0	18	0.9795
2765	279	0	19	0.9795
2766	260	0	15	0.9795
2767	245	0	11	0.9795
2768	234	0	13	0.9795
2769	221	0	13	0.9795
2770	208	0	5	0.9795
2771	203	0	11	0.9795
2772	192	0	9	0.9795
2773	183	0	7	0.9795
2774	176	0	3	0.9795
2775	173	0	5	0.9795
2776	168	0	2	0.9795
2777	166	0	6	0.9795
2778	160	0	4	0.9795
2779	156	0	7	0.9795
2780	149	0	2	0.9795
2781	147	0	6	0.9795
2782	141	0	4	0.9795
2783	137	0	3	0.9795
2784	134	0	8	0.9795
2785	126	0	9	0.9795
2786	117	0	10	0.9795
2787	107	0	3	0.9795
2788	104	0	5	0.9795
2789	99	0	4	0.9795
2790	95	0	2	0.9795
2791	93	0	6	0.9795
2792	87	0	2	0.9795
2793	85	0	9	0.9795
2794	76	0	5	0.9795
2796	71	0	1	0.9795
2797	70	0	2	0.9795
2798	68	0	1	0.9795
2799	67	0	1	0.9795
2800	66	0	1	0.9795
2801	65	0	2	0.9795
2803	63	0	1	0.9795
2804	62	0	1	0.9795
2806	61	0	1	0.9795
2807	60	0	3	0.9795
2808	57	0	1	0.9795
2810	56	0	2	0.9795
2812	54	0	1	0.9795
2813	53	0	1	0.9795
2814	52	0	5	0.9795
2815	47	0	1	0.9795
2818	46	0	1	0.9795
2819	45	0	1	0.9795
2820	44	0	1	0.9795
2821	43	0	1	0.9795
2822	42	0	2	0.9795
2825	40	0	2	0.9795
2826	38	0	1	0.9795
2827	37	0	1	0.9795
2828	36	0	1	0.9795
2829	35	0	2	0.9795
2833	33	0	4	0.9795
2834	29	0	1	0.9795
2835	28	0	1	0.9795
2836	27	0	1	0.9795
2838	26	0	1	0.9795
2840	25	0	1	0.9795
2841	24	0	1	0.9795
2842	23	0	1	0.9795
2845	22	0	1	0.9795
2847	21	0	2	0.9795
2849	19	0	2	0.9795
2850	17	0	1	0.9795
2854	16	0	1	0.9795
2859	15	0	2	0.9795
2865	13	0	1	0.9795
2866	12	0	1	0.9795
2867	11	0	2	0.9795
2869	9	0	1	0.9795
2874	8	0	1	0.9795
2883	7	0	1	0.9795
2887	6	0	1	0.9795
2888	5	0	1	0.9795
2889	4	0	1	0.9795
2898	3	0	1	0.9795
2913	2	0	1	0.9795
2983	1	0	1	0.9795
