# Supplementary material for: Predicting mortality from AI cardiac volumes mass and coronary calcium on chest computed tomography
Source: Nat Commun. 2024 Mar 29;15:2747. doi: 10.1038/s41467-024-46977-3 (PMC10980695; doi:10.1038/s41467-024-46977-3)
Supplement: Supplementary file 4 — Source Data [file 41467_2024_46977_MOESM4_ESM.zip › Supplemental Figure 8.xlsx]

## Sheet: Sheet1
Combined			Imaging			Clinical
Threshold	Sensitivity	Specificity	Threshold	Sensitivity	Specificity	Threshold	Sensitivity	Specificity
0.0007	1	0	0.001	1	0	0.0019	1	0
0.001	1	0.0005	0.0018	1	0.0005	0.0021	1	0.0005
0.0012	1	0.001	0.0019	1	0.001	0.0024	1	0.001
0.0015	1	0.0015	0.0019	1	0.0015	0.0027	1	0.0021
0.0018	1	0.0021	0.0024	1	0.0021	0.0027	1	0.0026
0.0018	1	0.0026	0.0026	1	0.0026	0.0029	1	0.0031
0.0019	1	0.0031	0.0031	1	0.0031	0.0029	1	0.0041
0.0019	1	0.0036	0.0033	1	0.0036	0.003	1	0.0046
0.0019	1	0.0041	0.0033	1	0.0041	0.003	1	0.0052
0.002	1	0.0046	0.0033	1	0.0046	0.0031	1	0.0062
0.002	1	0.0052	0.0034	1	0.0052	0.0032	1	0.0077
0.002	1	0.0057	0.0036	1	0.0057	0.0033	1	0.0088
0.002	1	0.0062	0.0037	1	0.0062	0.0034	1	0.0093
0.0021	1	0.0067	0.0038	1	0.0067	0.0035	1	0.0098
0.0021	1	0.0072	0.0038	1	0.0072	0.0036	1	0.0103
0.0021	1	0.0077	0.0038	1	0.0077	0.0036	1	0.0113
0.0022	1	0.0082	0.0038	1	0.0082	0.0037	1	0.0139
0.0022	1	0.0088	0.0039	1	0.0088	0.0037	1	0.0144
0.0023	1	0.0093	0.004	1	0.0093	0.0039	1	0.017
0.0024	1	0.0098	0.004	1	0.0098	0.004	1	0.0186
0.0025	1	0.0103	0.004	1	0.0103	0.0042	1	0.0196
0.0025	1	0.0108	0.004105	1	0.0108	0.0044	1	0.0201
0.0026	1	0.0113	0.0042	1	0.0113	0.0046	1	0.0206
0.0026	1	0.0119	0.0042	1	0.0119	0.004713	1	0.0222
0.0026	1	0.0124	0.0042	1	0.0124	0.0047	1	0.0227
0.0026	1	0.0129	0.004325	1	0.0129	0.0048	1	0.0242
0.0026	1	0.0134	0.004425	1	0.0134	0.004991	1	0.0247
0.0026	1	0.0139	0.0044	1	0.0139	0.005	1	0.0289
0.0026	1	0.0144	0.0044	1	0.0144	0.0051	1	0.0294
0.002681	1	0.0149	0.004498	1	0.0149	0.0051	1	0.0299
0.002685	1	0.0155	0.0045	1	0.0155	0.00528	1	0.0304
0.0026	1	0.016	0.0045	1	0.016	0.0053	1	0.0309
0.0026	1	0.0165	0.0045	1	0.0165	0.0054	1	0.033
0.0027	1	0.017	0.0045	1	0.017	0.0055	1	0.0335
0.0027	1	0.0175	0.0046	1	0.0175	0.0055	1	0.0356
0.0027	1	0.018	0.004641	1	0.018	0.0056	1	0.0376
0.0027	1	0.0186	0.0046	1	0.0186	0.0057	1	0.0381
0.0027	1	0.0191	0.004702	1	0.0191	0.0058	1	0.0392
0.0027	1	0.0196	0.0047	1	0.0196	0.005807	1	0.0397
0.0027	1	0.0201	0.0047	1	0.0201	0.0059	1	0.0412
0.0027	1	0.0206	0.0047	1	0.0206	0.0059	1	0.0418
0.0028	1	0.0211	0.0048	1	0.0211	0.0059	1	0.0438
0.0028	1	0.0216	0.0048	1	0.0216	0.006143	1	0.0464
0.0028	1	0.0222	0.0048	1	0.0222	0.0062	1	0.0469
0.0028	1	0.0227	0.0048	1	0.0227	0.0062	1	0.0474
0.0028	1	0.0232	0.0048	1	0.0232	0.0062	1	0.0479
0.0029	1	0.0237	0.0048	1	0.0237	0.0062	1	0.0495
0.0029	1	0.0242	0.0048	1	0.0242	0.0064	1	0.05
0.003	1	0.0247	0.0048	1	0.0247	0.006441	1	0.0505
0.003	1	0.0253	0.0048	1	0.0253	0.006443	1	0.0531
0.003	1	0.0258	0.0048	1	0.0258	0.0067	1	0.0552
0.003	1	0.0263	0.0048	1	0.0263	0.0067	1	0.0557
0.003	1	0.0268	0.0049	1	0.0268	0.0068	1	0.0582
0.003	1	0.0273	0.0049	1	0.0273	0.0069	1	0.0593
0.003	1	0.0278	0.0049	1	0.0278	0.0069	1	0.0598
0.0031	1	0.0284	0.0049	1	0.0284	0.0069	1	0.0619
0.0031	1	0.0289	0.0049	1	0.0289	0.007	1	0.0634
0.0031	1	0.0294	0.0049	1	0.0294	0.007146	1	0.0639
0.0031	1	0.0299	0.0049	1	0.0299	0.0072	1	0.0649
0.0031	1	0.0304	0.005	1	0.0304	0.0072	1	0.0655
0.0032	1	0.0309	0.005	1	0.0309	0.0074	1	0.0691
0.0032	1	0.0314	0.005	1	0.0314	0.0074	1	0.0716
0.0032	1	0.032	0.0051	1	0.032	0.0075	1	0.0747
0.003261	1	0.0325	0.0051	1	0.0325	0.0075	1	0.0753
0.0032	1	0.033	0.0051	1	0.033	0.0076	1	0.0758
0.0032	1	0.0335	0.0051	1	0.0335	0.0077	0.9865	0.0758
0.0032	1	0.034	0.005175	1	0.034	0.0077	0.9865	0.0778
0.0032	1	0.0345	0.0052	1	0.0345	0.0078	0.9865	0.0794
0.0033	1	0.0351	0.0052	1	0.0351	0.008	0.9865	0.0825
0.0033	1	0.0356	0.0052	1	0.0356	0.008	0.9865	0.083
0.003349	1	0.0361	0.0052	1	0.0361	0.00808	0.9865	0.084
0.0033	1	0.0366	0.0052	1	0.0366	0.008	0.9865	0.0871
0.0034	1	0.0371	0.0053	1	0.0371	0.0083	0.9865	0.0881
0.0034	1	0.0376	0.0053	1	0.0376	0.0083	0.9865	0.0907
0.0034	1	0.0381	0.0053	1	0.0381	0.0084	0.9865	0.0912
0.0034	1	0.0387	0.0053	1	0.0387	0.0084	0.9865	0.0923
0.0034	1	0.0392	0.0054	1	0.0392	0.00851	0.9865	0.0954
0.0035	1	0.0397	0.0054	1	0.0397	0.0086	0.9865	0.0969
0.003504	1	0.0402	0.0054	1	0.0402	0.0086	0.9865	0.0974
0.0035	1	0.0407	0.0054	1	0.0407	0.0086	0.9865	0.0979
0.0035	1	0.0412	0.0054	1	0.0412	0.0087	0.9865	0.0985
0.0035	1	0.0418	0.0054	1	0.0418	0.0087	0.9865	0.1041
0.0035	1	0.0423	0.0054	1	0.0423	0.0087	0.9865	0.1052
0.0035	1	0.0428	0.005522	1	0.0428	0.008875	0.9865	0.1062
0.0035	1	0.0433	0.0055	1	0.0433	0.0089	0.9865	0.1067
0.0035	1	0.0438	0.0056	1	0.0438	0.009001	0.9865	0.1077
0.0036	1	0.0443	0.0056	1	0.0443	0.009	0.9865	0.1082
0.0036	1	0.0448	0.0056	1	0.0448	0.00913	0.9865	0.1093
0.0036	1	0.0454	0.0056	1	0.0454	0.009138	0.9865	0.1098
0.0036	1	0.0459	0.0056	1	0.0459	0.0093	0.9865	0.1119
0.0036	1	0.0464	0.005632	1	0.0464	0.0093	0.9865	0.1129
0.0036	1	0.0469	0.0056	1	0.0469	0.0093	0.9865	0.118
0.0036	1	0.0474	0.0056	1	0.0474	0.0095	0.9865	0.1222
0.0036	1	0.0479	0.0056	1	0.0479	0.0096	0.9865	0.1227
0.0037	1	0.0485	0.0056	1	0.0485	0.0097	0.9865	0.1258
0.003736	1	0.049	0.00571	1	0.049	0.009845	0.9865	0.1268
0.0037	1	0.0495	0.005743	1	0.0495	0.0098	0.9865	0.1278
0.0037	1	0.05	0.0057	1	0.05	0.0098	0.9865	0.1325
0.0037	1	0.0505	0.0057	1	0.0505	0.01	0.9865	0.1335
0.0037	1	0.051	0.0057	1	0.051	0.010036	0.973	0.134
0.0037	1	0.0515	0.0057	1	0.0515	0.010132	0.973	0.1351
0.0038	1	0.0521	0.005799	1	0.0521	0.0101	0.973	0.1402
0.0038	1	0.0526	0.0058	1	0.0526	0.0101	0.973	0.1428
0.0038	1	0.0531	0.005823	1	0.0531	0.0104	0.973	0.1433
0.0038	1	0.0536	0.0058	1	0.0536	0.0105	0.9595	0.1474
0.0038	1	0.0541	0.0058	1	0.0541	0.0106	0.9595	0.1495
0.0038	1	0.0546	0.0059	1	0.0546	0.0106	0.9595	0.1572
0.0039	1	0.0552	0.0059	1	0.0552	0.0108	0.9595	0.1577
0.0039	1	0.0557	0.0059	1	0.0557	0.0108	0.9595	0.1588
0.0039	1	0.0562	0.0059	1	0.0562	0.0109	0.9595	0.1603
0.0039	1	0.0567	0.0059	1	0.0567	0.0109	0.9595	0.1608
0.0039	1	0.0572	0.0059	1	0.0572	0.010928	0.9595	0.1639
0.0039	1	0.0577	0.0059	1	0.0577	0.010971	0.9595	0.1644
0.0039	1	0.0582	0.006	1	0.0582	0.0111	0.9595	0.1649
0.004009	1	0.0588	0.006	1	0.0588	0.0112	0.9595	0.166
0.004	1	0.0593	0.006	1	0.0593	0.0112	0.9595	0.1691
0.004	1	0.0598	0.006	1	0.0598	0.0113	0.9595	0.1696
0.004	1	0.0603	0.006	1	0.0603	0.0114	0.9459	0.1711
0.004	1	0.0608	0.006	1	0.0608	0.0114	0.9459	0.1716
0.004	1	0.0613	0.006	1	0.0613	0.0115	0.9459	0.1768
0.0041	1	0.0619	0.006	1	0.0619	0.0115	0.9459	0.1773
0.0041	1	0.0624	0.0061	1	0.0624	0.0116	0.9459	0.1778
0.0041	1	0.0629	0.0061	1	0.0629	0.0116	0.9459	0.1794
0.0041	1	0.0634	0.0061	1	0.0634	0.0117	0.9459	0.1804
0.0041	1	0.0639	0.0061	1	0.0639	0.0117	0.9459	0.1809
0.0041	1	0.0644	0.0061	1	0.0644	0.0117	0.9459	0.1887
0.0041	1	0.0649	0.0061	1	0.0649	0.0119	0.9459	0.1897
0.0041	1	0.0655	0.0061	1	0.0655	0.0121	0.9459	0.1902
0.004179	1	0.066	0.0061	1	0.066	0.0122	0.9459	0.1923
0.0041	1	0.0665	0.00621	1	0.0665	0.0123	0.9459	0.1933
0.0042	1	0.067	0.0062	1	0.067	0.0124	0.9459	0.2
0.0042	1	0.0675	0.0062	1	0.0675	0.0125	0.9459	0.2015
0.0042	1	0.068	0.0062	1	0.068	0.0125	0.9459	0.2031
0.004263	1	0.0686	0.0062	1	0.0686	0.0126	0.9459	0.2041
0.0042	1	0.0691	0.0062	1	0.0691	0.0126	0.9459	0.2046
0.0042	1	0.0696	0.0062	1	0.0696	0.0127	0.9324	0.2134
0.0043	1	0.0701	0.0062	1	0.0701	0.0129	0.9324	0.2144
0.0043	1	0.0706	0.0062	1	0.0706	0.01306	0.9324	0.2165
0.004341	1	0.0711	0.0063	1	0.0711	0.0131	0.9324	0.2191
0.0043	1	0.0716	0.0063	1	0.0716	0.0133	0.9324	0.2211
0.0043	1	0.0722	0.0063	1	0.0722	0.0133	0.9189	0.2216
0.0044	1	0.0727	0.0063	1	0.0727	0.0133	0.9189	0.2242
0.0044	1	0.0732	0.0063	1	0.0732	0.0135	0.9189	0.2247
0.0044	1	0.0737	0.0063	1	0.0737	0.0135	0.9189	0.2253
0.0044	1	0.0742	0.006387	1	0.0742	0.0135	0.9189	0.2263
0.0044	1	0.0747	0.0063	1	0.0747	0.0136	0.9189	0.2273
0.0045	1	0.0753	0.0063	1	0.0753	0.0136	0.9189	0.2356
0.0045	1	0.0758	0.0063	1	0.0758	0.0137	0.9189	0.2381
0.0045	1	0.0763	0.0063	1	0.0763	0.0137	0.9189	0.2392
0.0045	1	0.0768	0.0063	1	0.0768	0.0138	0.9189	0.2402
0.0045	1	0.0773	0.0064	1	0.0773	0.0139	0.9189	0.2407
0.0045	1	0.0778	0.0064	1	0.0778	0.014	0.9189	0.2418
0.0046	1	0.0784	0.0064	1	0.0784	0.0142	0.9054	0.2433
0.0046	1	0.0789	0.0064	1	0.0789	0.0143	0.9054	0.2448
0.0046	1	0.0794	0.0064	1	0.0794	0.0144	0.9054	0.249
0.0046	1	0.0799	0.0064	1	0.0799	0.014612	0.9054	0.2495
0.0046	1	0.0804	0.006478	1	0.0804	0.0146	0.9054	0.2521
0.0046	1	0.0809	0.0064	1	0.0809	0.0147	0.9054	0.2526
0.004702	1	0.0814	0.0064	1	0.0814	0.0147	0.9054	0.2531
0.0047	1	0.082	0.0065	1	0.082	0.0147	0.9054	0.2629
0.0047	1	0.0825	0.0065	1	0.0825	0.0148	0.9054	0.2634
0.0047	1	0.083	0.0065	1	0.083	0.0148	0.9054	0.266
0.0047	1	0.0835	0.0065	1	0.0835	0.0149	0.9054	0.2665
0.0047	1	0.084	0.0065	1	0.084	0.015	0.9054	0.2675
0.0048	1	0.0845	0.0065	1	0.0845	0.0151	0.9054	0.2686
0.0048	1	0.0851	0.0065	1	0.0851	0.0152	0.9054	0.2732
0.0048	1	0.0856	0.0066	1	0.0856	0.0153	0.9054	0.2737
0.0048	1	0.0861	0.0066	1	0.0861	0.0153	0.9054	0.2747
0.0048	1	0.0866	0.006626	1	0.0866	0.0154	0.9054	0.2753
0.0048	1	0.0871	0.0066	1	0.0871	0.0154	0.9054	0.2758
0.0048	1	0.0876	0.0066	1	0.0876	0.0155	0.9054	0.2809
0.0048	1	0.0881	0.0066	1	0.0881	0.0156	0.9054	0.282
0.0048	1	0.0887	0.0066	1	0.0887	0.0159	0.9054	0.2825
0.0049	1	0.0892	0.0066	1	0.0892	0.0159	0.8919	0.2918
0.0049	1	0.0897	0.0066	1	0.0897	0.0159	0.8919	0.2928
0.0049	1	0.0902	0.0066	1	0.0902	0.0162	0.8919	0.2933
0.0049	1	0.0907	0.006706	1	0.0907	0.0163	0.8919	0.2938
0.0049	1	0.0912	0.0067	1	0.0912	0.0163	0.8919	0.2943
0.0049	1	0.0918	0.0067	1	0.0918	0.016511	0.8919	0.2969
0.004959	1	0.0923	0.0067	1	0.0923	0.0165	0.8919	0.2979
0.0049	1	0.0928	0.0067	1	0.0928	0.016673	0.8919	0.299
0.0049	1	0.0933	0.0067	1	0.0933	0.0167	0.8919	0.3026
0.0049	1	0.0938	0.0067	1	0.0938	0.0169	0.8919	0.3036
0.0049	1	0.0943	0.0067	1	0.0943	0.0171	0.8919	0.3062
0.005	1	0.0948	0.0068	1	0.0948	0.0171	0.8784	0.3062
0.005	1	0.0954	0.0068	1	0.0954	0.017146	0.8784	0.3113
0.005	1	0.0959	0.0068	1	0.0959	0.0171	0.8784	0.3119
0.005	1	0.0964	0.0068	1	0.0964	0.0172	0.8784	0.3124
0.005083	1	0.0969	0.0068	1	0.0969	0.0172	0.8784	0.3134
0.005	1	0.0974	0.0068	1	0.0974	0.0174	0.8784	0.3144
0.005	1	0.0979	0.0068	1	0.0979	0.0174	0.8784	0.3149
0.005	1	0.0985	0.0069	1	0.0985	0.0176	0.8784	0.318
0.005	1	0.099	0.006914	1	0.099	0.017701	0.8784	0.3186
0.005094	1	0.0995	0.0069	1	0.0995	0.0177	0.8784	0.3191
0.0051	1	0.1	0.0069	1	0.1	0.0178	0.8784	0.3237
0.0051	1	0.1005	0.0069	1	0.1005	0.0178	0.8784	0.3242
0.0051	1	0.101	0.006954	1	0.101	0.0179	0.8784	0.3247
0.0051	1	0.1015	0.0069	1	0.1015	0.017968	0.8784	0.3253
0.0051	1	0.1021	0.0069	1	0.1021	0.018	0.8784	0.3304
0.0051	1	0.1026	0.0069	1	0.1026	0.0182	0.8784	0.3309
0.0051	1	0.1031	0.0069	1	0.1031	0.0182	0.8784	0.3314
0.0051	1	0.1036	0.007	1	0.1036	0.0182	0.8784	0.3345
0.0052	1	0.1041	0.00703	1	0.1041	0.0183	0.8784	0.3351
0.0052	1	0.1046	0.007	1	0.1046	0.0184	0.8784	0.3361
0.0052	1	0.1052	0.007	1	0.1052	0.018461	0.8784	0.3366
0.0052	1	0.1057	0.007	1	0.1057	0.0184	0.8784	0.3371
0.0052	1	0.1062	0.007	1	0.1062	0.0184	0.8784	0.3418
0.0052	1	0.1067	0.007	1	0.1067	0.0185	0.8784	0.3428
0.0052	1	0.1072	0.007	1	0.1072	0.018555	0.8784	0.3448
0.0052	1	0.1077	0.007	1	0.1077	0.0188	0.8784	0.3454
0.0052	1	0.1082	0.007	1	0.1082	0.0189	0.8784	0.3474
0.0052	1	0.1088	0.0071	1	0.1088	0.019	0.8784	0.3505
0.0052	1	0.1093	0.0071	1	0.1093	0.019	0.8784	0.351
0.0052	1	0.1098	0.007129	1	0.1098	0.0191	0.8784	0.3515
0.0052	1	0.1103	0.007132	1	0.1103	0.0191	0.8784	0.3521
0.0052	1	0.1108	0.0071	1	0.1108	0.0193	0.8784	0.3541
0.0052	1	0.1113	0.0071	1	0.1113	0.0193	0.8784	0.3546
0.0053	1	0.1119	0.0071	1	0.1119	0.0194	0.8784	0.3567
0.0053	1	0.1124	0.0071	1	0.1124	0.0194	0.8784	0.3572
0.0053	1	0.1129	0.0071	1	0.1129	0.0197	0.8784	0.3588
0.0053	1	0.1134	0.0071	1	0.1134	0.0197	0.8784	0.3603
0.0053	1	0.1139	0.007195	1	0.1139	0.0197	0.8784	0.3634
0.0053	1	0.1144	0.0071	1	0.1144	0.0198	0.8784	0.3639
0.0053	1	0.1149	0.0071	1	0.1149	0.0199	0.8784	0.3644
0.0053	1	0.1155	0.0072	1	0.1155	0.0199	0.8784	0.3691
0.0053	1	0.116	0.0072	1	0.116	0.0199	0.8784	0.3706
0.0053	1	0.1165	0.007223	1	0.1165	0.0199	0.8784	0.3711
0.0053	1	0.117	0.0072	1	0.117	0.019987	0.8784	0.3716
0.0053	1	0.1175	0.0072	1	0.1175	0.0199	0.8784	0.3727
0.0053	1	0.118	0.0072	1	0.118	0.02	0.8784	0.3732
0.0053	1	0.1186	0.0072	1	0.1186	0.0202	0.8784	0.3737
0.0054	1	0.1191	0.0073	1	0.1191	0.0202	0.8784	0.3742
0.005442	1	0.1196	0.0073	1	0.1196	0.0204	0.8784	0.3753
0.0054	1	0.1201	0.0073	1	0.1201	0.020552	0.8784	0.3789
0.0054	1	0.1206	0.0073	1	0.1206	0.0206	0.8649	0.3799
0.0054	1	0.1211	0.0073	1	0.1211	0.0208	0.8649	0.3814
0.005456	1	0.1216	0.0073	1	0.1216	0.0208	0.8649	0.3825
0.0054	1	0.1222	0.0073	1	0.1222	0.0209	0.8649	0.383
0.0054	1	0.1227	0.0073	1	0.1227	0.021	0.8649	0.3881
0.0055	1	0.1232	0.0073	1	0.1232	0.0211	0.8649	0.3887
0.0055	1	0.1237	0.0073	1	0.1237	0.0212	0.8649	0.3897
0.0055	1	0.1242	0.0073	1	0.1242	0.0212	0.8649	0.3902
0.0055	1	0.1247	0.0073	1	0.1247	0.021243	0.8649	0.3933
0.0055	1	0.1253	0.0073	1	0.1253	0.0213	0.8649	0.3938
0.0055	1	0.1258	0.0073	1	0.1258	0.0214	0.8649	0.3943
0.005558	1	0.1263	0.0074	1	0.1263	0.0214	0.8649	0.3948
0.0055	1	0.1268	0.0074	1	0.1268	0.0214	0.8649	0.3954
0.0055	1	0.1273	0.0074	1	0.1273	0.0215	0.8514	0.4036
0.005634	1	0.1278	0.0074	1	0.1278	0.0215	0.8378	0.4057
0.0056	1	0.1284	0.0074	1	0.1284	0.0216	0.8378	0.4077
0.0056	1	0.1289	0.0074	1	0.1289	0.0216	0.8378	0.4082
0.0056	1	0.1294	0.0074	1	0.1294	0.021777	0.8378	0.4093
0.0057	1	0.1299	0.0074	1	0.1299	0.022	0.8378	0.4098
0.0057	1	0.1304	0.0074	1	0.1304	0.022049	0.8378	0.4113
0.0057	1	0.1309	0.0074	1	0.1309	0.0221	0.8243	0.4175
0.0057	1	0.1314	0.0074	1	0.1314	0.022257	0.8243	0.4186
0.0057	1	0.132	0.0074	1	0.132	0.0223	0.8243	0.4216
0.0057	1	0.1325	0.0074	1	0.1325	0.0224	0.8243	0.4222
0.0057	1	0.133	0.0074	1	0.133	0.0225	0.8243	0.4247
0.005813	1	0.1335	0.0074	1	0.1335	0.0225	0.8243	0.4253
0.0058	1	0.134	0.0075	1	0.134	0.0228	0.8243	0.4299
0.0058	1	0.1345	0.0075	1	0.1345	0.0228	0.8243	0.4314
0.0058	1	0.1351	0.0075	1	0.1351	0.0228	0.8243	0.432
0.0058	1	0.1356	0.0075	1	0.1356	0.0229	0.7973	0.4351
0.0058	1	0.1361	0.0075	1	0.1361	0.023	0.7973	0.4356
0.0058	1	0.1366	0.0075	1	0.1366	0.023	0.7973	0.4361
0.0058	1	0.1371	0.0075	1	0.1371	0.0231	0.7973	0.4366
0.0058	1	0.1376	0.0075	1	0.1376	0.0231	0.7973	0.4418
0.0058	1	0.1381	0.0075	1	0.1381	0.0231	0.7973	0.4433
0.005894	1	0.1387	0.0075	1	0.1387	0.0232	0.7973	0.4474
0.0058	1	0.1392	0.0075	1	0.1392	0.0235	0.7973	0.449
0.0059	1	0.1397	0.0076	1	0.1397	0.023731	0.7838	0.451
0.0059	1	0.1402	0.0076	1	0.1402	0.0237	0.7838	0.4515
0.0059	1	0.1407	0.0076	1	0.1407	0.0238	0.7838	0.4567
0.0059	1	0.1412	0.0076	1	0.1412	0.0239	0.7838	0.4582
0.0059	1	0.1418	0.0076	1	0.1418	0.024	0.7838	0.4624
0.0059	1	0.1423	0.0076	1	0.1423	0.0241	0.7838	0.4639
0.006	1	0.1428	0.0077	1	0.1428	0.0242	0.7838	0.4644
0.006	1	0.1433	0.0077	1	0.1433	0.0243	0.7838	0.4665
0.0061	1	0.1438	0.0077	1	0.1438	0.0245	0.7838	0.4686
0.0061	1	0.1443	0.0077	1	0.1443	0.0246	0.7838	0.4691
0.0061	1	0.1448	0.0077	1	0.1448	0.0246	0.7703	0.4716
0.0061	1	0.1454	0.0077	1	0.1454	0.0247	0.7703	0.4737
0.0061	1	0.1459	0.007798	1	0.1459	0.0248	0.7703	0.4742
0.00614	1	0.1464	0.0078	1	0.1464	0.02489	0.7703	0.4814
0.0061	1	0.1469	0.0078	1	0.1469	0.0249	0.7703	0.4825
0.0061	1	0.1474	0.0078	1	0.1474	0.0249	0.7703	0.4856
0.0061	1	0.1479	0.0078	1	0.1479	0.0251	0.7703	0.4876
0.0061	1	0.1485	0.0078	1	0.1485	0.0251	0.7703	0.4881
0.0061	1	0.149	0.0078	1	0.149	0.0252	0.7703	0.4887
0.0061	1	0.1495	0.0078	1	0.1495	0.0252	0.7703	0.4892
0.0061	1	0.15	0.0078	1	0.15	0.0253	0.7703	0.4897
0.0062	1	0.1505	0.0078	1	0.1505	0.0253	0.7703	0.4902
0.0062	1	0.151	0.0078	1	0.151	0.0254	0.7568	0.4918
0.0062	1	0.1515	0.0079	1	0.1515	0.0255	0.7568	0.4923
0.0062	1	0.1521	0.0079	1	0.1521	0.0256	0.7568	0.4954
0.0062	1	0.1526	0.0079	1	0.1526	0.0256	0.7568	0.4964
0.0062	1	0.1531	0.007924	1	0.1531	0.0258	0.7568	0.4974
0.0062	1	0.1536	0.007925	1	0.1536	0.026	0.7568	0.4985
0.0062	1	0.1541	0.007931	1	0.1541	0.0261	0.7568	0.4995
0.0062	1	0.1546	0.0079	1	0.1546	0.0264	0.7568	0.5036
0.0062	1	0.1552	0.0079	1	0.1552	0.026517	0.7568	0.5041
0.0062	1	0.1557	0.0079	1	0.1557	0.0265	0.7568	0.5046
0.006315	1	0.1562	0.0079	1	0.1562	0.0265	0.7568	0.5072
0.0063	1	0.1567	0.0079	1	0.1567	0.0266	0.7568	0.5098
0.0063	1	0.1572	0.0079	1	0.1572	0.0267	0.7568	0.5103
0.00638	1	0.1577	0.008	1	0.1577	0.0268	0.7432	0.5139
0.0063	1	0.1582	0.008016	1	0.1582	0.0269	0.7432	0.5144
0.0064	1	0.1588	0.008	1	0.1588	0.026918	0.7432	0.5175
0.006442	1	0.1593	0.008	1	0.1593	0.0272	0.7432	0.5196
0.0064	1	0.1598	0.008	1	0.1598	0.027285	0.7432	0.5201
0.0064	1	0.1603	0.008	1	0.1603	0.027399	0.7432	0.5216
0.0064	1	0.1608	0.008	1	0.1608	0.027526	0.7432	0.5222
0.0064	1	0.1613	0.00805	1	0.1613	0.0275	0.7432	0.5227
0.0064	1	0.1619	0.008	1	0.1619	0.0276	0.7432	0.5247
0.0064	1	0.1624	0.008	1	0.1624	0.0278	0.7432	0.5253
0.0064	1	0.1629	0.008	1	0.1629	0.0279	0.7432	0.5263
0.0064	1	0.1634	0.008	1	0.1634	0.028	0.7432	0.5268
0.0064	1	0.1639	0.0081	1	0.1639	0.028	0.7432	0.5278
0.006507	1	0.1644	0.0081	1	0.1644	0.0281	0.7432	0.5294
0.0065	1	0.1649	0.0081	1	0.1649	0.0282	0.7432	0.5345
0.0065	1	0.1655	0.0081	1	0.1655	0.0285	0.7432	0.5351
0.0065	1	0.166	0.0081	1	0.166	0.0285	0.7432	0.5381
0.0065	1	0.1665	0.0081	1	0.1665	0.0286	0.7432	0.5392
0.0065	1	0.167	0.0081	1	0.167	0.0287	0.7432	0.5407
0.0065	1	0.1675	0.008194	1	0.1675	0.028856	0.7432	0.5412
0.0065	1	0.168	0.0081	1	0.168	0.0288	0.7297	0.5464
0.0066	1	0.1686	0.0082	1	0.1686	0.0289	0.7297	0.5469
0.0066	1	0.1691	0.008217	1	0.1691	0.0289	0.7297	0.5495
0.0066	1	0.1696	0.0082	1	0.1696	0.029029	0.7297	0.551
0.0067	1	0.1701	0.0082	1	0.1701	0.0293	0.7297	0.5515
0.0067	1	0.1706	0.008238	1	0.1706	0.0293	0.7297	0.5536
0.0067	1	0.1711	0.0082	1	0.1711	0.0296	0.7297	0.5557
0.0067	1	0.1716	0.0082	1	0.1716	0.0297	0.7297	0.5582
0.0067	1	0.1722	0.0082	1	0.1722	0.0299	0.7162	0.5593
0.0067	1	0.1727	0.0082	1	0.1727	0.03	0.7162	0.5608
0.0067	1	0.1732	0.0082	1	0.1732	0.0302	0.7162	0.5613
0.0067	1	0.1737	0.0082	1	0.1737	0.0302	0.7162	0.5619
0.0067	1	0.1742	0.0082	1	0.1742	0.0303	0.7162	0.5649
0.0067	1	0.1747	0.0082	1	0.1747	0.03077	0.7162	0.5701
0.0067	1	0.1753	0.0082	1	0.1753	0.0308	0.7162	0.5722
0.0067	1	0.1758	0.0082	1	0.1758	0.0309	0.7162	0.5727
0.0068	1	0.1763	0.0083	1	0.1763	0.031	0.7162	0.5732
0.0068	1	0.1768	0.0083	1	0.1768	0.031	0.7162	0.5763
0.0068	1	0.1773	0.008337	1	0.1773	0.0311	0.7162	0.5768
0.0068	1	0.1778	0.0083	1	0.1778	0.0311	0.7162	0.5773
0.006823	1	0.1784	0.0083	1	0.1784	0.0312	0.7162	0.5804
0.0068	1	0.1789	0.0083	1	0.1789	0.0314	0.7162	0.5825
0.0068	1	0.1794	0.0084	1	0.1794	0.0319	0.7162	0.5835
0.0068	1	0.1799	0.0084	1	0.1799	0.0319	0.7162	0.584
0.0068	1	0.1804	0.0084	1	0.1804	0.032	0.7162	0.5876
0.0068	1	0.1809	0.0084	1	0.1809	0.032	0.7162	0.5881
0.0068	1	0.1814	0.0084	1	0.1814	0.0321	0.7162	0.5892
0.0068	1	0.182	0.0084	1	0.182	0.0322	0.7162	0.5897
0.0068	1	0.1825	0.0084	1	0.1825	0.0322	0.7162	0.5902
0.0068	1	0.183	0.0085	1	0.183	0.0322	0.7162	0.5948
0.0069	1	0.1835	0.0085	1	0.1835	0.0323	0.7162	0.5959
0.006928	1	0.184	0.0085	1	0.184	0.032545	0.7162	0.5964
0.0069	1	0.1845	0.0085	1	0.1845	0.0326	0.7162	0.5995
0.0069	1	0.1851	0.0085	1	0.1851	0.0326	0.7162	0.6
0.0069	1	0.1856	0.0085	1	0.1856	0.0329	0.7162	0.6026
0.0069	1	0.1861	0.0085	1	0.1861	0.033045	0.7162	0.6031
0.0069	1	0.1866	0.0085	1	0.1866	0.033	0.7027	0.6036
0.0069	1	0.1871	0.0085	1	0.1871	0.0331	0.7027	0.6046
0.007	1	0.1876	0.0085	1	0.1876	0.0332	0.6892	0.6062
0.007	1	0.1881	0.0086	1	0.1881	0.0332	0.6892	0.6082
0.007033	1	0.1887	0.0086	1	0.1887	0.033414	0.6892	0.6093
0.007	1	0.1892	0.0086	1	0.1892	0.0334	0.6892	0.6113
0.007	1	0.1897	0.008622	1	0.1897	0.0334	0.6892	0.6119
0.007	0.9865	0.1897	0.0086	1	0.1902	0.0335	0.6892	0.617
0.0071	0.9865	0.1902	0.0086	1	0.1907	0.0335	0.6892	0.6211
0.0071	0.9865	0.1907	0.0086	1	0.1912	0.0336	0.6892	0.6237
0.0071	0.9865	0.1912	0.0086	1	0.1918	0.0339	0.6892	0.6242
0.0071	0.9865	0.1918	0.0086	1	0.1923	0.034	0.6892	0.6253
0.0071	0.9865	0.1923	0.0086	1	0.1928	0.034	0.6892	0.6258
0.0071	0.9865	0.1928	0.0087	1	0.1933	0.0341	0.6892	0.6268
0.0071	0.9865	0.1933	0.0087	1	0.1938	0.0343	0.6892	0.6273
0.0072	0.9865	0.1938	0.0087	1	0.1943	0.0344	0.6892	0.6299
0.0072	0.9865	0.1943	0.0087	1	0.1948	0.0345	0.6892	0.6304
0.0072	0.9865	0.1948	0.008714	1	0.1954	0.0346	0.6892	0.632
0.0072	0.9865	0.1954	0.0087	1	0.1959	0.034809	0.6892	0.633
0.0072	0.9865	0.1959	0.008724	1	0.1964	0.0348	0.6892	0.6335
0.0072	0.9865	0.1964	0.0087	1	0.1969	0.034999	0.6892	0.6366
0.0073	0.9865	0.1969	0.0087	1	0.1974	0.035	0.6892	0.6371
0.0073	0.9865	0.1974	0.0087	1	0.1979	0.0351	0.6892	0.6381
0.0073	0.9865	0.1979	0.0087	1	0.1985	0.0355	0.6892	0.6407
0.0073	0.9865	0.1985	0.0087	1	0.199	0.0356	0.6892	0.6412
0.0073	0.9865	0.199	0.0087	1	0.1995	0.0356	0.6892	0.6485
0.0073	0.9865	0.1995	0.0088	1	0.2	0.0357	0.6892	0.65
0.0073	0.9865	0.2	0.0088	1	0.2005	0.0358	0.6757	0.65
0.0073	0.9865	0.2005	0.0088	1	0.201	0.0359	0.6757	0.651
0.0073	0.9865	0.201	0.0088	1	0.2015	0.0359	0.6757	0.6515
0.0073	0.9865	0.2015	0.0088	1	0.2021	0.036	0.6757	0.6562
0.0073	0.9865	0.2021	0.0088	1	0.2026	0.0361	0.6757	0.6567
0.0073	0.9865	0.2026	0.0088	1	0.2031	0.0361	0.6757	0.6613
0.0073	0.9865	0.2031	0.0088	1	0.2036	0.0365	0.6757	0.6629
0.007395	0.9865	0.2036	0.0088	1	0.2041	0.0366	0.6757	0.6639
0.0073	0.9865	0.2041	0.0088	1	0.2046	0.0367	0.6757	0.6649
0.007419	0.9865	0.2046	0.008901	1	0.2052	0.0369	0.6757	0.6655
0.0074	0.9865	0.2052	0.0089	1	0.2057	0.0371	0.6757	0.6665
0.0074	0.9865	0.2057	0.0089	1	0.2062	0.037404	0.6757	0.6675
0.0074	0.9865	0.2062	0.0089	1	0.2067	0.037491	0.6757	0.6686
0.0074	0.9865	0.2067	0.0089	1	0.2072	0.0375	0.6622	0.6706
0.0074	0.9865	0.2072	0.0089	1	0.2077	0.0376	0.6622	0.6711
0.0074	0.9865	0.2077	0.0089	1	0.2082	0.0378	0.6622	0.6727
0.007495	0.9865	0.2082	0.0089	1	0.2088	0.0382	0.6622	0.6789
0.0075	0.9865	0.2088	0.009004	1	0.2093	0.0383	0.6622	0.6804
0.0075	0.9865	0.2093	0.009	1	0.2098	0.0385	0.6622	0.6825
0.0075	0.9865	0.2098	0.009	1	0.2103	0.0385	0.6622	0.6835
0.0075	0.9865	0.2103	0.009	1	0.2108	0.0387	0.6622	0.6851
0.0075	0.9865	0.2108	0.009	1	0.2113	0.0388	0.6486	0.6881
0.0075	0.9865	0.2113	0.009	1	0.2119	0.038889	0.6486	0.6897
0.0075	0.9865	0.2119	0.009	1	0.2124	0.0389	0.6486	0.6912
0.007605	0.9865	0.2124	0.009072	1	0.2129	0.0393	0.6486	0.6918
0.0076	0.9865	0.2129	0.009	1	0.2134	0.0393	0.6486	0.6923
0.0076	0.9865	0.2134	0.009	1	0.2139	0.0394	0.6486	0.6928
0.0076	0.9865	0.2139	0.009	1	0.2144	0.0395	0.6486	0.6933
0.0076	0.9865	0.2144	0.009	1	0.2149	0.0397	0.6351	0.6938
0.0076	0.9865	0.2149	0.009	1	0.2155	0.0398	0.6351	0.6943
0.0076	0.9865	0.2155	0.009	1	0.216	0.0399	0.6351	0.6969
0.007673	0.9865	0.216	0.0091	1	0.2165	0.0401	0.6351	0.6979
0.0076	0.9865	0.2165	0.0091	1	0.217	0.0403	0.6351	0.699
0.0076	0.9865	0.217	0.0091	1	0.2175	0.0403	0.6351	0.6995
0.0077	0.9865	0.2175	0.0091	1	0.218	0.0404	0.6351	0.7005
0.0077	0.9865	0.218	0.0091	1	0.2186	0.0405	0.6351	0.701
0.0077	0.9865	0.2186	0.0091	1	0.2191	0.0406	0.6351	0.7015
0.0077	0.9865	0.2191	0.0091	1	0.2196	0.0407	0.6351	0.7021
0.0077	0.9865	0.2196	0.0091	1	0.2201	0.0411	0.6216	0.7036
0.0077	0.9865	0.2201	0.009193	1	0.2206	0.0412	0.6216	0.7041
0.0077	0.9865	0.2206	0.0091	1	0.2211	0.0412	0.6216	0.7072
0.0077	0.9865	0.2211	0.0092	1	0.2216	0.04144	0.6216	0.7077
0.0077	0.9865	0.2216	0.0092	1	0.2222	0.0414	0.6081	0.7088
0.0078	0.9865	0.2222	0.0092	1	0.2227	0.0416	0.6081	0.7119
0.0078	0.9865	0.2227	0.0092	1	0.2232	0.0416	0.6081	0.7144
0.0078	0.9865	0.2232	0.0092	1	0.2237	0.0418	0.6081	0.7149
0.0078	0.9865	0.2237	0.0092	1	0.2242	0.0418	0.6081	0.7155
0.0078	0.9865	0.2242	0.0092	1	0.2247	0.041849	0.5946	0.7175
0.0078	0.9865	0.2247	0.0092	1	0.2253	0.0418	0.5811	0.7186
0.0078	0.9865	0.2253	0.0093	1	0.2258	0.0424	0.5811	0.7191
0.0078	0.9865	0.2258	0.009305	1	0.2263	0.0427	0.5811	0.7201
0.0078	0.9865	0.2263	0.0093	1	0.2268	0.0428	0.5811	0.7206
0.0078	0.9865	0.2268	0.009331	1	0.2273	0.0429	0.5811	0.7222
0.0078	0.9865	0.2273	0.0093	1	0.2278	0.0432	0.5811	0.7242
0.0078	0.9865	0.2278	0.0093	1	0.2284	0.0433	0.5811	0.7258
0.0078	0.9865	0.2284	0.0093	1	0.2289	0.0435	0.5676	0.7294
0.0078	0.9865	0.2289	0.0093	1	0.2294	0.0436	0.5676	0.7299
0.007901	0.9865	0.2294	0.0093	1	0.2299	0.0438	0.5676	0.7304
0.0079	0.9865	0.2299	0.0093	1	0.2304	0.0438	0.5541	0.734
0.007948	0.9865	0.2304	0.0093	1	0.2309	0.0443	0.5541	0.7345
0.0079	0.9865	0.2309	0.0094	1	0.2314	0.044403	0.5405	0.7356
0.00796	0.9865	0.2314	0.0094	1	0.232	0.0445	0.5405	0.7371
0.0079	0.973	0.2314	0.0094	1	0.2325	0.0448	0.5405	0.7376
0.0079	0.973	0.232	0.0094	1	0.233	0.0449	0.5405	0.7402
0.008	0.973	0.2325	0.0094	1	0.2335	0.045	0.527	0.7459
0.008036	0.973	0.233	0.0094	1	0.234	0.0454	0.527	0.7485
0.008	0.973	0.2335	0.0094	1	0.2345	0.046	0.527	0.75
0.008	0.973	0.234	0.0094	1	0.2351	0.046	0.527	0.7505
0.008051	0.973	0.2345	0.0094	1	0.2356	0.046235	0.527	0.751
0.008	0.973	0.2351	0.0094	1	0.2361	0.0466	0.527	0.7521
0.008	0.973	0.2356	0.0094	1	0.2366	0.0467	0.527	0.7541
0.008	0.973	0.2361	0.0095	1	0.2371	0.0471	0.527	0.7546
0.008	0.973	0.2366	0.0095	1	0.2376	0.0477	0.527	0.7562
0.008	0.973	0.2371	0.0095	1	0.2381	0.0479	0.527	0.7577
0.008	0.973	0.2376	0.0095	1	0.2387	0.0481	0.527	0.7613
0.0081	0.973	0.2381	0.0095	1	0.2392	0.0483	0.527	0.7644
0.008108	0.973	0.2387	0.0095	1	0.2397	0.0483	0.527	0.7649
0.0081	0.973	0.2392	0.0095	1	0.2402	0.0483	0.527	0.7696
0.0081	0.973	0.2397	0.009599	1	0.2407	0.0484	0.5	0.7706
0.0081	0.973	0.2402	0.0096	1	0.2412	0.0487	0.5	0.7711
0.0081	0.973	0.2407	0.009611	1	0.2418	0.0489	0.5	0.7716
0.0081	0.973	0.2412	0.00962	1	0.2423	0.049043	0.5	0.7727
0.0081	0.973	0.2418	0.0096	1	0.2428	0.0492	0.5	0.7747
0.0081	0.973	0.2423	0.0096	1	0.2433	0.0495	0.5	0.7768
0.0082	0.973	0.2428	0.0096	1	0.2438	0.0496	0.5	0.7773
0.008223	0.973	0.2433	0.0096	1	0.2443	0.0497	0.5	0.7778
0.0082	0.973	0.2438	0.0096	1	0.2448	0.0499	0.5	0.7799
0.0082	0.973	0.2443	0.0097	1	0.2454	0.05	0.5	0.7809
0.0082	0.973	0.2448	0.0097	1	0.2459	0.0501	0.5	0.7814
0.0082	0.973	0.2454	0.00974	1	0.2464	0.0502	0.5	0.784
0.008277	0.973	0.2459	0.0097	1	0.2469	0.0506	0.5	0.7845
0.0082	0.973	0.2464	0.0097	1	0.2474	0.0513	0.5	0.7871
0.0083	0.973	0.2469	0.0097	1	0.2479	0.0515	0.5	0.7892
0.0083	0.973	0.2474	0.0097	1	0.2485	0.0515	0.5	0.7912
0.0083	0.973	0.2479	0.009807	1	0.249	0.0518	0.5	0.7933
0.0083	0.973	0.2485	0.0098	1	0.2495	0.0519	0.5	0.7954
0.0083	0.973	0.249	0.0098	1	0.25	0.052011	0.5	0.7964
0.0083	0.973	0.2495	0.0098	1	0.2505	0.052	0.5	0.7995
0.0083	0.973	0.25	0.0098	1	0.251	0.0525	0.5	0.801
0.0083	0.973	0.2505	0.0098	1	0.2515	0.053171	0.4865	0.801
0.0083	0.973	0.251	0.0098	1	0.2521	0.0532	0.4865	0.8015
0.0083	0.973	0.2515	0.0098	1	0.2526	0.0532	0.4865	0.8036
0.008427	0.973	0.2521	0.0098	1	0.2531	0.053432	0.4865	0.8041
0.0084	0.973	0.2526	0.0099	1	0.2536	0.0537	0.473	0.8052
0.0084	0.973	0.2531	0.0099	1	0.2541	0.0539	0.473	0.8062
0.0084	0.973	0.2536	0.009938	1	0.2546	0.0542	0.473	0.8082
0.0084	0.973	0.2541	0.0099	1	0.2552	0.0544	0.4595	0.8088
0.008471	0.973	0.2546	0.0099	1	0.2557	0.0545	0.4459	0.8103
0.0084	0.973	0.2552	0.009943	1	0.2562	0.0551	0.4459	0.8108
0.008478	0.973	0.2557	0.0099	1	0.2567	0.0551	0.4459	0.8113
0.008504	0.973	0.2562	0.0099	1	0.2572	0.0553	0.4459	0.8134
0.0085	0.973	0.2567	0.01	1	0.2577	0.0553	0.4459	0.8149
0.008548	0.973	0.2572	0.01	1	0.2582	0.0556	0.4459	0.8155
0.0085	0.973	0.2577	0.01	1	0.2588	0.0557	0.4459	0.8175
0.0085	0.973	0.2582	0.01	1	0.2593	0.0558	0.4459	0.818
0.0085	0.973	0.2588	0.01	1	0.2598	0.0559	0.4459	0.8201
0.0086	0.973	0.2593	0.01	1	0.2603	0.0565	0.4459	0.8211
0.0086	0.973	0.2598	0.01	1	0.2608	0.0566	0.4459	0.8216
0.0086	0.973	0.2603	0.01	1	0.2613	0.0572	0.4459	0.8222
0.0086	0.973	0.2608	0.01	1	0.2619	0.0574	0.4459	0.8227
0.0086	0.973	0.2613	0.01	1	0.2624	0.057704	0.4459	0.8242
0.0086	0.973	0.2619	0.0101	1	0.2629	0.0579	0.4459	0.8247
0.0086	0.973	0.2624	0.010126	1	0.2634	0.0584	0.4459	0.8289
0.0086	0.973	0.2629	0.0101	1	0.2639	0.0585	0.4459	0.8299
0.008712	0.973	0.2634	0.0101	1	0.2644	0.0592	0.4459	0.8309
0.0087	0.973	0.2639	0.0101	1	0.2649	0.0592	0.4459	0.8314
0.0087	0.973	0.2644	0.0101	1	0.2655	0.0592	0.4459	0.8345
0.0087	0.973	0.2649	0.0101	1	0.266	0.0594	0.4324	0.8345
0.008753	0.973	0.2655	0.0102	1	0.2665	0.0594	0.4324	0.8351
0.0087	0.973	0.266	0.010215	1	0.267	0.0595	0.4324	0.8366
0.0087	0.973	0.2665	0.0102	1	0.2675	0.0597	0.4324	0.8376
0.0088	0.973	0.267	0.0102	1	0.268	0.0598	0.4324	0.8381
0.008836	0.973	0.2675	0.0102	1	0.2686	0.0598	0.4324	0.8397
0.0088	0.973	0.268	0.0102	0.9865	0.2686	0.06	0.4324	0.8402
0.0088	0.973	0.2686	0.0102	0.9865	0.2691	0.06	0.4324	0.8407
0.0088	0.973	0.2691	0.0103	0.9865	0.2696	0.06	0.4189	0.8443
0.0088	0.973	0.2696	0.0103	0.9865	0.2701	0.060138	0.4189	0.8454
0.0088	0.973	0.2701	0.0103	0.9865	0.2706	0.0614	0.4189	0.8459
0.0088	0.973	0.2706	0.0103	0.9865	0.2711	0.0616	0.4189	0.8479
0.0088	0.973	0.2711	0.0103	0.9865	0.2716	0.0619	0.4189	0.85
0.0089	0.973	0.2716	0.0103	0.9865	0.2722	0.0619	0.4189	0.8505
0.0089	0.973	0.2722	0.0104	0.9865	0.2727	0.0622	0.4189	0.851
0.0089	0.973	0.2727	0.0104	0.9865	0.2732	0.0628	0.4189	0.8521
0.0089	0.973	0.2732	0.0104	0.9865	0.2737	0.0635	0.4189	0.8541
0.0089	0.973	0.2737	0.0104	0.9865	0.2742	0.0636	0.4189	0.8552
0.0089	0.973	0.2742	0.0104	0.9865	0.2747	0.0638	0.4189	0.8588
0.009	0.973	0.2747	0.0104	0.9865	0.2753	0.0638	0.4054	0.8593
0.009028	0.973	0.2753	0.0104	0.9865	0.2758	0.0642	0.4054	0.8598
0.009	0.973	0.2758	0.0104	0.9865	0.2763	0.0644	0.4054	0.8608
0.009	0.973	0.2763	0.0104	0.9865	0.2768	0.064513	0.4054	0.866
0.009	0.973	0.2768	0.0104	0.9865	0.2773	0.0645	0.4054	0.8665
0.009	0.973	0.2773	0.0104	0.9865	0.2778	0.0659	0.4054	0.867
0.0091	0.973	0.2778	0.0104	0.9865	0.2784	0.0659	0.4054	0.8675
0.0091	0.973	0.2784	0.0104	0.9865	0.2789	0.0662	0.4054	0.8691
0.0091	0.973	0.2789	0.0104	0.9865	0.2794	0.0665	0.4054	0.8716
0.0091	0.973	0.2794	0.0105	0.9865	0.2799	0.0667	0.4054	0.8722
0.0091	0.973	0.2799	0.010563	0.9865	0.2804	0.0668	0.4054	0.8727
0.0091	0.973	0.2804	0.0105	0.9865	0.2809	0.0668	0.4054	0.8742
0.0091	0.973	0.2809	0.0105	0.9865	0.2814	0.0674	0.4054	0.8747
0.0091	0.973	0.2814	0.0105	0.9865	0.282	0.0674	0.4054	0.8758
0.0091	0.973	0.282	0.0105	0.9865	0.2825	0.0681	0.4054	0.8763
0.0091	0.973	0.2825	0.0105	0.9865	0.283	0.0683	0.3919	0.8763
0.0092	0.973	0.283	0.0106	0.9865	0.2835	0.0686	0.3919	0.8773
0.009212	0.973	0.2835	0.0106	0.9865	0.284	0.0686	0.3919	0.8784
0.0092	0.973	0.284	0.0106	0.9865	0.2845	0.068966	0.3919	0.8789
0.009306	0.973	0.2845	0.0106	0.9865	0.2851	0.0689	0.3919	0.8804
0.0093	0.973	0.2851	0.0106	0.9865	0.2856	0.0691	0.3784	0.8804
0.0093	0.973	0.2856	0.0106	0.9865	0.2861	0.0692	0.3784	0.8814
0.0093	0.973	0.2861	0.0106	0.9865	0.2866	0.0692	0.3784	0.8851
0.0093	0.973	0.2866	0.0106	0.9865	0.2871	0.0699	0.3784	0.8866
0.0093	0.973	0.2871	0.0106	0.9865	0.2876	0.0701	0.3784	0.8871
0.0094	0.973	0.2876	0.010705	0.9865	0.2881	0.0704	0.3784	0.8876
0.0094	0.973	0.2881	0.0107	0.9865	0.2887	0.0708	0.3784	0.8881
0.009411	0.973	0.2887	0.0107	0.9865	0.2892	0.071	0.3784	0.8887
0.0094	0.973	0.2892	0.0107	0.9865	0.2897	0.0712	0.3784	0.8912
0.0094	0.973	0.2897	0.0107	0.9865	0.2902	0.0714	0.3784	0.8918
0.0094	0.973	0.2902	0.0107	0.9865	0.2907	0.0717	0.3784	0.8923
0.0094	0.973	0.2907	0.0107	0.9865	0.2912	0.072399	0.3784	0.8933
0.009508	0.973	0.2912	0.0107	0.9865	0.2918	0.0733	0.3784	0.8943
0.009524	0.973	0.2918	0.0108	0.9865	0.2923	0.0736	0.3784	0.8954
0.0095	0.973	0.2923	0.0108	0.9865	0.2928	0.0739	0.3784	0.8964
0.0095	0.973	0.2928	0.0108	0.9865	0.2933	0.0742	0.3784	0.8969
0.0095	0.973	0.2933	0.0108	0.9865	0.2938	0.0742	0.3784	0.8979
0.0095	0.973	0.2938	0.0108	0.9865	0.2943	0.0743	0.3784	0.8985
0.0095	0.973	0.2943	0.0108	0.9865	0.2948	0.0743	0.3649	0.9031
0.0095	0.973	0.2948	0.0108	0.9865	0.2954	0.0744	0.3514	0.9031
0.0095	0.973	0.2954	0.0108	0.9865	0.2959	0.075	0.3514	0.9036
0.0095	0.973	0.2959	0.0108	0.9865	0.2964	0.0751	0.3514	0.9041
0.0096	0.973	0.2964	0.010878	0.9865	0.2969	0.0752	0.3514	0.9046
0.0096	0.973	0.2969	0.0108	0.9865	0.2974	0.0755	0.3514	0.9052
0.0096	0.973	0.2974	0.0108	0.9865	0.2979	0.0762	0.3514	0.9057
0.0096	0.973	0.2979	0.0109	0.9865	0.2985	0.0769	0.3514	0.9072
0.0096	0.973	0.2985	0.0109	0.9865	0.299	0.0773	0.3514	0.9082
0.0096	0.973	0.299	0.0109	0.9865	0.2995	0.0776	0.3514	0.9088
0.0096	0.973	0.2995	0.0109	0.9865	0.3	0.0786	0.3514	0.9093
0.0096	0.973	0.3	0.0109	0.9865	0.3005	0.078707	0.3514	0.9108
0.0096	0.973	0.3005	0.0109	0.9865	0.301	0.0789	0.3514	0.9113
0.0097	0.973	0.301	0.0109	0.9865	0.3015	0.079	0.3514	0.9139
0.00972	0.973	0.3015	0.011	0.9865	0.3021	0.0793	0.3514	0.9144
0.0097	0.973	0.3021	0.011013	0.9865	0.3026	0.0794	0.3514	0.9155
0.0097	0.973	0.3026	0.011	0.9865	0.3031	0.0796	0.3378	0.9155
0.0097	0.973	0.3031	0.011	0.9865	0.3036	0.0797	0.3378	0.916
0.0097	0.973	0.3036	0.011	0.9865	0.3041	0.0797	0.3378	0.9201
0.0097	0.973	0.3041	0.011	0.9865	0.3046	0.0807	0.3243	0.9201
0.0097	0.973	0.3046	0.011	0.9865	0.3052	0.081	0.3243	0.9211
0.0098	0.973	0.3052	0.011	0.9865	0.3057	0.0818	0.3243	0.9216
0.0098	0.973	0.3057	0.011	0.9865	0.3062	0.0822	0.3243	0.9222
0.0098	0.973	0.3062	0.011	0.9865	0.3067	0.0833	0.3243	0.9227
0.0098	0.973	0.3067	0.011	0.9865	0.3072	0.0846	0.2973	0.9227
0.0098	0.973	0.3072	0.011	0.9865	0.3077	0.08467	0.2838	0.9227
0.0098	0.973	0.3077	0.011	0.9865	0.3082	0.0847	0.2838	0.9232
0.0099	0.973	0.3082	0.0111	0.9865	0.3088	0.0847	0.2703	0.9247
0.0099	0.973	0.3088	0.0111	0.9865	0.3093	0.0851	0.2703	0.9253
0.0099	0.973	0.3093	0.0111	0.9865	0.3098	0.0854	0.2703	0.9258
0.0099	0.973	0.3098	0.0111	0.9865	0.3103	0.0854	0.2703	0.9268
0.0099	0.973	0.3103	0.0111	0.9865	0.3108	0.085487	0.2703	0.9273
0.0099	0.973	0.3108	0.0111	0.9865	0.3113	0.0855	0.2703	0.933
0.0099	0.973	0.3113	0.0111	0.9865	0.3119	0.0863	0.2703	0.9335
0.01	0.973	0.3119	0.0111	0.9865	0.3124	0.0866	0.2703	0.9351
0.01	0.973	0.3124	0.0111	0.9865	0.3129	0.0868	0.2703	0.9356
0.01	0.973	0.3129	0.0112	0.9865	0.3134	0.0877	0.2703	0.9361
0.01	0.973	0.3134	0.0112	0.9865	0.3139	0.0885	0.2703	0.9387
0.01	0.973	0.3139	0.0112	0.9865	0.3144	0.0893	0.2568	0.9387
0.0101	0.973	0.3144	0.0112	0.9865	0.3149	0.090806	0.2568	0.9392
0.010133	0.973	0.3149	0.0112	0.9865	0.3155	0.0908	0.2568	0.9402
0.0101	0.973	0.3155	0.0112	0.9865	0.316	0.0911	0.2568	0.9412
0.0101	0.973	0.316	0.0112	0.9865	0.3165	0.0912	0.2568	0.9418
0.010191	0.973	0.3165	0.0112	0.9865	0.317	0.091629	0.2568	0.9423
0.010203	0.973	0.317	0.0113	0.9865	0.3175	0.0916	0.2568	0.9459
0.0102	0.973	0.3175	0.0113	0.9865	0.318	0.0931	0.2568	0.9464
0.0102	0.973	0.318	0.01133	0.9865	0.3186	0.094025	0.2568	0.9474
0.0102	0.973	0.3186	0.0113	0.9865	0.3191	0.0948	0.2568	0.9479
0.0102	0.973	0.3191	0.0113	0.9865	0.3196	0.095	0.2568	0.949
0.0102	0.973	0.3196	0.0113	0.9865	0.3201	0.0957	0.2568	0.9495
0.0103	0.973	0.3201	0.0113	0.9865	0.3206	0.0969	0.2568	0.951
0.010322	0.973	0.3206	0.0113	0.9865	0.3211	0.0972	0.2568	0.9515
0.0103	0.973	0.3211	0.0113	0.9865	0.3216	0.0977	0.2297	0.9536
0.0103	0.973	0.3216	0.01139	0.9865	0.3222	0.098165	0.2297	0.9541
0.0103	0.973	0.3222	0.0114	0.9865	0.3227	0.0998	0.2027	0.9562
0.0104	0.973	0.3227	0.0114	0.9865	0.3232	0.1007	0.2027	0.9567
0.0104	0.973	0.3232	0.0114	0.9865	0.3237	0.1011	0.2027	0.9572
0.0104	0.973	0.3237	0.0114	0.9865	0.3242	0.1015	0.1892	0.9572
0.0104	0.973	0.3242	0.0114	0.9865	0.3247	0.1024	0.1892	0.9582
0.0105	0.973	0.3247	0.0114	0.9865	0.3253	0.1041	0.1892	0.9598
0.0105	0.973	0.3253	0.011532	0.9865	0.3258	0.1047	0.1892	0.9613
0.0105	0.973	0.3258	0.0115	0.9865	0.3263	0.10503	0.1757	0.9613
0.0105	0.973	0.3263	0.0115	0.9865	0.3268	0.1051	0.1757	0.9619
0.0106	0.973	0.3268	0.0115	0.9865	0.3273	0.1068	0.1757	0.9644
0.0106	0.973	0.3273	0.0116	0.9865	0.3278	0.1077	0.1757	0.9649
0.0106	0.973	0.3278	0.0116	0.9865	0.3284	0.10782	0.1757	0.9655
0.0106	0.973	0.3284	0.011631	0.9865	0.3289	0.111	0.1757	0.9665
0.0107	0.973	0.3289	0.0116	0.9865	0.3294	0.1114	0.1757	0.967
0.0107	0.973	0.3294	0.0116	0.9865	0.3299	0.1115	0.1757	0.9675
0.0107	0.973	0.3299	0.0116	0.9865	0.3304	0.111536	0.1757	0.9691
0.010759	0.973	0.3304	0.0116	0.9865	0.3309	0.1124	0.1622	0.9691
0.0107	0.973	0.3309	0.0116	0.9865	0.3314	0.1124	0.1622	0.9696
0.0107	0.973	0.3314	0.0116	0.9865	0.332	0.1143	0.1622	0.9722
0.0107	0.973	0.332	0.0117	0.9865	0.3325	0.1153	0.1622	0.9727
0.010796	0.973	0.3325	0.0117	0.9865	0.333	0.1173	0.1622	0.9732
0.0108	0.973	0.333	0.0117	0.9865	0.3335	0.119272	0.1622	0.9742
0.0108	0.973	0.3335	0.0117	0.9865	0.334	0.1203	0.1622	0.9763
0.0108	0.973	0.334	0.0117	0.9865	0.3345	0.1215	0.1622	0.9778
0.0108	0.973	0.3345	0.0117	0.9865	0.3351	0.1218	0.1622	0.9789
0.010857	0.973	0.3351	0.0117	0.9865	0.3356	0.1232	0.1622	0.9794
0.0108	0.973	0.3356	0.0118	0.9865	0.3361	0.1233	0.1622	0.9799
0.0108	0.973	0.3361	0.011816	0.9865	0.3366	0.1244	0.1622	0.9804
0.0108	0.973	0.3366	0.0118	0.9865	0.3371	0.1254	0.1486	0.9809
0.0108	0.973	0.3371	0.0118	0.9865	0.3376	0.127027	0.1351	0.9809
0.0108	0.973	0.3376	0.0119	0.9865	0.3381	0.127503	0.1351	0.9814
0.0108	0.973	0.3381	0.011934	0.9865	0.3387	0.1286	0.1351	0.982
0.0109	0.973	0.3387	0.0119	0.9865	0.3392	0.1329	0.1216	0.9825
0.0109	0.973	0.3392	0.0119	0.9865	0.3397	0.1361	0.1216	0.983
0.0109	0.973	0.3397	0.0119	0.9865	0.3402	0.1362	0.1216	0.9835
0.0109	0.973	0.3402	0.0119	0.973	0.3402	0.1373	0.1216	0.9845
0.0109	0.973	0.3407	0.0119	0.973	0.3407	0.1395	0.0946	0.9856
0.0109	0.973	0.3412	0.012	0.973	0.3412	0.1407	0.0946	0.9861
0.0109	0.973	0.3418	0.012048	0.973	0.3418	0.1454	0.0946	0.9866
0.0109	0.973	0.3423	0.0121	0.973	0.3423	0.1466	0.0946	0.9876
0.0109	0.973	0.3428	0.012112	0.973	0.3428	0.1481	0.0811	0.9876
0.0109	0.973	0.3433	0.0121	0.973	0.3433	0.1514	0.0811	0.9881
0.011	0.973	0.3438	0.0121	0.973	0.3438	0.152653	0.0811	0.9892
0.011	0.973	0.3443	0.0121	0.973	0.3443	0.1564	0.0811	0.9897
0.011	0.973	0.3448	0.0121	0.973	0.3448	0.1583	0.0811	0.9907
0.011	0.973	0.3454	0.012179	0.973	0.3454	0.1601	0.0811	0.9912
0.011	0.973	0.3459	0.0121	0.973	0.3459	0.1615	0.0811	0.9918
0.011	0.973	0.3464	0.0121	0.973	0.3464	0.1617	0.0811	0.9923
0.011	0.973	0.3469	0.0121	0.973	0.3469	0.1647	0.0676	0.9928
0.0111	0.973	0.3474	0.012222	0.973	0.3474	0.1654	0.0541	0.9928
0.0111	0.973	0.3479	0.0122	0.973	0.3479	0.1721	0.0541	0.9933
0.0111	0.973	0.3485	0.0122	0.973	0.3485	0.1776	0.0541	0.9938
0.0111	0.973	0.349	0.0122	0.973	0.349	0.1803	0.0541	0.9943
0.0111	0.973	0.3495	0.0122	0.973	0.3495	0.1817	0.0541	0.9948
0.0111	0.973	0.35	0.0122	0.973	0.35	0.1874	0.0541	0.9954
0.0111	0.973	0.3505	0.0122	0.973	0.3505	0.188995	0.0541	0.9959
0.011177	0.973	0.351	0.0122	0.973	0.351	0.193395	0.0541	0.9969
0.0111	0.973	0.3515	0.0122	0.973	0.3515	0.2055	0.0541	0.9974
0.0112	0.973	0.3521	0.0123	0.973	0.3521	0.2132	0.0405	0.9974
0.0112	0.973	0.3526	0.0123	0.973	0.3526	0.2181	0.0405	0.9985
0.0112	0.973	0.3531	0.012381	0.973	0.3531	0.2297	0.027	0.9985
0.011243	0.973	0.3536	0.0124	0.973	0.3536	0.2315	0.027	0.999
0.0112	0.973	0.3541	0.0124	0.973	0.3541	0.243509	0.0135	0.999
0.0112	0.973	0.3546	0.0124	0.973	0.3546	0.3002	0.0135	0.9995
0.0112	0.973	0.3552	0.0124	0.973	0.3552	0.314	0	0.9995
0.0112	0.973	0.3557	0.0125	0.973	0.3557	0.314	0	1
0.0112	0.973	0.3562	0.0125	0.973	0.3562
0.0113	0.973	0.3567	0.0125	0.973	0.3567
0.0113	0.973	0.3572	0.0125	0.973	0.3572
0.0113	0.973	0.3577	0.0125	0.973	0.3577
0.0113	0.973	0.3582	0.0125	0.973	0.3582
0.0113	0.973	0.3588	0.0126	0.973	0.3588
0.0113	0.973	0.3593	0.012626	0.973	0.3593
0.0113	0.973	0.3598	0.0126	0.973	0.3598
0.0113	0.973	0.3603	0.0126	0.973	0.3603
0.0114	0.973	0.3608	0.0126	0.973	0.3608
0.0114	0.973	0.3613	0.0126	0.973	0.3613
0.0114	0.973	0.3619	0.012697	0.973	0.3619
0.0114	0.973	0.3624	0.0127	0.973	0.3624
0.0114	0.973	0.3629	0.0127	0.973	0.3629
0.0114	0.973	0.3634	0.0127	0.973	0.3634
0.0114	0.973	0.3639	0.012755	0.973	0.3639
0.0114	0.973	0.3644	0.0127	0.973	0.3644
0.0115	0.973	0.3649	0.0127	0.973	0.3649
0.0115	0.973	0.3655	0.012805	0.973	0.3655
0.01153	0.973	0.366	0.0128	0.973	0.366
0.0115	0.973	0.3665	0.0128	0.9595	0.366
0.0115	0.973	0.367	0.0128	0.9595	0.3665
0.01158	0.973	0.3675	0.0128	0.9595	0.367
0.011586	0.973	0.368	0.0129	0.9595	0.3675
0.0115	0.973	0.3686	0.0129	0.9595	0.368
0.0116	0.973	0.3691	0.012968	0.9595	0.3686
0.0116	0.973	0.3696	0.0129	0.9595	0.3691
0.0116	0.973	0.3701	0.0129	0.9595	0.3696
0.0116	0.973	0.3706	0.0129	0.9595	0.3701
0.0116	0.973	0.3711	0.013	0.9595	0.3706
0.0116	0.973	0.3716	0.013	0.9595	0.3711
0.0116	0.973	0.3722	0.013	0.9595	0.3716
0.0116	0.973	0.3727	0.013	0.9595	0.3722
0.0116	0.973	0.3732	0.013	0.9595	0.3727
0.0116	0.973	0.3737	0.0131	0.9595	0.3732
0.0116	0.973	0.3742	0.0131	0.9595	0.3737
0.0116	0.973	0.3747	0.0131	0.9595	0.3742
0.0117	0.973	0.3753	0.0131	0.9595	0.3747
0.011732	0.973	0.3758	0.0131	0.9595	0.3753
0.0117	0.973	0.3763	0.0131	0.9595	0.3758
0.0117	0.973	0.3768	0.0132	0.9595	0.3763
0.0117	0.973	0.3773	0.0132	0.9595	0.3768
0.0118	0.973	0.3778	0.0132	0.9595	0.3773
0.011809	0.973	0.3784	0.0132	0.9595	0.3778
0.0118	0.973	0.3789	0.0132	0.9595	0.3784
0.0118	0.973	0.3794	0.0132	0.9595	0.3789
0.0118	0.973	0.3799	0.0132	0.9595	0.3794
0.0118	0.973	0.3804	0.0133	0.9595	0.3799
0.0119	0.973	0.3809	0.0133	0.9595	0.3804
0.011902	0.973	0.3814	0.0133	0.9595	0.3809
0.0119	0.973	0.382	0.0133	0.9595	0.3814
0.0119	0.973	0.3825	0.0133	0.9595	0.382
0.0119	0.973	0.383	0.0134	0.9595	0.3825
0.0119	0.973	0.3835	0.0134	0.9595	0.383
0.0119	0.973	0.384	0.0134	0.9595	0.3835
0.0119	0.973	0.3845	0.0134	0.9595	0.384
0.0119	0.973	0.3851	0.0134	0.9595	0.3845
0.012	0.973	0.3856	0.013475	0.9595	0.3851
0.012	0.973	0.3861	0.0134	0.9595	0.3856
0.012	0.973	0.3866	0.0134	0.9595	0.3861
0.012042	0.973	0.3871	0.0135	0.9595	0.3866
0.012	0.973	0.3876	0.0135	0.9595	0.3871
0.012	0.973	0.3881	0.0135	0.9595	0.3876
0.012	0.973	0.3887	0.0135	0.9595	0.3881
0.012	0.973	0.3892	0.0135	0.9595	0.3887
0.012	0.973	0.3897	0.0135	0.9595	0.3892
0.012	0.973	0.3902	0.0135	0.9595	0.3897
0.012	0.973	0.3907	0.0135	0.9595	0.3902
0.0121	0.973	0.3912	0.0135	0.9595	0.3907
0.0121	0.973	0.3918	0.0135	0.9595	0.3912
0.0121	0.973	0.3923	0.0135	0.9595	0.3918
0.0121	0.973	0.3928	0.0136	0.9595	0.3923
0.0121	0.973	0.3933	0.0136	0.9595	0.3928
0.0121	0.973	0.3938	0.0136	0.9595	0.3933
0.0121	0.973	0.3943	0.0136	0.9595	0.3938
0.0121	0.9595	0.3943	0.0136	0.9595	0.3943
0.0121	0.9595	0.3948	0.0136	0.9595	0.3948
0.0122	0.9595	0.3954	0.013731	0.9595	0.3954
0.0122	0.9595	0.3959	0.0137	0.9595	0.3959
0.0122	0.9595	0.3964	0.0137	0.9595	0.3964
0.0122	0.9595	0.3969	0.0137	0.9595	0.3969
0.0122	0.9595	0.3974	0.0137	0.9595	0.3974
0.0122	0.9595	0.3979	0.0137	0.9595	0.3979
0.0122	0.9595	0.3985	0.0138	0.9595	0.3985
0.012259	0.9595	0.399	0.0138	0.9595	0.399
0.0122	0.9595	0.3995	0.0138	0.9459	0.399
0.0122	0.9595	0.4	0.0138	0.9459	0.3995
0.0122	0.9595	0.4005	0.0138	0.9459	0.4
0.0123	0.9595	0.401	0.0138	0.9459	0.4005
0.0123	0.9595	0.4015	0.0139	0.9459	0.401
0.0123	0.9595	0.4021	0.0139	0.9459	0.4015
0.0123	0.9595	0.4026	0.0139	0.9459	0.4021
0.0123	0.9595	0.4031	0.0139	0.9459	0.4026
0.0123	0.9595	0.4036	0.0139	0.9459	0.4031
0.0123	0.9595	0.4041	0.014029	0.9459	0.4036
0.0124	0.9595	0.4046	0.014	0.9459	0.4041
0.0124	0.9595	0.4052	0.0141	0.9459	0.4046
0.0124	0.9595	0.4057	0.0141	0.9459	0.4052
0.0124	0.9595	0.4062	0.014129	0.9459	0.4057
0.0124	0.9595	0.4067	0.0141	0.9459	0.4062
0.0124	0.9595	0.4072	0.0141	0.9459	0.4067
0.0124	0.9595	0.4077	0.0141	0.9459	0.4072
0.012481	0.9595	0.4082	0.0141	0.9459	0.4077
0.012487	0.9595	0.4088	0.014173	0.9459	0.4082
0.0125	0.9595	0.4093	0.0142	0.9459	0.4088
0.0125	0.9595	0.4098	0.0142	0.9459	0.4093
0.0125	0.9595	0.4103	0.0142	0.9459	0.4098
0.0125	0.9595	0.4108	0.0142	0.9459	0.4103
0.0125	0.9595	0.4113	0.014277	0.9459	0.4108
0.0126	0.9595	0.4119	0.0143	0.9459	0.4113
0.012637	0.9595	0.4124	0.0143	0.9459	0.4119
0.012675	0.9595	0.4129	0.0143	0.9459	0.4124
0.0126	0.9595	0.4134	0.0143	0.9459	0.4129
0.0126	0.9595	0.4139	0.0143	0.9459	0.4134
0.0127	0.9595	0.4144	0.014407	0.9459	0.4139
0.0127	0.9595	0.4149	0.0144	0.9459	0.4144
0.0127	0.9595	0.4155	0.0144	0.9459	0.4149
0.0127	0.9595	0.416	0.0144	0.9459	0.4155
0.0128	0.9595	0.4165	0.0144	0.9459	0.416
0.012822	0.9595	0.417	0.0144	0.9459	0.4165
0.0128	0.9595	0.4175	0.0144	0.9459	0.417
0.0128	0.9595	0.418	0.0145	0.9459	0.4175
0.0128	0.9595	0.4186	0.0145	0.9459	0.418
0.0128	0.9595	0.4191	0.0145	0.9459	0.4186
0.012908	0.9595	0.4196	0.0145	0.9324	0.4186
0.0129	0.9595	0.4201	0.0145	0.9324	0.4191
0.0129	0.9595	0.4206	0.014568	0.9324	0.4196
0.0129	0.9595	0.4211	0.0145	0.9324	0.4201
0.012972	0.9595	0.4216	0.0145	0.9324	0.4206
0.013	0.9595	0.4222	0.0146	0.9324	0.4211
0.013	0.9595	0.4227	0.0146	0.9324	0.4216
0.013	0.9595	0.4232	0.0146	0.9324	0.4222
0.0131	0.9595	0.4237	0.0146	0.9324	0.4227
0.0131	0.9595	0.4242	0.0147	0.9324	0.4232
0.0131	0.9595	0.4247	0.0147	0.9324	0.4237
0.0131	0.9595	0.4253	0.0147	0.9324	0.4242
0.0131	0.9595	0.4258	0.0147	0.9324	0.4247
0.0132	0.9595	0.4263	0.0147	0.9324	0.4253
0.0132	0.9595	0.4268	0.014758	0.9324	0.4258
0.0132	0.9595	0.4273	0.0147	0.9324	0.4263
0.0132	0.9595	0.4278	0.0147	0.9189	0.4263
0.0132	0.9595	0.4284	0.0147	0.9189	0.4268
0.0132	0.9595	0.4289	0.0148	0.9189	0.4273
0.0132	0.9595	0.4294	0.0148	0.9189	0.4278
0.0132	0.9595	0.4299	0.0148	0.9189	0.4284
0.0132	0.9595	0.4304	0.0149	0.9189	0.4289
0.0133	0.9595	0.4309	0.0149	0.9189	0.4294
0.0133	0.9595	0.4314	0.014939	0.9189	0.4299
0.0133	0.9595	0.432	0.0149	0.9189	0.4304
0.0133	0.9595	0.4325	0.015	0.9189	0.4309
0.0133	0.9595	0.433	0.0151	0.9189	0.4314
0.0133	0.9595	0.4335	0.0151	0.9189	0.432
0.0133	0.9595	0.434	0.0151	0.9189	0.4325
0.0133	0.9595	0.4345	0.0152	0.9189	0.433
0.0134	0.9595	0.4351	0.0152	0.9189	0.4335
0.0134	0.9595	0.4356	0.0152	0.9189	0.434
0.0134	0.9595	0.4361	0.0152	0.9189	0.4345
0.013568	0.9595	0.4366	0.0152	0.9189	0.4351
0.0135	0.9595	0.4371	0.0152	0.9189	0.4356
0.0135	0.9595	0.4376	0.0153	0.9189	0.4361
0.0136	0.9595	0.4381	0.015306	0.9189	0.4366
0.0136	0.9595	0.4387	0.0153	0.9189	0.4371
0.0136	0.9595	0.4392	0.0153	0.9189	0.4376
0.0137	0.9595	0.4397	0.0153	0.9189	0.4381
0.0137	0.9595	0.4402	0.0153	0.9189	0.4387
0.0137	0.9595	0.4407	0.015391	0.9189	0.4392
0.0137	0.9595	0.4412	0.0153	0.9189	0.4397
0.0137	0.9595	0.4418	0.015399	0.9189	0.4402
0.0138	0.9595	0.4423	0.015417	0.9189	0.4407
0.0138	0.9595	0.4428	0.0154	0.9189	0.4412
0.013888	0.9595	0.4433	0.0154	0.9189	0.4418
0.0139	0.9595	0.4438	0.0154	0.9189	0.4423
0.0139	0.9595	0.4443	0.0154	0.9189	0.4428
0.0139	0.9595	0.4448	0.0154	0.9189	0.4433
0.0139	0.9595	0.4454	0.0154	0.9189	0.4438
0.0139	0.9595	0.4459	0.0155	0.9189	0.4443
0.014	0.9595	0.4464	0.0155	0.9189	0.4448
0.014	0.9595	0.4469	0.0155	0.9189	0.4454
0.014	0.9595	0.4474	0.0156	0.9189	0.4459
0.014	0.9595	0.4479	0.0156	0.9189	0.4464
0.0141	0.9595	0.4485	0.0156	0.9189	0.4469
0.0141	0.9595	0.449	0.0156	0.9189	0.4474
0.0141	0.9595	0.4495	0.015695	0.9189	0.4479
0.0142	0.9595	0.45	0.0158	0.9189	0.4485
0.0142	0.9595	0.4505	0.0158	0.9189	0.449
0.0142	0.9595	0.451	0.0159	0.9189	0.4495
0.0142	0.9595	0.4515	0.0159	0.9189	0.45
0.0143	0.9595	0.4521	0.015981	0.9189	0.4505
0.0143	0.9595	0.4526	0.0159	0.9189	0.451
0.014322	0.9595	0.4531	0.016	0.9189	0.4515
0.0143	0.9595	0.4536	0.016	0.9189	0.4521
0.014352	0.9595	0.4541	0.016	0.9189	0.4526
0.014397	0.9595	0.4546	0.016	0.9189	0.4531
0.0144	0.9595	0.4552	0.016	0.9189	0.4536
0.0144	0.9595	0.4557	0.0161	0.9189	0.4541
0.0144	0.9595	0.4562	0.0161	0.9189	0.4546
0.0144	0.9595	0.4567	0.0161	0.9189	0.4552
0.0144	0.9595	0.4572	0.0162	0.9189	0.4557
0.0145	0.9595	0.4577	0.0162	0.9189	0.4562
0.0145	0.9595	0.4582	0.0162	0.9189	0.4567
0.0145	0.9595	0.4588	0.0162	0.9189	0.4572
0.0146	0.9595	0.4593	0.0162	0.9189	0.4577
0.0146	0.9595	0.4598	0.016275	0.9189	0.4582
0.0146	0.9595	0.4603	0.0163	0.9189	0.4588
0.0146	0.9595	0.4608	0.0164	0.9189	0.4593
0.0146	0.9595	0.4613	0.0164	0.9189	0.4598
0.0147	0.9595	0.4619	0.0164	0.9189	0.4603
0.0147	0.9595	0.4624	0.0165	0.9189	0.4608
0.0147	0.9595	0.4629	0.0165	0.9189	0.4613
0.0147	0.9595	0.4634	0.0165	0.9189	0.4619
0.0147	0.9595	0.4639	0.0166	0.9189	0.4624
0.0147	0.9595	0.4644	0.0166	0.9189	0.4629
0.0147	0.9595	0.4649	0.0166	0.9189	0.4634
0.0148	0.9595	0.4655	0.016684	0.9189	0.4639
0.0148	0.9595	0.466	0.016702	0.9189	0.4644
0.0148	0.9595	0.4665	0.0167	0.9189	0.4649
0.014847	0.9595	0.467	0.016841	0.9189	0.4655
0.0148	0.9595	0.4675	0.0168	0.9189	0.466
0.0149	0.9595	0.468	0.0168	0.9189	0.4665
0.0149	0.9595	0.4686	0.0168	0.9189	0.467
0.0149	0.9595	0.4691	0.0168	0.9189	0.4675
0.0149	0.9595	0.4696	0.0169	0.9189	0.468
0.0149	0.9595	0.4701	0.0169	0.9189	0.4686
0.015	0.9595	0.4706	0.017	0.9189	0.4691
0.015	0.9595	0.4711	0.017	0.9189	0.4696
0.015	0.9595	0.4716	0.0171	0.9189	0.4701
0.015	0.9595	0.4722	0.0171	0.9189	0.4706
0.015	0.9595	0.4727	0.0171	0.9189	0.4711
0.0151	0.9595	0.4732	0.0171	0.9189	0.4716
0.0151	0.9595	0.4737	0.0171	0.9054	0.4716
0.0151	0.9595	0.4742	0.0172	0.9054	0.4722
0.0151	0.9595	0.4747	0.0172	0.9054	0.4727
0.0151	0.9595	0.4753	0.0172	0.9054	0.4732
0.015128	0.9595	0.4758	0.017245	0.9054	0.4737
0.0151	0.9595	0.4763	0.0172	0.9054	0.4742
0.0151	0.9595	0.4768	0.0172	0.9054	0.4747
0.0151	0.9595	0.4773	0.0173	0.9054	0.4753
0.0151	0.9595	0.4778	0.0174	0.9054	0.4758
0.0152	0.9595	0.4784	0.0175	0.9054	0.4763
0.015353	0.9459	0.4784	0.0176	0.9054	0.4768
0.0153	0.9459	0.4789	0.0176	0.9054	0.4773
0.015396	0.9459	0.4794	0.0176	0.9054	0.4778
0.0154	0.9459	0.4799	0.0177	0.9054	0.4784
0.0154	0.9459	0.4804	0.0177	0.9054	0.4789
0.0154	0.9459	0.4809	0.0177	0.9054	0.4794
0.0155	0.9459	0.4814	0.0177	0.9054	0.4799
0.0155	0.9459	0.482	0.0177	0.9054	0.4804
0.0155	0.9459	0.4825	0.0177	0.9054	0.4809
0.0155	0.9459	0.483	0.0177	0.9054	0.4814
0.0155	0.9459	0.4835	0.0178	0.9054	0.482
0.0155	0.9459	0.484	0.0178	0.9054	0.4825
0.0155	0.9459	0.4845	0.0178	0.9054	0.483
0.015647	0.9459	0.4851	0.0178	0.9054	0.4835
0.0156	0.9459	0.4856	0.0178	0.8919	0.4835
0.0156	0.9459	0.4861	0.0178	0.8919	0.484
0.0156	0.9459	0.4866	0.0179	0.8919	0.4845
0.0156	0.9459	0.4871	0.0179	0.8919	0.4851
0.015741	0.9459	0.4876	0.0179	0.8919	0.4856
0.0157	0.9459	0.4881	0.0179	0.8919	0.4861
0.0157	0.9459	0.4887	0.0179	0.8919	0.4866
0.0158	0.9459	0.4892	0.0179	0.8919	0.4871
0.0158	0.9459	0.4897	0.018	0.8919	0.4876
0.0158	0.9324	0.4897	0.018	0.8919	0.4881
0.0159	0.9324	0.4902	0.018	0.8919	0.4887
0.0159	0.9324	0.4907	0.018	0.8919	0.4892
0.0159	0.9324	0.4912	0.018	0.8919	0.4897
0.0159	0.9324	0.4918	0.018107	0.8919	0.4902
0.016	0.9324	0.4923	0.0181	0.8919	0.4907
0.016	0.9324	0.4928	0.0181	0.8919	0.4912
0.016	0.9324	0.4933	0.0181	0.8919	0.4918
0.016	0.9324	0.4938	0.0181	0.8919	0.4923
0.0161	0.9324	0.4943	0.0181	0.8919	0.4928
0.0161	0.9324	0.4948	0.0181	0.8784	0.4928
0.0161	0.9324	0.4954	0.0181	0.8784	0.4933
0.0162	0.9324	0.4959	0.0181	0.8784	0.4938
0.0163	0.9324	0.4964	0.0181	0.8784	0.4943
0.0163	0.9324	0.4969	0.0181	0.8784	0.4948
0.0163	0.9324	0.4974	0.0182	0.8649	0.4948
0.0163	0.9324	0.4979	0.0182	0.8649	0.4954
0.0164	0.9324	0.4985	0.0182	0.8649	0.4959
0.016429	0.9324	0.499	0.0182	0.8649	0.4964
0.0164	0.9324	0.4995	0.0183	0.8649	0.4969
0.0164	0.9324	0.5	0.0183	0.8649	0.4974
0.016476	0.9324	0.5005	0.0183	0.8649	0.4979
0.0164	0.9324	0.501	0.0183	0.8649	0.4985
0.0164	0.9324	0.5015	0.0183	0.8649	0.499
0.0164	0.9324	0.5021	0.0183	0.8649	0.4995
0.0165	0.9324	0.5026	0.018385	0.8649	0.5
0.0165	0.9324	0.5031	0.0183	0.8649	0.5005
0.0165	0.9324	0.5036	0.018398	0.8649	0.501
0.016601	0.9324	0.5041	0.0184	0.8649	0.5015
0.016613	0.9324	0.5046	0.0184	0.8649	0.5021
0.0166	0.9324	0.5052	0.0184	0.8649	0.5026
0.0166	0.9324	0.5057	0.0184	0.8649	0.5031
0.0166	0.9324	0.5062	0.01848	0.8649	0.5036
0.0166	0.9324	0.5067	0.0185	0.8649	0.5041
0.0166	0.9324	0.5072	0.0185	0.8649	0.5046
0.0167	0.9324	0.5077	0.0186	0.8649	0.5052
0.016862	0.9324	0.5082	0.0187	0.8649	0.5057
0.016863	0.9324	0.5088	0.0187	0.8649	0.5062
0.0168	0.9324	0.5093	0.0187	0.8649	0.5067
0.0168	0.9324	0.5098	0.0188	0.8649	0.5072
0.0169	0.9324	0.5103	0.0188	0.8649	0.5077
0.0169	0.9324	0.5108	0.018848	0.8649	0.5082
0.0169	0.9324	0.5113	0.0188	0.8649	0.5088
0.0169	0.9324	0.5119	0.0188	0.8649	0.5093
0.017	0.9324	0.5124	0.0189	0.8649	0.5098
0.0171	0.9324	0.5129	0.0189	0.8514	0.5098
0.0172	0.9324	0.5134	0.019	0.8514	0.5103
0.0172	0.9324	0.5139	0.019	0.8514	0.5108
0.0172	0.9324	0.5144	0.019	0.8514	0.5113
0.0173	0.9324	0.5149	0.019	0.8514	0.5119
0.0173	0.9324	0.5155	0.019048	0.8514	0.5124
0.0173	0.9324	0.516	0.019	0.8514	0.5129
0.0174	0.9324	0.5165	0.0191	0.8514	0.5134
0.0174	0.9324	0.517	0.0191	0.8514	0.5139
0.0174	0.9324	0.5175	0.0191	0.8378	0.5139
0.0174	0.9324	0.518	0.0192	0.8378	0.5144
0.0174	0.9324	0.5186	0.0192	0.8378	0.5149
0.0174	0.9324	0.5191	0.0192	0.8378	0.5155
0.0174	0.9324	0.5196	0.0192	0.8243	0.5155
0.0174	0.9324	0.5201	0.0193	0.8243	0.516
0.0175	0.9189	0.5201	0.0193	0.8243	0.5165
0.0175	0.9189	0.5206	0.0193	0.8243	0.517
0.0175	0.9189	0.5211	0.0193	0.8243	0.5175
0.0177	0.9189	0.5216	0.019371	0.8243	0.518
0.017722	0.9189	0.5222	0.0194	0.8243	0.5186
0.0178	0.9054	0.5222	0.0194	0.8243	0.5191
0.0178	0.9054	0.5227	0.019474	0.8243	0.5196
0.0179	0.9054	0.5232	0.0194	0.8243	0.5201
0.0179	0.8919	0.5232	0.0194	0.8243	0.5206
0.017991	0.8919	0.5237	0.0195	0.8243	0.5211
0.018	0.8919	0.5242	0.019604	0.8243	0.5216
0.0181	0.8919	0.5247	0.0196	0.8243	0.5222
0.0181	0.8919	0.5253	0.0196	0.8243	0.5227
0.0181	0.8919	0.5258	0.0196	0.8243	0.5232
0.0181	0.8919	0.5263	0.0196	0.8243	0.5237
0.0181	0.8919	0.5268	0.0196	0.8243	0.5242
0.0182	0.8919	0.5273	0.0196	0.8243	0.5247
0.0182	0.8919	0.5278	0.0197	0.8243	0.5253
0.0182	0.8919	0.5284	0.0197	0.8243	0.5258
0.0183	0.8919	0.5289	0.0197	0.8243	0.5263
0.0183	0.8919	0.5294	0.0197	0.8243	0.5268
0.0183	0.8919	0.5299	0.0197	0.8243	0.5273
0.0184	0.8919	0.5304	0.0197	0.8243	0.5278
0.018439	0.8919	0.5309	0.0197	0.8243	0.5284
0.018442	0.8919	0.5314	0.0197	0.8243	0.5289
0.0185	0.8919	0.532	0.0197	0.8243	0.5294
0.0185	0.8919	0.5325	0.0198	0.8243	0.5299
0.0186	0.8919	0.533	0.0198	0.8243	0.5304
0.018741	0.8919	0.5335	0.0198	0.8243	0.5309
0.0187	0.8919	0.534	0.0198	0.8243	0.5314
0.0188	0.8919	0.5345	0.0198	0.8243	0.532
0.0188	0.8919	0.5351	0.0199	0.8243	0.5325
0.0188	0.8919	0.5356	0.02	0.8243	0.533
0.0189	0.8919	0.5361	0.02	0.8243	0.5335
0.0189	0.8919	0.5366	0.0201	0.8243	0.534
0.0189	0.8919	0.5371	0.0201	0.8243	0.5345
0.0189	0.8919	0.5376	0.0201	0.8243	0.5351
0.0189	0.8919	0.5381	0.0202	0.8243	0.5356
0.019	0.8919	0.5387	0.0202	0.8243	0.5361
0.019	0.8919	0.5392	0.020262	0.8243	0.5366
0.019	0.8919	0.5397	0.0202	0.8243	0.5371
0.019	0.8919	0.5402	0.0203	0.8243	0.5376
0.0191	0.8919	0.5407	0.0203	0.8243	0.5381
0.0191	0.8919	0.5412	0.0203	0.8243	0.5387
0.0191	0.8919	0.5418	0.0203	0.8243	0.5392
0.019181	0.8919	0.5423	0.0204	0.8243	0.5397
0.019202	0.8919	0.5428	0.0204	0.8243	0.5402
0.0192	0.8919	0.5433	0.0204	0.8243	0.5407
0.0192	0.8919	0.5438	0.0204	0.8243	0.5412
0.0193	0.8784	0.5438	0.0204	0.8243	0.5418
0.0193	0.8649	0.5438	0.0205	0.8243	0.5423
0.0194	0.8649	0.5443	0.020579	0.8243	0.5428
0.0194	0.8649	0.5448	0.020594	0.8243	0.5433
0.0194	0.8649	0.5454	0.0206	0.8243	0.5438
0.0195	0.8649	0.5459	0.020633	0.8243	0.5443
0.0195	0.8649	0.5464	0.0206	0.8243	0.5448
0.0195	0.8649	0.5469	0.0207	0.8243	0.5454
0.0195	0.8649	0.5474	0.0207	0.8243	0.5459
0.0195	0.8649	0.5479	0.0207	0.8243	0.5464
0.0195	0.8649	0.5485	0.020795	0.8243	0.5469
0.0195	0.8649	0.549	0.0208	0.8243	0.5474
0.0196	0.8649	0.5495	0.0208	0.8243	0.5479
0.0196	0.8649	0.55	0.0208	0.8243	0.5485
0.0196	0.8649	0.5505	0.0209	0.8243	0.549
0.0197	0.8649	0.551	0.0209	0.8243	0.5495
0.0197	0.8649	0.5515	0.0209	0.8243	0.55
0.019745	0.8649	0.5521	0.0209	0.8243	0.5505
0.0197	0.8649	0.5526	0.0209	0.8243	0.551
0.0197	0.8649	0.5531	0.020994	0.8243	0.5515
0.0198	0.8649	0.5536	0.021	0.8243	0.5521
0.0198	0.8649	0.5541	0.021	0.8243	0.5526
0.0199	0.8649	0.5546	0.021042	0.8243	0.5531
0.0199	0.8649	0.5552	0.021	0.8243	0.5536
0.02	0.8649	0.5557	0.021059	0.8243	0.5541
0.0201	0.8649	0.5562	0.021	0.8243	0.5546
0.0201	0.8514	0.5562	0.0211	0.8108	0.5546
0.0201	0.8514	0.5567	0.0211	0.8108	0.5552
0.020191	0.8514	0.5572	0.0211	0.8108	0.5557
0.0202	0.8514	0.5577	0.0211	0.8108	0.5562
0.0202	0.8514	0.5582	0.0212	0.8108	0.5567
0.0202	0.8514	0.5588	0.0212	0.8108	0.5572
0.0202	0.8514	0.5593	0.0212	0.8108	0.5577
0.0202	0.8514	0.5598	0.0212	0.8108	0.5582
0.0203	0.8514	0.5603	0.0213	0.8108	0.5588
0.0203	0.8514	0.5608	0.0213	0.8108	0.5593
0.0203	0.8514	0.5613	0.021369	0.8108	0.5598
0.0204	0.8514	0.5619	0.021475	0.7973	0.5598
0.020446	0.8514	0.5624	0.0214	0.7973	0.5603
0.0204	0.8514	0.5629	0.0215	0.7973	0.5608
0.0204	0.8514	0.5634	0.0215	0.7973	0.5613
0.0205	0.8514	0.5639	0.0216	0.7973	0.5619
0.0205	0.8514	0.5644	0.0217	0.7973	0.5624
0.0205	0.8514	0.5649	0.0217	0.7973	0.5629
0.0205	0.8514	0.5655	0.0218	0.7973	0.5634
0.0206	0.8514	0.566	0.0218	0.7973	0.5639
0.0206	0.8514	0.5665	0.0218	0.7973	0.5644
0.0206	0.8514	0.567	0.0218	0.7973	0.5649
0.0207	0.8514	0.5675	0.021896	0.7973	0.5655
0.0207	0.8514	0.568	0.0219	0.7973	0.566
0.0207	0.8514	0.5686	0.0219	0.7973	0.5665
0.0208	0.8514	0.5691	0.0219	0.7973	0.567
0.0208	0.8514	0.5696	0.0219	0.7973	0.5675
0.021	0.8514	0.5701	0.022	0.7973	0.568
0.021	0.8514	0.5706	0.022	0.7973	0.5686
0.021	0.8514	0.5711	0.022	0.7973	0.5691
0.021	0.8514	0.5716	0.0221	0.7973	0.5696
0.021117	0.8514	0.5722	0.0221	0.7973	0.5701
0.021186	0.8514	0.5727	0.0221	0.7973	0.5706
0.0212	0.8514	0.5732	0.0222	0.7973	0.5711
0.0212	0.8514	0.5737	0.0222	0.7973	0.5716
0.0212	0.8514	0.5742	0.0222	0.7973	0.5722
0.0212	0.8514	0.5747	0.0222	0.7973	0.5727
0.0212	0.8378	0.5747	0.0222	0.7973	0.5732
0.021257	0.8378	0.5753	0.0223	0.7973	0.5737
0.0212	0.8378	0.5758	0.0223	0.7973	0.5742
0.0212	0.8378	0.5763	0.0224	0.7973	0.5747
0.0212	0.8378	0.5768	0.0224	0.7973	0.5753
0.0213	0.8378	0.5773	0.0224	0.7973	0.5758
0.0215	0.8378	0.5778	0.0224	0.7973	0.5763
0.0215	0.8378	0.5784	0.0224	0.7973	0.5768
0.0215	0.8378	0.5789	0.0225	0.7973	0.5773
0.0216	0.8378	0.5794	0.0226	0.7973	0.5778
0.0217	0.8378	0.5799	0.0226	0.7973	0.5784
0.02172	0.8378	0.5804	0.0226	0.7973	0.5789
0.0217	0.8378	0.5809	0.0226	0.7973	0.5794
0.0217	0.8378	0.5814	0.0226	0.7973	0.5799
0.0217	0.8378	0.582	0.022676	0.7973	0.5804
0.0217	0.8378	0.5825	0.0227	0.7973	0.5809
0.0218	0.8378	0.583	0.0227	0.7973	0.5814
0.0218	0.8378	0.5835	0.022731	0.7973	0.582
0.0219	0.8378	0.584	0.0227	0.7973	0.5825
0.0219	0.8378	0.5845	0.0227	0.7973	0.583
0.021993	0.8378	0.5851	0.0228	0.7973	0.5835
0.022	0.8378	0.5856	0.0228	0.7973	0.584
0.0221	0.8378	0.5861	0.0228	0.7973	0.5845
0.0221	0.8378	0.5866	0.0228	0.7973	0.5851
0.0221	0.8378	0.5871	0.0229	0.7973	0.5856
0.0221	0.8378	0.5876	0.0229	0.7973	0.5861
0.0222	0.8378	0.5881	0.0229	0.7973	0.5866
0.0223	0.8378	0.5887	0.0229	0.7973	0.5871
0.0223	0.8378	0.5892	0.023094	0.7973	0.5876
0.022421	0.8378	0.5897	0.0231	0.7973	0.5881
0.0224	0.8378	0.5902	0.0231	0.7973	0.5887
0.0224	0.8378	0.5907	0.0231	0.7973	0.5892
0.0224	0.8378	0.5912	0.0232	0.7973	0.5897
0.022469	0.8378	0.5918	0.0232	0.7973	0.5902
0.0224	0.8378	0.5923	0.0233	0.7973	0.5907
0.0224	0.8378	0.5928	0.0233	0.7973	0.5912
0.0225	0.8378	0.5933	0.0233	0.7973	0.5918
0.0225	0.8378	0.5938	0.0233	0.7973	0.5923
0.0225	0.8378	0.5943	0.0234	0.7973	0.5928
0.0226	0.8378	0.5948	0.0234	0.7973	0.5933
0.0226	0.8378	0.5954	0.0235	0.7973	0.5938
0.0227	0.8378	0.5959	0.0236	0.7973	0.5943
0.0227	0.8378	0.5964	0.0236	0.7973	0.5948
0.0227	0.8378	0.5969	0.023692	0.7973	0.5954
0.0227	0.8378	0.5974	0.0237	0.7973	0.5959
0.0228	0.8378	0.5979	0.0237	0.7973	0.5964
0.022843	0.8378	0.5985	0.0238	0.7973	0.5969
0.0228	0.8378	0.599	0.0239	0.7973	0.5974
0.022935	0.8378	0.5995	0.0239	0.7973	0.5979
0.0229	0.8378	0.6	0.024	0.7973	0.5985
0.0229	0.8378	0.6005	0.024	0.7973	0.599
0.023	0.8378	0.601	0.024	0.7973	0.5995
0.023	0.8378	0.6015	0.0241	0.7973	0.6
0.023	0.8378	0.6021	0.0242	0.7973	0.6005
0.023	0.8378	0.6026	0.024279	0.7973	0.601
0.0231	0.8378	0.6031	0.0242	0.7973	0.6015
0.0231	0.8378	0.6036	0.0242	0.7973	0.6021
0.0231	0.8378	0.6041	0.0243	0.7973	0.6026
0.023134	0.8378	0.6046	0.0243	0.7973	0.6031
0.0231	0.8378	0.6052	0.0243	0.7973	0.6036
0.0231	0.8378	0.6057	0.0243	0.7973	0.6041
0.0232	0.8378	0.6062	0.0244	0.7973	0.6046
0.0233	0.8378	0.6067	0.0244	0.7973	0.6052
0.0233	0.8378	0.6072	0.0244	0.7973	0.6057
0.023331	0.8378	0.6077	0.0245	0.7973	0.6062
0.023357	0.8378	0.6082	0.0245	0.7973	0.6067
0.0233	0.8378	0.6088	0.0245	0.7973	0.6072
0.0234	0.8378	0.6093	0.0246	0.7973	0.6077
0.0234	0.8378	0.6098	0.0246	0.7973	0.6082
0.0234	0.8378	0.6103	0.0246	0.7973	0.6088
0.0234	0.8378	0.6108	0.0247	0.7973	0.6093
0.0234	0.8378	0.6113	0.0247	0.7973	0.6098
0.0235	0.8243	0.6113	0.0247	0.7973	0.6103
0.0235	0.8243	0.6119	0.0247	0.7973	0.6108
0.0235	0.8243	0.6124	0.0248	0.7973	0.6113
0.0236	0.8243	0.6129	0.0248	0.7973	0.6119
0.0236	0.8243	0.6134	0.0249	0.7973	0.6124
0.0237	0.8243	0.6139	0.0249	0.7973	0.6129
0.0237	0.8243	0.6144	0.0249	0.7973	0.6134
0.0237	0.8243	0.6149	0.0249	0.7973	0.6139
0.0237	0.8243	0.6155	0.025	0.7973	0.6144
0.0237	0.8243	0.616	0.025	0.7973	0.6149
0.0238	0.8243	0.6165	0.0251	0.7973	0.6155
0.02383	0.8243	0.617	0.0251	0.7973	0.616
0.0239	0.8243	0.6175	0.0251	0.7973	0.6165
0.024	0.8243	0.618	0.0251	0.7973	0.617
0.024	0.8243	0.6186	0.0251	0.7973	0.6175
0.024	0.8108	0.6186	0.025273	0.7973	0.618
0.024	0.8108	0.6191	0.0253	0.7973	0.6186
0.0241	0.8108	0.6196	0.0253	0.7973	0.6191
0.0241	0.8108	0.6201	0.0253	0.7973	0.6196
0.0241	0.8108	0.6206	0.0254	0.7973	0.6201
0.0242	0.8108	0.6211	0.0254	0.7973	0.6206
0.0242	0.8108	0.6216	0.0255	0.7973	0.6211
0.0242	0.8108	0.6222	0.0255	0.7973	0.6216
0.0243	0.8108	0.6227	0.0255	0.7973	0.6222
0.0243	0.8108	0.6232	0.0255	0.7973	0.6227
0.0243	0.8108	0.6237	0.0255	0.7973	0.6232
0.0244	0.8108	0.6242	0.0256	0.7973	0.6237
0.0244	0.8108	0.6247	0.0256	0.7838	0.6237
0.0245	0.8108	0.6253	0.025682	0.7838	0.6242
0.0245	0.8108	0.6258	0.0257	0.7838	0.6247
0.0245	0.8108	0.6263	0.0257	0.7838	0.6253
0.0245	0.8108	0.6268	0.0257	0.7838	0.6258
0.0246	0.8108	0.6273	0.0258	0.7838	0.6263
0.0246	0.8108	0.6278	0.0259	0.7838	0.6268
0.024699	0.8108	0.6284	0.0259	0.7838	0.6273
0.0247	0.8108	0.6289	0.0259	0.7838	0.6278
0.0248	0.8108	0.6294	0.026067	0.7838	0.6284
0.0248	0.8108	0.6299	0.0261	0.7838	0.6289
0.0248	0.8108	0.6304	0.0261	0.7838	0.6294
0.0248	0.8108	0.6309	0.0261	0.7838	0.6299
0.0248	0.8108	0.6314	0.026154	0.7838	0.6304
0.0248	0.8108	0.632	0.0261	0.7838	0.6309
0.0249	0.8108	0.6325	0.026185	0.7838	0.6314
0.025	0.8108	0.633	0.0262	0.7838	0.632
0.0251	0.8108	0.6335	0.0262	0.7838	0.6325
0.0251	0.8108	0.634	0.0262	0.7838	0.633
0.0251	0.8108	0.6345	0.0263	0.7838	0.6335
0.025333	0.8108	0.6351	0.0263	0.7838	0.634
0.0253	0.8108	0.6356	0.0264	0.7838	0.6345
0.025393	0.8108	0.6361	0.0264	0.7838	0.6351
0.0254	0.8108	0.6366	0.0265	0.7838	0.6356
0.025455	0.8108	0.6371	0.0265	0.7838	0.6361
0.0256	0.8108	0.6376	0.0265	0.7838	0.6366
0.0256	0.8108	0.6381	0.0265	0.7838	0.6371
0.0256	0.8108	0.6387	0.0265	0.7838	0.6376
0.0257	0.8108	0.6392	0.0266	0.7838	0.6381
0.025738	0.8108	0.6397	0.0267	0.7838	0.6387
0.025768	0.8108	0.6402	0.0268	0.7838	0.6392
0.0258	0.8108	0.6407	0.0268	0.7838	0.6397
0.025861	0.8108	0.6412	0.026888	0.7838	0.6402
0.025925	0.8108	0.6418	0.0269	0.7838	0.6407
0.0259	0.8108	0.6423	0.0269	0.7838	0.6412
0.0259	0.8108	0.6428	0.027055	0.7838	0.6418
0.026	0.8108	0.6433	0.027	0.7838	0.6423
0.026	0.8108	0.6438	0.027	0.7838	0.6428
0.0261	0.8108	0.6443	0.0272	0.7838	0.6433
0.0261	0.8108	0.6448	0.027274	0.7838	0.6438
0.0262	0.8108	0.6454	0.0273	0.7838	0.6443
0.0263	0.8108	0.6459	0.0273	0.7838	0.6448
0.026327	0.8108	0.6464	0.027425	0.7838	0.6454
0.0264	0.8108	0.6469	0.0275	0.7838	0.6459
0.0264	0.8108	0.6474	0.0276	0.7838	0.6464
0.0264	0.8108	0.6479	0.0277	0.7703	0.6464
0.0265	0.8108	0.6485	0.0277	0.7703	0.6469
0.0265	0.8108	0.649	0.0278	0.7703	0.6474
0.0265	0.8108	0.6495	0.0278	0.7703	0.6479
0.0266	0.8108	0.65	0.0279	0.7703	0.6485
0.0266	0.8108	0.6505	0.028	0.7703	0.649
0.0266	0.8108	0.651	0.0281	0.7703	0.6495
0.026668	0.8108	0.6515	0.0282	0.7703	0.65
0.0266	0.8108	0.6521	0.0282	0.7703	0.6505
0.0266	0.8108	0.6526	0.0282	0.7703	0.651
0.026731	0.8108	0.6531	0.0282	0.7703	0.6515
0.0267	0.8108	0.6536	0.028268	0.7703	0.6521
0.0267	0.8108	0.6541	0.0283	0.7703	0.6526
0.0268	0.8108	0.6546	0.0283	0.7703	0.6531
0.0268	0.8108	0.6552	0.0284	0.7703	0.6536
0.0268	0.8108	0.6557	0.0284	0.7703	0.6541
0.0268	0.8108	0.6562	0.0285	0.7703	0.6546
0.0268	0.8108	0.6567	0.0285	0.7703	0.6552
0.0269	0.7973	0.6567	0.028596	0.7703	0.6557
0.027	0.7973	0.6572	0.0286	0.7703	0.6562
0.027	0.7973	0.6577	0.0286	0.7703	0.6567
0.027	0.7973	0.6582	0.0286	0.7703	0.6572
0.027	0.7973	0.6588	0.0286	0.7703	0.6577
0.0274	0.7973	0.6593	0.0287	0.7703	0.6582
0.0274	0.7973	0.6598	0.0287	0.7703	0.6588
0.0274	0.7973	0.6603	0.0287	0.7703	0.6593
0.0275	0.7973	0.6608	0.0287	0.7703	0.6598
0.0276	0.7973	0.6613	0.0288	0.7703	0.6603
0.0276	0.7973	0.6619	0.0288	0.7703	0.6608
0.027673	0.7973	0.6624	0.028884	0.7703	0.6613
0.0278	0.7973	0.6629	0.0289	0.7703	0.6619
0.028	0.7973	0.6634	0.0289	0.7703	0.6624
0.0281	0.7973	0.6639	0.029	0.7703	0.6629
0.0282	0.7973	0.6644	0.029	0.7703	0.6634
0.0282	0.7973	0.6649	0.029	0.7703	0.6639
0.0284	0.7973	0.6655	0.029	0.7703	0.6644
0.028521	0.7973	0.666	0.0291	0.7703	0.6649
0.0285	0.7838	0.666	0.0292	0.7703	0.6655
0.0285	0.7838	0.6665	0.0292	0.7703	0.666
0.0286	0.7838	0.667	0.0292	0.7703	0.6665
0.028766	0.7838	0.6675	0.0293	0.7703	0.667
0.0287	0.7838	0.668	0.0293	0.7703	0.6675
0.0287	0.7838	0.6686	0.0293	0.7703	0.668
0.0288	0.7703	0.6686	0.0293	0.7703	0.6686
0.0289	0.7703	0.6691	0.0293	0.7703	0.6691
0.0289	0.7703	0.6696	0.0294	0.7703	0.6696
0.0289	0.7703	0.6701	0.0294	0.7703	0.6701
0.0289	0.7703	0.6706	0.0295	0.7703	0.6706
0.029	0.7703	0.6711	0.0295	0.7703	0.6711
0.0291	0.7703	0.6716	0.0296	0.7703	0.6716
0.0292	0.7703	0.6722	0.0297	0.7703	0.6722
0.0292	0.7703	0.6727	0.0298	0.7703	0.6727
0.0292	0.7703	0.6732	0.0298	0.7703	0.6732
0.0293	0.7703	0.6737	0.0298	0.7703	0.6737
0.0293	0.7703	0.6742	0.0299	0.7703	0.6742
0.0294	0.7703	0.6747	0.0299	0.7703	0.6747
0.0295	0.7703	0.6753	0.0299	0.7703	0.6753
0.029577	0.7703	0.6758	0.03	0.7703	0.6758
0.0295	0.7703	0.6763	0.03	0.7703	0.6763
0.0296	0.7703	0.6768	0.03	0.7703	0.6768
0.029675	0.7703	0.6773	0.0301	0.7703	0.6773
0.029753	0.7703	0.6778	0.0301	0.7703	0.6778
0.0297	0.7703	0.6784	0.0302	0.7703	0.6784
0.029922	0.7703	0.6789	0.0302	0.7703	0.6789
0.0299	0.7703	0.6794	0.0304	0.7703	0.6794
0.0299	0.7703	0.6799	0.0304	0.7703	0.6799
0.030026	0.7703	0.6804	0.0305	0.7703	0.6804
0.0301	0.7568	0.6804	0.0305	0.7703	0.6809
0.0302	0.7568	0.6809	0.0306	0.7703	0.6814
0.0303	0.7568	0.6814	0.0306	0.7703	0.682
0.0304	0.7568	0.682	0.0306	0.7703	0.6825
0.0304	0.7568	0.6825	0.0307	0.7703	0.683
0.0305	0.7568	0.683	0.0307	0.7703	0.6835
0.0306	0.7568	0.6835	0.0308	0.7703	0.684
0.0306	0.7568	0.684	0.0308	0.7703	0.6845
0.0307	0.7568	0.6845	0.0309	0.7703	0.6851
0.0308	0.7568	0.6851	0.0309	0.7703	0.6856
0.030867	0.7568	0.6856	0.031211	0.7703	0.6861
0.0309	0.7568	0.6861	0.03122	0.7703	0.6866
0.0311	0.7568	0.6866	0.0312	0.7703	0.6871
0.0312	0.7568	0.6871	0.0312	0.7703	0.6876
0.0312	0.7568	0.6876	0.0313	0.7703	0.6881
0.0313	0.7568	0.6881	0.0313	0.7703	0.6887
0.031356	0.7568	0.6887	0.0314	0.7703	0.6892
0.0314	0.7568	0.6892	0.0314	0.7703	0.6897
0.0314	0.7568	0.6897	0.031516	0.7703	0.6902
0.0316	0.7568	0.6902	0.0316	0.7703	0.6907
0.0317	0.7568	0.6907	0.0316	0.7568	0.6907
0.0318	0.7568	0.6912	0.0316	0.7568	0.6912
0.0318	0.7568	0.6918	0.0316	0.7568	0.6918
0.032	0.7568	0.6923	0.0317	0.7568	0.6923
0.0322	0.7568	0.6928	0.031788	0.7568	0.6928
0.0322	0.7568	0.6933	0.0318	0.7568	0.6933
0.0323	0.7568	0.6938	0.0319	0.7568	0.6938
0.0323	0.7568	0.6943	0.0319	0.7568	0.6943
0.0324	0.7568	0.6948	0.032007	0.7568	0.6948
0.0324	0.7568	0.6954	0.032	0.7568	0.6954
0.0325	0.7568	0.6959	0.032134	0.7568	0.6959
0.0325	0.7568	0.6964	0.0321	0.7568	0.6964
0.0326	0.7568	0.6969	0.0323	0.7568	0.6969
0.032695	0.7568	0.6974	0.0323	0.7568	0.6974
0.0327	0.7568	0.6979	0.032453	0.7568	0.6979
0.0327	0.7568	0.6985	0.0325	0.7568	0.6985
0.0327	0.7568	0.699	0.0325	0.7568	0.699
0.03281	0.7568	0.6995	0.0325	0.7568	0.6995
0.0329	0.7568	0.7	0.0327	0.7568	0.7
0.0329	0.7568	0.7005	0.0328	0.7568	0.7005
0.033	0.7568	0.701	0.0328	0.7568	0.701
0.033	0.7432	0.701	0.0329	0.7568	0.7015
0.0331	0.7432	0.7015	0.0329	0.7568	0.7021
0.0331	0.7432	0.7021	0.033	0.7568	0.7026
0.0332	0.7432	0.7026	0.033	0.7568	0.7031
0.0332	0.7432	0.7031	0.033	0.7568	0.7036
0.0332	0.7432	0.7036	0.0331	0.7568	0.7041
0.0333	0.7432	0.7041	0.0332	0.7568	0.7046
0.0333	0.7432	0.7046	0.0332	0.7568	0.7052
0.033393	0.7432	0.7052	0.0332	0.7568	0.7057
0.0334	0.7432	0.7057	0.0333	0.7568	0.7062
0.0334	0.7432	0.7062	0.0334	0.7568	0.7067
0.0335	0.7432	0.7067	0.033468	0.7568	0.7072
0.0336	0.7432	0.7072	0.0337	0.7568	0.7077
0.0336	0.7432	0.7077	0.0337	0.7568	0.7082
0.0338	0.7432	0.7082	0.0337	0.7568	0.7088
0.0338	0.7432	0.7088	0.0337	0.7568	0.7093
0.0339	0.7432	0.7093	0.0337	0.7568	0.7098
0.034	0.7432	0.7098	0.034	0.7568	0.7103
0.034	0.7432	0.7103	0.034	0.7568	0.7108
0.0341	0.7432	0.7108	0.0341	0.7568	0.7113
0.0341	0.7432	0.7113	0.034249	0.7568	0.7119
0.0342	0.7432	0.7119	0.034303	0.7568	0.7124
0.0342	0.7432	0.7124	0.0346	0.7568	0.7129
0.0345	0.7297	0.7124	0.0346	0.7568	0.7134
0.0345	0.7297	0.7129	0.0347	0.7568	0.7139
0.0346	0.7297	0.7134	0.0349	0.7432	0.7139
0.0347	0.7297	0.7139	0.0349	0.7297	0.7139
0.035	0.7297	0.7144	0.0349	0.7297	0.7144
0.035	0.7297	0.7149	0.035	0.7297	0.7149
0.035075	0.7297	0.7155	0.035107	0.7297	0.7155
0.0353	0.7297	0.716	0.0351	0.7297	0.716
0.0353	0.7297	0.7165	0.0351	0.7297	0.7165
0.0353	0.7297	0.717	0.0351	0.7297	0.717
0.0354	0.7297	0.7175	0.0351	0.7297	0.7175
0.0354	0.7297	0.718	0.0351	0.7297	0.718
0.0357	0.7297	0.7186	0.035204	0.7297	0.7186
0.0357	0.7297	0.7191	0.035233	0.7297	0.7191
0.0357	0.7297	0.7196	0.0352	0.7297	0.7196
0.0357	0.7297	0.7201	0.0352	0.7297	0.7201
0.0358	0.7297	0.7206	0.0353	0.7297	0.7206
0.0358	0.7297	0.7211	0.0355	0.7297	0.7211
0.036	0.7297	0.7216	0.0355	0.7297	0.7216
0.036	0.7297	0.7222	0.0355	0.7297	0.7222
0.036	0.7297	0.7227	0.0356	0.7297	0.7227
0.0362	0.7297	0.7232	0.0356	0.7297	0.7232
0.0362	0.7297	0.7237	0.0357	0.7297	0.7237
0.0363	0.7297	0.7242	0.0358	0.7297	0.7242
0.0365	0.7297	0.7247	0.0359	0.7297	0.7247
0.0367	0.7297	0.7253	0.036	0.7297	0.7253
0.0367	0.7297	0.7258	0.0362	0.7297	0.7258
0.0368	0.7297	0.7263	0.0363	0.7297	0.7263
0.0368	0.7297	0.7268	0.0364	0.7297	0.7268
0.036938	0.7297	0.7273	0.0365	0.7162	0.7268
0.0369	0.7297	0.7278	0.0365	0.7162	0.7273
0.037	0.7162	0.7278	0.0365	0.7162	0.7278
0.037	0.7162	0.7284	0.0366	0.7162	0.7284
0.037	0.7162	0.7289	0.0366	0.7162	0.7289
0.0371	0.7162	0.7294	0.0367	0.7162	0.7294
0.0372	0.7162	0.7299	0.0367	0.7162	0.7299
0.0375	0.7162	0.7304	0.0367	0.7162	0.7304
0.0376	0.7162	0.7309	0.036761	0.7162	0.7309
0.0376	0.7162	0.7314	0.036799	0.7162	0.7314
0.0378	0.7162	0.732	0.0369	0.7162	0.732
0.0379	0.7162	0.7325	0.0369	0.7162	0.7325
0.0379	0.7162	0.733	0.037	0.7162	0.733
0.038037	0.7162	0.7335	0.0371	0.7162	0.7335
0.038	0.7162	0.734	0.0371	0.7162	0.734
0.0381	0.7162	0.7345	0.037354	0.7162	0.7345
0.0382	0.7162	0.7351	0.0373	0.7162	0.7351
0.0383	0.7162	0.7356	0.0374	0.7162	0.7356
0.0384	0.7162	0.7361	0.0374	0.7162	0.7361
0.0385	0.7162	0.7366	0.0375	0.7162	0.7366
0.0385	0.7162	0.7371	0.0375	0.7027	0.7366
0.0386	0.7162	0.7376	0.0377	0.7027	0.7371
0.0386	0.7162	0.7381	0.0377	0.7027	0.7376
0.0388	0.7162	0.7387	0.0379	0.7027	0.7381
0.0388	0.7162	0.7392	0.0379	0.7027	0.7387
0.0388	0.7162	0.7397	0.038	0.7027	0.7392
0.0389	0.7162	0.7402	0.038	0.7027	0.7397
0.0389	0.7162	0.7407	0.038	0.7027	0.7402
0.0389	0.7162	0.7412	0.038092	0.7027	0.7407
0.039	0.7162	0.7418	0.038205	0.7027	0.7412
0.0394	0.7162	0.7423	0.0382	0.7027	0.7418
0.0394	0.7162	0.7428	0.0382	0.7027	0.7423
0.0395	0.7162	0.7433	0.0383	0.7027	0.7428
0.0395	0.7162	0.7438	0.038318	0.7027	0.7433
0.0395	0.7162	0.7443	0.0383	0.7027	0.7438
0.0396	0.7162	0.7448	0.0384	0.6892	0.7438
0.0396	0.7162	0.7454	0.0384	0.6892	0.7443
0.0398	0.7162	0.7459	0.038494	0.6892	0.7448
0.0399	0.7027	0.7459	0.0386	0.6892	0.7454
0.0399	0.7027	0.7464	0.0389	0.6892	0.7459
0.0399	0.7027	0.7469	0.039	0.6892	0.7464
0.04	0.7027	0.7474	0.039	0.6892	0.7469
0.0401	0.6892	0.7474	0.0392	0.6757	0.7469
0.0405	0.6892	0.7479	0.0394	0.6757	0.7474
0.0405	0.6892	0.7485	0.039506	0.6757	0.7479
0.0406	0.6892	0.749	0.0395	0.6757	0.7485
0.0406	0.6892	0.7495	0.0396	0.6757	0.749
0.0407	0.6892	0.75	0.03968	0.6757	0.7495
0.0407	0.6892	0.7505	0.0397	0.6757	0.75
0.0407	0.6892	0.751	0.0397	0.6757	0.7505
0.0408	0.6892	0.7515	0.0398	0.6757	0.751
0.0408	0.6892	0.7521	0.0398	0.6757	0.7515
0.0408	0.6757	0.7521	0.0399	0.6757	0.7521
0.0409	0.6757	0.7526	0.04043	0.6757	0.7526
0.0411	0.6757	0.7531	0.0405	0.6757	0.7531
0.0412	0.6757	0.7536	0.0405	0.6757	0.7536
0.0412	0.6757	0.7541	0.0405	0.6757	0.7541
0.0413	0.6757	0.7546	0.040688	0.6757	0.7546
0.0415	0.6757	0.7552	0.0407	0.6757	0.7552
0.0417	0.6757	0.7557	0.0409	0.6757	0.7557
0.0417	0.6757	0.7562	0.0409	0.6757	0.7562
0.0418	0.6622	0.7562	0.041	0.6757	0.7567
0.0419	0.6622	0.7567	0.041	0.6757	0.7572
0.042	0.6622	0.7572	0.0412	0.6757	0.7577
0.0421	0.6622	0.7577	0.0412	0.6757	0.7582
0.0422	0.6622	0.7582	0.0412	0.6757	0.7588
0.0423	0.6622	0.7588	0.0413	0.6757	0.7593
0.0424	0.6622	0.7593	0.0414	0.6757	0.7598
0.0424	0.6486	0.7593	0.041508	0.6757	0.7603
0.0425	0.6486	0.7598	0.0416	0.6757	0.7608
0.0425	0.6486	0.7603	0.0416	0.6757	0.7613
0.0426	0.6486	0.7608	0.0417	0.6757	0.7619
0.0426	0.6486	0.7613	0.0417	0.6757	0.7624
0.0427	0.6486	0.7619	0.0418	0.6757	0.7629
0.0427	0.6486	0.7624	0.042118	0.6757	0.7634
0.0429	0.6486	0.7629	0.0421	0.6757	0.7639
0.0429	0.6486	0.7634	0.0422	0.6757	0.7644
0.0429	0.6486	0.7639	0.0422	0.6757	0.7649
0.043	0.6486	0.7644	0.0422	0.6757	0.7655
0.04315	0.6486	0.7649	0.0424	0.6757	0.766
0.0431	0.6486	0.7655	0.0425	0.6757	0.7665
0.0432	0.6486	0.766	0.0426	0.6757	0.767
0.0436	0.6486	0.7665	0.0426	0.6757	0.7675
0.0438	0.6486	0.767	0.042897	0.6757	0.768
0.043893	0.6486	0.7675	0.0429	0.6757	0.7686
0.0439	0.6486	0.768	0.0431	0.6622	0.7686
0.0439	0.6486	0.7686	0.0433	0.6622	0.7691
0.0439	0.6486	0.7691	0.0433	0.6622	0.7696
0.0439	0.6486	0.7696	0.0434	0.6622	0.7701
0.0441	0.6486	0.7701	0.0434	0.6622	0.7706
0.0442	0.6486	0.7706	0.0434	0.6622	0.7711
0.044284	0.6486	0.7711	0.043518	0.6622	0.7716
0.0442	0.6486	0.7716	0.0437	0.6622	0.7722
0.0443	0.6486	0.7722	0.0438	0.6622	0.7727
0.0444	0.6486	0.7727	0.0439	0.6622	0.7732
0.0447	0.6486	0.7732	0.0442	0.6622	0.7737
0.0447	0.6486	0.7737	0.0442	0.6486	0.7737
0.0447	0.6486	0.7742	0.0443	0.6486	0.7742
0.045	0.6486	0.7747	0.0444	0.6486	0.7747
0.045	0.6486	0.7753	0.0444	0.6486	0.7753
0.045	0.6486	0.7758	0.0447	0.6486	0.7758
0.0451	0.6486	0.7763	0.0447	0.6486	0.7763
0.0451	0.6486	0.7768	0.0449	0.6486	0.7768
0.0453	0.6486	0.7773	0.0449	0.6486	0.7773
0.0453	0.6486	0.7778	0.0451	0.6486	0.7778
0.0453	0.6486	0.7784	0.0453	0.6486	0.7784
0.0453	0.6486	0.7789	0.0453	0.6486	0.7789
0.0455	0.6486	0.7794	0.0453	0.6486	0.7794
0.045571	0.6351	0.7794	0.045361	0.6351	0.7794
0.045664	0.6351	0.7799	0.0457	0.6351	0.7799
0.0456	0.6351	0.7804	0.045931	0.6351	0.7804
0.0461	0.6351	0.7809	0.0459	0.6351	0.7809
0.0463	0.6351	0.7814	0.0461	0.6351	0.7814
0.046663	0.6351	0.782	0.0461	0.6351	0.782
0.0466	0.6351	0.7825	0.046332	0.6351	0.7825
0.0469	0.6351	0.783	0.0463	0.6351	0.783
0.0469	0.6351	0.7835	0.0463	0.6351	0.7835
0.047	0.6216	0.7835	0.046447	0.6351	0.784
0.047	0.6216	0.784	0.0464	0.6351	0.7845
0.0472	0.6216	0.7845	0.0466	0.6351	0.7851
0.0474	0.6216	0.7851	0.0466	0.6351	0.7856
0.0474	0.6216	0.7856	0.04672	0.6351	0.7861
0.0475	0.6216	0.7861	0.0467	0.6351	0.7866
0.047664	0.6216	0.7866	0.0467	0.6351	0.7871
0.0477	0.6216	0.7871	0.0467	0.6216	0.7871
0.0478	0.6216	0.7876	0.0468	0.6081	0.7871
0.0478	0.6216	0.7881	0.047	0.6081	0.7876
0.048129	0.6216	0.7887	0.047	0.6081	0.7881
0.0483	0.6216	0.7892	0.0471	0.6081	0.7887
0.0483	0.6216	0.7897	0.0472	0.6081	0.7892
0.0486	0.6216	0.7902	0.0475	0.6081	0.7897
0.0486	0.6216	0.7907	0.0478	0.6081	0.7902
0.0491	0.6216	0.7912	0.048	0.6081	0.7907
0.0493	0.6216	0.7918	0.0481	0.6081	0.7912
0.0493	0.6216	0.7923	0.048325	0.6081	0.7918
0.0493	0.6216	0.7928	0.0485	0.6081	0.7923
0.0495	0.6216	0.7933	0.0485	0.6081	0.7928
0.0496	0.6216	0.7938	0.048941	0.6081	0.7933
0.0498	0.6216	0.7943	0.049	0.6081	0.7938
0.049874	0.6216	0.7948	0.049	0.6081	0.7943
0.0498	0.6216	0.7954	0.0491	0.6081	0.7948
0.0499	0.6216	0.7959	0.0491	0.6081	0.7954
0.0501	0.6081	0.7959	0.0492	0.6081	0.7959
0.0504	0.6081	0.7964	0.0494	0.6081	0.7964
0.0504	0.6081	0.7969	0.0495	0.6081	0.7969
0.0504	0.6081	0.7974	0.0495	0.6081	0.7974
0.0507	0.6081	0.7979	0.0496	0.6081	0.7979
0.0511	0.6081	0.7985	0.0497	0.6081	0.7985
0.0512	0.6081	0.799	0.0498	0.6081	0.799
0.051277	0.6081	0.7995	0.0498	0.6081	0.7995
0.0512	0.6081	0.8	0.0498	0.6081	0.8
0.051353	0.5946	0.8	0.0498	0.6081	0.8005
0.0514	0.5946	0.8005	0.0499	0.6081	0.801
0.0516	0.5946	0.801	0.0499	0.6081	0.8015
0.0517	0.5946	0.8015	0.0499	0.6081	0.8021
0.0517	0.5946	0.8021	0.05	0.6081	0.8026
0.0517	0.5946	0.8026	0.0501	0.5946	0.8026
0.0517	0.5946	0.8031	0.0501	0.5946	0.8031
0.0519	0.5946	0.8036	0.0501	0.5946	0.8036
0.0519	0.5946	0.8041	0.0502	0.5946	0.8041
0.0519	0.5946	0.8046	0.0502	0.5946	0.8046
0.0522	0.5946	0.8052	0.0505	0.5946	0.8052
0.0525	0.5946	0.8057	0.0505	0.5946	0.8057
0.0526	0.5946	0.8062	0.0506	0.5946	0.8062
0.053	0.5946	0.8067	0.0506	0.5946	0.8067
0.0531	0.5946	0.8072	0.0507	0.5946	0.8072
0.0531	0.5946	0.8077	0.0508	0.5946	0.8077
0.053501	0.5946	0.8082	0.0511	0.5946	0.8082
0.0543	0.5946	0.8088	0.0512	0.5946	0.8088
0.0544	0.5946	0.8093	0.0516	0.5946	0.8093
0.0548	0.5946	0.8098	0.052	0.5946	0.8098
0.055005	0.5946	0.8103	0.0525	0.5946	0.8103
0.0551	0.5946	0.8108	0.0526	0.5946	0.8108
0.0552	0.5946	0.8113	0.052717	0.5946	0.8113
0.0553	0.5811	0.8113	0.0527	0.5946	0.8119
0.0555	0.5676	0.8113	0.0527	0.5946	0.8124
0.0555	0.5676	0.8119	0.0527	0.5946	0.8129
0.0556	0.5676	0.8124	0.0528	0.5946	0.8134
0.0557	0.5676	0.8129	0.0531	0.5946	0.8139
0.0557	0.5676	0.8134	0.0532	0.5946	0.8144
0.0557	0.5676	0.8139	0.0532	0.5946	0.8149
0.055849	0.5676	0.8144	0.0533	0.5946	0.8155
0.056	0.5676	0.8149	0.0534	0.5946	0.816
0.0561	0.5676	0.8155	0.0534	0.5946	0.8165
0.0561	0.5676	0.816	0.0535	0.5946	0.817
0.0562	0.5676	0.8165	0.0535	0.5811	0.817
0.0562	0.5541	0.8165	0.0536	0.5811	0.8175
0.0562	0.5541	0.817	0.053732	0.5811	0.818
0.0563	0.5541	0.8175	0.0542	0.5811	0.8186
0.0565	0.5405	0.8175	0.0542	0.5811	0.8191
0.0567	0.527	0.8175	0.0543	0.5811	0.8196
0.0568	0.527	0.818	0.0549	0.5811	0.8201
0.0569	0.527	0.8186	0.0549	0.5811	0.8206
0.057	0.527	0.8191	0.0551	0.5676	0.8206
0.0572	0.527	0.8196	0.0555	0.5676	0.8211
0.0573	0.527	0.8201	0.055641	0.5676	0.8216
0.0575	0.527	0.8206	0.056	0.5676	0.8222
0.0575	0.527	0.8211	0.0562	0.5676	0.8227
0.0576	0.527	0.8216	0.0563	0.5676	0.8232
0.0577	0.527	0.8222	0.0563	0.5676	0.8237
0.0578	0.527	0.8227	0.0563	0.5676	0.8242
0.0578	0.527	0.8232	0.0566	0.5541	0.8242
0.0579	0.527	0.8237	0.0568	0.5541	0.8247
0.058156	0.527	0.8242	0.0568	0.5541	0.8253
0.058794	0.527	0.8247	0.057	0.5541	0.8258
0.0589	0.527	0.8253	0.057	0.5541	0.8263
0.0593	0.527	0.8258	0.0571	0.5541	0.8268
0.0593	0.527	0.8263	0.0574	0.5541	0.8273
0.059433	0.527	0.8268	0.057937	0.5541	0.8278
0.0594	0.527	0.8273	0.0579	0.5541	0.8284
0.0595	0.527	0.8278	0.058	0.5541	0.8289
0.0595	0.527	0.8284	0.0585	0.5541	0.8294
0.0599	0.527	0.8289	0.0588	0.5541	0.8299
0.0604	0.5135	0.8289	0.0588	0.5541	0.8304
0.0605	0.5135	0.8294	0.0589	0.5541	0.8309
0.0606	0.5135	0.8299	0.0589	0.5405	0.8309
0.0609	0.5135	0.8304	0.059	0.5405	0.8314
0.0614	0.5135	0.8309	0.0591	0.5405	0.832
0.0614	0.5135	0.8314	0.0591	0.5405	0.8325
0.061897	0.5135	0.832	0.0593	0.5405	0.833
0.0623	0.5135	0.8325	0.0595	0.5405	0.8335
0.0624	0.5135	0.833	0.0597	0.5405	0.834
0.0625	0.5135	0.8335	0.05973	0.5405	0.8345
0.0626	0.5135	0.834	0.0598	0.5405	0.8351
0.0626	0.5135	0.8345	0.06	0.5405	0.8356
0.0627	0.5135	0.8351	0.0602	0.5405	0.8361
0.0629	0.5135	0.8356	0.0602	0.5405	0.8366
0.0629	0.5135	0.8361	0.0604	0.5405	0.8371
0.0629	0.5135	0.8366	0.0604	0.5405	0.8376
0.063	0.5135	0.8371	0.0605	0.5405	0.8381
0.063254	0.5135	0.8376	0.0605	0.5405	0.8387
0.0633	0.5135	0.8381	0.0613	0.5405	0.8392
0.0635	0.5135	0.8387	0.0613	0.5405	0.8397
0.0635	0.5135	0.8392	0.0613	0.5405	0.8402
0.064	0.5135	0.8397	0.0614	0.5405	0.8407
0.064086	0.5135	0.8402	0.061585	0.5405	0.8412
0.064	0.5135	0.8407	0.0618	0.5405	0.8418
0.0641	0.5135	0.8412	0.0621	0.5405	0.8423
0.0646	0.5135	0.8418	0.0621	0.527	0.8423
0.0647	0.5135	0.8423	0.0622	0.527	0.8428
0.0654	0.5135	0.8428	0.0627	0.527	0.8433
0.0655	0.5135	0.8433	0.0628	0.527	0.8438
0.06561	0.5135	0.8438	0.062865	0.527	0.8443
0.0658	0.5135	0.8443	0.0631	0.527	0.8448
0.066	0.5135	0.8448	0.0631	0.527	0.8454
0.0661	0.5135	0.8454	0.0634	0.527	0.8459
0.0661	0.5135	0.8459	0.0634	0.527	0.8464
0.0661	0.5135	0.8464	0.0635	0.527	0.8469
0.0663	0.5135	0.8469	0.0637	0.527	0.8474
0.0663	0.5135	0.8474	0.0638	0.527	0.8479
0.0664	0.5135	0.8479	0.064	0.5135	0.8479
0.0666	0.5135	0.8485	0.064	0.5135	0.8485
0.0668	0.5135	0.849	0.0641	0.5135	0.849
0.067	0.5135	0.8495	0.064199	0.5135	0.8495
0.067	0.5135	0.85	0.0644	0.5135	0.85
0.06732	0.5135	0.8505	0.064917	0.5	0.85
0.0673	0.5135	0.851	0.0651	0.5	0.8505
0.067775	0.5135	0.8515	0.0652	0.5	0.851
0.068	0.5135	0.8521	0.0662	0.5	0.8515
0.068	0.5135	0.8526	0.0663	0.5	0.8521
0.068	0.5135	0.8531	0.0665	0.5	0.8526
0.068	0.5135	0.8536	0.0665	0.5	0.8531
0.0683	0.5135	0.8541	0.067291	0.5	0.8536
0.0685	0.5135	0.8546	0.0673	0.5	0.8541
0.0687	0.5135	0.8552	0.0675	0.5	0.8546
0.0687	0.5135	0.8557	0.0678	0.5	0.8552
0.0688	0.5135	0.8562	0.0682	0.5	0.8557
0.0689	0.5135	0.8567	0.0683	0.5	0.8562
0.069	0.5	0.8567	0.0684	0.5	0.8567
0.0694	0.5	0.8572	0.068673	0.5	0.8572
0.0695	0.5	0.8577	0.0686	0.5	0.8577
0.0695	0.5	0.8582	0.068704	0.5	0.8582
0.0695	0.5	0.8588	0.0689	0.5	0.8588
0.0697	0.4865	0.8588	0.0694	0.5	0.8593
0.0698	0.4865	0.8593	0.0695	0.5	0.8598
0.0698	0.4865	0.8598	0.0696	0.5	0.8603
0.0703	0.4865	0.8603	0.0697	0.5	0.8608
0.0703	0.473	0.8603	0.070415	0.4865	0.8608
0.0704	0.473	0.8608	0.0705	0.4865	0.8613
0.0704	0.473	0.8613	0.0707	0.4865	0.8619
0.0709	0.473	0.8619	0.0709	0.473	0.8619
0.071	0.473	0.8624	0.071	0.473	0.8624
0.071	0.473	0.8629	0.0713	0.473	0.8629
0.0712	0.473	0.8634	0.0714	0.473	0.8634
0.0722	0.473	0.8639	0.0714	0.473	0.8639
0.073	0.473	0.8644	0.072169	0.473	0.8644
0.073	0.473	0.8649	0.0727	0.473	0.8649
0.073354	0.473	0.8655	0.0727	0.473	0.8655
0.0734	0.473	0.866	0.07281	0.473	0.866
0.0734	0.473	0.8665	0.0729	0.473	0.8665
0.0738	0.473	0.867	0.0729	0.4595	0.8665
0.0742	0.473	0.8675	0.073	0.4595	0.867
0.0744	0.473	0.868	0.0732	0.4459	0.867
0.075	0.473	0.8686	0.0736	0.4459	0.8675
0.0753	0.473	0.8691	0.0738	0.4459	0.868
0.0755	0.473	0.8696	0.0739	0.4459	0.8686
0.0756	0.473	0.8701	0.0741	0.4459	0.8691
0.0758	0.473	0.8706	0.0744	0.4459	0.8696
0.0761	0.473	0.8711	0.0747	0.4459	0.8701
0.0762	0.473	0.8716	0.0748	0.4459	0.8706
0.0762	0.473	0.8722	0.075745	0.4459	0.8711
0.0764	0.473	0.8727	0.0763	0.4459	0.8716
0.0766	0.473	0.8732	0.0767	0.4459	0.8722
0.0771	0.473	0.8737	0.0768	0.4459	0.8727
0.0771	0.473	0.8742	0.077	0.4459	0.8732
0.0774	0.473	0.8747	0.0772	0.4459	0.8737
0.0775	0.473	0.8753	0.0776	0.4459	0.8742
0.0779	0.4595	0.8753	0.0779	0.4459	0.8747
0.078043	0.4595	0.8758	0.0781	0.4459	0.8753
0.0782	0.4459	0.8758	0.0781	0.4459	0.8758
0.0785	0.4459	0.8763	0.0782	0.4459	0.8763
0.078969	0.4459	0.8768	0.0782	0.4459	0.8768
0.0791	0.4459	0.8773	0.0782	0.4459	0.8773
0.0791	0.4459	0.8778	0.0783	0.4459	0.8778
0.0793	0.4459	0.8784	0.0784	0.4459	0.8784
0.0798	0.4459	0.8789	0.0788	0.4459	0.8789
0.0798	0.4459	0.8794	0.0789	0.4459	0.8794
0.0799	0.4459	0.8799	0.0791	0.4459	0.8799
0.0801	0.4459	0.8804	0.0796	0.4459	0.8804
0.0804	0.4459	0.8809	0.08	0.4459	0.8809
0.0805	0.4324	0.8809	0.080305	0.4459	0.8814
0.0809	0.4324	0.8814	0.0805	0.4459	0.882
0.0812	0.4324	0.882	0.0812	0.4459	0.8825
0.0812	0.4324	0.8825	0.0813	0.4459	0.883
0.0816	0.4324	0.883	0.0815	0.4459	0.8835
0.081731	0.4324	0.8835	0.0816	0.4459	0.884
0.0818	0.4324	0.884	0.081894	0.4459	0.8845
0.0818	0.4324	0.8845	0.082	0.4459	0.8851
0.082	0.4324	0.8851	0.082	0.4459	0.8856
0.0821	0.4324	0.8856	0.0821	0.4459	0.8861
0.082189	0.4324	0.8861	0.0822	0.4459	0.8866
0.0822	0.4324	0.8866	0.0822	0.4459	0.8871
0.0826	0.4324	0.8871	0.0823	0.4459	0.8876
0.0827	0.4324	0.8876	0.0825	0.4324	0.8876
0.0829	0.4324	0.8881	0.0825	0.4324	0.8881
0.083	0.4324	0.8887	0.0828	0.4324	0.8887
0.0831	0.4324	0.8892	0.0831	0.4324	0.8892
0.0832	0.4324	0.8897	0.0831	0.4324	0.8897
0.0833	0.4324	0.8902	0.0831	0.4324	0.8902
0.0837	0.4324	0.8907	0.0833	0.4324	0.8907
0.0842	0.4324	0.8912	0.083384	0.4324	0.8912
0.0843	0.4324	0.8918	0.0835	0.4324	0.8918
0.0845	0.4324	0.8923	0.0837	0.4324	0.8923
0.0845	0.4324	0.8928	0.0838	0.4324	0.8928
0.0845	0.4324	0.8933	0.084	0.4189	0.8928
0.0846	0.4324	0.8938	0.0846	0.4054	0.8928
0.0847	0.4324	0.8943	0.0853	0.4054	0.8933
0.0851	0.4324	0.8948	0.0854	0.4054	0.8938
0.0856	0.4324	0.8954	0.0854	0.4054	0.8943
0.0856	0.4324	0.8959	0.0855	0.4054	0.8948
0.0856	0.4324	0.8964	0.0856	0.4054	0.8954
0.0856	0.4324	0.8969	0.0863	0.4054	0.8959
0.085723	0.4324	0.8974	0.0868	0.4054	0.8964
0.086266	0.4324	0.8979	0.086938	0.4054	0.8969
0.0862	0.4189	0.8979	0.088015	0.4054	0.8974
0.0863	0.4189	0.8985	0.0885	0.4054	0.8979
0.0866	0.4189	0.899	0.0886	0.4054	0.8985
0.0866	0.4189	0.8995	0.0889	0.4054	0.899
0.087	0.4189	0.9	0.089083	0.4054	0.8995
0.0872	0.4189	0.9005	0.0896	0.4054	0.9
0.0877	0.4189	0.901	0.08977	0.4054	0.9005
0.0878	0.4189	0.9015	0.089793	0.4054	0.901
0.088	0.4054	0.9015	0.0901	0.4054	0.9015
0.088308	0.4054	0.9021	0.0904	0.4054	0.9021
0.0886	0.4054	0.9026	0.0905	0.4054	0.9026
0.0888	0.4054	0.9031	0.0907	0.4054	0.9031
0.0889	0.4054	0.9036	0.0915	0.4054	0.9036
0.0892	0.4054	0.9041	0.0916	0.4054	0.9041
0.089342	0.4054	0.9046	0.0919	0.4054	0.9046
0.0894	0.4054	0.9052	0.0919	0.4054	0.9052
0.0894	0.4054	0.9057	0.0922	0.4054	0.9057
0.0895	0.3919	0.9057	0.0926	0.4054	0.9062
0.0902	0.3784	0.9057	0.0929	0.4054	0.9067
0.0903	0.3784	0.9062	0.093	0.4054	0.9072
0.0905	0.3784	0.9067	0.0933	0.4054	0.9077
0.0907	0.3784	0.9072	0.0934	0.4054	0.9082
0.0908	0.3784	0.9077	0.0937	0.4054	0.9088
0.0913	0.3784	0.9082	0.0941	0.3919	0.9088
0.0921	0.3784	0.9088	0.0945	0.3919	0.9093
0.0927	0.3784	0.9093	0.0947	0.3919	0.9098
0.0945	0.3784	0.9098	0.0948	0.3919	0.9103
0.0949	0.3784	0.9103	0.0954	0.3919	0.9108
0.0951	0.3784	0.9108	0.0957	0.3919	0.9113
0.0954	0.3784	0.9113	0.0958	0.3784	0.9113
0.0955	0.3784	0.9119	0.096416	0.3784	0.9119
0.0956	0.3784	0.9124	0.096682	0.3784	0.9124
0.0961	0.3784	0.9129	0.0967	0.3784	0.9129
0.0964	0.3784	0.9134	0.0971	0.3784	0.9134
0.0965	0.3784	0.9139	0.0972	0.3784	0.9139
0.097	0.3784	0.9144	0.0978	0.3784	0.9144
0.0974	0.3784	0.9149	0.098	0.3784	0.9149
0.0976	0.3784	0.9155	0.098	0.3784	0.9155
0.0979	0.3784	0.916	0.098165	0.3649	0.9155
0.0982	0.3784	0.9165	0.0982	0.3649	0.916
0.0987	0.3784	0.917	0.0982	0.3514	0.916
0.0998	0.3784	0.9175	0.0983	0.3514	0.9165
0.0999	0.3784	0.918	0.098668	0.3378	0.9165
0.099997	0.3784	0.9186	0.0987	0.3378	0.917
0.1002	0.3784	0.9191	0.0987	0.3243	0.917
0.1002	0.3784	0.9196	0.099	0.3243	0.9175
0.1002	0.3784	0.9201	0.0991	0.3243	0.918
0.1011	0.3784	0.9206	0.0991	0.3243	0.9186
0.1013	0.3784	0.9211	0.0997	0.3243	0.9191
0.101659	0.3784	0.9216	0.0997	0.3243	0.9196
0.1017	0.3784	0.9222	0.1002	0.3243	0.9201
0.1017	0.3784	0.9227	0.1004	0.3243	0.9206
0.1025	0.3784	0.9232	0.1004	0.3243	0.9211
0.1028	0.3784	0.9237	0.1008	0.3243	0.9216
0.103834	0.3784	0.9242	0.1012	0.3108	0.9216
0.1039	0.3784	0.9247	0.1013	0.3108	0.9222
0.104	0.3784	0.9253	0.1015	0.3108	0.9227
0.1041	0.3784	0.9258	0.1016	0.3108	0.9232
0.1043	0.3784	0.9263	0.1017	0.3108	0.9237
0.1043	0.3784	0.9268	0.102113	0.3108	0.9242
0.1044	0.3784	0.9273	0.1021	0.3108	0.9247
0.1046	0.3784	0.9278	0.1028	0.3108	0.9253
0.106	0.3784	0.9284	0.1031	0.3108	0.9258
0.106122	0.3784	0.9289	0.1032	0.3108	0.9263
0.1062	0.3784	0.9294	0.1034	0.2973	0.9263
0.1062	0.3784	0.9299	0.1034	0.2973	0.9268
0.106346	0.3784	0.9304	0.1035	0.2838	0.9268
0.1065	0.3784	0.9309	0.1036	0.2838	0.9273
0.1067	0.3784	0.9314	0.1037	0.2838	0.9278
0.1069	0.3784	0.932	0.1038	0.2838	0.9284
0.10723	0.3784	0.9325	0.1046	0.2838	0.9289
0.1077	0.3784	0.933	0.1048	0.2838	0.9294
0.1078	0.3784	0.9335	0.1048	0.2838	0.9299
0.1083	0.3784	0.934	0.105	0.2838	0.9304
0.1083	0.3784	0.9345	0.106	0.2838	0.9309
0.1088	0.3649	0.9345	0.1064	0.2838	0.9314
0.1089	0.3649	0.9351	0.1067	0.2838	0.932
0.109	0.3514	0.9351	0.107	0.2838	0.9325
0.1099	0.3514	0.9356	0.107	0.2703	0.9325
0.1099	0.3514	0.9361	0.107225	0.2703	0.933
0.110257	0.3514	0.9366	0.1083	0.2703	0.9335
0.1108	0.3514	0.9371	0.1087	0.2703	0.934
0.1109	0.3514	0.9376	0.1087	0.2703	0.9345
0.1111	0.3514	0.9381	0.109	0.2703	0.9351
0.1115	0.3514	0.9387	0.1091	0.2703	0.9356
0.1115	0.3514	0.9392	0.1093	0.2703	0.9361
0.1128	0.3514	0.9397	0.1096	0.2703	0.9366
0.1134	0.3514	0.9402	0.1105	0.2703	0.9371
0.113482	0.3514	0.9407	0.1106	0.2703	0.9376
0.1136	0.3514	0.9412	0.1107	0.2703	0.9381
0.1138	0.3378	0.9412	0.1107	0.2703	0.9387
0.1143	0.3378	0.9418	0.110978	0.2703	0.9392
0.1147	0.3243	0.9418	0.1115	0.2703	0.9397
0.115	0.3243	0.9423	0.1125	0.2703	0.9402
0.1154	0.3243	0.9428	0.1126	0.2703	0.9407
0.115638	0.3108	0.9428	0.1127	0.2703	0.9412
0.1158	0.3108	0.9433	0.112928	0.2703	0.9418
0.1159	0.3108	0.9438	0.113527	0.2703	0.9423
0.116	0.3108	0.9443	0.1139	0.2703	0.9428
0.1163	0.2973	0.9443	0.1143	0.2703	0.9433
0.1167	0.2973	0.9448	0.1149	0.2703	0.9438
0.1172	0.2973	0.9454	0.1158	0.2703	0.9443
0.1173	0.2973	0.9459	0.1162	0.2703	0.9448
0.1195	0.2973	0.9464	0.1167	0.2703	0.9454
0.1196	0.2973	0.9469	0.1173	0.2703	0.9459
0.1197	0.2973	0.9474	0.1176	0.2703	0.9464
0.1198	0.2973	0.9479	0.1188	0.2703	0.9469
0.1218	0.2838	0.9479	0.119051	0.2703	0.9474
0.1219	0.2838	0.9485	0.1192	0.2703	0.9479
0.1229	0.2838	0.949	0.1198	0.2703	0.9485
0.1236	0.2838	0.9495	0.1199	0.2703	0.949
0.1239	0.2838	0.95	0.1199	0.2703	0.9495
0.1239	0.2838	0.9505	0.121263	0.2703	0.95
0.1241	0.2838	0.951	0.1214	0.2568	0.95
0.1251	0.2838	0.9515	0.123	0.2568	0.9505
0.1255	0.2838	0.9521	0.12322	0.2568	0.951
0.1259	0.2838	0.9526	0.1236	0.2568	0.9515
0.1264	0.2838	0.9531	0.1249	0.2568	0.9521
0.1264	0.2838	0.9536	0.1251	0.2568	0.9526
0.1268	0.2703	0.9536	0.1251	0.2432	0.9526
0.1271	0.2703	0.9541	0.1256	0.2432	0.9531
0.1282	0.2703	0.9546	0.1256	0.2432	0.9536
0.1286	0.2568	0.9546	0.12605	0.2432	0.9541
0.1302	0.2568	0.9552	0.1266	0.2432	0.9546
0.1316	0.2568	0.9557	0.127	0.2297	0.9546
0.1332	0.2568	0.9562	0.1277	0.2297	0.9552
0.1334	0.2568	0.9567	0.1284	0.2297	0.9557
0.1345	0.2568	0.9572	0.128815	0.2162	0.9557
0.1352	0.2568	0.9577	0.1295	0.2162	0.9562
0.1354	0.2568	0.9582	0.1299	0.2162	0.9567
0.1361	0.2568	0.9588	0.1307	0.2162	0.9572
0.1371	0.2568	0.9593	0.1308	0.2162	0.9577
0.1371	0.2568	0.9598	0.1308	0.2162	0.9582
0.1374	0.2568	0.9603	0.1314	0.2162	0.9588
0.1376	0.2568	0.9608	0.1323	0.2162	0.9593
0.1379	0.2568	0.9613	0.1332	0.2162	0.9598
0.1379	0.2568	0.9619	0.1349	0.2162	0.9603
0.1386	0.2568	0.9624	0.1352	0.2162	0.9608
0.1387	0.2568	0.9629	0.1352	0.2162	0.9613
0.1393	0.2432	0.9629	0.1363	0.2162	0.9619
0.1394	0.2432	0.9634	0.138	0.2162	0.9624
0.140254	0.2432	0.9639	0.1384	0.2162	0.9629
0.1407	0.2432	0.9644	0.139	0.2162	0.9634
0.142	0.2432	0.9649	0.1396	0.2162	0.9639
0.1432	0.2432	0.9655	0.1396	0.2162	0.9644
0.1435	0.2432	0.966	0.1406	0.2162	0.9649
0.1437	0.2432	0.9665	0.1408	0.2162	0.9655
0.1445	0.2432	0.967	0.141687	0.2162	0.966
0.1459	0.2297	0.967	0.141804	0.2162	0.9665
0.1473	0.2297	0.9675	0.1425	0.2162	0.967
0.1479	0.2297	0.968	0.1425	0.2162	0.9675
0.1482	0.2297	0.9686	0.1432	0.2162	0.968
0.151	0.2162	0.9686	0.1438	0.2162	0.9686
0.1514	0.2162	0.9691	0.1447	0.2162	0.9691
0.154	0.2162	0.9696	0.1448	0.2027	0.9691
0.155	0.2162	0.9701	0.1449	0.2027	0.9696
0.1552	0.2162	0.9706	0.1453	0.2027	0.9701
0.1572	0.2162	0.9711	0.146	0.2027	0.9706
0.1578	0.2162	0.9716	0.1464	0.2027	0.9711
0.1591	0.2162	0.9722	0.1467	0.2027	0.9716
0.1597	0.2027	0.9722	0.1484	0.2027	0.9722
0.1614	0.2027	0.9727	0.149	0.2027	0.9727
0.1622	0.2027	0.9732	0.149	0.1892	0.9727
0.1648	0.2027	0.9737	0.1494	0.1892	0.9732
0.1658	0.2027	0.9742	0.1502	0.1892	0.9737
0.1659	0.2027	0.9747	0.1517	0.1892	0.9742
0.1662	0.2027	0.9753	0.152	0.1892	0.9747
0.1664	0.2027	0.9758	0.1524	0.1892	0.9753
0.167	0.2027	0.9763	0.1529	0.1892	0.9758
0.1699	0.2027	0.9768	0.1541	0.1757	0.9758
0.1726	0.2027	0.9773	0.1543	0.1757	0.9763
0.173739	0.2027	0.9778	0.1546	0.1757	0.9768
0.1753	0.2027	0.9784	0.155422	0.1622	0.9768
0.1754	0.2027	0.9789	0.1565	0.1622	0.9773
0.176	0.1892	0.9789	0.1566	0.1622	0.9778
0.1774	0.1892	0.9794	0.1588	0.1622	0.9784
0.1803	0.1892	0.9799	0.1599	0.1622	0.9789
0.1814	0.1892	0.9804	0.1603	0.1622	0.9794
0.182551	0.1892	0.9809	0.1611	0.1622	0.9799
0.1837	0.1892	0.9814	0.1643	0.1622	0.9804
0.1853	0.1892	0.982	0.164908	0.1622	0.9809
0.1859	0.1757	0.982	0.164918	0.1486	0.9809
0.1871	0.1757	0.9825	0.1695	0.1486	0.9814
0.1891	0.1622	0.9825	0.1724	0.1486	0.982
0.1912	0.1622	0.983	0.175275	0.1486	0.9825
0.1915	0.1622	0.9835	0.1756	0.1486	0.983
0.1921	0.1622	0.984	0.1769	0.1486	0.9835
0.1924	0.1622	0.9845	0.1821	0.1351	0.9835
0.1938	0.1622	0.9851	0.1841	0.1351	0.984
0.194255	0.1622	0.9856	0.186105	0.1351	0.9845
0.1961	0.1622	0.9861	0.1869	0.1351	0.9851
0.1974	0.1622	0.9866	0.1878	0.1351	0.9856
0.1987	0.1486	0.9866	0.1884	0.1351	0.9861
0.2043	0.1486	0.9871	0.192956	0.1216	0.9861
0.2057	0.1486	0.9876	0.1942	0.1216	0.9866
0.2062	0.1486	0.9881	0.1971	0.1081	0.9866
0.2078	0.1486	0.9887	0.1972	0.1081	0.9871
0.2105	0.1351	0.9887	0.1995	0.1081	0.9876
0.2126	0.1351	0.9892	0.1998	0.1081	0.9881
0.2148	0.1351	0.9897	0.2032	0.1081	0.9887
0.2162	0.1351	0.9902	0.2045	0.0946	0.9887
0.2256	0.1351	0.9907	0.208955	0.0946	0.9892
0.2269	0.1216	0.9907	0.209	0.0946	0.9897
0.2301	0.1216	0.9912	0.21274	0.0946	0.9902
0.2311	0.1216	0.9918	0.2157	0.0946	0.9907
0.2325	0.1081	0.9918	0.2162	0.0946	0.9912
0.2357	0.1081	0.9923	0.218402	0.0811	0.9912
0.2493	0.1081	0.9928	0.22	0.0811	0.9918
0.2495	0.1081	0.9933	0.2213	0.0676	0.9918
0.2498	0.0946	0.9933	0.2224	0.0676	0.9923
0.2537	0.0946	0.9938	0.2281	0.0676	0.9928
0.2542	0.0946	0.9943	0.2282	0.0676	0.9933
0.2544	0.0946	0.9948	0.2377	0.0676	0.9938
[truncated: 17 more rows]
