# Supplementary material for: Predicting mortality from AI cardiac volumes mass and coronary calcium on chest computed tomography
Source: Nat Commun. 2024 Mar 29;15:2747. doi: 10.1038/s41467-024-46977-3 (PMC10980695; doi:10.1038/s41467-024-46977-3)
Supplement: Supplementary file 4 — Source Data [file 41467_2024_46977_MOESM4_ESM.zip › Supplemental Figure 9.xlsx]

## Sheet: Sheet1
Combined			Imaging			Clinical
Threshold	Sensitivity	Specificity	Threshold	Sensitivity	Specificity	Threshold	Sensitivity	Specificity
0.0058	1	0	0.0101	1	0	0.008	1	0
0.0065	1	0.0003	0.0134	1	0.0003	0.0093	1	0.0003
0.0066	1	0.0006	0.0143	1	0.0006	0.0094	1	0.0006
0.0067	1	0.001	0.0145	1	0.001	0.0097	1	0.001
0.0068	1	0.0013	0.015	1	0.0013	0.0097	1	0.0013
0.0068	1	0.0016	0.0153	1	0.0016	0.0099	1	0.0016
0.0071	1	0.0019	0.0158	1	0.0019	0.0102	1	0.0019
0.0071	1	0.0022	0.0166	1	0.0022	0.0102	1	0.0022
0.0074	1	0.0025	0.017	1	0.0025	0.0103	1	0.0025
0.0075	1	0.0029	0.0172	1	0.0029	0.0104	1	0.0029
0.0075	1	0.0032	0.0173	1	0.0032	0.0105	1	0.0032
0.0076	1	0.0035	0.017355	1	0.0035	0.0107	1	0.0035
0.0077	1	0.0038	0.0174	1	0.0038	0.0107	1	0.0038
0.0077	1	0.0041	0.0175	1	0.0041	0.0107	1	0.0041
0.0078	1	0.0045	0.0176	1	0.0045	0.0108	1	0.0048
0.007862	1	0.0048	0.0176	1	0.0048	0.011	1	0.0051
0.0079	1	0.0051	0.0177	1	0.0051	0.0112	1	0.0054
0.0079	1	0.0054	0.017759	1	0.0054	0.0113	1	0.0057
0.0079	1	0.0057	0.0178	1	0.0057	0.0113	1	0.006
0.0079	1	0.006	0.0179	1	0.006	0.0115	1	0.0064
0.008	1	0.0064	0.0179	1	0.0064	0.0115	1	0.0067
0.008062	1	0.0067	0.0179	1	0.0067	0.0115	1	0.0073
0.0082	1	0.007	0.0179	1	0.007	0.0116	1	0.008
0.0082	0.9944	0.007	0.0182	1	0.0073	0.0118	1	0.0083
0.0083	0.9944	0.0073	0.0182	1	0.0076	0.0118	1	0.0086
0.0083	0.9944	0.0076	0.0183	1	0.008	0.0119	1	0.0089
0.0084	0.9944	0.008	0.0183	1	0.0083	0.012	1	0.0092
0.0085	0.9944	0.0083	0.0184	1	0.0086	0.0121	1	0.0099
0.0085	0.9944	0.0086	0.0184	1	0.0089	0.0122	1	0.0105
0.0086	0.9944	0.0089	0.0185	1	0.0092	0.0124	1	0.0111
0.0086	0.9944	0.0092	0.0186	1	0.0095	0.0124	1	0.0121
0.008688	0.9944	0.0095	0.0186	1	0.0099	0.0125	1	0.0124
0.0087	0.9944	0.0099	0.0187	1	0.0102	0.0127	1	0.013
0.00871	0.9944	0.0102	0.0187	1	0.0105	0.0127	1	0.0134
0.0087	0.9944	0.0105	0.0188	1	0.0108	0.0128	1	0.014
0.0088	0.9944	0.0108	0.0188	1	0.0111	0.0128	1	0.0143
0.009	0.9944	0.0111	0.0189	1	0.0115	0.0129	1	0.0146
0.009	0.9944	0.0115	0.019	0.9944	0.0115	0.013	1	0.015
0.0091	0.9944	0.0118	0.0191	0.9944	0.0118	0.013	1	0.0156
0.0091	0.9944	0.0121	0.0191	0.9944	0.0121	0.013	1	0.0162
0.009152	0.9944	0.0124	0.019217	0.9944	0.0124	0.0131	1	0.0169
0.0093	0.9944	0.0127	0.0192	0.9944	0.0127	0.013265	0.9944	0.0169
0.0093	0.9887	0.0127	0.019397	0.9944	0.013	0.013671	0.9944	0.0172
0.0093	0.9887	0.013	0.0194	0.9887	0.013	0.0137	0.9944	0.0181
0.0093	0.9887	0.0134	0.0194	0.9887	0.0134	0.0137	0.9944	0.0188
0.0094	0.9887	0.0137	0.0194	0.9887	0.0137	0.0139	0.9944	0.0191
0.0094	0.9887	0.014	0.0194	0.9887	0.014	0.014	0.9944	0.0194
0.0095	0.9887	0.0143	0.0195	0.9887	0.0143	0.0141	0.9944	0.0197
0.0096	0.9887	0.0146	0.0196	0.9887	0.0146	0.0141	0.9944	0.0201
0.0096	0.9887	0.015	0.0197	0.9887	0.015	0.0142	0.9944	0.021
0.0096	0.9887	0.0153	0.0197	0.9887	0.0153	0.0143	0.9944	0.0213
0.009702	0.9887	0.0156	0.0197	0.9887	0.0156	0.0143	0.9944	0.0216
0.0097	0.9887	0.0159	0.0197	0.9887	0.0159	0.0143	0.9944	0.0223
0.0097	0.9887	0.0162	0.0198	0.9887	0.0162	0.0143	0.9944	0.0232
0.0097	0.9887	0.0165	0.0198	0.9887	0.0165	0.0144	0.9944	0.0242
0.0097	0.9887	0.0169	0.0198	0.9887	0.0169	0.0144	0.9944	0.0245
0.0097	0.9887	0.0172	0.0199	0.9887	0.0172	0.0146	0.9944	0.0251
0.0098	0.9887	0.0175	0.019939	0.9887	0.0175	0.0146	0.9944	0.0255
0.0098	0.9887	0.0178	0.0199	0.9887	0.0178	0.0146	0.9944	0.0258
0.0098	0.9887	0.0181	0.02	0.9887	0.0181	0.0147	0.9944	0.0261
0.0098	0.9887	0.0185	0.02005	0.9887	0.0185	0.0148	0.9944	0.0274
0.0098	0.9887	0.0188	0.02	0.9887	0.0188	0.0149	0.9944	0.0277
0.0099	0.9887	0.0191	0.0201	0.9887	0.0191	0.0149	0.9944	0.028
0.0099	0.9887	0.0194	0.0201	0.9887	0.0194	0.015	0.9944	0.0286
0.01	0.9887	0.0197	0.0201	0.9887	0.0197	0.015	0.9944	0.0293
0.0101	0.9887	0.0201	0.0201	0.9887	0.0201	0.015096	0.9944	0.0296
0.0101	0.9887	0.0204	0.020246	0.9887	0.0204	0.0151	0.9944	0.0299
0.0102	0.9887	0.0207	0.0202	0.9887	0.0207	0.0154	0.9944	0.0309
0.0103	0.9887	0.021	0.0202	0.9887	0.021	0.0154	0.9944	0.0321
0.0103	0.9887	0.0213	0.0202	0.9887	0.0213	0.0154	0.9887	0.0325
0.0104	0.9887	0.0216	0.0203	0.9887	0.0216	0.0154	0.9887	0.0328
0.0105	0.9887	0.022	0.0203	0.9887	0.022	0.0154	0.9887	0.0331
0.0105	0.9887	0.0223	0.0203	0.9887	0.0223	0.0155	0.9887	0.0334
0.010556	0.9887	0.0226	0.0203	0.9887	0.0226	0.0156	0.9887	0.0337
0.010557	0.9887	0.0229	0.0203	0.9887	0.0229	0.0156	0.9887	0.0341
0.0105	0.9887	0.0232	0.0203	0.9887	0.0232	0.0157	0.9887	0.0344
0.0106	0.9887	0.0236	0.0203	0.9887	0.0236	0.0157	0.9887	0.0347
0.010728	0.9887	0.0239	0.0203	0.9887	0.0239	0.0158	0.9887	0.036
0.0107	0.9887	0.0242	0.0204	0.9887	0.0242	0.0158	0.9887	0.0363
0.0107	0.9887	0.0245	0.0204	0.9887	0.0245	0.0159	0.9887	0.0369
0.0107	0.9887	0.0248	0.0204	0.9887	0.0248	0.0159	0.9887	0.0372
0.0107	0.9887	0.0251	0.0204	0.9887	0.0251	0.0159	0.9887	0.0376
0.0108	0.9887	0.0255	0.0204	0.9887	0.0255	0.016	0.9887	0.0379
0.0108	0.9887	0.0258	0.0205	0.9887	0.0258	0.0161	0.9887	0.0382
0.0109	0.9887	0.0261	0.0205	0.9887	0.0261	0.0161	0.9887	0.0388
0.011	0.9887	0.0264	0.0205	0.9887	0.0264	0.0162	0.9887	0.0395
0.011	0.9887	0.0267	0.0205	0.9887	0.0267	0.0162	0.9887	0.0398
0.011	0.9887	0.0271	0.0206	0.9887	0.0271	0.0162	0.9887	0.0404
0.0111	0.9887	0.0274	0.0206	0.9887	0.0274	0.016322	0.9887	0.0407
0.0112	0.9887	0.0277	0.0207	0.9887	0.0277	0.0164	0.9887	0.0414
0.0112	0.9887	0.028	0.020726	0.9887	0.028	0.0165	0.9887	0.0417
0.0113	0.9887	0.0283	0.0207	0.9887	0.0283	0.016567	0.9887	0.042
0.011379	0.9887	0.0286	0.0207	0.9887	0.0286	0.0166	0.9887	0.0426
0.0113	0.9887	0.029	0.0207	0.9887	0.029	0.0166	0.9831	0.043
0.0114	0.9887	0.0293	0.020793	0.9887	0.0293	0.0167	0.9831	0.0433
0.0114	0.9887	0.0296	0.0208	0.9887	0.0296	0.016809	0.9831	0.0436
0.0115	0.9887	0.0299	0.0208	0.9887	0.0299	0.0168	0.9831	0.0439
0.0115	0.9887	0.0302	0.0208	0.9887	0.0302	0.0168	0.9831	0.0446
0.0116	0.9887	0.0306	0.0208	0.9887	0.0306	0.016969	0.9831	0.0449
0.0116	0.9887	0.0309	0.0208	0.9887	0.0309	0.0169	0.9831	0.0458
0.0116	0.9887	0.0312	0.0209	0.9887	0.0312	0.017	0.9831	0.0461
0.0117	0.9887	0.0315	0.020941	0.9887	0.0315	0.017	0.9831	0.0468
0.0117	0.9887	0.0318	0.0209	0.9887	0.0318	0.0171	0.9831	0.0471
0.0117	0.9887	0.0321	0.0209	0.9887	0.0321	0.017119	0.9831	0.0481
0.0118	0.9887	0.0325	0.021	0.9887	0.0325	0.0172	0.9831	0.0484
0.0119	0.9887	0.0328	0.021	0.9887	0.0328	0.0172	0.9831	0.0487
0.0119	0.9887	0.0331	0.021	0.9887	0.0331	0.0173	0.9831	0.0493
0.012025	0.9887	0.0334	0.021	0.9887	0.0334	0.0173	0.9831	0.0496
0.012	0.9887	0.0337	0.0211	0.9887	0.0337	0.0173	0.9831	0.05
0.012	0.9887	0.0341	0.0211	0.9887	0.0341	0.0174	0.9831	0.0503
0.0121	0.9831	0.0341	0.0211	0.9887	0.0344	0.0174	0.9831	0.0516
0.0121	0.9831	0.0344	0.0211	0.9887	0.0347	0.0175	0.9831	0.0519
0.0121	0.9831	0.0347	0.0211	0.9887	0.035	0.0175	0.9831	0.0525
0.0122	0.9831	0.035	0.0211	0.9887	0.0353	0.0176	0.9831	0.0528
0.0122	0.9831	0.0353	0.0211	0.9887	0.0356	0.0176	0.9831	0.0532
0.0122	0.9831	0.0356	0.0212	0.9887	0.036	0.0177	0.9831	0.0538
0.0123	0.9831	0.036	0.021266	0.9887	0.0363	0.0177	0.9831	0.0544
0.0123	0.9831	0.0363	0.0212	0.9887	0.0366	0.017802	0.9831	0.0551
0.0123	0.9831	0.0366	0.0212	0.9887	0.0369	0.0178	0.9831	0.0554
0.0123	0.9831	0.0369	0.0213	0.9887	0.0372	0.0178	0.9831	0.0557
0.0124	0.9831	0.0372	0.0213	0.9887	0.0376	0.0179	0.9831	0.056
0.0124	0.9831	0.0376	0.0213	0.9887	0.0379	0.0179	0.9831	0.0563
0.0124	0.9831	0.0379	0.0213	0.9887	0.0382	0.01813	0.9831	0.0567
0.0125	0.9831	0.0382	0.0214	0.9887	0.0385	0.0182	0.9831	0.057
0.0126	0.9831	0.0385	0.0214	0.9887	0.0388	0.0182	0.9831	0.0573
0.0126	0.9831	0.0388	0.0214	0.9887	0.0391	0.0182	0.9831	0.0576
0.0126	0.9831	0.0391	0.0215	0.9887	0.0395	0.0183	0.9831	0.0586
0.0126	0.9831	0.0395	0.0215	0.9887	0.0398	0.0183	0.9831	0.0589
0.0127	0.9831	0.0398	0.021532	0.9887	0.0401	0.0183	0.9831	0.0595
0.0127	0.9831	0.0401	0.0215	0.9887	0.0404	0.0184	0.9831	0.0602
0.0127	0.9831	0.0404	0.0216	0.9887	0.0407	0.0185	0.9831	0.0605
0.0127	0.9831	0.0407	0.0216	0.9887	0.0411	0.0186	0.9831	0.0608
0.0127	0.9831	0.0411	0.0216	0.9887	0.0414	0.0187	0.9831	0.0611
0.0128	0.9831	0.0414	0.0216	0.9887	0.0417	0.0187	0.9831	0.0617
0.0128	0.9831	0.0417	0.0217	0.9887	0.042	0.0187	0.9831	0.0621
0.0129	0.9831	0.042	0.021717	0.9887	0.0423	0.018838	0.9831	0.0624
0.0129	0.9831	0.0423	0.0217	0.9887	0.0426	0.0188	0.9831	0.0627
0.013	0.9831	0.0426	0.0217	0.9887	0.043	0.0189	0.9831	0.0633
0.013	0.9831	0.043	0.0217	0.9887	0.0433	0.019	0.9831	0.0637
0.0131	0.9831	0.0433	0.0217	0.9887	0.0436	0.019	0.9831	0.064
0.0131	0.9831	0.0436	0.0217	0.9887	0.0439	0.0191	0.9831	0.0643
0.0131	0.9831	0.0439	0.0217	0.9887	0.0442	0.0191	0.9831	0.0646
0.0132	0.9831	0.0442	0.0218	0.9887	0.0446	0.0191	0.9831	0.0649
0.0132	0.9831	0.0446	0.0218	0.9887	0.0449	0.0191	0.9831	0.0652
0.0132	0.9831	0.0449	0.021811	0.9887	0.0452	0.0192	0.9831	0.0656
0.013268	0.9831	0.0452	0.0218	0.9887	0.0455	0.019552	0.9831	0.0659
0.0133	0.9831	0.0455	0.0218	0.9887	0.0458	0.0195	0.9831	0.0662
0.0133	0.9831	0.0458	0.0218	0.9887	0.0461	0.019618	0.9831	0.0665
0.0133	0.9831	0.0461	0.0219	0.9887	0.0465	0.0196	0.9831	0.0668
0.0133	0.9831	0.0465	0.021931	0.9887	0.0468	0.0199	0.9831	0.0672
0.013437	0.9831	0.0468	0.0219	0.9887	0.0471	0.0199	0.9831	0.0678
0.0134	0.9831	0.0471	0.0219	0.9887	0.0474	0.02	0.9831	0.0681
0.0134	0.9831	0.0474	0.0219	0.9887	0.0477	0.02	0.9831	0.0687
0.0135	0.9831	0.0477	0.0219	0.9887	0.0481	0.020064	0.9831	0.0694
0.0135	0.9831	0.0481	0.0219	0.9887	0.0484	0.02	0.9831	0.07
0.0136	0.9831	0.0484	0.0219	0.9887	0.0487	0.0202	0.9831	0.0707
0.0136	0.9831	0.0487	0.0219	0.9887	0.049	0.0202	0.9831	0.071
0.0137	0.9831	0.049	0.022018	0.9887	0.0493	0.0203	0.9831	0.0713
0.0137	0.9831	0.0493	0.022	0.9887	0.0496	0.020396	0.9831	0.0716
0.0137	0.9831	0.0496	0.022	0.9887	0.05	0.0204	0.9831	0.0722
0.0137	0.9831	0.05	0.0221	0.9887	0.0503	0.0204	0.9831	0.0726
0.0138	0.9831	0.0503	0.0221	0.9887	0.0506	0.0204	0.9831	0.0732
0.0138	0.9831	0.0506	0.0221	0.9887	0.0509	0.0205	0.9831	0.0735
0.0139	0.9831	0.0509	0.0221	0.9887	0.0512	0.0205	0.9831	0.0738
0.0139	0.9831	0.0512	0.0221	0.9887	0.0516	0.0205	0.9831	0.0742
0.0139	0.9831	0.0516	0.0221	0.9887	0.0519	0.0206	0.9831	0.0748
0.0139	0.9831	0.0519	0.0221	0.9887	0.0522	0.0206	0.9831	0.0767
0.0139	0.9831	0.0522	0.0221	0.9887	0.0525	0.0206	0.9831	0.077
0.0139	0.9831	0.0525	0.0221	0.9887	0.0528	0.0207	0.9831	0.0773
0.014	0.9831	0.0528	0.0222	0.9887	0.0532	0.0207	0.9831	0.0777
0.014	0.9831	0.0532	0.0222	0.9887	0.0535	0.0207	0.9831	0.078
0.014	0.9831	0.0535	0.0222	0.9887	0.0538	0.0207	0.9831	0.0783
0.014	0.9831	0.0538	0.0222	0.9887	0.0541	0.0208	0.9831	0.0786
0.014	0.9831	0.0541	0.0222	0.9887	0.0544	0.0209	0.9831	0.0789
0.0141	0.9831	0.0544	0.0222	0.9887	0.0547	0.0209	0.9831	0.0792
0.0141	0.9831	0.0547	0.0222	0.9887	0.0551	0.021032	0.9831	0.0796
0.0143	0.9831	0.0551	0.0222	0.9887	0.0554	0.021	0.9831	0.0799
0.0143	0.9831	0.0554	0.0222	0.9887	0.0557	0.021	0.9831	0.0802
0.0143	0.9831	0.0557	0.0222	0.9887	0.056	0.021	0.9831	0.0805
0.0143	0.9831	0.056	0.0223	0.9887	0.0563	0.0211	0.9831	0.0808
0.0144	0.9831	0.0563	0.0223	0.9887	0.0567	0.0211	0.9831	0.0818
0.0144	0.9831	0.0567	0.0223	0.9887	0.057	0.0211	0.9831	0.0821
0.0144	0.9831	0.057	0.0223	0.9887	0.0573	0.021223	0.9831	0.0827
0.0144	0.9831	0.0573	0.0223	0.9887	0.0576	0.0212	0.9831	0.0831
0.0144	0.9831	0.0576	0.0223	0.9887	0.0579	0.0212	0.9831	0.084
0.0145	0.9831	0.0579	0.0223	0.9887	0.0582	0.0213	0.9831	0.0847
0.0145	0.9831	0.0582	0.0224	0.9887	0.0586	0.0213	0.9831	0.085
0.0145	0.9831	0.0586	0.0224	0.9887	0.0589	0.0213	0.9831	0.0853
0.0145	0.9831	0.0589	0.0224	0.9887	0.0592	0.0213	0.9831	0.0859
0.014617	0.9831	0.0592	0.0224	0.9887	0.0595	0.0214	0.9831	0.0863
0.0146	0.9831	0.0595	0.022496	0.9887	0.0598	0.0215	0.9831	0.0872
0.0146	0.9831	0.0598	0.0225	0.9887	0.0602	0.0215	0.9831	0.0875
0.0147	0.9831	0.0602	0.022527	0.9887	0.0605	0.021554	0.9831	0.0878
0.0147	0.9831	0.0605	0.0225	0.9887	0.0608	0.0215	0.9831	0.0882
0.0147	0.9831	0.0608	0.0226	0.9887	0.0611	0.0217	0.9831	0.0891
0.0148	0.9831	0.0611	0.0226	0.9887	0.0614	0.0217	0.9831	0.0894
0.0148	0.9831	0.0614	0.0226	0.9887	0.0617	0.0217	0.9831	0.0901
0.0148	0.9831	0.0617	0.0226	0.9887	0.0621	0.0218	0.9831	0.0904
0.0148	0.9831	0.0621	0.022651	0.9887	0.0624	0.0219	0.9831	0.091
0.0149	0.9831	0.0624	0.0226	0.9887	0.0627	0.0219	0.9831	0.0913
0.0149	0.9831	0.0627	0.0226	0.9887	0.063	0.022	0.9831	0.092
0.0149	0.9831	0.063	0.0226	0.9887	0.0633	0.022066	0.9831	0.0929
0.0149	0.9831	0.0633	0.0226	0.9887	0.0637	0.022	0.9831	0.0933
0.0149	0.9831	0.0637	0.0226	0.9887	0.064	0.0221	0.9831	0.0936
0.0149	0.9831	0.064	0.0227	0.9887	0.0643	0.0221	0.9831	0.0939
0.015	0.9831	0.0643	0.0227	0.9887	0.0646	0.0221	0.9831	0.0942
0.015021	0.9831	0.0646	0.0227	0.9887	0.0649	0.02226	0.9831	0.0945
0.015081	0.9831	0.0649	0.0227	0.9887	0.0652	0.0222	0.9831	0.0948
0.015	0.9831	0.0652	0.0227	0.9887	0.0656	0.0223	0.9831	0.0952
0.0151	0.9831	0.0656	0.022749	0.9887	0.0659	0.0224	0.9831	0.0958
0.015155	0.9831	0.0659	0.0227	0.9887	0.0662	0.0224	0.9831	0.0961
0.0151	0.9831	0.0662	0.0227	0.9887	0.0665	0.0225	0.9831	0.0964
0.0151	0.9831	0.0665	0.0227	0.9887	0.0668	0.0225	0.9831	0.0968
0.015177	0.9831	0.0668	0.0227	0.9887	0.0672	0.0226	0.9831	0.0974
0.01518	0.9831	0.0672	0.0227	0.9887	0.0675	0.0226	0.9831	0.0977
0.0151	0.9831	0.0675	0.0227	0.9887	0.0678	0.0226	0.9831	0.0983
0.0152	0.9831	0.0678	0.02281	0.9887	0.0681	0.0226	0.9831	0.0987
0.0152	0.9831	0.0681	0.0228	0.9887	0.0684	0.0226	0.9831	0.0996
0.0152	0.9831	0.0684	0.022815	0.9887	0.0687	0.0228	0.9831	0.0999
0.0152	0.9831	0.0687	0.0228	0.9887	0.0691	0.022935	0.9831	0.1006
0.0152	0.9831	0.0691	0.0228	0.9887	0.0694	0.0229	0.9831	0.1012
0.0153	0.9831	0.0694	0.022824	0.9887	0.0697	0.023	0.9831	0.1015
0.0153	0.9831	0.0697	0.0228	0.9887	0.07	0.023	0.9831	0.1018
0.0153	0.9831	0.07	0.0228	0.9887	0.0703	0.0231	0.9831	0.1022
0.01539	0.9831	0.0703	0.0228	0.9887	0.0707	0.0231	0.9831	0.1028
0.015407	0.9831	0.0707	0.0229	0.9887	0.071	0.0231	0.9831	0.1031
0.0154	0.9831	0.071	0.0229	0.9887	0.0713	0.023277	0.9831	0.1034
0.0154	0.9831	0.0713	0.0229	0.9887	0.0716	0.023353	0.9831	0.1044
0.0154	0.9831	0.0716	0.0229	0.9887	0.0719	0.0233	0.9831	0.1047
0.0154	0.9831	0.0719	0.0229	0.9887	0.0722	0.0234	0.9831	0.105
0.0155	0.9831	0.0722	0.0229	0.9887	0.0726	0.0235	0.9831	0.1053
0.0155	0.9831	0.0726	0.0229	0.9887	0.0729	0.0235	0.9831	0.1057
0.0155	0.9831	0.0729	0.023	0.9887	0.0732	0.0236	0.9831	0.106
0.0156	0.9831	0.0732	0.023	0.9887	0.0735	0.0236	0.9831	0.1063
0.0156	0.9831	0.0735	0.023	0.9887	0.0738	0.0238	0.9831	0.1073
0.0157	0.9831	0.0738	0.023	0.9887	0.0742	0.023918	0.9831	0.1079
0.0157	0.9831	0.0742	0.023	0.9887	0.0745	0.024	0.9831	0.1082
0.0157	0.9831	0.0745	0.0231	0.9887	0.0748	0.0241	0.9831	0.1095
0.015824	0.9831	0.0748	0.0231	0.9887	0.0751	0.0241	0.9831	0.1098
0.0158	0.9831	0.0751	0.0231	0.9887	0.0754	0.0242	0.9831	0.1101
0.0159	0.9831	0.0754	0.0231	0.9887	0.0757	0.0242	0.9831	0.1104
0.0159	0.9831	0.0757	0.0231	0.9887	0.0761	0.0242	0.9831	0.1111
0.0159	0.9831	0.0761	0.0231	0.9887	0.0764	0.0242	0.9831	0.1114
0.0161	0.9831	0.0764	0.0231	0.9887	0.0767	0.0242	0.9831	0.1117
0.0161	0.9831	0.0767	0.0231	0.9887	0.077	0.0243	0.9831	0.112
0.0161	0.9831	0.077	0.0232	0.9887	0.0773	0.0243	0.9831	0.1123
0.0161	0.9831	0.0773	0.0232	0.9887	0.0777	0.0244	0.9831	0.113
0.0161	0.9831	0.0777	0.0232	0.9887	0.078	0.0244	0.9831	0.1133
0.016195	0.9831	0.078	0.0232	0.9887	0.0783	0.0244	0.9831	0.1136
0.0162	0.9831	0.0783	0.0232	0.9887	0.0786	0.0244	0.9831	0.1139
0.0162	0.9831	0.0786	0.0232	0.9887	0.0789	0.0246	0.9831	0.1152
0.0162	0.9831	0.0789	0.0232	0.9887	0.0792	0.0246	0.9831	0.1162
0.0162	0.9831	0.0792	0.0232	0.9887	0.0796	0.0246	0.9831	0.1165
0.0162	0.9831	0.0796	0.0232	0.9887	0.0799	0.0248	0.9831	0.1168
0.0162	0.9831	0.0799	0.0232	0.9887	0.0802	0.0248	0.9831	0.1171
0.0163	0.9831	0.0802	0.0232	0.9887	0.0805	0.0248	0.9831	0.1174
0.0164	0.9831	0.0805	0.023292	0.9887	0.0808	0.0248	0.9831	0.1178
0.0164	0.9831	0.0808	0.0232	0.9887	0.0812	0.0248	0.9831	0.1181
0.0164	0.9831	0.0812	0.0232	0.9887	0.0815	0.0249	0.9831	0.1184
0.0165	0.9831	0.0815	0.0233	0.9887	0.0818	0.0249	0.9831	0.1187
0.0165	0.9831	0.0818	0.0233	0.9887	0.0821	0.0249	0.9831	0.119
0.0165	0.9831	0.0821	0.0233	0.9887	0.0824	0.025051	0.9831	0.1194
0.0165	0.9831	0.0824	0.0233	0.9887	0.0827	0.025074	0.9831	0.1197
0.0165	0.9831	0.0827	0.023413	0.9887	0.0831	0.025081	0.9831	0.12
0.0165	0.9831	0.0831	0.0234	0.9887	0.0834	0.025	0.9831	0.1203
0.0165	0.9831	0.0834	0.0234	0.9887	0.0837	0.0252	0.9774	0.1222
0.0165	0.9831	0.0837	0.0234	0.9887	0.084	0.0254	0.9774	0.1225
0.0165	0.9831	0.084	0.023464	0.9887	0.0843	0.0254	0.9774	0.1229
0.0166	0.9831	0.0843	0.023487	0.9887	0.0847	0.0254	0.9774	0.1232
0.0166	0.9831	0.0847	0.0235	0.9887	0.085	0.0255	0.9774	0.1238
0.0166	0.9831	0.085	0.0235	0.9887	0.0853	0.0256	0.9774	0.1241
0.0167	0.9831	0.0853	0.0235	0.9887	0.0856	0.025644	0.9774	0.1257
0.0167	0.9831	0.0856	0.0235	0.9887	0.0859	0.0256	0.9774	0.126
0.0168	0.9831	0.0859	0.0235	0.9887	0.0863	0.0256	0.9774	0.1264
0.0169	0.9831	0.0863	0.0235	0.9887	0.0866	0.0256	0.9774	0.127
0.0169	0.9831	0.0866	0.0235	0.9887	0.0869	0.0257	0.9774	0.1276
0.0169	0.9831	0.0869	0.0235	0.9887	0.0872	0.0258	0.9774	0.1283
0.017	0.9831	0.0872	0.0235	0.9887	0.0875	0.0258	0.9774	0.1286
0.017	0.9831	0.0875	0.0235	0.9887	0.0878	0.0258	0.9774	0.1295
0.0171	0.9831	0.0878	0.0235	0.9887	0.0882	0.026	0.9774	0.1299
0.0171	0.9831	0.0882	0.0235	0.9887	0.0885	0.026	0.9774	0.1302
0.0171	0.9831	0.0885	0.0235	0.9887	0.0888	0.026	0.9718	0.1302
0.0171	0.9831	0.0888	0.0236	0.9887	0.0891	0.0261	0.9718	0.1305
0.017224	0.9831	0.0891	0.0236	0.9887	0.0894	0.0262	0.9718	0.1314
0.0172	0.9831	0.0894	0.0236	0.9887	0.0898	0.0262	0.9605	0.1321
0.0172	0.9831	0.0898	0.0236	0.9887	0.0901	0.026304	0.9605	0.1324
0.0173	0.9831	0.0901	0.0236	0.9887	0.0904	0.0263	0.9605	0.1337
0.0173	0.9831	0.0904	0.0236	0.9887	0.0907	0.026443	0.9605	0.134
0.0173	0.9831	0.0907	0.0236	0.9887	0.091	0.0264	0.9605	0.1343
0.0174	0.9831	0.091	0.0236	0.9887	0.0913	0.0265	0.9605	0.1353
0.017434	0.9831	0.0913	0.0236	0.9887	0.0917	0.0265	0.9605	0.1356
0.0174	0.9831	0.0917	0.0236	0.9887	0.092	0.0266	0.9605	0.1362
0.0174	0.9831	0.092	0.023662	0.9887	0.0923	0.0266	0.9605	0.1365
0.0174	0.9831	0.0923	0.0236	0.9887	0.0926	0.0267	0.9605	0.1372
0.0174	0.9831	0.0926	0.0236	0.9831	0.0926	0.0268	0.9605	0.1375
0.017513	0.9831	0.0929	0.0237	0.9831	0.0929	0.0269	0.9605	0.1378
0.0176	0.9831	0.0933	0.0237	0.9831	0.0933	0.0269	0.9605	0.1397
0.0176	0.9831	0.0936	0.0237	0.9831	0.0936	0.027	0.9605	0.141
0.0176	0.9831	0.0939	0.0237	0.9831	0.0939	0.027	0.9605	0.1413
0.017672	0.9831	0.0942	0.023827	0.9831	0.0942	0.027141	0.9605	0.1426
0.017683	0.9831	0.0945	0.0238	0.9831	0.0945	0.0271	0.9605	0.1435
0.0177	0.9831	0.0948	0.0238	0.9831	0.0948	0.0272	0.9605	0.1439
0.0177	0.9831	0.0952	0.0238	0.9831	0.0952	0.0273	0.9605	0.1442
0.0177	0.9831	0.0955	0.0238	0.9831	0.0955	0.0273	0.9605	0.1445
0.0177	0.9831	0.0958	0.023881	0.9831	0.0958	0.0273	0.9605	0.1448
0.0177	0.9831	0.0961	0.0238	0.9831	0.0961	0.0273	0.9605	0.1454
0.0177	0.9831	0.0964	0.0239	0.9831	0.0964	0.0273	0.9605	0.1467
0.0177	0.9831	0.0968	0.0239	0.9831	0.0968	0.0274	0.9605	0.1474
0.0178	0.9831	0.0971	0.0239	0.9831	0.0971	0.0274	0.9605	0.1477
0.0178	0.9831	0.0974	0.0239	0.9831	0.0974	0.0275	0.9605	0.1483
0.0178	0.9831	0.0977	0.0239	0.9831	0.0977	0.0275	0.9605	0.1486
0.0178	0.9831	0.098	0.0239	0.9831	0.098	0.0276	0.9605	0.1496
0.0178	0.9831	0.0983	0.0239	0.9831	0.0983	0.0276	0.9605	0.1502
0.0179	0.9831	0.0987	0.024	0.9831	0.0987	0.027728	0.9605	0.1509
0.0179	0.9831	0.099	0.024	0.9831	0.099	0.0277	0.9605	0.1512
0.0179	0.9831	0.0993	0.024	0.9831	0.0993	0.0277	0.9605	0.1515
0.0179	0.9831	0.0996	0.024	0.9831	0.0996	0.0278	0.9605	0.1518
0.018	0.9831	0.0999	0.024	0.9831	0.0999	0.0279	0.9605	0.1521
0.018	0.9831	0.1003	0.024	0.9831	0.1003	0.028	0.9605	0.1528
0.0181	0.9831	0.1006	0.024	0.9831	0.1006	0.0281	0.9605	0.1534
0.0181	0.9831	0.1009	0.024073	0.9831	0.1009	0.0281	0.9605	0.1547
0.0181	0.9831	0.1012	0.024	0.9831	0.1012	0.0281	0.9548	0.1547
0.0181	0.9831	0.1015	0.024	0.9831	0.1015	0.0282	0.9548	0.155
0.0182	0.9831	0.1018	0.024	0.9831	0.1018	0.0282	0.9548	0.1553
0.0182	0.9774	0.1018	0.024	0.9831	0.1022	0.028244	0.9548	0.1563
0.018285	0.9774	0.1022	0.0241	0.9831	0.1025	0.0282	0.9548	0.1595
0.0183	0.9774	0.1025	0.0241	0.9831	0.1028	0.028393	0.9548	0.1598
0.0183	0.9774	0.1028	0.0241	0.9831	0.1031	0.0284	0.9548	0.1601
0.018364	0.9774	0.1031	0.0241	0.9831	0.1034	0.0285	0.9548	0.161
0.0183	0.9774	0.1034	0.0241	0.9831	0.1038	0.0286	0.9548	0.1617
0.0183	0.9774	0.1038	0.0241	0.9831	0.1041	0.0286	0.9548	0.162
0.0184	0.9774	0.1041	0.0241	0.9774	0.1041	0.0287	0.9548	0.1639
0.0184	0.9774	0.1044	0.0241	0.9774	0.1044	0.0288	0.9548	0.1642
0.0184	0.9774	0.1047	0.0242	0.9774	0.1047	0.0289	0.9548	0.1649
0.0184	0.9774	0.105	0.0242	0.9774	0.105	0.028921	0.9548	0.1658
0.0184	0.9774	0.1053	0.0242	0.9774	0.1053	0.029	0.9548	0.1677
0.0184	0.9774	0.1057	0.0242	0.9774	0.1057	0.029	0.9548	0.168
0.0184	0.9774	0.106	0.0242	0.9774	0.106	0.0291	0.9548	0.1696
0.0184	0.9774	0.1063	0.0242	0.9774	0.1063	0.0292	0.9548	0.17
0.0185	0.9774	0.1066	0.0243	0.9774	0.1066	0.0293	0.9548	0.1706
0.0185	0.9774	0.1069	0.0243	0.9774	0.1069	0.0293	0.9492	0.1709
0.018624	0.9774	0.1073	0.0243	0.9774	0.1073	0.0293	0.9492	0.1715
0.0186	0.9774	0.1076	0.0243	0.9774	0.1076	0.0293	0.9492	0.1719
0.018643	0.9774	0.1079	0.0243	0.9718	0.1076	0.0293	0.9492	0.1728
0.0186	0.9774	0.1082	0.0243	0.9718	0.1079	0.0294	0.9492	0.1731
0.0186	0.9774	0.1085	0.0244	0.9718	0.1082	0.0295	0.9492	0.1735
0.0186	0.9774	0.1088	0.0244	0.9718	0.1085	0.029561	0.9492	0.1744
0.0186	0.9774	0.1092	0.0244	0.9718	0.1088	0.0296	0.9492	0.1747
0.0187	0.9774	0.1095	0.0244	0.9718	0.1092	0.0296	0.9492	0.176
0.0187	0.9774	0.1098	0.0244	0.9718	0.1095	0.0296	0.9492	0.1789
0.0187	0.9774	0.1101	0.0244	0.9718	0.1098	0.0297	0.9492	0.1792
0.018778	0.9774	0.1104	0.0244	0.9718	0.1101	0.0297	0.9492	0.1808
0.0187	0.9774	0.1108	0.0244	0.9718	0.1104	0.0298	0.9435	0.1808
0.0187	0.9774	0.1111	0.0244	0.9718	0.1108	0.0298	0.9435	0.1811
0.0188	0.9774	0.1114	0.0244	0.9718	0.1111	0.0298	0.9435	0.1814
0.0188	0.9774	0.1117	0.024505	0.9718	0.1114	0.03	0.9435	0.1824
0.018839	0.9774	0.112	0.0245	0.9718	0.1117	0.03	0.9435	0.1827
0.0188	0.9774	0.1123	0.0245	0.9718	0.112	0.03	0.9435	0.183
0.0188	0.9774	0.1127	0.0245	0.9718	0.1123	0.0301	0.9435	0.1846
0.0188	0.9774	0.113	0.0245	0.9718	0.1127	0.0302	0.9435	0.1849
0.0189	0.9774	0.1133	0.0245	0.9718	0.113	0.0302	0.9435	0.1868
0.0189	0.9774	0.1136	0.0245	0.9718	0.1133	0.0302	0.9435	0.1871
0.0189	0.9774	0.1139	0.0245	0.9718	0.1136	0.0303	0.9435	0.1875
0.0189	0.9774	0.1143	0.0245	0.9718	0.1139	0.0303	0.9435	0.1897
0.018971	0.9774	0.1146	0.024583	0.9718	0.1143	0.0303	0.9435	0.19
0.0189	0.9774	0.1149	0.024587	0.9718	0.1146	0.0304	0.9435	0.1903
0.019	0.9774	0.1152	0.0245	0.9718	0.1149	0.0304	0.9435	0.191
0.019	0.9774	0.1155	0.0246	0.9718	0.1152	0.0305	0.9435	0.1919
0.019	0.9774	0.1158	0.0246	0.9718	0.1155	0.0305	0.9435	0.1922
0.019	0.9774	0.1162	0.0246	0.9718	0.1158	0.0306	0.9435	0.1929
0.019	0.9774	0.1165	0.0246	0.9718	0.1162	0.0307	0.9435	0.1932
0.0191	0.9774	0.1168	0.024656	0.9718	0.1165	0.0307	0.9435	0.1945
0.0191	0.9774	0.1171	0.0246	0.9718	0.1168	0.0308	0.9379	0.1945
0.0191	0.9774	0.1174	0.0246	0.9718	0.1171	0.0309	0.9322	0.1948
0.0191	0.9774	0.1178	0.0246	0.9718	0.1174	0.0309	0.9322	0.1951
0.0191	0.9774	0.1181	0.0246	0.9718	0.1178	0.031	0.9322	0.1973
0.0192	0.9774	0.1184	0.0246	0.9718	0.1181	0.031	0.9322	0.1976
0.0192	0.9774	0.1187	0.0246	0.9718	0.1184	0.0312	0.9322	0.1996
0.0193	0.9774	0.119	0.0246	0.9718	0.1187	0.0312	0.9322	0.1999
0.0193	0.9774	0.1194	0.0246	0.9718	0.119	0.0312	0.9322	0.2008
0.0193	0.9774	0.1197	0.0246	0.9718	0.1194	0.0314	0.9322	0.2018
0.0193	0.9774	0.12	0.024729	0.9718	0.1197	0.0315	0.9322	0.2021
0.0194	0.9774	0.1203	0.0247	0.9718	0.12	0.0315	0.9322	0.2024
0.0194	0.9774	0.1206	0.0247	0.9718	0.1203	0.0315	0.9322	0.2034
0.0194	0.9774	0.1209	0.0247	0.9718	0.1206	0.0316	0.9322	0.2037
0.0194	0.9774	0.1213	0.0247	0.9718	0.1209	0.0316	0.9322	0.2043
0.019439	0.9774	0.1216	0.0247	0.9718	0.1213	0.0317	0.9322	0.2056
0.0194	0.9774	0.1219	0.0248	0.9718	0.1216	0.0317	0.9322	0.2059
0.0194	0.9774	0.1222	0.0248	0.9718	0.1219	0.0317	0.9322	0.2069
0.0194	0.9774	0.1225	0.0248	0.9718	0.1222	0.0319	0.9322	0.2101
0.0195	0.9774	0.1229	0.024873	0.9718	0.1225	0.0319	0.9322	0.211
0.0195	0.9774	0.1232	0.0249	0.9718	0.1229	0.032	0.9266	0.2132
0.0196	0.9774	0.1235	0.02493	0.9718	0.1232	0.0322	0.9209	0.2139
0.0196	0.9774	0.1238	0.02494	0.9718	0.1235	0.0322	0.9209	0.2142
0.0196	0.9774	0.1241	0.0249	0.9718	0.1238	0.0322	0.9209	0.2148
0.0196	0.9774	0.1244	0.024956	0.9718	0.1241	0.0323	0.9209	0.2171
0.0197	0.9774	0.1248	0.0249	0.9718	0.1244	0.0323	0.9209	0.2174
0.019719	0.9774	0.1251	0.0249	0.9661	0.1244	0.0324	0.9209	0.2177
0.0197	0.9774	0.1254	0.025005	0.9661	0.1248	0.032537	0.9209	0.219
0.019754	0.9774	0.1257	0.025	0.9661	0.1251	0.0325	0.9153	0.2196
0.0197	0.9774	0.126	0.025	0.9661	0.1254	0.03272	0.9096	0.2209
0.0197	0.9774	0.1264	0.025	0.9661	0.1257	0.0327	0.9096	0.2212
0.0197	0.9774	0.1267	0.025	0.9661	0.126	0.0327	0.904	0.2237
0.0198	0.9774	0.127	0.025	0.9661	0.1264	0.0327	0.904	0.2241
0.0198	0.9774	0.1273	0.025054	0.9661	0.1267	0.032975	0.904	0.2247
0.0198	0.9774	0.1276	0.025	0.9661	0.127	0.0329	0.904	0.225
0.0198	0.9774	0.1279	0.025	0.9661	0.1273	0.033	0.904	0.2253
0.0198	0.9774	0.1283	0.025	0.9661	0.1276	0.033	0.904	0.226
0.0198	0.9774	0.1286	0.025	0.9661	0.1279	0.033	0.904	0.2263
0.019867	0.9774	0.1289	0.025	0.9661	0.1283	0.033	0.904	0.2285
0.0198	0.9774	0.1292	0.0251	0.9661	0.1286	0.0332	0.904	0.2288
0.0198	0.9774	0.1295	0.0251	0.9661	0.1289	0.0332	0.904	0.2295
0.0198	0.9774	0.1299	0.025129	0.9661	0.1292	0.0333	0.904	0.2317
0.0199	0.9774	0.1302	0.0251	0.9661	0.1295	0.0333	0.904	0.2333
0.0199	0.9774	0.1305	0.0251	0.9661	0.1299	0.0333	0.904	0.2346
0.019967	0.9774	0.1308	0.0251	0.9661	0.1302	0.0335	0.904	0.2349
0.0199	0.9774	0.1311	0.0251	0.9661	0.1305	0.033513	0.904	0.2352
0.0199	0.9774	0.1314	0.0252	0.9661	0.1308	0.0335	0.904	0.2381
0.019992	0.9774	0.1318	0.0252	0.9661	0.1311	0.0335	0.904	0.2384
0.02	0.9774	0.1321	0.0252	0.9661	0.1314	0.0337	0.904	0.2387
0.02	0.9774	0.1324	0.0252	0.9661	0.1318	0.0338	0.904	0.239
0.02	0.9774	0.1327	0.0252	0.9661	0.1321	0.0338	0.904	0.2403
0.02	0.9774	0.133	0.0252	0.9661	0.1324	0.0338	0.904	0.2419
0.0201	0.9774	0.1334	0.0252	0.9661	0.1327	0.034	0.904	0.2422
0.0201	0.9774	0.1337	0.0253	0.9661	0.133	0.034	0.904	0.2451
0.0201	0.9774	0.134	0.0253	0.9661	0.1334	0.0341	0.904	0.2454
0.0201	0.9774	0.1343	0.0253	0.9605	0.1334	0.0341	0.904	0.2476
0.020115	0.9774	0.1346	0.0253	0.9605	0.1337	0.0342	0.904	0.2508
0.0201	0.9774	0.1349	0.0253	0.9605	0.134	0.0343	0.904	0.2518
0.0201	0.9774	0.1353	0.0253	0.9605	0.1343	0.0343	0.904	0.254
0.0201	0.9774	0.1356	0.0253	0.9605	0.1346	0.0343	0.904	0.2543
0.0201	0.9774	0.1359	0.0253	0.9605	0.1349	0.0346	0.904	0.2546
0.0201	0.9774	0.1362	0.0254	0.9605	0.1353	0.0346	0.904	0.2565
0.0201	0.9774	0.1365	0.0254	0.9605	0.1356	0.0348	0.904	0.2578
0.020154	0.9774	0.1369	0.0254	0.9605	0.1359	0.0348	0.8983	0.26
0.0201	0.9774	0.1372	0.0254	0.9605	0.1362	0.0348	0.8983	0.2603
0.0201	0.9774	0.1375	0.025445	0.9605	0.1365	0.0348	0.8983	0.2607
0.0202	0.9774	0.1378	0.0254	0.9605	0.1369	0.0349	0.8983	0.261
0.0202	0.9774	0.1381	0.0254	0.9605	0.1372	0.0349	0.8983	0.2619
0.020246	0.9774	0.1384	0.0254	0.9605	0.1375	0.0349	0.8983	0.2635
0.0202	0.9774	0.1388	0.0255	0.9605	0.1378	0.035	0.8983	0.2638
0.0203	0.9774	0.1391	0.0255	0.9605	0.1381	0.035	0.8983	0.2642
0.020317	0.9774	0.1394	0.0255	0.9605	0.1384	0.035129	0.8927	0.2642
0.0203	0.9774	0.1397	0.0255	0.9605	0.1388	0.0351	0.8927	0.2658
0.0203	0.9774	0.14	0.0255	0.9605	0.1391	0.0351	0.8927	0.2661
0.020324	0.9774	0.1404	0.0255	0.9605	0.1394	0.0353	0.8927	0.2667
0.0203	0.9774	0.1407	0.0255	0.9605	0.1397	0.0354	0.8927	0.267
0.0203	0.9774	0.141	0.0255	0.9605	0.14	0.0354	0.8927	0.2686
0.0203	0.9774	0.1413	0.0255	0.9605	0.1404	0.0354	0.8927	0.2721
0.0203	0.9774	0.1416	0.0256	0.9605	0.1407	0.0355	0.8927	0.2724
0.0203	0.9774	0.1419	0.025619	0.9605	0.141	0.035633	0.8927	0.2734
0.0203	0.9774	0.1423	0.0256	0.9605	0.1413	0.0356	0.8927	0.2743
0.0204	0.9774	0.1426	0.0256	0.9605	0.1416	0.0357	0.887	0.2763
0.0204	0.9774	0.1429	0.0256	0.9605	0.1419	0.0357	0.8757	0.2794
0.0204	0.9774	0.1432	0.0256	0.9605	0.1423	0.0359	0.8757	0.282
0.0204	0.9774	0.1435	0.0256	0.9605	0.1426	0.035965	0.8757	0.2823
0.0204	0.9774	0.1439	0.025695	0.9605	0.1429	0.036	0.8757	0.2842
0.0204	0.9774	0.1442	0.0257	0.9605	0.1432	0.036231	0.8757	0.2845
0.0204	0.9774	0.1445	0.0257	0.9605	0.1435	0.0362	0.8757	0.2849
0.0204	0.9774	0.1448	0.0257	0.9605	0.1439	0.0362	0.8757	0.2868
0.0204	0.9774	0.1451	0.0257	0.9605	0.1442	0.0363	0.8757	0.2887
0.020493	0.9774	0.1454	0.0257	0.9605	0.1445	0.0363	0.8757	0.289
0.0205	0.9774	0.1458	0.0257	0.9605	0.1448	0.0364	0.8701	0.2893
0.020521	0.9774	0.1461	0.0258	0.9605	0.1451	0.0364	0.8701	0.2899
0.0205	0.9718	0.1461	0.0258	0.9605	0.1454	0.0366	0.8701	0.2928
0.0205	0.9718	0.1464	0.0258	0.9605	0.1458	0.0366	0.8701	0.296
0.0205	0.9718	0.1467	0.0258	0.9605	0.1461	0.0366	0.8644	0.2979
0.0205	0.9718	0.147	0.0258	0.9605	0.1464	0.0368	0.8644	0.2982
0.0205	0.9718	0.1474	0.0258	0.9605	0.1467	0.0368	0.8644	0.2985
0.0206	0.9718	0.1477	0.0259	0.9605	0.147	0.036834	0.8588	0.3004
0.0206	0.9718	0.148	0.0259	0.9605	0.1474	0.0368	0.8588	0.3008
0.0206	0.9718	0.1483	0.0259	0.9605	0.1477	0.0368	0.8531	0.3011
0.0206	0.9718	0.1486	0.0259	0.9605	0.148	0.0369	0.8531	0.3014
0.0206	0.9718	0.1489	0.0259	0.9605	0.1483	0.037	0.8531	0.3017
0.0207	0.9718	0.1493	0.0259	0.9605	0.1486	0.037	0.8531	0.302
0.020741	0.9718	0.1496	0.0259	0.9605	0.1489	0.0371	0.8531	0.3024
0.0207	0.9718	0.1499	0.026	0.9605	0.1493	0.0371	0.8531	0.3046
0.0207	0.9718	0.1502	0.026	0.9605	0.1496	0.0372	0.8475	0.3068
0.0208	0.9718	0.1505	0.026	0.9605	0.1499	0.0373	0.8475	0.3071
0.0208	0.9718	0.1509	0.026	0.9605	0.1502	0.0373	0.8475	0.3078
0.0208	0.9718	0.1512	0.026	0.9605	0.1505	0.0374	0.8475	0.31
0.0208	0.9718	0.1515	0.026	0.9548	0.1505	0.037427	0.8418	0.3113
0.0208	0.9718	0.1518	0.026	0.9548	0.1509	0.0374	0.8418	0.3116
0.0208	0.9718	0.1521	0.026066	0.9548	0.1512	0.037485	0.8418	0.3167
0.0208	0.9718	0.1525	0.026	0.9548	0.1515	0.0376	0.8418	0.3186
0.0208	0.9718	0.1528	0.026	0.9548	0.1518	0.0376	0.8362	0.3192
0.0208	0.9718	0.1531	0.026	0.9492	0.1518	0.037757	0.8362	0.3218
0.020901	0.9718	0.1534	0.026	0.9492	0.1521	0.0377	0.8362	0.3221
0.0209	0.9718	0.1537	0.026141	0.9492	0.1525	0.03782	0.8362	0.3227
0.0209	0.9718	0.154	0.0261	0.9492	0.1528	0.0378	0.8362	0.323
0.0209	0.9718	0.1544	0.0261	0.9492	0.1531	0.037987	0.8362	0.3234
0.0209	0.9718	0.1547	0.0261	0.9492	0.1534	0.038	0.8305	0.3234
0.0209	0.9718	0.155	0.0261	0.9492	0.1537	0.038	0.8249	0.3253
0.021	0.9718	0.1553	0.0261	0.9492	0.154	0.038	0.8249	0.3256
0.021	0.9718	0.1556	0.0261	0.9492	0.1544	0.038094	0.8249	0.3265
0.0211	0.9718	0.156	0.0261	0.9492	0.1547	0.038234	0.8249	0.3269
0.0211	0.9718	0.1563	0.0262	0.9492	0.155	0.0382	0.8249	0.3272
0.0211	0.9718	0.1566	0.0262	0.9492	0.1553	0.0383	0.8249	0.3304
0.02128	0.9718	0.1569	0.0262	0.9492	0.1556	0.0383	0.8192	0.3323
0.0212	0.9718	0.1572	0.0263	0.9435	0.1556	0.0384	0.8192	0.3342
0.0212	0.9718	0.1575	0.0263	0.9435	0.156	0.0385	0.8192	0.3345
0.0213	0.9661	0.1575	0.0263	0.9435	0.1563	0.038575	0.8192	0.3348
0.0213	0.9661	0.1579	0.0263	0.9435	0.1566	0.0385	0.8192	0.3351
0.0214	0.9661	0.1582	0.0263	0.9435	0.1569	0.0386	0.8192	0.3377
0.0214	0.9661	0.1585	0.0263	0.9435	0.1572	0.0387	0.8192	0.3386
0.0214	0.9661	0.1588	0.0263	0.9435	0.1575	0.038869	0.8192	0.339
0.0214	0.9661	0.1591	0.0263	0.9435	0.1579	0.0388	0.8192	0.3393
0.0214	0.9661	0.1595	0.0263	0.9435	0.1582	0.0389	0.8192	0.3399
0.0214	0.9661	0.1598	0.0264	0.9435	0.1585	0.0389	0.8192	0.3428
0.0214	0.9661	0.1601	0.0264	0.9435	0.1588	0.039	0.8136	0.345
0.0215	0.9661	0.1604	0.0264	0.9435	0.1591	0.0391	0.8136	0.3453
0.0215	0.9661	0.1607	0.0264	0.9435	0.1595	0.0391	0.8136	0.3456
0.0215	0.9661	0.161	0.026445	0.9435	0.1598	0.0392	0.8136	0.3488
0.0215	0.9661	0.1614	0.0264	0.9435	0.1601	0.0392	0.8136	0.3491
0.0216	0.9661	0.1617	0.0264	0.9435	0.1604	0.0392	0.8136	0.3495
0.0216	0.9661	0.162	0.0264	0.9435	0.1607	0.0392	0.8136	0.352
0.0216	0.9661	0.1623	0.0264	0.9435	0.161	0.0394	0.8136	0.3539
0.021672	0.9661	0.1626	0.0264	0.9435	0.1614	0.0394	0.8136	0.3542
0.0217	0.9661	0.163	0.0264	0.9435	0.1617	0.0395	0.8136	0.3546
0.0217	0.9661	0.1633	0.0264	0.9435	0.162	0.0397	0.8136	0.3577
0.0217	0.9661	0.1636	0.0264	0.9435	0.1623	0.0398	0.8136	0.3581
0.0217	0.9661	0.1639	0.0264	0.9379	0.1623	0.0398	0.8079	0.3596
0.0218	0.9661	0.1642	0.0264	0.9379	0.1626	0.0398	0.8079	0.3612
0.0218	0.9661	0.1645	0.0264	0.9379	0.163	0.0399	0.8079	0.3619
0.0218	0.9661	0.1649	0.0265	0.9379	0.1633	0.0399	0.8079	0.3622
0.0218	0.9661	0.1652	0.0265	0.9379	0.1636	0.04	0.8079	0.3625
0.0218	0.9661	0.1655	0.026553	0.9379	0.1639	0.040083	0.8079	0.3631
0.0218	0.9661	0.1658	0.0265	0.9379	0.1642	0.0402	0.8023	0.3641
0.0218	0.9661	0.1661	0.0265	0.9379	0.1645	0.0402	0.8023	0.3673
0.0219	0.9661	0.1665	0.0265	0.9379	0.1649	0.0403	0.8023	0.3689
0.0219	0.9661	0.1668	0.0266	0.9379	0.1652	0.040425	0.8023	0.3692
0.0219	0.9661	0.1671	0.0266	0.9379	0.1655	0.0404	0.8023	0.3705
0.0219	0.9661	0.1674	0.0266	0.9379	0.1658	0.0404	0.7966	0.374
0.0219	0.9661	0.1677	0.0266	0.9379	0.1661	0.0405	0.7966	0.3743
0.0219	0.9661	0.168	0.0267	0.9379	0.1665	0.0407	0.7966	0.3746
0.022	0.9661	0.1684	0.0267	0.9379	0.1668	0.0407	0.7966	0.3752
0.022	0.9661	0.1687	0.0267	0.9379	0.1671	0.0408	0.7966	0.3765
0.022	0.9661	0.169	0.0268	0.9379	0.1674	0.0408	0.7966	0.3778
0.022	0.9661	0.1693	0.026809	0.9379	0.1677	0.0408	0.7966	0.3781
0.022	0.9661	0.1696	0.0268	0.9379	0.168	0.041	0.7966	0.3784
0.022	0.9661	0.17	0.0268	0.9379	0.1684	0.041	0.7966	0.3797
0.0221	0.9661	0.1703	0.0268	0.9379	0.1687	0.041	0.7966	0.3816
0.0221	0.9661	0.1706	0.0268	0.9379	0.169	0.0411	0.7966	0.3819
0.0221	0.9661	0.1709	0.0268	0.9379	0.1693	0.0411	0.791	0.3864
0.0222	0.9661	0.1712	0.0268	0.9379	0.1696	0.0413	0.7853	0.3883
0.0222	0.9661	0.1715	0.0268	0.9379	0.17	0.0413	0.7853	0.3886
0.0222	0.9661	0.1719	0.0268	0.9379	0.1703	0.041465	0.7853	0.3892
0.0222	0.9661	0.1722	0.0268	0.9379	0.1706	0.0414	0.7853	0.3896
0.0222	0.9661	0.1725	0.0268	0.9379	0.1709	0.0416	0.7797	0.3896
0.0222	0.9661	0.1728	0.0268	0.9379	0.1712	0.0417	0.7797	0.3899
0.0222	0.9661	0.1731	0.0268	0.9379	0.1715	0.0417	0.7797	0.3905
0.0223	0.9661	0.1735	0.0268	0.9379	0.1719	0.0417	0.7797	0.3924
0.0223	0.9661	0.1738	0.0269	0.9379	0.1722	0.0417	0.7797	0.395
0.0223	0.9661	0.1741	0.0269	0.9379	0.1725	0.0418	0.7797	0.3956
0.0223	0.9661	0.1744	0.0269	0.9379	0.1728	0.041845	0.7797	0.3959
0.0223	0.9661	0.1747	0.0269	0.9379	0.1731	0.0419	0.7797	0.3962
0.0223	0.9661	0.175	0.0269	0.9379	0.1735	0.042	0.7797	0.3969
0.0223	0.9661	0.1754	0.0269	0.9379	0.1738	0.042	0.7797	0.3975
0.0223	0.9661	0.1757	0.0269	0.9379	0.1741	0.0421	0.7797	0.3982
0.0223	0.9661	0.176	0.0269	0.9379	0.1744	0.0421	0.7797	0.4017
0.0224	0.9661	0.1763	0.0269	0.9379	0.1747	0.0423	0.7797	0.4032
0.0224	0.9661	0.1766	0.027	0.9379	0.175	0.0423	0.7797	0.4036
0.0224	0.9661	0.177	0.027	0.9379	0.1754	0.0423	0.7797	0.4039
0.0224	0.9661	0.1773	0.027	0.9379	0.1757	0.0423	0.7797	0.4071
0.0225	0.9661	0.1776	0.027	0.9379	0.176	0.042581	0.7797	0.4074
0.0225	0.9661	0.1779	0.027	0.9379	0.1763	0.0425	0.7797	0.4077
0.0225	0.9661	0.1782	0.027	0.9379	0.1766	0.0426	0.7797	0.408
0.022571	0.9661	0.1785	0.027	0.9379	0.177	0.0427	0.7797	0.4083
0.0225	0.9661	0.1789	0.027	0.9379	0.1773	0.0427	0.7797	0.4102
0.0225	0.9661	0.1792	0.027	0.9379	0.1776	0.042822	0.7797	0.4131
0.02259	0.9661	0.1795	0.027	0.9379	0.1779	0.0429	0.7797	0.4137
0.0225	0.9661	0.1798	0.027	0.9379	0.1782	0.0429	0.7797	0.4141
0.0226	0.9661	0.1801	0.027	0.9379	0.1785	0.043	0.774	0.4163
0.0226	0.9661	0.1805	0.027078	0.9379	0.1789	0.0431	0.774	0.4166
0.0226	0.9661	0.1808	0.0271	0.9379	0.1792	0.0431	0.7627	0.4185
0.0226	0.9661	0.1811	0.0271	0.9379	0.1795	0.0433	0.7627	0.4204
0.0226	0.9661	0.1814	0.0271	0.9379	0.1798	0.0433	0.7627	0.4208
0.0226	0.9661	0.1817	0.0271	0.9379	0.1801	0.0433	0.7627	0.4217
0.0226	0.9661	0.182	0.0271	0.9379	0.1805	0.0434	0.7627	0.423
0.022703	0.9661	0.1824	0.0272	0.9379	0.1808	0.0434	0.7627	0.4233
0.022723	0.9661	0.1827	0.0272	0.9379	0.1811	0.0434	0.7627	0.4236
0.0227	0.9661	0.183	0.0272	0.9379	0.1814	0.0435	0.7627	0.4239
0.0227	0.9661	0.1833	0.0272	0.9379	0.1817	0.0436	0.7627	0.4243
0.0227	0.9661	0.1836	0.027233	0.9379	0.182	0.0436	0.7627	0.4246
0.0227	0.9661	0.184	0.0272	0.9379	0.1824	0.0437	0.7627	0.4249
0.0227	0.9661	0.1843	0.0272	0.9379	0.1827	0.0437	0.7627	0.4284
0.0227	0.9661	0.1846	0.027273	0.9379	0.183	0.0437	0.7627	0.4313
0.022796	0.9661	0.1849	0.0272	0.9379	0.1833	0.0439	0.7627	0.4316
0.0228	0.9661	0.1852	0.0272	0.9379	0.1836	0.0439	0.7627	0.4319
0.0228	0.9661	0.1856	0.0273	0.9379	0.184	0.044	0.7627	0.4332
0.0228	0.9661	0.1859	0.0273	0.9379	0.1843	0.044	0.7627	0.436
0.0228	0.9661	0.1862	0.0273	0.9379	0.1846	0.0441	0.7627	0.4373
0.0228	0.9661	0.1865	0.0273	0.9379	0.1849	0.0441	0.7627	0.4395
0.0228	0.9661	0.1868	0.0273	0.9379	0.1852	0.0443	0.7627	0.4414
0.0229	0.9661	0.1871	0.0273	0.9379	0.1856	0.0443	0.7627	0.4418
0.0229	0.9661	0.1875	0.0273	0.9379	0.1859	0.0443	0.7571	0.4427
0.0229	0.9661	0.1878	0.0273	0.9379	0.1862	0.0444	0.7514	0.4465
0.0229	0.9661	0.1881	0.0273	0.9379	0.1865	0.044472	0.7514	0.4468
0.0229	0.9661	0.1884	0.0274	0.9379	0.1868	0.044719	0.7514	0.4472
0.0229	0.9661	0.1887	0.02742	0.9379	0.1871	0.0447	0.7514	0.4475
0.0229	0.9661	0.1891	0.0274	0.9379	0.1875	0.0447	0.7514	0.4491
0.0229	0.9661	0.1894	0.0274	0.9379	0.1878	0.0448	0.7514	0.4507
0.0229	0.9661	0.1897	0.0274	0.9379	0.1881	0.0448	0.7514	0.451
0.023	0.9661	0.19	0.0274	0.9379	0.1884	0.045	0.7514	0.4519
0.023	0.9661	0.1903	0.0275	0.9379	0.1887	0.0451	0.7514	0.4554
0.023	0.9661	0.1906	0.027515	0.9379	0.1891	0.0451	0.7514	0.4561
0.023	0.9661	0.191	0.0275	0.9379	0.1894	0.045178	0.7514	0.457
0.023057	0.9661	0.1913	0.0275	0.9379	0.1897	0.0451	0.7458	0.4596
0.023	0.9661	0.1916	0.0275	0.9379	0.19	0.0452	0.7458	0.4612
0.023141	0.9661	0.1919	0.0275	0.9379	0.1903	0.0453	0.7458	0.4615
0.0231	0.9661	0.1922	0.0275	0.9379	0.1906	0.0454	0.7458	0.4621
0.0231	0.9661	0.1926	0.0275	0.9379	0.191	0.0455	0.7458	0.464
0.0232	0.9661	0.1929	0.0275	0.9379	0.1913	0.045836	0.7458	0.4647
0.0232	0.9661	0.1932	0.0275	0.9379	0.1916	0.0458	0.7458	0.4685
0.0232	0.9661	0.1935	0.0275	0.9379	0.1919	0.0459	0.7401	0.4733
0.0232	0.9661	0.1938	0.0275	0.9379	0.1922	0.046	0.7401	0.4736
0.0233	0.9661	0.1941	0.0276	0.9379	0.1926	0.046	0.7401	0.4739
0.0233	0.9661	0.1945	0.0276	0.9379	0.1929	0.046107	0.7401	0.4745
0.0233	0.9661	0.1948	0.02762	0.9379	0.1932	0.0461	0.7401	0.4784
0.023362	0.9661	0.1951	0.027623	0.9379	0.1935	0.0462	0.7401	0.4799
0.0233	0.9661	0.1954	0.0276	0.9379	0.1938	0.0462	0.7401	0.4828
0.0234	0.9661	0.1957	0.0276	0.9379	0.1941	0.0464	0.7401	0.485
0.0234	0.9661	0.1961	0.0276	0.9379	0.1945	0.0465	0.7401	0.4857
0.0234	0.9661	0.1964	0.0276	0.9379	0.1948	0.0465	0.7401	0.486
0.0234	0.9661	0.1967	0.0276	0.9379	0.1951	0.0468	0.7345	0.486
0.0234	0.9661	0.197	0.0276	0.9379	0.1954	0.0468	0.7345	0.4866
0.0235	0.9661	0.1973	0.0276	0.9379	0.1957	0.0469	0.7345	0.487
0.0235	0.9661	0.1976	0.0276	0.9379	0.1961	0.0469	0.7345	0.4879
0.0235	0.9661	0.198	0.0276	0.9379	0.1964	0.0471	0.7345	0.4898
0.0235	0.9661	0.1983	0.0277	0.9379	0.1967	0.0471	0.7345	0.4901
0.0235	0.9661	0.1986	0.0277	0.9379	0.197	0.0472	0.7345	0.4917
0.023568	0.9661	0.1989	0.0277	0.9379	0.1973	0.0472	0.7345	0.492
0.0235	0.9661	0.1992	0.027757	0.9322	0.1973	0.047329	0.7345	0.4924
0.0236	0.9661	0.1996	0.0277	0.9322	0.1976	0.0473	0.7345	0.4943
0.0236	0.9661	0.1999	0.0277	0.9322	0.198	0.047591	0.7345	0.4952
0.0236	0.9661	0.2002	0.027807	0.9322	0.1983	0.0476	0.7345	0.4962
0.0236	0.9661	0.2005	0.0278	0.9322	0.1986	0.0476	0.7345	0.4981
0.0236	0.9661	0.2008	0.0278	0.9322	0.1989	0.0476	0.7345	0.4984
0.0237	0.9661	0.2011	0.0278	0.9322	0.1992	0.0476	0.7345	0.4987
0.023722	0.9661	0.2015	0.0278	0.9322	0.1996	0.0479	0.7345	0.499
0.0237	0.9661	0.2018	0.0278	0.9322	0.1999	0.048	0.7288	0.5
0.0237	0.9661	0.2021	0.0278	0.9322	0.2002	0.048	0.7232	0.5035
0.0237	0.9661	0.2024	0.0278	0.9322	0.2005	0.0481	0.7232	0.5051
0.0237	0.9661	0.2027	0.0278	0.9322	0.2008	0.0482	0.7232	0.506
0.0237	0.9661	0.2031	0.0279	0.9266	0.2008	0.0482	0.7232	0.5064
0.0237	0.9661	0.2034	0.0279	0.9266	0.2011	0.0483	0.7232	0.5067
0.0238	0.9661	0.2037	0.0279	0.9266	0.2015	0.0483	0.7175	0.5095
0.0238	0.9661	0.204	0.0279	0.9209	0.2015	0.0483	0.7175	0.5105
0.0238	0.9661	0.2043	0.0279	0.9209	0.2018	0.0483	0.7175	0.5108
0.0238	0.9661	0.2046	0.0279	0.9209	0.2021	0.0484	0.7175	0.5111
0.0238	0.9661	0.205	0.0279	0.9209	0.2024	0.0484	0.7119	0.513
0.0239	0.9661	0.2053	0.028	0.9209	0.2027	0.048533	0.7062	0.5146
0.023951	0.9661	0.2056	0.028	0.9209	0.2031	0.0486	0.7062	0.515
0.0239	0.9661	0.2059	0.028	0.9209	0.2034	0.0487	0.7062	0.5153
0.024	0.9661	0.2062	0.028	0.9209	0.2037	0.0487	0.7006	0.5159
0.02405	0.9661	0.2066	0.028	0.9209	0.204	0.048806	0.7006	0.5172
0.024	0.9661	0.2069	0.028	0.9209	0.2043	0.049	0.7006	0.5175
0.0241	0.9661	0.2072	0.028	0.9209	0.2046	0.049	0.6949	0.5178
0.0241	0.9661	0.2075	0.028	0.9209	0.205	0.049	0.6949	0.5181
0.0241	0.9661	0.2078	0.028	0.9209	0.2053	0.049	0.6893	0.5185
0.0241	0.9661	0.2081	0.0281	0.9209	0.2056	0.0491	0.6893	0.5188
0.024222	0.9661	0.2085	0.0281	0.9209	0.2059	0.0491	0.6836	0.5216
0.0242	0.9661	0.2088	0.0281	0.9209	0.2062	0.0492	0.678	0.5226
0.0242	0.9661	0.2091	0.0281	0.9209	0.2066	0.0493	0.678	0.5232
0.0242	0.9661	0.2094	0.0281	0.9209	0.2069	0.0494	0.678	0.5245
0.0243	0.9661	0.2097	0.0281	0.9209	0.2072	0.049433	0.678	0.5258
0.0243	0.9661	0.2101	0.0281	0.9209	0.2075	0.0494	0.678	0.5261
0.0243	0.9661	0.2104	0.0281	0.9209	0.2078	0.0495	0.678	0.529
0.0243	0.9661	0.2107	0.0281	0.9209	0.2081	0.0495	0.678	0.5293
0.024357	0.9661	0.211	0.028184	0.9209	0.2085	0.0495	0.678	0.5302
0.0243	0.9661	0.2113	0.0281	0.9209	0.2088	0.0495	0.678	0.5334
0.0243	0.9661	0.2116	0.0282	0.9209	0.2091	0.0496	0.678	0.535
0.0244	0.9661	0.212	0.0282	0.9209	0.2094	0.049793	0.678	0.5353
0.0244	0.9661	0.2123	0.0282	0.9209	0.2097	0.049851	0.678	0.536
0.0244	0.9661	0.2126	0.0282	0.9209	0.2101	0.0498	0.678	0.5366
0.0245	0.9661	0.2129	0.0282	0.9153	0.2101	0.0499	0.678	0.5379
0.0245	0.9661	0.2132	0.0282	0.9153	0.2104	0.0502	0.678	0.5385
0.0245	0.9661	0.2136	0.0282	0.9153	0.2107	0.0502	0.678	0.5388
0.0245	0.9661	0.2139	0.0282	0.9153	0.211	0.0503	0.678	0.5407
0.0245	0.9661	0.2142	0.028304	0.9153	0.2113	0.0503	0.6723	0.5417
0.0245	0.9661	0.2145	0.0283	0.9153	0.2116	0.0504	0.6723	0.543
0.0245	0.9661	0.2148	0.0283	0.9153	0.212	0.0505	0.6723	0.5433
0.0246	0.9661	0.2151	0.0283	0.9153	0.2123	0.0505	0.6723	0.5461
0.0246	0.9661	0.2155	0.0283	0.9153	0.2126	0.0506	0.6667	0.5477
0.0246	0.9661	0.2158	0.0283	0.9153	0.2129	0.0506	0.6667	0.5481
0.0246	0.9661	0.2161	0.0283	0.9153	0.2132	0.0507	0.6667	0.5493
0.0246	0.9661	0.2164	0.0283	0.9153	0.2136	0.0507	0.661	0.5509
0.0246	0.9661	0.2167	0.0284	0.9153	0.2139	0.0507	0.661	0.5532
0.0247	0.9661	0.2171	0.028403	0.9153	0.2142	0.0509	0.661	0.5535
0.0247	0.9661	0.2174	0.0284	0.9153	0.2145	0.0509	0.661	0.5538
0.024735	0.9661	0.2177	0.0284	0.9153	0.2148	0.051	0.661	0.5541
0.0247	0.9661	0.218	0.0284	0.9153	0.2151	0.051	0.661	0.5547
0.0247	0.9661	0.2183	0.0284	0.9153	0.2155	0.0511	0.661	0.556
0.0247	0.9661	0.2187	0.02847	0.9153	0.2158	0.0511	0.6554	0.5563
0.0247	0.9661	0.219	0.0284	0.9153	0.2161	0.051395	0.6497	0.5567
0.0247	0.9661	0.2193	0.0284	0.9153	0.2164	0.0514	0.6497	0.557
0.0247	0.9661	0.2196	0.028504	0.9153	0.2167	0.0514	0.6497	0.5582
0.0247	0.9661	0.2199	0.0285	0.9153	0.2171	0.0514	0.6497	0.5586
0.0247	0.9661	0.2202	0.028542	0.9153	0.2174	0.0514	0.6441	0.5614
0.0248	0.9661	0.2206	0.0285	0.9153	0.2177	0.0515	0.6441	0.5621
0.0248	0.9661	0.2209	0.0285	0.9153	0.218	0.0516	0.6384	0.5621
0.0248	0.9661	0.2212	0.0285	0.9096	0.218	0.0517	0.6328	0.5624
0.0248	0.9661	0.2215	0.0285	0.9096	0.2183	0.0517	0.6328	0.5633
0.0248	0.9661	0.2218	0.0286	0.9096	0.2187	0.0518	0.6328	0.5643
0.0248	0.9661	0.2222	0.0286	0.9096	0.219	0.0518	0.6328	0.5646
0.0248	0.9661	0.2225	0.0286	0.9096	0.2193	0.0518	0.6328	0.5652
0.0249	0.9661	0.2228	0.0286	0.9096	0.2196	0.0519	0.6328	0.5668
0.0249	0.9661	0.2231	0.0286	0.9096	0.2199	0.0519	0.6328	0.5681
0.025	0.9661	0.2234	0.0286	0.9096	0.2202	0.0521	0.6328	0.5694
0.025	0.9661	0.2237	0.028721	0.9096	0.2206	0.0522	0.6328	0.5697
0.025018	0.9661	0.2241	0.0287	0.9096	0.2209	0.0522	0.6328	0.571
0.02502	0.9661	0.2244	0.0287	0.9096	0.2212	0.0522	0.6328	0.5716
0.025	0.9661	0.2247	0.0287	0.9096	0.2215	0.0522	0.6328	0.5719
0.025	0.9661	0.225	0.0287	0.9096	0.2218	0.0523	0.6328	0.5722
0.025	0.9661	0.2253	0.0287	0.9096	0.2222	0.0525	0.6328	0.5729
0.0251	0.9661	0.2257	0.0287	0.9096	0.2225	0.0526	0.6328	0.5735
0.0251	0.9661	0.226	0.0287	0.9096	0.2228	0.052616	0.6328	0.5742
0.0251	0.9661	0.2263	0.0288	0.9096	0.2231	0.0526	0.6328	0.5748
0.0251	0.9661	0.2266	0.0288	0.9096	0.2234	0.0526	0.6328	0.5773
0.0251	0.9661	0.2269	0.0288	0.9096	0.2237	0.052757	0.6328	0.578
0.0251	0.9661	0.2272	0.0288	0.9096	0.2241	0.0527	0.6328	0.5786
0.0251	0.9661	0.2276	0.0288	0.9096	0.2244	0.0529	0.6328	0.5789
0.0251	0.9661	0.2279	0.0289	0.9096	0.2247	0.0529	0.6328	0.5792
0.0251	0.9661	0.2282	0.0289	0.9096	0.225	0.0529	0.6328	0.5796
0.0251	0.9661	0.2285	0.0289	0.9096	0.2253	0.053059	0.6328	0.5812
0.0252	0.9661	0.2288	0.028968	0.9096	0.2257	0.053	0.6328	0.5815
0.0252	0.9661	0.2292	0.029	0.9096	0.226	0.053	0.6271	0.5818
0.0253	0.9661	0.2295	0.029	0.9096	0.2263	0.0531	0.6271	0.5824
0.0253	0.9661	0.2298	0.029	0.9096	0.2266	0.0531	0.6271	0.5827
0.0253	0.9661	0.2301	0.029	0.9096	0.2269	0.0531	0.6271	0.5831
0.0253	0.9661	0.2304	0.029	0.9096	0.2272	0.0533	0.6271	0.5834
0.0253	0.9661	0.2307	0.0291	0.9096	0.2276	0.0534	0.6215	0.584
0.0253	0.9661	0.2311	0.0291	0.9096	0.2279	0.0534	0.6215	0.5866
0.0254	0.9661	0.2314	0.0291	0.9096	0.2282	0.0534	0.6215	0.5872
0.0254	0.9661	0.2317	0.0291	0.9096	0.2285	0.0534	0.6215	0.5878
0.0254	0.9661	0.232	0.0291	0.9096	0.2288	0.0535	0.6215	0.5882
0.0254	0.9661	0.2323	0.0291	0.9096	0.2292	0.0536	0.6215	0.5885
0.025462	0.9661	0.2327	0.0291	0.9096	0.2295	0.0538	0.6215	0.5888
0.0254	0.9661	0.233	0.0291	0.9096	0.2298	0.053833	0.6215	0.5891
0.0254	0.9661	0.2333	0.029188	0.9096	0.2301	0.0539	0.6215	0.5904
0.0254	0.9661	0.2336	0.0291	0.9096	0.2304	0.0539	0.6158	0.5936
0.02549	0.9661	0.2339	0.0292	0.9096	0.2307	0.054	0.6158	0.5955
0.0254	0.9661	0.2342	0.0292	0.9096	0.2311	0.0541	0.6158	0.5961
0.0255	0.9661	0.2346	0.0292	0.9096	0.2314	0.0542	0.6158	0.5968
0.0255	0.9661	0.2349	0.029231	0.9096	0.2317	0.0542	0.6102	0.5983
0.0255	0.9661	0.2352	0.0292	0.9096	0.232	0.0542	0.6045	0.5983
0.0255	0.9661	0.2355	0.0292	0.9096	0.2323	0.0542	0.6045	0.6028
0.0255	0.9661	0.2358	0.0292	0.9096	0.2327	0.0542	0.6045	0.6031
0.0255	0.9661	0.2362	0.0292	0.9096	0.233	0.0543	0.6045	0.6034
0.0256	0.9661	0.2365	0.0293	0.9096	0.2333	0.0543	0.6045	0.6041
0.02561	0.9661	0.2368	0.0293	0.9096	0.2336	0.0543	0.6045	0.606
0.0256	0.9661	0.2371	0.0293	0.9096	0.2339	0.0546	0.6045	0.6069
0.025634	0.9661	0.2374	0.0293	0.9096	0.2342	0.0546	0.6045	0.6082
0.0256	0.9661	0.2377	0.0293	0.9096	0.2346	0.0547	0.6045	0.6085
0.02565	0.9661	0.2381	0.0294	0.904	0.2346	0.0547	0.6045	0.6088
0.0256	0.9661	0.2384	0.02945	0.904	0.2349	0.055	0.6045	0.6095
0.0256	0.9661	0.2387	0.0294	0.904	0.2352	0.0551	0.6045	0.6101
0.0256	0.9661	0.239	0.0294	0.904	0.2355	0.0551	0.6045	0.6108
0.0257	0.9661	0.2393	0.0294	0.904	0.2358	0.0551	0.6045	0.613
0.0257	0.9661	0.2397	0.0294	0.904	0.2362	0.055268	0.5932	0.6149
0.0257	0.9661	0.24	0.029505	0.904	0.2365	0.0554	0.5932	0.6152
0.0257	0.9661	0.2403	0.0295	0.904	0.2368	0.0554	0.5932	0.6162
0.0257	0.9661	0.2406	0.0295	0.904	0.2371	0.0555	0.5932	0.6184
0.025801	0.9661	0.2409	0.0295	0.904	0.2374	0.0555	0.5932	0.6187
0.0258	0.9661	0.2412	0.0295	0.904	0.2377	0.0555	0.5932	0.6194
0.0258	0.9661	0.2416	0.0295	0.904	0.2381	0.0556	0.5932	0.6197
0.0258	0.9661	0.2419	0.0295	0.904	0.2384	0.055668	0.5932	0.6209
0.0258	0.9661	0.2422	0.0295	0.904	0.2387	0.0559	0.5876	0.6213
0.0258	0.9661	0.2425	0.0295	0.904	0.239	0.0559	0.5876	0.6222
0.0259	0.9661	0.2428	0.0295	0.904	0.2393	0.0559	0.5876	0.6229
0.0259	0.9661	0.2432	0.0296	0.904	0.2397	0.056	0.5876	0.6232
0.0259	0.9661	0.2435	0.0296	0.904	0.24	0.0563	0.5876	0.6235
0.0259	0.9661	0.2438	0.0296	0.904	0.2403	0.0563	0.5876	0.6248
0.0259	0.9661	0.2441	0.0296	0.904	0.2406	0.0564	0.5876	0.6254
0.0259	0.9661	0.2444	0.0296	0.904	0.2409	0.0564	0.5763	0.6283
0.02601	0.9661	0.2447	0.0296	0.904	0.2412	0.0565	0.5763	0.6302
0.026	0.9661	0.2451	0.0297	0.904	0.2416	0.0565	0.5763	0.6305
0.026	0.9661	0.2454	0.0297	0.904	0.2419	0.0566	0.5763	0.6308
0.026	0.9661	0.2457	0.0297	0.904	0.2422	0.0566	0.5763	0.6311
0.026	0.9661	0.246	0.0297	0.904	0.2425	0.0567	0.5763	0.6314
0.026079	0.9661	0.2463	0.0297	0.904	0.2428	0.0567	0.5763	0.6321
0.0261	0.9661	0.2467	0.0297	0.904	0.2432	0.0568	0.5763	0.6343
0.026104	0.9661	0.247	0.0297	0.904	0.2435	0.056857	0.5763	0.6346
0.0261	0.9661	0.2473	0.0297	0.904	0.2438	0.0568	0.5763	0.6356
0.0261	0.9661	0.2476	0.0297	0.904	0.2441	0.0569	0.5763	0.6369
0.0261	0.9661	0.2479	0.0297	0.904	0.2444	0.0569	0.5763	0.6381
0.0261	0.9661	0.2482	0.0298	0.904	0.2447	0.0572	0.5763	0.6384
0.0261	0.9661	0.2486	0.029811	0.904	0.2451	0.057276	0.5763	0.6388
0.0261	0.9605	0.2486	0.0298	0.904	0.2454	0.0572	0.5763	0.6391
0.0261	0.9605	0.2489	0.0298	0.904	0.2457	0.0573	0.5763	0.6394
0.0261	0.9605	0.2492	0.0298	0.904	0.246	0.0576	0.5706	0.64
0.0262	0.9605	0.2495	0.0299	0.904	0.2463	0.0576	0.565	0.6407
0.026259	0.9605	0.2498	0.029962	0.904	0.2467	0.0576	0.5593	0.6435
0.0262	0.9605	0.2502	0.0299	0.904	0.247	0.0577	0.5593	0.6442
0.0263	0.9605	0.2505	0.0299	0.904	0.2473	0.0577	0.5593	0.6458
0.0263	0.9605	0.2508	0.0299	0.904	0.2476	0.0578	0.5537	0.647
0.026338	0.9605	0.2511	0.029981	0.904	0.2479	0.0578	0.5537	0.648
0.0263	0.9605	0.2514	0.0299	0.904	0.2482	0.058	0.5537	0.6486
0.0263	0.9605	0.2518	0.0299	0.904	0.2486	0.058	0.5537	0.6493
0.0263	0.9605	0.2521	0.0299	0.904	0.2489	0.058	0.5537	0.6499
0.0263	0.9605	0.2524	0.03	0.904	0.2492	0.0581	0.5537	0.6515
0.0264	0.9605	0.2527	0.03	0.904	0.2495	0.0581	0.5537	0.6518
0.0264	0.9605	0.253	0.03	0.904	0.2498	0.0581	0.5537	0.6528
0.0264	0.9605	0.2533	0.03	0.904	0.2502	0.058267	0.5537	0.6534
0.0264	0.9605	0.2537	0.030025	0.904	0.2505	0.058288	0.5537	0.6547
0.0264	0.9605	0.254	0.030034	0.904	0.2508	0.0585	0.5537	0.6553
0.0264	0.9605	0.2543	0.03	0.904	0.2511	0.0585	0.5537	0.6566
0.0264	0.9605	0.2546	0.03	0.904	0.2514	0.058607	0.5537	0.6575
0.0264	0.9605	0.2549	0.03	0.904	0.2518	0.0587	0.5537	0.6582
0.0264	0.9605	0.2553	0.03	0.904	0.2521	0.059	0.5537	0.6591
0.026499	0.9605	0.2556	0.03	0.904	0.2524	0.059	0.5537	0.6598
0.0265	0.9605	0.2559	0.03	0.904	0.2527	0.0591	0.548	0.6607
0.0265	0.9605	0.2562	0.0301	0.904	0.253	0.0591	0.5424	0.663
0.0265	0.9605	0.2565	0.030105	0.904	0.2533	0.0591	0.5424	0.6658
0.026541	0.9605	0.2568	0.0301	0.904	0.2537	0.0592	0.5424	0.6661
0.0265	0.9605	0.2572	0.0301	0.904	0.254	0.0593	0.5424	0.6671
0.0265	0.9605	0.2575	0.0302	0.904	0.2543	0.059427	0.5424	0.6674
0.0265	0.9605	0.2578	0.030252	0.904	0.2546	0.0594	0.5424	0.6687
0.0266	0.9605	0.2581	0.0303	0.904	0.2549	0.0595	0.5367	0.6709
0.0266	0.9605	0.2584	0.0303	0.904	0.2553	0.0595	0.5367	0.6715
0.026616	0.9605	0.2588	0.0303	0.904	0.2556	0.0596	0.5254	0.6725
0.0266	0.9605	0.2591	0.030354	0.904	0.2559	0.059641	0.5198	0.6744
0.0266	0.9605	0.2594	0.0303	0.904	0.2562	0.059663	0.5198	0.6747
0.0266	0.9548	0.2594	0.0303	0.904	0.2565	0.0598	0.5198	0.675
0.0267	0.9548	0.2597	0.0303	0.904	0.2568	0.0598	0.5198	0.6754
0.0267	0.9548	0.26	0.0303	0.904	0.2572	0.0599	0.5198	0.6757
0.026746	0.9548	0.2603	0.0303	0.904	0.2575	0.0599	0.5198	0.676
0.0267	0.9548	0.2607	0.0303	0.904	0.2578	0.06	0.5198	0.6763
0.0267	0.9548	0.261	0.0303	0.904	0.2581	0.0603	0.5198	0.6776
0.0268	0.9548	0.2613	0.030417	0.904	0.2584	0.0603	0.5198	0.6779
0.0268	0.9548	0.2616	0.0304	0.904	0.2588	0.0603	0.5198	0.6785
0.0268	0.9548	0.2619	0.0304	0.904	0.2591	0.0603	0.5198	0.6789
0.0268	0.9548	0.2623	0.0304	0.904	0.2594	0.060405	0.5198	0.6814
0.0268	0.9548	0.2626	0.0304	0.904	0.2597	0.0604	0.5198	0.682
0.0268	0.9548	0.2629	0.0304	0.904	0.26	0.0604	0.5085	0.6833
0.0268	0.9548	0.2632	0.0305	0.904	0.2603	0.0605	0.5085	0.6843
0.0268	0.9548	0.2635	0.0305	0.904	0.2607	0.0605	0.5085	0.6846
0.0268	0.9548	0.2638	0.0305	0.904	0.261	0.060713	0.5085	0.6852
0.0269	0.9548	0.2642	0.0305	0.904	0.2613	0.0607	0.5085	0.6856
0.0269	0.9548	0.2645	0.0306	0.904	0.2616	0.0608	0.5085	0.6868
0.0269	0.9548	0.2648	0.0306	0.904	0.2619	0.0608	0.5085	0.6875
0.0269	0.9548	0.2651	0.0306	0.904	0.2623	0.0609	0.5085	0.6891
0.0269	0.9548	0.2654	0.0306	0.904	0.2626	0.0609	0.5028	0.691
0.027	0.9492	0.2654	0.030673	0.904	0.2629	0.061	0.5028	0.6913
0.027	0.9492	0.2658	0.0306	0.904	0.2632	0.061	0.5028	0.6926
0.027036	0.9492	0.2661	0.0307	0.904	0.2635	0.0612	0.5028	0.6929
0.027	0.9492	0.2664	0.0307	0.904	0.2638	0.0613	0.5028	0.6932
0.0271	0.9492	0.2667	0.0307	0.904	0.2642	0.0613	0.5028	0.6935
0.0271	0.9492	0.267	0.0307	0.904	0.2645	0.061379	0.5028	0.6938
0.0271	0.9492	0.2673	0.0307	0.904	0.2648	0.0614	0.5028	0.6941
0.027223	0.9492	0.2677	0.0308	0.904	0.2651	0.0616	0.4972	0.6954
0.02726	0.9492	0.268	0.0308	0.904	0.2654	0.0617	0.4972	0.6957
0.0272	0.9492	0.2683	0.0308	0.904	0.2658	0.0617	0.4972	0.6961
0.0272	0.9492	0.2686	0.030835	0.904	0.2661	0.0618	0.4972	0.697
0.0272	0.9435	0.2686	0.0308	0.8983	0.2661	0.0618	0.4915	0.697
0.0273	0.9435	0.2689	0.0308	0.8983	0.2664	0.0618	0.4859	0.6996
0.0273	0.9435	0.2693	0.0308	0.8983	0.2667	0.0619	0.4859	0.7008
0.0273	0.9435	0.2696	0.0308	0.8983	0.267	0.0621	0.4859	0.7021
0.0273	0.9435	0.2699	0.0309	0.8983	0.2673	0.0621	0.4859	0.7027
0.0273	0.9435	0.2702	0.0309	0.8983	0.2677	0.0622	0.4859	0.7034
0.0274	0.9435	0.2705	0.0309	0.8983	0.268	0.0623	0.4859	0.7043
0.0274	0.9435	0.2708	0.0309	0.8983	0.2683	0.0623	0.4859	0.7046
0.0274	0.9435	0.2712	0.031	0.8983	0.2686	0.0623	0.4859	0.705
0.0275	0.9435	0.2715	0.031	0.8983	0.2689	0.0624	0.4746	0.7066
0.0275	0.9435	0.2718	0.031	0.8983	0.2693	0.0624	0.4746	0.7078
0.0275	0.9435	0.2721	0.031	0.8983	0.2696	0.0626	0.4689	0.7078
0.0276	0.9435	0.2724	0.031	0.8983	0.2699	0.0627	0.4689	0.7081
0.0276	0.9435	0.2728	0.031	0.8983	0.2702	0.0628	0.4689	0.7085
0.027654	0.9435	0.2731	0.031	0.8983	0.2705	0.0631	0.4689	0.7094
0.0276	0.9435	0.2734	0.031092	0.8983	0.2708	0.0632	0.4689	0.7101
0.0277	0.9435	0.2737	0.031102	0.8983	0.2712	0.0633	0.4689	0.7113
0.0277	0.9435	0.274	0.0311	0.8983	0.2715	0.0633	0.4689	0.7126
0.0277	0.9435	0.2743	0.0311	0.8983	0.2718	0.0634	0.4689	0.7145
0.0277	0.9435	0.2747	0.0311	0.8983	0.2721	0.0634	0.4689	0.7148
0.0277	0.9435	0.275	0.0312	0.8983	0.2724	0.0635	0.4689	0.7158
0.0277	0.9435	0.2753	0.0312	0.8983	0.2728	0.0635	0.4689	0.7161
0.027822	0.9435	0.2756	0.0312	0.8927	0.2728	0.0636	0.4689	0.7167
0.0278	0.9435	0.2759	0.0312	0.8927	0.2731	0.063673	0.4689	0.7171
0.0278	0.9435	0.2763	0.031239	0.8927	0.2734	0.0637	0.4633	0.7171
0.0278	0.9435	0.2766	0.031247	0.8927	0.2737	0.0637	0.4576	0.7171
0.0278	0.9435	0.2769	0.0312	0.8927	0.274	0.0637	0.4576	0.7174
0.0279	0.9435	0.2772	0.0312	0.8927	0.2743	0.0637	0.452	0.719
0.0279	0.9435	0.2775	0.0312	0.8927	0.2747	0.0638	0.452	0.7193
0.028	0.9435	0.2778	0.0312	0.8927	0.275	0.0638	0.4463	0.7199
0.028	0.9379	0.2778	0.031272	0.8927	0.2753	0.0641	0.4463	0.7202
0.028	0.9379	0.2782	0.0312	0.8927	0.2756	0.0641	0.4407	0.7202
0.028	0.9379	0.2785	0.0312	0.8927	0.2759	0.0643	0.4407	0.7209
0.028	0.9379	0.2788	0.0312	0.8927	0.2763	0.0646	0.435	0.7215
0.028	0.9379	0.2791	0.0313	0.8927	0.2766	0.0646	0.435	0.7244
0.028	0.9379	0.2794	0.0313	0.8927	0.2769	0.064767	0.435	0.7247
0.028	0.9379	0.2798	0.0313	0.8927	0.2772	0.0647	0.435	0.7263
0.0281	0.9379	0.2801	0.0313	0.8927	0.2775	0.0647	0.435	0.7266
0.0281	0.9379	0.2804	0.0314	0.8927	0.2778	0.0648	0.435	0.7276
0.0281	0.9379	0.2807	0.031431	0.8927	0.2782	0.0648	0.435	0.7279
0.0281	0.9379	0.281	0.0314	0.8927	0.2785	0.065	0.435	0.7288
0.0281	0.9379	0.2813	0.0314	0.8927	0.2788	0.065	0.435	0.7292
0.028193	0.9322	0.2813	0.0314	0.8927	0.2791	0.065119	0.435	0.7295
0.0282	0.9322	0.2817	0.0315	0.8927	0.2794	0.0651	0.435	0.7304
0.028238	0.9322	0.282	0.0315	0.8927	0.2798	0.0652	0.435	0.7314
0.0282	0.9322	0.2823	0.0315	0.8927	0.2801	0.0652	0.435	0.732
0.0282	0.9322	0.2826	0.031574	0.8927	0.2804	0.065254	0.435	0.7336
0.0282	0.9322	0.2829	0.0315	0.8927	0.2807	0.0653	0.435	0.7339
0.0283	0.9322	0.2833	0.0316	0.8927	0.281	0.065585	0.435	0.7346
0.0283	0.9322	0.2836	0.0316	0.8927	0.2813	0.065707	0.435	0.7349
0.0283	0.9322	0.2839	0.0316	0.8927	0.2817	0.0657	0.435	0.7352
0.0283	0.9322	0.2842	0.0316	0.8927	0.282	0.066	0.435	0.7355
0.0284	0.9322	0.2845	0.03163	0.8927	0.2823	0.0661	0.435	0.7358
0.0284	0.9322	0.2849	0.0316	0.8927	0.2826	0.0661	0.435	0.7362
0.0284	0.9322	0.2852	0.031653	0.8927	0.2829	0.0662	0.435	0.7377
0.0284	0.9322	0.2855	0.0316	0.8927	0.2833	0.0662	0.435	0.7397
0.0284	0.9322	0.2858	0.0316	0.8927	0.2836	0.0663	0.435	0.7409
0.0284	0.9322	0.2861	0.0316	0.8927	0.2839	0.0665	0.435	0.7419
0.0284	0.9322	0.2864	0.0317	0.8927	0.2842	0.0665	0.435	0.7428
0.0285	0.9322	0.2868	0.0317	0.8927	0.2845	0.0666	0.4294	0.7428
0.0285	0.9322	0.2871	0.0317	0.8927	0.2849	0.0666	0.4294	0.7432
0.0285	0.9322	0.2874	0.0318	0.8927	0.2852	0.0667	0.4294	0.7435
0.028538	0.9322	0.2877	0.031815	0.8927	0.2855	0.0667	0.4294	0.7438
0.0285	0.9322	0.288	0.0318	0.8927	0.2858	0.0667	0.4294	0.7444
0.0285	0.9322	0.2884	0.0318	0.8927	0.2861	0.0668	0.4294	0.746
0.0285	0.9322	0.2887	0.0318	0.8927	0.2864	0.0672	0.4294	0.7473
0.0285	0.9322	0.289	0.0318	0.8927	0.2868	0.0673	0.4294	0.7479
0.0285	0.9322	0.2893	0.0318	0.8927	0.2871	0.0673	0.4294	0.7482
0.0285	0.9322	0.2896	0.0318	0.8927	0.2874	0.0676	0.4294	0.7492
0.0285	0.9322	0.2899	0.0318	0.8927	0.2877	0.067683	0.4237	0.7498
0.0285	0.9322	0.2903	0.0319	0.8927	0.288	0.0676	0.4124	0.7508
0.0286	0.9322	0.2906	0.0319	0.8927	0.2884	0.0677	0.4124	0.7514
0.0286	0.9322	0.2909	0.0319	0.8927	0.2887	0.0677	0.4124	0.7518
0.0286	0.9322	0.2912	0.0319	0.8927	0.289	0.067802	0.4124	0.7537
0.0286	0.9322	0.2915	0.0319	0.8927	0.2893	0.0678	0.4124	0.754
0.0286	0.9322	0.2919	0.032	0.8927	0.2896	0.0678	0.4011	0.7546
0.0287	0.9322	0.2922	0.032	0.8927	0.2899	0.06791	0.4011	0.7549
0.0287	0.9322	0.2925	0.032	0.8927	0.2903	0.068	0.4011	0.7562
0.0287	0.9322	0.2928	0.032	0.8927	0.2906	0.068074	0.4011	0.7565
0.028749	0.9322	0.2931	0.032	0.8927	0.2909	0.0681	0.4011	0.7578
0.0287	0.9322	0.2934	0.032088	0.8927	0.2912	0.0681	0.4011	0.7581
0.0287	0.9322	0.2938	0.032	0.8927	0.2915	0.068176	0.4011	0.7584
0.0288	0.9322	0.2941	0.0321	0.8927	0.2919	0.0682	0.4011	0.7591
0.0288	0.9322	0.2944	0.0321	0.8927	0.2922	0.0682	0.4011	0.7594
0.0288	0.9322	0.2947	0.0321	0.8927	0.2925	0.0682	0.3955	0.76
0.0288	0.9322	0.295	0.0321	0.8927	0.2928	0.0682	0.3955	0.7616
0.0289	0.9322	0.2954	0.0321	0.8927	0.2931	0.0683	0.3955	0.7623
0.0289	0.9322	0.2957	0.0322	0.8927	0.2934	0.0683	0.3898	0.7661
0.0289	0.9322	0.296	0.0322	0.8927	0.2938	0.0686	0.3898	0.7667
0.0289	0.9322	0.2963	0.0322	0.8927	0.2941	0.0687	0.3898	0.767
0.0289	0.9322	0.2966	0.0322	0.8927	0.2944	0.0688	0.3898	0.7673
0.0289	0.9322	0.2969	0.0322	0.8927	0.2947	0.0688	0.3898	0.7683
0.0289	0.9322	0.2973	0.0322	0.8927	0.295	0.0691	0.3898	0.7689
0.029	0.9322	0.2976	0.032269	0.8927	0.2954	0.0692	0.3898	0.7693
0.029	0.9322	0.2979	0.0322	0.8927	0.2957	0.069238	0.3898	0.7699
0.029	0.9322	0.2982	0.0322	0.8927	0.296	0.0692	0.3898	0.7702
0.029	0.9322	0.2985	0.0323	0.887	0.296	0.0692	0.3898	0.7721
0.029055	0.9322	0.2989	0.0323	0.887	0.2963	0.0693	0.3842	0.7724
0.029	0.9322	0.2992	0.0323	0.887	0.2966	0.0693	0.3842	0.7737
0.029	0.9322	0.2995	0.0323	0.887	0.2969	0.0694	0.3842	0.7743
0.029077	0.9322	0.2998	0.032335	0.887	0.2973	0.0694	0.3842	0.7747
0.029	0.9322	0.3001	0.0324	0.887	0.2976	0.0696	0.3842	0.7756
0.029	0.9322	0.3004	0.0324	0.887	0.2979	0.0696	0.3842	0.7759
0.0291	0.9322	0.3008	0.0324	0.887	0.2982	0.0697	0.3842	0.7769
0.0291	0.9322	0.3011	0.0324	0.887	0.2985	0.0698	0.3842	0.7775
0.0292	0.9322	0.3014	0.0325	0.887	0.2989	0.0698	0.3842	0.7782
0.0292	0.9322	0.3017	0.0325	0.887	0.2992	0.0698	0.3842	0.7788
0.0292	0.9322	0.302	0.0325	0.887	0.2995	0.0699	0.3842	0.7798
0.0292	0.9322	0.3024	0.03259	0.887	0.2998	0.0702	0.3842	0.7804
0.0293	0.9322	0.3027	0.0326	0.887	0.3001	0.0702	0.3842	0.7807
0.0293	0.9322	0.303	0.0326	0.887	0.3004	0.0703	0.3842	0.781
0.0293	0.9322	0.3033	0.032695	0.887	0.3008	0.0704	0.3842	0.7813
0.0293	0.9322	0.3036	0.032714	0.887	0.3011	0.0708	0.3785	0.7826
0.0294	0.9322	0.3039	0.0327	0.887	0.3014	0.0708	0.3785	0.7833
0.0294	0.9266	0.3039	0.0327	0.887	0.3017	0.0708	0.3785	0.7836
0.0294	0.9266	0.3043	0.0328	0.887	0.302	0.0708	0.3785	0.7868
0.029505	0.9266	0.3046	0.0328	0.887	0.3024	0.070932	0.3785	0.7871
0.0295	0.9266	0.3049	0.03284	0.887	0.3027	0.0709	0.3785	0.7877
0.0295	0.9266	0.3052	0.0328	0.887	0.303	0.0709	0.3785	0.788
0.029597	0.9266	0.3055	0.0328	0.887	0.3033	0.071	0.3785	0.7884
0.0296	0.9266	0.3059	0.0328	0.887	0.3036	0.071	0.3729	0.7893
0.0296	0.9266	0.3062	0.0328	0.887	0.3039	0.0712	0.3729	0.7903
0.0296	0.9266	0.3065	0.0329	0.887	0.3043	0.0713	0.3729	0.7909
0.0296	0.9266	0.3068	0.032951	0.887	0.3046	0.0713	0.3672	0.7909
0.0296	0.9266	0.3071	0.0329	0.887	0.3049	0.0713	0.3672	0.7915
0.0296	0.9266	0.3074	0.0329	0.887	0.3052	0.071421	0.3672	0.7922
0.0296	0.9266	0.3078	0.032983	0.887	0.3055	0.0714	0.3672	0.7925
0.0297	0.9266	0.3081	0.033	0.887	0.3059	0.071543	0.3672	0.7941
0.0297	0.9266	0.3084	0.033	0.887	0.3062	0.0718	0.3616	0.7944
0.0297	0.9266	0.3087	0.0331	0.887	0.3065	0.072	0.3559	0.7947
0.0297	0.9266	0.309	0.033182	0.887	0.3068	0.072	0.3503	0.7947
0.0298	0.9266	0.3094	0.0331	0.887	0.3071	0.0723	0.3446	0.7963
0.0298	0.9266	0.3097	0.0332	0.887	0.3074	0.0724	0.3446	0.7966
0.0298	0.9266	0.31	0.0332	0.887	0.3078	0.0724	0.3446	0.7973
0.0299	0.9266	0.3103	0.0332	0.887	0.3081	0.0724	0.3446	0.7982
0.0299	0.9266	0.3106	0.0333	0.887	0.3084	0.0724	0.339	0.8008
0.0299	0.9266	0.3109	0.0333	0.887	0.3087	0.0725	0.339	0.8014
0.0299	0.9266	0.3113	0.033327	0.887	0.309	0.0725	0.3333	0.8024
0.0299	0.9266	0.3116	0.0333	0.887	0.3094	0.0726	0.3333	0.803
0.0299	0.9266	0.3119	0.0333	0.887	0.3097	0.0726	0.3333	0.8033
0.030007	0.9266	0.3122	0.0333	0.887	0.31	0.072864	0.3333	0.8046
0.03	0.9266	0.3125	0.0333	0.887	0.3103	0.0729	0.3277	0.8055
0.03	0.9266	0.3129	0.0334	0.887	0.3106	0.0729	0.3277	0.8059
0.03	0.9266	0.3132	0.0334	0.887	0.3109	0.073	0.3277	0.8062
0.03	0.9266	0.3135	0.0334	0.887	0.3113	0.073	0.322	0.8071
0.030104	0.9266	0.3138	0.0334	0.887	0.3116	0.0731	0.322	0.8084
0.0301	0.9266	0.3141	0.0334	0.887	0.3119	0.0732	0.322	0.809
0.0301	0.9266	0.3144	0.0334	0.887	0.3122	0.073691	0.322	0.8097
0.0301	0.9266	0.3148	0.0335	0.887	0.3125	0.0737	0.322	0.8103
0.0301	0.9266	0.3151	0.033534	0.887	0.3129	0.074	0.322	0.8119
0.0301	0.9266	0.3154	0.0335	0.887	0.3132	0.074	0.322	0.8125
0.0302	0.9266	0.3157	0.033542	0.887	0.3135	0.0741	0.322	0.8135
0.0302	0.9266	0.316	0.0335	0.887	0.3138	0.0741	0.3107	0.817
0.0302	0.9266	0.3164	0.0335	0.887	0.3141	0.0742	0.3107	0.8173
0.0302	0.9266	0.3167	0.0335	0.8814	0.3141	0.0742	0.3107	0.818
0.0302	0.9266	0.317	0.0336	0.8814	0.3144	0.0743	0.3107	0.8183
0.0303	0.9266	0.3173	0.0336	0.8814	0.3148	0.0743	0.3107	0.8192
0.0303	0.9266	0.3176	0.0336	0.8814	0.3151	0.0745	0.3107	0.8195
0.0303	0.9266	0.318	0.0336	0.8814	0.3154	0.0745	0.3107	0.8199
0.0303	0.9266	0.3183	0.0337	0.8814	0.3157	0.0746	0.3107	0.8205
0.0303	0.9266	0.3186	0.0337	0.8814	0.316	0.0747	0.3107	0.8211
0.030377	0.9266	0.3189	0.0338	0.8814	0.3164	0.0747	0.3107	0.8215
0.0303	0.9266	0.3192	0.0338	0.8814	0.3167	0.074851	0.3107	0.8218
0.0304	0.9266	0.3195	0.0338	0.8814	0.317	0.0751	0.3107	0.8221
0.0304	0.9209	0.3195	0.0338	0.8814	0.3173	0.0752	0.3107	0.8224
0.030448	0.9153	0.3195	0.0338	0.8814	0.3176	0.0753	0.3107	0.8227
0.0305	0.9153	0.3199	0.0338	0.8757	0.3176	0.0753	0.3107	0.823
0.0305	0.9153	0.3202	0.03389	0.8757	0.318	0.0756	0.3107	0.8234
0.0305	0.9096	0.3202	0.0339	0.8757	0.3183	0.0757	0.3107	0.8237
0.0305	0.9096	0.3205	0.0339	0.8757	0.3186	0.0757	0.3107	0.824
0.0306	0.9096	0.3208	0.0339	0.8757	0.3189	0.0758	0.3107	0.825
0.0306	0.9096	0.3211	0.033957	0.8757	0.3192	0.0758	0.3107	0.8272
0.0306	0.9096	0.3215	0.0339	0.8757	0.3195	0.0759	0.3107	0.8275
0.0306	0.9096	0.3218	0.0339	0.8757	0.3199	0.0759	0.3107	0.8278
0.0306	0.9096	0.3221	0.034	0.8757	0.3202	0.076	0.3107	0.8281
0.0306	0.9096	0.3224	0.034	0.8757	0.3205	0.076046	0.3107	0.8285
0.0307	0.9096	0.3227	0.034	0.8757	0.3208	0.076228	0.3107	0.8291
0.0307	0.9096	0.323	0.034	0.8757	0.3211	0.0763	0.3107	0.8297
0.0307	0.9096	0.3234	0.034	0.8757	0.3215	0.0764	0.3107	0.83
0.0307	0.9096	0.3237	0.034	0.8757	0.3218	0.0764	0.3107	0.8307
0.0308	0.9096	0.324	0.0341	0.8757	0.3221	0.0764	0.2994	0.8332
0.0308	0.9096	0.3243	0.0341	0.8757	0.3224	0.07709	0.2994	0.8335
0.0308	0.9096	0.3246	0.0341	0.8757	0.3227	0.0771	0.2994	0.8339
0.0308	0.9096	0.325	0.0341	0.8757	0.323	0.0775	0.2938	0.8351
0.0308	0.9096	0.3253	0.034154	0.8757	0.3234	0.07752	0.2938	0.8355
0.0308	0.9096	0.3256	0.0341	0.8757	0.3237	0.0775	0.2881	0.8358
0.0308	0.9096	0.3259	0.0341	0.8757	0.324	0.077635	0.2768	0.8374
0.030897	0.904	0.3259	0.0342	0.8757	0.3243	0.0776	0.2768	0.839
0.0309	0.904	0.3262	0.0342	0.8757	0.3246	0.077963	0.2768	0.8393
0.0309	0.904	0.3265	0.0342	0.8757	0.325	0.078	0.2712	0.8393
0.0309	0.904	0.3269	0.0342	0.8757	0.3253	0.078	0.2712	0.8396
0.0309	0.904	0.3272	0.0343	0.8757	0.3256	0.0781	0.2712	0.8399
0.030994	0.904	0.3275	0.0343	0.8757	0.3259	0.0781	0.2712	0.8402
0.0309	0.904	0.3278	0.0343	0.8757	0.3262	0.0782	0.2712	0.8415
0.031	0.904	0.3281	0.0343	0.8757	0.3265	0.0788	0.2712	0.8421
0.031	0.904	0.3285	0.0343	0.8757	0.3269	0.0788	0.2712	0.8434
0.031	0.904	0.3288	0.0343	0.8757	0.3272	0.0792	0.2712	0.8453
0.031	0.904	0.3291	0.0344	0.8701	0.3272	0.0792	0.2712	0.846
0.031	0.8983	0.3291	0.0344	0.8701	0.3275	0.0792	0.2712	0.8469
0.0311	0.8983	0.3294	0.0344	0.8701	0.3278	0.0793	0.2599	0.8488
0.0311	0.8983	0.3297	0.0345	0.8701	0.3281	0.0793	0.2599	0.8491
0.0311	0.8983	0.33	0.0345	0.8701	0.3285	0.0795	0.2542	0.8498
0.0311	0.8983	0.3304	0.0345	0.8701	0.3288	0.0795	0.2542	0.8514
0.0311	0.8983	0.3307	0.034541	0.8701	0.3291	0.0797	0.2542	0.8517
0.0311	0.8983	0.331	0.0345	0.8701	0.3294	0.079734	0.2542	0.8523
0.0311	0.8983	0.3313	0.0345	0.8701	0.3297	0.0798	0.2542	0.8526
0.0311	0.8983	0.3316	0.0346	0.8701	0.33	0.0799	0.2542	0.853
0.0311	0.8983	0.332	0.0346	0.8701	0.3304	0.080534	0.2542	0.8539
0.0311	0.8983	0.3323	0.0346	0.8701	0.3307	0.0806	0.2542	0.8542
0.0312	0.8983	0.3326	0.0347	0.8701	0.331	0.0806	0.2542	0.8552
0.0312	0.8983	0.3329	0.0347	0.8701	0.3313	0.0809	0.2542	0.8561
0.0312	0.8983	0.3332	0.0347	0.8644	0.3313	0.081	0.2542	0.8571
0.0312	0.8983	0.3335	0.0347	0.8644	0.3316	0.081	0.2542	0.8574
0.0313	0.8983	0.3339	0.034786	0.8644	0.332	0.081	0.2542	0.8587
0.0313	0.8983	0.3342	0.0348	0.8644	0.3323	0.0811	0.2486	0.8603
0.0313	0.8983	0.3345	0.0348	0.8644	0.3326	0.081228	0.2486	0.8606
0.031412	0.8983	0.3348	0.0348	0.8644	0.3329	0.0813	0.2486	0.8609
0.0314	0.8983	0.3351	0.0348	0.8644	0.3332	0.0813	0.2486	0.8619
0.0314	0.8927	0.3351	0.0348	0.8644	0.3335	0.081513	0.2486	0.8628
0.0314	0.887	0.3351	0.0349	0.8644	0.3339	0.0816	0.2486	0.8631
0.0314	0.887	0.3355	0.0349	0.8644	0.3342	0.0817	0.2486	0.8635
0.0315	0.887	0.3358	0.035028	0.8644	0.3345	0.0817	0.2486	0.8641
0.0315	0.887	0.3361	0.035	0.8644	0.3348	0.0817	0.2486	0.8644
0.0315	0.887	0.3364	0.035	0.8644	0.3351	0.0824	0.2486	0.8663
0.0316	0.887	0.3367	0.035	0.8644	0.3355	0.0824	0.2486	0.8666
0.0316	0.887	0.337	0.035	0.8644	0.3358	0.0828	0.2429	0.8676
0.0316	0.887	0.3374	0.0351	0.8644	0.3361	0.082898	0.2429	0.8682
0.0316	0.887	0.3377	0.0351	0.8644	0.3364	0.0829	0.2429	0.8689
0.0316	0.887	0.338	0.0351	0.8644	0.3367	0.0829	0.2429	0.8692
0.0317	0.887	0.3383	0.0352	0.8644	0.337	0.083	0.2429	0.8721
0.0317	0.887	0.3386	0.0352	0.8644	0.3374	0.0831	0.2429	0.8724
0.0317	0.887	0.339	0.0352	0.8644	0.3377	0.083189	0.2429	0.8727
0.0317	0.887	0.3393	0.0352	0.8644	0.338	0.0833	0.2429	0.874
0.0317	0.887	0.3396	0.0353	0.8644	0.3383	0.0836	0.2429	0.8746
0.0318	0.887	0.3399	0.0353	0.8588	0.3383	0.0836	0.2429	0.8749
0.0318	0.887	0.3402	0.0353	0.8588	0.3386	0.0836	0.2429	0.8752
0.0318	0.887	0.3405	0.0354	0.8588	0.339	0.0843	0.2429	0.8756
0.0318	0.887	0.3409	0.0354	0.8588	0.3393	0.0843	0.2373	0.8765
0.0318	0.887	0.3412	0.0354	0.8588	0.3396	0.0846	0.2373	0.8775
0.0319	0.887	0.3415	0.0354	0.8588	0.3399	0.0847	0.2373	0.8778
0.0319	0.887	0.3418	0.0355	0.8588	0.3402	0.0848	0.2373	0.8781
0.0319	0.887	0.3421	0.0355	0.8588	0.3405	0.0848	0.2373	0.8806
0.0319	0.887	0.3425	0.0355	0.8588	0.3409	0.0849	0.2373	0.881
0.0319	0.887	0.3428	0.0355	0.8588	0.3412	0.0849	0.2373	0.8822
0.0319	0.887	0.3431	0.0355	0.8588	0.3415	0.0849	0.2373	0.8826
0.0319	0.887	0.3434	0.0356	0.8588	0.3418	0.085038	0.2373	0.8829
0.032	0.887	0.3437	0.0356	0.8588	0.3421	0.085	0.2373	0.8838
0.032	0.887	0.344	0.0357	0.8588	0.3425	0.0852	0.226	0.8842
0.0321	0.887	0.3444	0.035744	0.8588	0.3428	0.0852	0.226	0.8845
0.0321	0.887	0.3447	0.035749	0.8588	0.3431	0.0853	0.2203	0.8854
0.032194	0.887	0.345	0.0357	0.8588	0.3434	0.0853	0.2203	0.8857
0.0322	0.887	0.3453	0.0357	0.8588	0.3437	0.0854	0.2203	0.8861
0.0322	0.887	0.3456	0.0357	0.8588	0.344	0.08552	0.2203	0.8867
0.0322	0.887	0.346	0.0357	0.8588	0.3444	0.0855	0.2203	0.887
0.0322	0.887	0.3463	0.0358	0.8588	0.3447	0.085634	0.2147	0.887
0.0322	0.8814	0.3463	0.0358	0.8588	0.345	0.0861	0.209	0.887
0.0322	0.8814	0.3466	0.035915	0.8588	0.3453	0.0862	0.209	0.8873
0.0322	0.8814	0.3469	0.0359	0.8531	0.3453	0.0862	0.209	0.8883
0.0323	0.8814	0.3472	0.0359	0.8531	0.3456	0.086585	0.2034	0.8896
0.0323	0.8814	0.3475	0.0359	0.8531	0.346	0.0866	0.2034	0.8899
0.0324	0.8814	0.3479	0.0359	0.8531	0.3463	0.0867	0.1977	0.8908
0.032418	0.8814	0.3482	0.0359	0.8531	0.3466	0.0867	0.1977	0.8912
0.0324	0.8814	0.3485	0.0359	0.8531	0.3469	0.0868	0.1977	0.8927
0.0324	0.8814	0.3488	0.0359	0.8531	0.3472	0.0868	0.1921	0.8931
0.0324	0.8814	0.3491	0.0359	0.8531	0.3475	0.0869	0.1921	0.8934
0.0324	0.8814	0.3495	0.036	0.8531	0.3479	0.086985	0.1921	0.8937
0.0324	0.8814	0.3498	0.036	0.8531	0.3482	0.0874	0.1921	0.895
0.0324	0.8814	0.3501	0.036	0.8531	0.3485	0.0881	0.1921	0.8966
0.0324	0.8814	0.3504	0.036	0.8531	0.3488	0.0881	0.1921	0.8969
0.0325	0.8814	0.3507	0.036	0.8531	0.3491	0.088533	0.1921	0.8975
0.0325	0.8814	0.3511	0.036	0.8531	0.3495	0.0886	0.1921	0.8978
0.0325	0.8814	0.3514	0.036	0.8531	0.3498	0.0886	0.1921	0.8988
0.0325	0.8814	0.3517	0.0361	0.8531	0.3501	0.0887	0.1921	0.9001
0.0325	0.8814	0.352	0.0361	0.8531	0.3504	0.0891	0.1921	0.9013
0.0325	0.8814	0.3523	0.0361	0.8531	0.3507	0.0892	0.1921	0.9017
0.032532	0.8814	0.3526	0.0361	0.8531	0.3511	0.0893	0.1921	0.902
0.0325	0.8814	0.353	0.0362	0.8531	0.3514	0.089412	0.1921	0.9023
0.0325	0.8814	0.3533	0.0362	0.8531	0.3517	0.090145	0.1864	0.9023
0.0325	0.8814	0.3536	0.0362	0.8531	0.352	0.0901	0.1864	0.9026
0.0325	0.8814	0.3539	0.0362	0.8531	0.3523	0.0905	0.1864	0.9032
0.0325	0.8814	0.3542	0.0362	0.8531	0.3526	0.0906	0.1864	0.9042
0.0325	0.8814	0.3546	0.0362	0.8531	0.353	0.0906	0.1864	0.9048
0.0326	0.8814	0.3549	0.0362	0.8531	0.3533	0.090653	0.1864	0.9055
0.0326	0.8814	0.3552	0.0363	0.8531	0.3536	0.0906	0.1808	0.9064
0.0326	0.8814	0.3555	0.0363	0.8531	0.3539	0.0907	0.1808	0.9067
0.0326	0.8814	0.3558	0.0363	0.8531	0.3542	0.0907	0.1808	0.9071
0.0326	0.8814	0.3561	0.0363	0.8531	0.3546	0.0909	0.1808	0.9074
0.0326	0.8814	0.3565	0.0363	0.8531	0.3549	0.0911	0.1808	0.9077
0.0327	0.8814	0.3568	0.0363	0.8531	0.3552	0.0912	0.1808	0.908
0.0327	0.8814	0.3571	0.036355	0.8531	0.3555	0.0913	0.1808	0.9083
0.0327	0.8814	0.3574	0.036372	0.8531	0.3558	0.0914	0.1808	0.909
0.0327	0.8814	0.3577	0.0364	0.8531	0.3561	0.092165	0.1808	0.9096
0.0327	0.8814	0.3581	0.0364	0.8531	0.3565	0.0921	0.1808	0.9099
0.0327	0.8814	0.3584	0.0364	0.8531	0.3568	0.0925	0.1808	0.9106
0.0328	0.8814	0.3587	0.0364	0.8531	0.3571	0.0925	0.1751	0.9109
0.0328	0.8814	0.359	0.036524	0.8531	0.3574	0.0926	0.1751	0.9112
0.032823	0.8814	0.3593	0.0365	0.8531	0.3577	0.0926	0.1751	0.9122
0.0329	0.8814	0.3596	0.0365	0.8531	0.3581	0.0926	0.1751	0.9125
0.0329	0.8814	0.36	0.0365	0.8531	0.3584	0.0928	0.1695	0.9147
0.0329	0.8814	0.3603	0.0365	0.8531	0.3587	0.0929	0.1695	0.915
0.0329	0.8814	0.3606	0.0365	0.8531	0.359	0.092973	0.1695	0.9157
0.033	0.8814	0.3609	0.036629	0.8531	0.3593	0.0931	0.1695	0.916
0.033023	0.8814	0.3612	0.0366	0.8531	0.3596	0.0933	0.1695	0.9163
0.033	0.8814	0.3616	0.0366	0.8531	0.36	0.0934	0.1695	0.9166
0.033	0.8757	0.3616	0.0366	0.8531	0.3603	0.0939	0.1695	0.9169
0.033	0.8757	0.3619	0.0366	0.8531	0.3606	0.0942	0.1695	0.9176
0.033	0.8757	0.3622	0.0367	0.8531	0.3609	0.0942	0.1695	0.9182
0.033	0.8757	0.3625	0.0367	0.8531	0.3612	0.0946	0.1695	0.9192
0.0331	0.8757	0.3628	0.0368	0.8531	0.3616	0.0947	0.1638	0.9208
0.0331	0.8757	0.3631	0.036951	0.8531	0.3619	0.0947	0.1638	0.9211
0.0331	0.8757	0.3635	0.0369	0.8531	0.3622	0.0947	0.1582	0.9211
0.0332	0.8757	0.3638	0.037	0.8531	0.3625	0.0948	0.1582	0.922
0.0332	0.8757	0.3641	0.037	0.8531	0.3628	0.095	0.1525	0.9223
0.0332	0.8701	0.3641	0.037	0.8531	0.3631	0.0952	0.1525	0.923
0.0332	0.8701	0.3644	0.0371	0.8531	0.3635	0.0952	0.1525	0.9236
0.0332	0.8701	0.3647	0.0371	0.8531	0.3638	0.0954	0.1525	0.9239
0.0332	0.8701	0.3651	0.0371	0.8531	0.3641	0.0955	0.1469	0.9243
0.0332	0.8701	0.3654	0.0371	0.8531	0.3644	0.0955	0.1469	0.9246
0.0333	0.8701	0.3657	0.037144	0.8531	0.3647	0.0962	0.1412	0.9255
0.0333	0.8701	0.366	0.0371	0.8531	0.3651	0.0963	0.1412	0.9258
0.0333	0.8701	0.3663	0.0371	0.8531	0.3654	0.0963	0.1412	0.9262
0.0333	0.8701	0.3666	0.0371	0.8531	0.3657	0.0967	0.1412	0.9271
0.0333	0.8701	0.367	0.0372	0.8531	0.366	0.0968	0.1412	0.9274
0.0333	0.8701	0.3673	0.0372	0.8531	0.3663	0.096887	0.1412	0.929
0.0333	0.8701	0.3676	0.0372	0.8531	0.3666	0.0969	0.1412	0.9293
0.0334	0.8701	0.3679	0.0372	0.8531	0.367	0.0971	0.1412	0.9297
0.0334	0.8701	0.3682	0.0372	0.8531	0.3673	0.097644	0.1356	0.9297
0.0334	0.8701	0.3686	0.0372	0.8531	0.3676	0.0976	0.1299	0.93
0.0334	0.8701	0.3689	0.0372	0.8531	0.3679	0.0976	0.1299	0.9303
0.03347	0.8701	0.3692	0.0372	0.8531	0.3682	0.0976	0.1299	0.9306
0.0335	0.8701	0.3695	0.0373	0.8531	0.3686	0.0984	0.1299	0.9309
0.0335	0.8701	0.3698	0.0373	0.8531	0.3689	0.0985	0.1299	0.9325
0.0335	0.8701	0.3701	0.0374	0.8531	0.3692	0.0988	0.1299	0.9338
0.0335	0.8701	0.3705	0.0374	0.8531	0.3695	0.0988	0.1299	0.9341
0.033601	0.8701	0.3708	0.0374	0.8531	0.3698	0.0989	0.1299	0.9351
0.0336	0.8701	0.3711	0.0374	0.8531	0.3701	0.099	0.1299	0.936
0.0336	0.8701	0.3714	0.0374	0.8531	0.3705	0.0991	0.1243	0.9379
0.0336	0.8701	0.3717	0.0374	0.8531	0.3708	0.0992	0.1243	0.9383
0.0336	0.8644	0.3717	0.0374	0.8531	0.3711	0.0993	0.1243	0.9386
0.0336	0.8644	0.3721	0.0374	0.8531	0.3714	0.0996	0.1243	0.9395
0.0336	0.8644	0.3724	0.0374	0.8531	0.3717	0.0997	0.1243	0.9398
0.0336	0.8644	0.3727	0.0375	0.8531	0.3721	0.1005	0.1186	0.9405
0.0336	0.8644	0.373	0.0375	0.8531	0.3724	0.1006	0.1186	0.9414
0.0337	0.8644	0.3733	0.0375	0.8531	0.3727	0.1006	0.1186	0.943
0.0337	0.8644	0.3736	0.0376	0.8531	0.373	0.101037	0.1186	0.944
0.033716	0.8644	0.374	0.0376	0.8531	0.3733	0.101	0.1186	0.9443
0.0337	0.8644	0.3743	0.0376	0.8531	0.3736	0.1012	0.1186	0.9453
0.033777	0.8644	0.3746	0.0376	0.8531	0.374	0.1013	0.113	0.9462
0.0337	0.8644	0.3749	0.0376	0.8531	0.3743	0.1014	0.113	0.9465
0.0338	0.8644	0.3752	0.0376	0.8531	0.3746	0.1015	0.113	0.9472
0.0338	0.8644	0.3756	0.0376	0.8531	0.3749	0.1017	0.113	0.9478
0.0338	0.8644	0.3759	0.0376	0.8531	0.3752	0.1017	0.113	0.9481
0.0338	0.8644	0.3762	0.0376	0.8531	0.3756	0.101914	0.113	0.9484
0.0338	0.8644	0.3765	0.0377	0.8531	0.3759	0.1027	0.113	0.9488
0.0339	0.8644	0.3768	0.0377	0.8531	0.3762	0.1028	0.113	0.9491
0.033915	0.8644	0.3771	0.0377	0.8531	0.3765	0.1029	0.113	0.9494
0.0339	0.8644	0.3775	0.0377	0.8531	0.3768	0.1032	0.113	0.95
0.034023	0.8644	0.3778	0.0377	0.8531	0.3771	0.1033	0.113	0.9504
0.034	0.8644	0.3781	0.0377	0.8531	0.3775	0.1034	0.113	0.9507
0.034	0.8644	0.3784	0.0378	0.8531	0.3778	0.1034	0.113	0.9516
0.034116	0.8644	0.3787	0.03783	0.8531	0.3781	0.103628	0.1073	0.9526
0.034123	0.8644	0.3791	0.0378	0.8531	0.3784	0.1037	0.1017	0.9526
0.0341	0.8644	0.3794	0.0378	0.8531	0.3787	0.1043	0.1017	0.9539
0.0342	0.8644	0.3797	0.0378	0.8531	0.3791	0.105	0.1017	0.9542
0.0342	0.8644	0.38	0.0379	0.8531	0.3794	0.105	0.1017	0.9545
0.034275	0.8644	0.3803	0.038	0.8531	0.3797	0.1051	0.1017	0.9548
0.0342	0.8644	0.3806	0.038	0.8531	0.38	0.1055	0.1017	0.9561
0.0342	0.8644	0.381	0.038	0.8531	0.3803	0.1055	0.1017	0.9564
0.0342	0.8644	0.3813	0.038	0.8475	0.3803	0.1057	0.1017	0.9583
0.0342	0.8644	0.3816	0.0381	0.8475	0.3806	0.1057	0.1017	0.9586
0.0342	0.8644	0.3819	0.0381	0.8475	0.381	0.1058	0.1017	0.9593
0.0343	0.8644	0.3822	0.0381	0.8418	0.381	0.105915	0.1017	0.9596
0.0343	0.8644	0.3826	0.0381	0.8362	0.381	0.106313	0.1017	0.9599
0.0343	0.8644	0.3829	0.0382	0.8362	0.3813	0.1066	0.1017	0.9602
0.0344	0.8644	0.3832	0.0383	0.8362	0.3816	0.1073	0.1017	0.9605
0.0344	0.8644	0.3835	0.038342	0.8362	0.3819	0.1073	0.1017	0.9612
0.034418	0.8644	0.3838	0.038363	0.8362	0.3822	0.1074	0.1017	0.9621
0.0344	0.8644	0.3842	0.03838	0.8362	0.3826	0.1075	0.1017	0.9628
0.0344	0.8644	0.3845	0.0384	0.8362	0.3829	0.107878	0.1017	0.9631
0.0344	0.8644	0.3848	0.0384	0.8362	0.3832	0.108	0.096	0.9631
0.0344	0.8644	0.3851	0.0384	0.8362	0.3835	0.1083	0.096	0.9634
0.0345	0.8644	0.3854	0.0384	0.8362	0.3838	0.1084	0.0904	0.9637
0.034586	0.8644	0.3857	0.038518	0.8362	0.3842	0.1086	0.0904	0.964
0.0345	0.8644	0.3861	0.038542	0.8362	0.3845	0.1087	0.0904	0.9644
0.0346	0.8644	0.3864	0.0385	0.8362	0.3848	0.1098	0.0904	0.9647
0.0346	0.8644	0.3867	0.0385	0.8362	0.3851	0.1098	0.0904	0.9656
0.0347	0.8644	0.387	0.0385	0.8362	0.3854	0.1102	0.0904	0.9663
0.0347	0.8644	0.3873	0.0386	0.8362	0.3857	0.1104	0.0904	0.9675
0.0347	0.8644	0.3877	0.0386	0.8362	0.3861	0.1104	0.0904	0.9682
0.0347	0.8644	0.388	0.0386	0.8362	0.3864	0.1111	0.0904	0.9685
0.0347	0.8644	0.3883	0.038672	0.8362	0.3867	0.1113	0.0904	0.9691
0.0347	0.8644	0.3886	0.0386	0.8362	0.387	0.1113	0.0904	0.9694
0.0348	0.8644	0.3889	0.0387	0.8362	0.3873	0.112084	0.0904	0.9698
0.034869	0.8644	0.3892	0.0387	0.8305	0.3873	0.1122	0.0847	0.9698
0.0348	0.8644	0.3896	0.0387	0.8305	0.3877	0.1122	0.0847	0.9701
0.0349	0.8644	0.3899	0.0387	0.8305	0.388	0.1126	0.0791	0.9704
0.0349	0.8644	0.3902	0.0388	0.8305	0.3883	0.1127	0.0791	0.9707
0.0349	0.8644	0.3905	0.0388	0.8305	0.3886	0.1128	0.0791	0.971
0.0349	0.8644	0.3908	0.0388	0.8305	0.3889	0.1128	0.0791	0.9717
0.035	0.8644	0.3912	0.0388	0.8305	0.3892	0.1128	0.0734	0.972
0.035	0.8644	0.3915	0.0388	0.8305	0.3896	0.1131	0.0678	0.9726
0.035	0.8644	0.3918	0.0388	0.8305	0.3899	0.1136	0.0678	0.9729
0.035	0.8644	0.3921	0.0388	0.8305	0.3902	0.1137	0.0678	0.9733
0.035	0.8644	0.3924	0.0389	0.8305	0.3905	0.1137	0.0678	0.9736
0.035097	0.8644	0.3927	0.0389	0.8305	0.3908	0.1145	0.0678	0.9739
0.0351	0.8644	0.3931	0.0389	0.8305	0.3912	0.114697	0.0678	0.9745
0.0351	0.8644	0.3934	0.038921	0.8305	0.3915	0.115123	0.0621	0.9745
0.0351	0.8644	0.3937	0.0389	0.8305	0.3918	0.1151	0.0621	0.9752
0.0351	0.8644	0.394	0.0389	0.8305	0.3921	0.1153	0.0621	0.9755
0.0351	0.8644	0.3943	0.0389	0.8305	0.3924	0.1153	0.0621	0.9758
0.0351	0.8644	0.3947	0.0389	0.8305	0.3927	0.1156	0.0621	0.9764
0.0351	0.8644	0.395	0.039	0.8305	0.3931	0.117	0.0621	0.9768
0.0351	0.8644	0.3953	0.039	0.8305	0.3934	0.117	0.0621	0.9771
0.0351	0.8644	0.3956	0.039	0.8305	0.3937	0.1171	0.0621	0.978
0.0351	0.8644	0.3959	0.039	0.8305	0.394	0.1176	0.0621	0.9787
0.0352	0.8644	0.3962	0.039	0.8305	0.3943	0.1177	0.0621	0.9796
0.0352	0.8644	0.3966	0.0391	0.8305	0.3947	0.1185	0.0565	0.9799
0.0352	0.8644	0.3969	0.0391	0.8305	0.395	0.1186	0.0565	0.9803
0.0352	0.8644	0.3972	0.0391	0.8305	0.3953	0.1196	0.0565	0.9806
0.035294	0.8644	0.3975	0.0391	0.8305	0.3956	0.1197	0.0565	0.9809
0.0353	0.8644	0.3978	0.039211	0.8305	0.3959	0.120185	0.0565	0.9815
0.0353	0.8644	0.3982	0.0392	0.8249	0.3959	0.1202	0.0565	0.9819
0.035375	0.8644	0.3985	0.0392	0.8249	0.3962	0.1203	0.0565	0.9825
0.0353	0.8644	0.3988	0.0392	0.8249	0.3966	0.1212	0.0565	0.9828
0.0354	0.8644	0.3991	0.0393	0.8249	0.3969	0.122337	0.0565	0.9831
0.035424	0.8588	0.3991	0.039353	0.8249	0.3972	0.1227	0.0565	0.9835
0.0354	0.8588	0.3994	0.0393	0.8249	0.3975	0.1229	0.0565	0.9838
0.0354	0.8588	0.3997	0.0393	0.8249	0.3978	0.1233	0.0565	0.9841
0.035499	0.8588	0.4001	0.0393	0.8249	0.3982	0.1248	0.0565	0.9844
0.0355	0.8588	0.4004	0.0394	0.8249	0.3985	0.125	0.0565	0.985
0.0355	0.8588	0.4007	0.0394	0.8249	0.3988	0.1254	0.0565	0.9854
0.0355	0.8588	0.401	0.0394	0.8249	0.3991	0.1259	0.0565	0.987
0.0355	0.8588	0.4013	0.0394	0.8249	0.3994	0.1275	0.0565	0.9873
0.0355	0.8588	0.4017	0.0394	0.8249	0.3997	0.1276	0.0565	0.9876
0.0355	0.8588	0.402	0.0394	0.8249	0.4001	0.1277	0.0508	0.9876
0.0356	0.8588	0.4023	0.03948	0.8249	0.4004	0.1292	0.0452	0.9882
0.035619	0.8588	0.4026	0.0395	0.8249	0.4007	0.1302	0.0395	0.9882
0.0356	0.8588	0.4029	0.0395	0.8249	0.401	0.1302	0.0395	0.9885
0.0356	0.8588	0.4032	0.0395	0.8249	0.4013	0.1309	0.0395	0.9889
0.0356	0.8588	0.4036	0.039548	0.8249	0.4017	0.131	0.0395	0.9892
0.0357	0.8588	0.4039	0.0395	0.8249	0.402	0.1313	0.0395	0.9895
0.035729	0.8588	0.4042	0.0395	0.8249	0.4023	0.1321	0.0395	0.9898
0.0357	0.8588	0.4045	0.0396	0.8249	0.4026	0.13306	0.0395	0.9905
0.0357	0.8531	0.4045	0.0396	0.8249	0.4029	0.1336	0.0395	0.9911
0.0358	0.8531	0.4048	0.0396	0.8249	0.4032	0.13373	0.0395	0.9914
0.0358	0.8531	0.4052	0.0396	0.8249	0.4036	0.133872	0.0339	0.9917
0.0358	0.8531	0.4055	0.0396	0.8249	0.4039	0.1338	0.0339	0.9927
0.0358	0.8531	0.4058	0.0397	0.8249	0.4042	0.134	0.0282	0.9927
0.0359	0.8531	0.4061	0.0397	0.8249	0.4045	0.1342	0.0282	0.993
0.0359	0.8531	0.4064	0.0397	0.8249	0.4048	0.1365	0.0282	0.9933
0.036	0.8531	0.4067	0.0397	0.8249	0.4052	0.1376	0.0282	0.9936
0.036	0.8531	0.4071	0.0397	0.8249	0.4055	0.1394	0.0282	0.994
0.036	0.8531	0.4074	0.0397	0.8249	0.4058	0.1396	0.0226	0.994
0.036	0.8531	0.4077	0.0397	0.8249	0.4061	0.1398	0.0226	0.9943
0.03608	0.8531	0.408	0.0398	0.8249	0.4064	0.1424	0.0226	0.9946
0.036	0.8531	0.4083	0.0398	0.8249	0.4067	0.1447	0.0226	0.9949
0.036124	0.8531	0.4087	0.039887	0.8249	0.4071	0.1453	0.0226	0.9952
0.0361	0.8531	0.409	0.0398	0.8249	0.4074	0.1454	0.0226	0.9955
0.0361	0.8531	0.4093	0.0399	0.8249	0.4077	0.1458	0.0226	0.9959
0.0362	0.8531	0.4096	0.0399	0.8249	0.408	0.1477	0.0169	0.9962
0.0362	0.8531	0.4099	0.0399	0.8249	0.4083	0.1559	0.0169	0.9968
0.0362	0.8531	0.4102	0.0399	0.8249	0.4087	0.1572	0.0169	0.9971
0.0362	0.8531	0.4106	0.0399	0.8249	0.409	0.1606	0.0113	0.9978
0.0362	0.8531	0.4109	0.0399	0.8249	0.4093	0.1645	0.0056	0.9978
0.0363	0.8531	0.4112	0.0399	0.8249	0.4096	0.167	0.0056	0.9981
0.0363	0.8531	0.4115	0.0399	0.8249	0.4099	0.167908	0.0056	0.9984
0.0363	0.8531	0.4118	0.0399	0.8249	0.4102	0.1811	0.0056	0.9987
0.0363	0.8531	0.4122	0.040035	0.8192	0.4102	0.1856	0.0056	0.999
0.0363	0.8531	0.4125	0.040081	0.8192	0.4106	0.189353	0	0.999
0.0363	0.8531	0.4128	0.04	0.8192	0.4109	0.1894	0	0.9994
0.0363	0.8531	0.4131	0.04	0.8192	0.4112	0.2087	0	0.9997
0.0363	0.8531	0.4134	0.0401	0.8192	0.4115	0.2087	0	1
0.0363	0.8531	0.4137	0.0401	0.8192	0.4118
0.0364	0.8531	0.4141	0.0401	0.8192	0.4122
0.0364	0.8531	0.4144	0.0401	0.8192	0.4125
0.0364	0.8531	0.4147	0.0401	0.8192	0.4128
0.0364	0.8531	0.415	0.0401	0.8192	0.4131
0.0364	0.8531	0.4153	0.0402	0.8192	0.4134
0.0364	0.8531	0.4157	0.0402	0.8192	0.4137
0.0364	0.8531	0.416	0.0402	0.8192	0.4141
0.0364	0.8531	0.4163	0.040272	0.8192	0.4144
0.0365	0.8531	0.4166	0.0402	0.8192	0.4147
0.0365	0.8531	0.4169	0.0402	0.8192	0.415
0.0365	0.8531	0.4173	0.0403	0.8192	0.4153
0.0365	0.8531	0.4176	0.0404	0.8192	0.4157
0.036609	0.8531	0.4179	0.0404	0.8192	0.416
0.0366	0.8531	0.4182	0.0405	0.8192	0.4163
0.0366	0.8475	0.4182	0.0405	0.8192	0.4166
0.0366	0.8475	0.4185	0.0405	0.8192	0.4169
0.0366	0.8475	0.4188	0.0405	0.8192	0.4173
0.0366	0.8475	0.4192	0.0406	0.8192	0.4176
0.0366	0.8475	0.4195	0.0406	0.8192	0.4179
0.0366	0.8475	0.4198	0.040619	0.8192	0.4182
0.0366	0.8475	0.4201	0.0406	0.8192	0.4185
0.0367	0.8475	0.4204	0.040628	0.8192	0.4188
0.0367	0.8475	0.4208	0.0406	0.8192	0.4192
0.0367	0.8475	0.4211	0.0406	0.8192	0.4195
0.0367	0.8475	0.4214	0.0407	0.8192	0.4198
0.0367	0.8475	0.4217	0.0407	0.8192	0.4201
0.0368	0.8475	0.422	0.0408	0.8192	0.4204
0.0368	0.8475	0.4223	0.0408	0.8192	0.4208
0.0368	0.8475	0.4227	0.0408	0.8192	0.4211
0.0368	0.8475	0.423	0.0408	0.8136	0.4211
0.0368	0.8475	0.4233	0.0408	0.8136	0.4214
0.0369	0.8475	0.4236	0.0408	0.8136	0.4217
0.0369	0.8475	0.4239	0.0409	0.8136	0.422
0.0369	0.8475	0.4243	0.0409	0.8136	0.4223
0.037	0.8475	0.4246	0.0409	0.8136	0.4227
0.037	0.8475	0.4249	0.0409	0.8136	0.423
0.037	0.8475	0.4252	0.0409	0.8136	0.4233
0.0371	0.8475	0.4255	0.041	0.8136	0.4236
0.0371	0.8475	0.4258	0.041	0.8136	0.4239
0.0371	0.8475	0.4262	0.041	0.8136	0.4243
0.0371	0.8418	0.4262	0.041	0.8136	0.4246
0.0371	0.8418	0.4265	0.041	0.8136	0.4249
0.0372	0.8418	0.4268	0.041067	0.8136	0.4252
0.0372	0.8418	0.4271	0.041	0.8136	0.4255
0.0372	0.8418	0.4274	0.041	0.8136	0.4258
0.037309	0.8418	0.4278	0.0411	0.8136	0.4262
0.0373	0.8418	0.4281	0.0412	0.8136	0.4265
0.0373	0.8418	0.4284	0.0412	0.8136	0.4268
0.0373	0.8418	0.4287	0.0412	0.8136	0.4271
0.0374	0.8418	0.429	0.0412	0.8136	0.4274
0.0374	0.8418	0.4293	0.0412	0.8136	0.4278
0.0374	0.8418	0.4297	0.0412	0.8136	0.4281
0.0374	0.8418	0.43	0.041294	0.8136	0.4284
0.0374	0.8418	0.4303	0.0413	0.8136	0.4287
0.0375	0.8418	0.4306	0.0413	0.8136	0.429
0.037534	0.8418	0.4309	0.0413	0.8136	0.4293
0.0375	0.8418	0.4313	0.0413	0.8136	0.4297
0.0376	0.8418	0.4316	0.0413	0.8136	0.43
0.0376	0.8418	0.4319	0.0413	0.8136	0.4303
0.0376	0.8418	0.4322	0.0414	0.8136	0.4306
0.0376	0.8418	0.4325	0.0414	0.8079	0.4306
0.0377	0.8418	0.4328	0.0414	0.8079	0.4309
0.0377	0.8418	0.4332	0.0414	0.8079	0.4313
0.0377	0.8418	0.4335	0.041445	0.8079	0.4316
0.0377	0.8362	0.4335	0.0414	0.8079	0.4319
0.0377	0.8362	0.4338	0.0414	0.8079	0.4322
0.037808	0.8362	0.4341	0.0414	0.8079	0.4325
0.0378	0.8362	0.4344	0.0414	0.8079	0.4328
0.0378	0.8362	0.4348	0.0415	0.8079	0.4332
0.0378	0.8362	0.4351	0.0415	0.8079	0.4335
0.0378	0.8362	0.4354	0.0415	0.8079	0.4338
0.0378	0.8362	0.4357	0.0415	0.8079	0.4341
0.0379	0.8362	0.436	0.0415	0.8079	0.4344
0.037915	0.8362	0.4363	0.0415	0.8079	0.4348
0.0379	0.8362	0.4367	0.0416	0.8079	0.4351
0.0379	0.8362	0.437	0.0416	0.8079	0.4354
0.0379	0.8362	0.4373	0.0416	0.8079	0.4357
0.0379	0.8362	0.4376	0.0416	0.8079	0.436
0.0379	0.8362	0.4379	0.0416	0.8079	0.4363
0.038	0.8362	0.4383	0.0417	0.8079	0.4367
0.038	0.8362	0.4386	0.0417	0.8079	0.437
0.038	0.8362	0.4389	0.0417	0.8079	0.4373
0.038	0.8362	0.4392	0.0417	0.8079	0.4376
0.038	0.8362	0.4395	0.0417	0.8079	0.4379
0.038	0.8362	0.4398	0.0418	0.8079	0.4383
0.0381	0.8362	0.4402	0.0418	0.8079	0.4386
0.0381	0.8362	0.4405	0.041899	0.8079	0.4389
0.0381	0.8362	0.4408	0.0418	0.8079	0.4392
0.038165	0.8362	0.4411	0.0419	0.8079	0.4395
0.0381	0.8362	0.4414	0.0419	0.8079	0.4398
0.0381	0.8362	0.4418	0.042	0.8079	0.4402
0.0381	0.8362	0.4421	0.042	0.8079	0.4405
0.0382	0.8362	0.4424	0.042	0.8023	0.4405
0.038251	0.8362	0.4427	0.042	0.8023	0.4408
0.0382	0.8362	0.443	0.042	0.8023	0.4411
0.0383	0.8362	0.4433	0.042	0.7966	0.4411
0.0383	0.8362	0.4437	0.0421	0.7966	0.4414
0.0383	0.8362	0.444	0.0421	0.7966	0.4418
0.0383	0.8362	0.4443	0.0421	0.7966	0.4421
0.0383	0.8362	0.4446	0.0421	0.7966	0.4424
0.0383	0.8362	0.4449	0.0421	0.7966	0.4427
0.0383	0.8362	0.4453	0.0421	0.7966	0.443
0.0383	0.8305	0.4453	0.0421	0.7966	0.4433
0.0383	0.8305	0.4456	0.0422	0.7966	0.4437
0.0383	0.8305	0.4459	0.0422	0.7966	0.444
0.0383	0.8305	0.4462	0.0422	0.7966	0.4443
0.0384	0.8305	0.4465	0.0423	0.7966	0.4446
0.0384	0.8305	0.4468	0.0423	0.7966	0.4449
0.0384	0.8305	0.4472	0.042321	0.7966	0.4453
0.0384	0.8305	0.4475	0.0423	0.7966	0.4456
0.0384	0.8305	0.4478	0.0423	0.7966	0.4459
0.0384	0.8305	0.4481	0.0423	0.7966	0.4462
0.0384	0.8305	0.4484	0.0424	0.7966	0.4465
0.0384	0.8305	0.4488	0.0424	0.7966	0.4468
0.0384	0.8305	0.4491	0.0424	0.7966	0.4472
0.0385	0.8305	0.4494	0.0425	0.7966	0.4475
0.0385	0.8305	0.4497	0.0425	0.7966	0.4478
0.0385	0.8305	0.45	0.0425	0.7966	0.4481
0.0386	0.8305	0.4504	0.042553	0.7966	0.4484
0.0386	0.8305	0.4507	0.0425	0.7966	0.4488
0.0386	0.8305	0.451	0.0425	0.7966	0.4491
0.0386	0.8305	0.4513	0.0426	0.7966	0.4494
0.0386	0.8305	0.4516	0.042625	0.791	0.4494
0.0386	0.8305	0.4519	0.0426	0.791	0.4497
0.0386	0.8305	0.4523	0.0426	0.791	0.45
0.0387	0.8305	0.4526	0.0426	0.791	0.4504
0.03874	0.8305	0.4529	0.0426	0.791	0.4507
0.038761	0.8305	0.4532	0.0426	0.791	0.451
0.0387	0.8305	0.4535	0.0427	0.791	0.4513
0.0387	0.8305	0.4539	0.0427	0.791	0.4516
0.0387	0.8305	0.4542	0.0427	0.791	0.4519
0.0388	0.8305	0.4545	0.0427	0.791	0.4523
0.0388	0.8305	0.4548	0.0427	0.7853	0.4523
0.038851	0.8305	0.4551	0.0428	0.7853	0.4526
0.0388	0.8305	0.4554	0.0428	0.7853	0.4529
0.0388	0.8305	0.4558	0.0428	0.7853	0.4532
0.0389	0.8305	0.4561	0.0429	0.7853	0.4535
0.0389	0.8305	0.4564	0.0429	0.7853	0.4539
0.0389	0.8305	0.4567	0.0429	0.7853	0.4542
0.0389	0.8305	0.457	0.042909	0.7797	0.4542
0.0389	0.8305	0.4574	0.0429	0.7797	0.4545
0.0389	0.8305	0.4577	0.0429	0.7797	0.4548
0.0389	0.8305	0.458	0.0429	0.7797	0.4551
0.039	0.8305	0.4583	0.0429	0.7797	0.4554
0.039	0.8305	0.4586	0.0429	0.7797	0.4558
0.039	0.8305	0.4589	0.0429	0.7797	0.4561
0.039	0.8305	0.4593	0.043	0.7797	0.4564
0.039	0.8305	0.4596	0.043	0.7797	0.4567
0.0391	0.8305	0.4599	0.043	0.7797	0.457
0.0391	0.8305	0.4602	0.043	0.7797	0.4574
0.0391	0.8305	0.4605	0.043	0.7797	0.4577
0.0391	0.8305	0.4609	0.043	0.7797	0.458
0.0392	0.8305	0.4612	0.043	0.7797	0.4583
0.0392	0.8305	0.4615	0.0431	0.7797	0.4586
0.0392	0.8305	0.4618	0.0431	0.7797	0.4589
0.0392	0.8305	0.4621	0.0431	0.7797	0.4593
0.0392	0.8305	0.4624	0.0431	0.7797	0.4596
0.0392	0.8305	0.4628	0.0431	0.7797	0.4599
0.0392	0.8305	0.4631	0.0431	0.7797	0.4602
0.0392	0.8305	0.4634	0.0432	0.7797	0.4605
0.0392	0.8305	0.4637	0.0432	0.7797	0.4609
0.0393	0.8305	0.464	0.0432	0.7797	0.4612
0.0393	0.8305	0.4644	0.0432	0.7797	0.4615
0.0393	0.8305	0.4647	0.0432	0.7797	0.4618
0.0394	0.8305	0.465	0.0432	0.7797	0.4621
0.0394	0.8305	0.4653	0.0432	0.7797	0.4624
0.0394	0.8305	0.4656	0.0432	0.7797	0.4628
0.0394	0.8249	0.4656	0.0433	0.7797	0.4631
0.0394	0.8249	0.4659	0.0433	0.7797	0.4634
0.0394	0.8249	0.4663	0.0433	0.7797	0.4637
0.0395	0.8249	0.4666	0.0433	0.7797	0.464
0.0395	0.8192	0.4666	0.0434	0.7797	0.4644
0.0395	0.8192	0.4669	0.0434	0.7797	0.4647
0.039609	0.8192	0.4672	0.0434	0.7797	0.465
0.0396	0.8192	0.4675	0.0434	0.7797	0.4653
0.0396	0.8192	0.4679	0.0434	0.7797	0.4656
0.0396	0.8192	0.4682	0.0434	0.7797	0.4659
0.039706	0.8192	0.4685	0.0435	0.7797	0.4663
0.0397	0.8192	0.4688	0.0435	0.7797	0.4666
0.0397	0.8192	0.4691	0.0435	0.7797	0.4669
0.0397	0.8192	0.4694	0.04354	0.7797	0.4672
0.0397	0.8192	0.4698	0.0435	0.7797	0.4675
0.0397	0.8192	0.4701	0.0435	0.7797	0.4679
0.0397	0.8192	0.4704	0.04358	0.7797	0.4682
0.0397	0.8192	0.4707	0.0436	0.7797	0.4685
0.0398	0.8192	0.471	0.0436	0.7797	0.4688
0.0398	0.8192	0.4714	0.0436	0.7797	0.4691
0.0398	0.8192	0.4717	0.0436	0.7797	0.4694
0.0399	0.8192	0.472	0.0436	0.774	0.4694
0.0399	0.8192	0.4723	0.0436	0.774	0.4698
0.0399	0.8192	0.4726	0.0436	0.774	0.4701
0.0399	0.8192	0.4729	0.0436	0.7684	0.4701
0.04	0.8192	0.4733	0.0436	0.7684	0.4704
0.04	0.8192	0.4736	0.0437	0.7684	0.4707
0.04	0.8192	0.4739	0.0437	0.7684	0.471
0.04	0.8192	0.4742	0.0437	0.7684	0.4714
0.0401	0.8192	0.4745	0.0437	0.7627	0.4714
0.0401	0.8192	0.4749	0.0438	0.7571	0.4714
0.0402	0.8192	0.4752	0.0438	0.7571	0.4717
0.0402	0.8192	0.4755	0.0438	0.7571	0.472
0.0402	0.8192	0.4758	0.0438	0.7571	0.4723
0.0403	0.8192	0.4761	0.0438	0.7571	0.4726
0.0403	0.8192	0.4764	0.0438	0.7571	0.4729
0.040363	0.8192	0.4768	0.0438	0.7571	0.4733
0.0403	0.8192	0.4771	0.0438	0.7571	0.4736
0.0403	0.8192	0.4774	0.043927	0.7571	0.4739
0.040382	0.8192	0.4777	0.043928	0.7571	0.4742
0.0403	0.8192	0.478	0.0439	0.7571	0.4745
0.0403	0.8192	0.4784	0.0439	0.7571	0.4749
0.0404	0.8192	0.4787	0.044	0.7571	0.4752
0.0404	0.8192	0.479	0.044	0.7571	0.4755
0.0404	0.8192	0.4793	0.044	0.7514	0.4755
0.0404	0.8192	0.4796	0.044115	0.7514	0.4758
0.0404	0.8192	0.4799	0.0441	0.7514	0.4761
0.0404	0.8136	0.4799	0.0441	0.7514	0.4764
0.0404	0.8136	0.4803	0.044167	0.7514	0.4768
0.0404	0.8136	0.4806	0.0442	0.7514	0.4771
0.0405	0.8136	0.4809	0.0442	0.7514	0.4774
0.0405	0.8136	0.4812	0.0442	0.7514	0.4777
0.0405	0.8136	0.4815	0.0442	0.7514	0.478
0.04057	0.8136	0.4819	0.0442	0.7514	0.4784
0.0405	0.8136	0.4822	0.044317	0.7514	0.4787
0.0406	0.8136	0.4825	0.0443	0.7514	0.479
0.0406	0.8136	0.4828	0.0443	0.7514	0.4793
0.0406	0.8136	0.4831	0.0443	0.7514	0.4796
0.0406	0.8136	0.4835	0.0443	0.7514	0.4799
0.0406	0.8136	0.4838	0.0444	0.7514	0.4803
0.0406	0.8136	0.4841	0.0444	0.7514	0.4806
0.0406	0.8136	0.4844	0.044509	0.7514	0.4809
0.0407	0.8136	0.4847	0.0445	0.7514	0.4812
0.0407	0.8136	0.485	0.0445	0.7514	0.4815
0.040749	0.8136	0.4854	0.0445	0.7458	0.4815
0.0407	0.8136	0.4857	0.0445	0.7458	0.4819
0.0407	0.8136	0.486	0.0445	0.7458	0.4822
0.040777	0.8136	0.4863	0.0445	0.7458	0.4825
0.0407	0.8136	0.4866	0.0445	0.7458	0.4828
0.0407	0.8136	0.487	0.0446	0.7458	0.4831
0.0408	0.8136	0.4873	0.0446	0.7458	0.4835
0.0408	0.8136	0.4876	0.0446	0.7458	0.4838
0.040861	0.8136	0.4879	0.0447	0.7458	0.4841
0.040871	0.8136	0.4882	0.0447	0.7458	0.4844
0.0408	0.8136	0.4885	0.0447	0.7458	0.4847
0.0408	0.8136	0.4889	0.0447	0.7458	0.485
0.0409	0.8136	0.4892	0.0447	0.7458	0.4854
0.0409	0.8136	0.4895	0.0447	0.7458	0.4857
0.041	0.8136	0.4898	0.0447	0.7401	0.4857
0.041	0.8136	0.4901	0.0448	0.7401	0.486
0.041	0.8136	0.4905	0.0448	0.7401	0.4863
0.041	0.8136	0.4908	0.0448	0.7401	0.4866
0.041	0.8136	0.4911	0.0448	0.7401	0.487
0.041	0.8136	0.4914	0.0448	0.7401	0.4873
0.04107	0.8136	0.4917	0.0449	0.7401	0.4876
0.041099	0.8136	0.492	0.0449	0.7401	0.4879
0.0411	0.8136	0.4924	0.0449	0.7401	0.4882
0.0411	0.8136	0.4927	0.0449	0.7401	0.4885
0.0411	0.8136	0.493	0.0449	0.7401	0.4889
0.0411	0.8079	0.493	0.045008	0.7345	0.4889
0.0411	0.8079	0.4933	0.045	0.7345	0.4892
0.0411	0.8079	0.4936	0.045	0.7345	0.4895
0.0411	0.8079	0.494	0.045	0.7345	0.4898
0.0412	0.8079	0.4943	0.045	0.7288	0.4898
0.0413	0.8079	0.4946	0.045	0.7288	0.4901
0.041329	0.8079	0.4949	0.045	0.7288	0.4905
0.0413	0.8079	0.4952	0.045	0.7288	0.4908
0.0413	0.8079	0.4955	0.0451	0.7288	0.4911
0.0413	0.8023	0.4955	0.0451	0.7288	0.4914
0.0413	0.8023	0.4959	0.0451	0.7288	0.4917
0.0414	0.8023	0.4962	0.0452	0.7288	0.492
0.0414	0.8023	0.4965	0.0452	0.7288	0.4924
0.0414	0.8023	0.4968	0.0452	0.7288	0.4927
0.0414	0.7966	0.4968	0.0452	0.7288	0.493
0.0415	0.7966	0.4971	0.0452	0.7288	0.4933
0.041531	0.7966	0.4975	0.0452	0.7288	0.4936
0.041555	0.7966	0.4978	0.0452	0.7288	0.494
0.0415	0.7966	0.4981	0.0452	0.7288	0.4943
0.0416	0.7966	0.4984	0.0452	0.7288	0.4946
0.0416	0.7966	0.4987	0.0452	0.7288	0.4949
0.0416	0.7966	0.499	0.0452	0.7288	0.4952
0.0416	0.7966	0.4994	0.0453	0.7288	0.4955
0.0416	0.791	0.4994	0.0453	0.7288	0.4959
0.0416	0.791	0.4997	0.0453	0.7288	0.4962
0.0416	0.791	0.5	0.0453	0.7232	0.4962
0.0417	0.791	0.5003	0.045397	0.7232	0.4965
0.0417	0.791	0.5006	0.0454	0.7232	0.4968
0.0417	0.791	0.501	0.0454	0.7232	0.4971
0.0417	0.791	0.5013	0.0455	0.7232	0.4975
0.0417	0.791	0.5016	0.045587	0.7232	0.4978
0.0417	0.791	0.5019	0.0455	0.7232	0.4981
0.0417	0.791	0.5022	0.0456	0.7232	0.4984
0.041753	0.791	0.5025	0.0456	0.7232	0.4987
0.0417	0.791	0.5029	0.0456	0.7232	0.499
0.0417	0.791	0.5032	0.0457	0.7232	0.4994
0.0417	0.791	0.5035	0.0457	0.7232	0.4997
0.0417	0.791	0.5038	0.0457	0.7232	0.5
0.0417	0.791	0.5041	0.0458	0.7232	0.5003
0.041805	0.791	0.5045	0.0458	0.7232	0.5006
0.041828	0.791	0.5048	0.0458	0.7232	0.501
0.0418	0.791	0.5051	0.0458	0.7232	0.5013
0.0418	0.791	0.5054	0.0458	0.7232	0.5016
0.0419	0.791	0.5057	0.0458	0.7175	0.5016
0.0419	0.791	0.506	0.0458	0.7175	0.5019
0.042	0.791	0.5064	0.0458	0.7175	0.5022
0.042	0.791	0.5067	0.0459	0.7175	0.5025
0.042	0.791	0.507	0.0459	0.7175	0.5029
0.042	0.791	0.5073	0.0459	0.7175	0.5032
0.042	0.791	0.5076	0.0459	0.7175	0.5035
0.042	0.791	0.508	0.045956	0.7175	0.5038
0.0421	0.791	0.5083	0.045958	0.7175	0.5041
0.0421	0.791	0.5086	0.0459	0.7175	0.5045
0.042189	0.791	0.5089	0.046	0.7175	0.5048
0.0422	0.7853	0.5089	0.046	0.7175	0.5051
0.0422	0.7853	0.5092	0.046	0.7175	0.5054
0.0422	0.7853	0.5095	0.046	0.7175	0.5057
0.0422	0.7853	0.5099	0.046	0.7175	0.506
0.0422	0.7853	0.5102	0.046	0.7175	0.5064
0.0422	0.7853	0.5105	0.0461	0.7175	0.5067
0.0422	0.7853	0.5108	0.0461	0.7175	0.507
0.0423	0.7853	0.5111	0.0461	0.7175	0.5073
0.042364	0.7853	0.5115	0.0461	0.7175	0.5076
0.0423	0.7853	0.5118	0.0461	0.7175	0.508
0.0424	0.7797	0.5118	0.0462	0.7175	0.5083
0.0424	0.7797	0.5121	0.0462	0.7175	0.5086
0.0424	0.774	0.5121	0.0462	0.7175	0.5089
0.042454	0.774	0.5124	0.0462	0.7175	0.5092
0.0425	0.774	0.5127	0.0463	0.7175	0.5095
0.0425	0.774	0.513	0.046351	0.7175	0.5099
0.0425	0.774	0.5134	0.0463	0.7175	0.5102
0.0425	0.774	0.5137	0.0463	0.7175	0.5105
0.0425	0.774	0.514	0.0463	0.7175	0.5108
0.042635	0.774	0.5143	0.0464	0.7175	0.5111
0.0426	0.7684	0.5143	0.0464	0.7175	0.5115
0.0426	0.7684	0.5146	0.046431	0.7175	0.5118
0.0427	0.7684	0.515	0.0464	0.7175	0.5121
0.0427	0.7684	0.5153	0.0464	0.7175	0.5124
0.0427	0.7684	0.5156	0.0465	0.7175	0.5127
0.0427	0.7684	0.5159	0.0465	0.7175	0.513
0.0428	0.7684	0.5162	0.0465	0.7175	0.5134
0.042823	0.7684	0.5165	0.0465	0.7175	0.5137
0.0428	0.7684	0.5169	0.0465	0.7175	0.514
0.0428	0.7684	0.5172	0.0465	0.7119	0.514
0.0428	0.7684	0.5175	0.0465	0.7119	0.5143
0.0428	0.7684	0.5178	0.046586	0.7119	0.5146
0.0429	0.7684	0.5181	0.0466	0.7119	0.515
0.0429	0.7684	0.5185	0.0466	0.7119	0.5153
0.0429	0.7684	0.5188	0.0466	0.7119	0.5156
0.0429	0.7684	0.5191	0.0467	0.7119	0.5159
0.043	0.7684	0.5194	0.0467	0.7119	0.5162
0.043	0.7684	0.5197	0.0467	0.7119	0.5165
0.043	0.7684	0.5201	0.0467	0.7119	0.5169
0.0431	0.7684	0.5204	0.0467	0.7119	0.5172
0.0431	0.7684	0.5207	0.046804	0.7119	0.5175
0.0431	0.7684	0.521	0.0468	0.7062	0.5175
0.0432	0.7684	0.5213	0.0468	0.7062	0.5178
0.0432	0.7684	0.5216	0.0468	0.7062	0.5181
0.0432	0.7684	0.522	0.0468	0.7062	0.5185
0.0432	0.7684	0.5223	0.0468	0.7062	0.5188
0.0433	0.7684	0.5226	0.046915	0.7062	0.5191
0.0433	0.7684	0.5229	0.0469	0.7062	0.5194
0.0433	0.7684	0.5232	0.0469	0.7062	0.5197
0.0433	0.7684	0.5236	0.0469	0.7062	0.5201
0.0433	0.7684	0.5239	0.0469	0.7062	0.5204
0.043387	0.7684	0.5242	0.047	0.7062	0.5207
0.0433	0.7684	0.5245	0.047	0.7062	0.521
0.0433	0.7684	0.5248	0.047	0.7062	0.5213
0.0434	0.7684	0.5251	0.047	0.7062	0.5216
0.0434	0.7684	0.5255	0.0471	0.7062	0.522
0.0434	0.7684	0.5258	0.047179	0.7062	0.5223
0.0434	0.7684	0.5261	0.0472	0.7062	0.5226
0.0435	0.7684	0.5264	0.0472	0.7062	0.5229
0.043516	0.7684	0.5267	0.0472	0.7062	0.5232
0.0435	0.7684	0.5271	0.0472	0.7062	0.5236
0.0436	0.7684	0.5274	0.0472	0.7062	0.5239
0.0436	0.7627	0.5274	0.0472	0.7062	0.5242
0.0436	0.7627	0.5277	0.0472	0.7062	0.5245
0.0437	0.7627	0.528	0.0473	0.7062	0.5248
0.0437	0.7627	0.5283	0.0473	0.7062	0.5251
0.0437	0.7627	0.5286	0.0473	0.7062	0.5255
0.0437	0.7627	0.529	0.0473	0.7062	0.5258
0.043746	0.7627	0.5293	0.0473	0.7062	0.5261
0.0437	0.7627	0.5296	0.0473	0.7062	0.5264
0.0437	0.7627	0.5299	0.0474	0.7006	0.5264
0.0438	0.7627	0.5302	0.0474	0.7006	0.5267
0.0439	0.7627	0.5306	0.0474	0.7006	0.5271
0.0439	0.7627	0.5309	0.0474	0.7006	0.5274
0.0439	0.7627	0.5312	0.0474	0.7006	0.5277
0.044	0.7627	0.5315	0.0475	0.6949	0.5277
0.044	0.7627	0.5318	0.0475	0.6949	0.528
0.044	0.7627	0.5321	0.0475	0.6949	0.5283
0.044161	0.7627	0.5325	0.0475	0.6949	0.5286
0.044191	0.7627	0.5328	0.0475	0.6949	0.529
0.0442	0.7627	0.5331	0.047589	0.6949	0.5293
0.0443	0.7627	0.5334	0.0476	0.6949	0.5296
0.0443	0.7627	0.5337	0.0477	0.6949	0.5299
0.0443	0.7627	0.5341	0.0477	0.6949	0.5302
0.0443	0.7627	0.5344	0.0477	0.6949	0.5306
0.0443	0.7627	0.5347	0.0478	0.6949	0.5309
0.0444	0.7627	0.535	0.0478	0.6949	0.5312
0.0444	0.7627	0.5353	0.0478	0.6949	0.5315
0.0444	0.7627	0.5356	0.0478	0.6949	0.5318
0.0445	0.7627	0.536	0.0478	0.6949	0.5321
0.0445	0.7627	0.5363	0.0479	0.6949	0.5325
0.0445	0.7627	0.5366	0.0479	0.6949	0.5328
0.0445	0.7571	0.5366	0.047962	0.6949	0.5331
0.0445	0.7571	0.5369	0.0479	0.6949	0.5334
0.0445	0.7571	0.5372	0.0479	0.6949	0.5337
0.0445	0.7571	0.5376	0.048	0.6949	0.5341
0.0446	0.7571	0.5379	0.048	0.6949	0.5344
0.0446	0.7514	0.5379	0.048	0.6949	0.5347
0.0446	0.7514	0.5382	0.048	0.6949	0.535
0.0446	0.7458	0.5382	0.048	0.6949	0.5353
0.0446	0.7401	0.5382	0.048	0.6949	0.5356
0.0446	0.7401	0.5385	0.048	0.6949	0.536
0.0447	0.7401	0.5388	0.0481	0.6949	0.5363
0.044716	0.7401	0.5391	0.0481	0.6949	0.5366
0.0447	0.7401	0.5395	0.0481	0.6949	0.5369
0.0447	0.7401	0.5398	0.0481	0.6949	0.5372
0.0448	0.7401	0.5401	0.0482	0.6949	0.5376
0.0448	0.7401	0.5404	0.0482	0.6949	0.5379
0.0448	0.7401	0.5407	0.0482	0.6949	0.5382
0.044918	0.7401	0.5411	0.0483	0.6949	0.5385
0.0449	0.7401	0.5414	0.0483	0.6949	0.5388
0.0449	0.7401	0.5417	0.0483	0.6949	0.5391
0.045	0.7401	0.542	0.0483	0.6949	0.5395
0.045	0.7401	0.5423	0.0484	0.6949	0.5398
0.045	0.7401	0.5426	0.0484	0.6949	0.5401
0.045	0.7401	0.543	0.0484	0.6949	0.5404
0.0451	0.7401	0.5433	0.0484	0.6949	0.5407
0.0451	0.7401	0.5436	0.048476	0.6949	0.5411
0.0451	0.7401	0.5439	0.0484	0.6949	0.5414
0.0451	0.7401	0.5442	0.0484	0.6949	0.5417
0.0451	0.7401	0.5446	0.048514	0.6949	0.542
0.0451	0.7401	0.5449	0.0485	0.6949	0.5423
0.0451	0.7401	0.5452	0.0485	0.6949	0.5426
0.0451	0.7345	0.5452	0.0485	0.6949	0.543
0.0452	0.7345	0.5455	0.0485	0.6949	0.5433
0.045331	0.7345	0.5458	0.0485	0.6949	0.5436
0.0453	0.7345	0.5461	0.0485	0.6949	0.5439
0.0453	0.7345	0.5465	0.048624	0.6949	0.5442
0.0453	0.7345	0.5468	0.0486	0.6949	0.5446
0.0454	0.7345	0.5471	0.0486	0.6949	0.5449
0.0454	0.7345	0.5474	0.0486	0.6893	0.5449
0.0455	0.7345	0.5477	0.048663	0.6893	0.5452
0.0455	0.7345	0.5481	0.0487	0.6893	0.5455
0.0455	0.7345	0.5484	0.0488	0.6893	0.5458
0.0456	0.7345	0.5487	0.0488	0.6893	0.5461
0.0457	0.7345	0.549	0.0488	0.6893	0.5465
0.0457	0.7345	0.5493	0.0488	0.6893	0.5468
0.0457	0.7345	0.5496	0.0489	0.6893	0.5471
0.0458	0.7288	0.5496	0.048932	0.6893	0.5474
0.0458	0.7288	0.55	0.0489	0.6893	0.5477
0.0458	0.7288	0.5503	0.0489	0.6893	0.5481
0.0458	0.7288	0.5506	0.049	0.6893	0.5484
0.045847	0.7288	0.5509	0.049	0.6893	0.5487
0.045848	0.7288	0.5512	0.049	0.6893	0.549
0.0458	0.7288	0.5516	0.049	0.6893	0.5493
0.0458	0.7288	0.5519	0.049	0.6893	0.5496
0.0459	0.7288	0.5522	0.049	0.6893	0.55
0.045912	0.7288	0.5525	0.0491	0.6893	0.5503
0.0459	0.7288	0.5528	0.0491	0.6893	0.5506
0.0459	0.7288	0.5532	0.0491	0.6836	0.5506
0.0459	0.7288	0.5535	0.0492	0.6836	0.5509
0.0459	0.7288	0.5538	0.0492	0.6836	0.5512
0.046	0.7288	0.5541	0.0492	0.6836	0.5516
0.046	0.7288	0.5544	0.0492	0.6836	0.5519
0.046	0.7232	0.5544	0.0492	0.6836	0.5522
0.046064	0.7232	0.5547	0.0493	0.6836	0.5525
0.0461	0.7232	0.5551	0.0493	0.678	0.5525
0.0461	0.7232	0.5554	0.0494	0.678	0.5528
0.046133	0.7232	0.5557	0.0494	0.678	0.5532
0.0461	0.7232	0.556	0.0495	0.678	0.5535
0.04618	0.7232	0.5563	0.0495	0.678	0.5538
0.046186	0.7232	0.5567	0.0495	0.678	0.5541
0.0461	0.7232	0.557	0.0495	0.678	0.5544
0.0462	0.7232	0.5573	0.049542	0.678	0.5547
0.04624	0.7232	0.5576	0.0495	0.678	0.5551
0.0462	0.7232	0.5579	0.0495	0.678	0.5554
0.0462	0.7232	0.5582	0.0495	0.678	0.5557
0.0462	0.7232	0.5586	0.0496	0.678	0.556
0.0462	0.7232	0.5589	0.0496	0.678	0.5563
0.046299	0.7232	0.5592	0.0496	0.678	0.5567
0.0463	0.7232	0.5595	0.0496	0.678	0.557
0.0463	0.7232	0.5598	0.0496	0.678	0.5573
0.0464	0.7232	0.5602	0.0496	0.678	0.5576
0.0464	0.7175	0.5602	0.0497	0.678	0.5579
0.0464	0.7175	0.5605	0.0497	0.6723	0.5579
0.0464	0.7175	0.5608	0.0497	0.6723	0.5582
0.046504	0.7119	0.5608	0.0497	0.6723	0.5586
0.0465	0.7119	0.5611	0.04977	0.6723	0.5589
0.046603	0.7119	0.5614	0.0497	0.6667	0.5589
0.0466	0.7119	0.5617	0.0497	0.661	0.5589
0.0466	0.7119	0.5621	0.0497	0.661	0.5592
0.0466	0.7119	0.5624	0.0498	0.661	0.5595
0.0466	0.7119	0.5627	0.049836	0.661	0.5598
0.0466	0.7119	0.563	0.0498	0.661	0.5602
0.0467	0.7119	0.5633	0.0498	0.661	0.5605
0.0467	0.7062	0.5633	0.049891	0.661	0.5608
0.0467	0.7062	0.5637	0.0498	0.661	0.5611
0.0467	0.7062	0.564	0.0499	0.661	0.5614
0.0468	0.7062	0.5643	0.0499	0.661	0.5617
0.046866	0.7062	0.5646	0.0499	0.661	0.5621
0.0469	0.7062	0.5649	0.0499	0.661	0.5624
0.0469	0.7062	0.5652	0.0499	0.661	0.5627
0.0469	0.7062	0.5656	0.05	0.661	0.563
0.047	0.7062	0.5659	0.05	0.661	0.5633
0.0471	0.7062	0.5662	0.050065	0.661	0.5637
0.0471	0.7062	0.5665	0.05	0.661	0.564
0.0471	0.7062	0.5668	0.050122	0.661	0.5643
0.0471	0.7062	0.5672	0.0501	0.661	0.5646
0.0471	0.7062	0.5675	0.0501	0.661	0.5649
0.0471	0.7062	0.5678	0.050155	0.661	0.5652
0.047217	0.7062	0.5681	0.0501	0.661	0.5656
0.0472	0.7062	0.5684	0.0501	0.661	0.5659
0.047256	0.7062	0.5687	0.0501	0.661	0.5662
0.0472	0.7062	0.5691	0.0501	0.661	0.5665
0.0472	0.7062	0.5694	0.0501	0.661	0.5668
0.0473	0.7062	0.5697	0.0502	0.661	0.5672
0.0473	0.7062	0.57	0.0502	0.661	0.5675
0.0473	0.7062	0.5703	0.0503	0.661	0.5678
0.0474	0.7062	0.5707	0.0503	0.661	0.5681
0.0474	0.7062	0.571	0.0503	0.661	0.5684
0.0474	0.7062	0.5713	0.0503	0.661	0.5687
0.0474	0.7062	0.5716	0.0503	0.661	0.5691
0.0474	0.7062	0.5719	0.0503	0.661	0.5694
0.0474	0.7062	0.5722	0.0503	0.661	0.5697
0.0474	0.7062	0.5726	0.0504	0.661	0.57
0.0474	0.7062	0.5729	0.0504	0.661	0.5703
0.047503	0.7062	0.5732	0.0504	0.661	0.5707
0.0475	0.7062	0.5735	0.0504	0.6554	0.5707
0.0475	0.7062	0.5738	0.0504	0.6554	0.571
0.0475	0.7062	0.5742	0.0505	0.6554	0.5713
0.0475	0.7062	0.5745	0.0505	0.6554	0.5716
0.0475	0.7062	0.5748	0.0505	0.6554	0.5719
0.0475	0.7062	0.5751	0.0505	0.6554	0.5722
0.0475	0.7062	0.5754	0.0506	0.6554	0.5726
0.047614	0.7062	0.5757	0.0506	0.6554	0.5729
0.0476	0.7062	0.5761	0.0506	0.6554	0.5732
0.0476	0.7062	0.5764	0.0506	0.6554	0.5735
0.0476	0.7062	0.5767	0.0506	0.6554	0.5738
0.0477	0.7062	0.577	0.0506	0.6554	0.5742
0.0477	0.7062	0.5773	0.0507	0.6554	0.5745
0.0477	0.7062	0.5777	0.0507	0.6554	0.5748
0.047751	0.7062	0.578	0.0507	0.6554	0.5751
0.0477	0.7062	0.5783	0.0507	0.6554	0.5754
0.0477	0.7062	0.5786	0.0507	0.6554	0.5757
0.0477	0.7062	0.5789	0.0508	0.6554	0.5761
0.04778	0.7062	0.5792	0.0508	0.6554	0.5764
0.0478	0.7062	0.5796	0.0508	0.6554	0.5767
0.0478	0.7062	0.5799	0.0508	0.6554	0.577
0.0478	0.7062	0.5802	0.0508	0.6554	0.5773
0.0478	0.7062	0.5805	0.0509	0.6554	0.5777
0.0479	0.7062	0.5808	0.0509	0.6554	0.578
0.048	0.7062	0.5812	0.0509	0.6554	0.5783
0.048	0.7062	0.5815	0.051	0.6554	0.5786
0.048	0.7062	0.5818	0.051	0.6554	0.5789
0.0481	0.7062	0.5821	0.051	0.6554	0.5792
0.0481	0.7062	0.5824	0.051	0.6554	0.5796
0.0482	0.7062	0.5827	0.0511	0.6554	0.5799
0.0483	0.7062	0.5831	0.0511	0.6554	0.5802
0.0483	0.7062	0.5834	0.0511	0.6554	0.5805
0.0483	0.7062	0.5837	0.0511	0.6554	0.5808
0.0484	0.7006	0.5837	0.0512	0.6554	0.5812
0.0484	0.7006	0.584	0.0512	0.6554	0.5815
0.0485	0.7006	0.5843	0.0512	0.6554	0.5818
0.0486	0.7006	0.5847	0.0512	0.6554	0.5821
0.0486	0.7006	0.585	0.0512	0.6554	0.5824
0.0486	0.7006	0.5853	0.0512	0.6554	0.5827
0.0486	0.7006	0.5856	0.0512	0.6554	0.5831
0.0486	0.7006	0.5859	0.05128	0.6554	0.5834
0.0487	0.7006	0.5863	0.0512	0.6554	0.5837
0.0487	0.7006	0.5866	0.0512	0.6554	0.584
0.0487	0.7006	0.5869	0.051339	0.6554	0.5843
0.0487	0.7006	0.5872	0.0513	0.6554	0.5847
0.0488	0.7006	0.5875	0.0513	0.6554	0.585
0.048849	0.7006	0.5878	0.051356	0.6554	0.5853
0.0488	0.7006	0.5882	0.0513	0.6554	0.5856
0.048904	0.7006	0.5885	0.0514	0.6554	0.5859
0.0489	0.7006	0.5888	0.0514	0.6554	0.5863
0.048965	0.7006	0.5891	0.0514	0.6554	0.5866
0.0489	0.7006	0.5894	0.0514	0.6497	0.5866
0.0491	0.7006	0.5898	0.0514	0.6497	0.5869
0.049131	0.7006	0.5901	0.0514	0.6497	0.5872
0.0491	0.7006	0.5904	0.0514	0.6497	0.5875
0.0491	0.7006	0.5907	0.0514	0.6497	0.5878
0.0491	0.7006	0.591	0.0514	0.6497	0.5882
0.0491	0.7006	0.5913	0.0514	0.6497	0.5885
0.0491	0.7006	0.5917	0.0515	0.6441	0.5885
0.0491	0.7006	0.592	0.051509	0.6441	0.5888
0.0491	0.7006	0.5923	0.0515	0.6441	0.5891
0.049263	0.7006	0.5926	0.0515	0.6441	0.5894
0.0492	0.7006	0.5929	0.0515	0.6441	0.5898
0.0493	0.7006	0.5933	0.0515	0.6441	0.5901
0.0493	0.7006	0.5936	0.051668	0.6441	0.5904
0.0493	0.7006	0.5939	0.0517	0.6441	0.5907
0.0494	0.7006	0.5942	0.0517	0.6441	0.591
0.0494	0.7006	0.5945	0.0518	0.6441	0.5913
0.0494	0.7006	0.5948	0.051816	0.6441	0.5917
0.0494	0.7006	0.5952	0.051824	0.6441	0.592
0.0495	0.7006	0.5955	0.0518	0.6441	0.5923
0.0495	0.7006	0.5958	0.0518	0.6441	0.5926
0.0495	0.7006	0.5961	0.0518	0.6441	0.5929
0.0495	0.7006	0.5964	0.0518	0.6441	0.5933
0.0495	0.7006	0.5968	0.051897	0.6441	0.5936
0.049594	0.7006	0.5971	0.0519	0.6441	0.5939
0.0496	0.7006	0.5974	0.0519	0.6441	0.5942
0.049728	0.7006	0.5977	0.051936	0.6441	0.5945
0.0497	0.7006	0.598	0.0519	0.6441	0.5948
0.0498	0.7006	0.5983	0.051993	0.6441	0.5952
0.0498	0.7006	0.5987	0.052	0.6441	0.5955
0.0498	0.7006	0.599	0.052	0.6441	0.5958
0.049856	0.7006	0.5993	0.052	0.6384	0.5958
0.0498	0.7006	0.5996	0.052	0.6384	0.5961
0.0498	0.7006	0.5999	0.052	0.6384	0.5964
0.0498	0.7006	0.6003	0.052	0.6384	0.5968
0.0499	0.7006	0.6006	0.0521	0.6328	0.5968
0.049978	0.7006	0.6009	0.0521	0.6328	0.5971
0.050019	0.7006	0.6012	0.0521	0.6328	0.5974
0.05	0.7006	0.6015	0.0521	0.6328	0.5977
0.05	0.7006	0.6018	0.0521	0.6328	0.598
0.05	0.7006	0.6022	0.0522	0.6328	0.5983
0.05	0.7006	0.6025	0.0522	0.6271	0.5983
0.05	0.7006	0.6028	0.0522	0.6271	0.5987
0.0501	0.6949	0.6028	0.0522	0.6271	0.599
0.0501	0.6893	0.6028	0.0522	0.6271	0.5993
0.0501	0.6893	0.6031	0.0522	0.6271	0.5996
0.0501	0.6893	0.6034	0.0522	0.6271	0.5999
0.050199	0.6893	0.6038	0.0522	0.6271	0.6003
0.0503	0.6836	0.6038	0.0522	0.6271	0.6006
0.0503	0.6836	0.6041	0.0522	0.6271	0.6009
0.0504	0.6836	0.6044	0.0522	0.6271	0.6012
0.0504	0.6836	0.6047	0.0523	0.6271	0.6015
0.0504	0.6836	0.605	0.0524	0.6271	0.6018
0.0505	0.6836	0.6053	0.0524	0.6271	0.6022
0.0505	0.6836	0.6057	0.052439	0.6271	0.6025
0.0505	0.6836	0.606	0.0524	0.6271	0.6028
0.0506	0.6836	0.6063	0.0524	0.6271	0.6031
0.0506	0.6836	0.6066	0.0524	0.6271	0.6034
0.0506	0.6836	0.6069	0.052514	0.6271	0.6038
0.0507	0.6836	0.6073	0.0525	0.6271	0.6041
0.0507	0.6836	0.6076	0.0525	0.6271	0.6044
0.0507	0.6836	0.6079	0.0525	0.6271	0.6047
0.0507	0.6836	0.6082	0.0525	0.6271	0.605
0.0507	0.6836	0.6085	0.0525	0.6271	0.6053
0.0508	0.6836	0.6088	0.0525	0.6271	0.6057
0.0508	0.6836	0.6092	0.0526	0.6271	0.606
0.050867	0.6836	0.6095	0.0526	0.6271	0.6063
0.0508	0.6836	0.6098	0.052614	0.6271	0.6066
0.0509	0.6836	0.6101	0.0526	0.6271	0.6069
0.0509	0.6836	0.6104	0.0526	0.6271	0.6073
0.0509	0.6836	0.6108	0.0526	0.6271	0.6076
0.0509	0.6836	0.6111	0.0526	0.6271	0.6079
0.051	0.6836	0.6114	0.0527	0.6271	0.6082
0.051039	0.6836	0.6117	0.0527	0.6271	0.6085
0.0511	0.6836	0.612	0.052726	0.6271	0.6088
0.0511	0.6836	0.6123	0.0527	0.6271	0.6092
0.0511	0.6836	0.6127	0.0527	0.6271	0.6095
0.0511	0.6836	0.613	0.0528	0.6271	0.6098
0.0512	0.6836	0.6133	0.0528	0.6271	0.6101
0.0512	0.6836	0.6136	0.0528	0.6271	0.6104
0.0513	0.678	0.6136	0.0528	0.6215	0.6104
0.0513	0.678	0.6139	0.0528	0.6215	0.6108
0.0513	0.678	0.6143	0.0528	0.6215	0.6111
0.0514	0.678	0.6146	0.0528	0.6215	0.6114
0.0515	0.678	0.6149	0.0528	0.6215	0.6117
0.0515	0.678	0.6152	0.0528	0.6158	0.6117
0.0515	0.678	0.6155	0.0528	0.6158	0.612
0.0516	0.678	0.6158	0.0529	0.6158	0.6123
0.051632	0.678	0.6162	0.0529	0.6158	0.6127
0.0516	0.678	0.6165	0.0529	0.6158	0.613
0.051661	0.678	0.6168	0.0529	0.6158	0.6133
0.0516	0.678	0.6171	0.0529	0.6158	0.6136
0.0516	0.678	0.6174	0.0529	0.6158	0.6139
[truncated: 1,322 more rows]
